# Supplementary material for: Benchmark Study of Redox Potential Calculations for Iron–Sulfur Clusters in Proteins
Source: Inorg Chem. 2022 Apr 11;61(16):5991–6007. doi: 10.1021/acs.inorgchem.1c03422 (PMC9044450; doi:10.1021/acs.inorgchem.1c03422)
Supplement: Supplementary file 2 — ic1c03422_si_002.zip [file ic1c03422_si_002.zip]

Archive with 193 entries (192 files):
- xyz/
- xyz/2Fd1-Int-FF14SB-Fix-OX
- xyz/2Fd1-Int-FF14SB-Fix-Red
- xyz/2Fd1-Int-FF14SB-Free-OX
- xyz/2Fd1-Int-FF14SB-Free-Red
- xyz/2Fd1-Int-FF15IPQ-Fix-OX
- xyz/2Fd1-Int-FF15IPQ-Fix-Red
- xyz/2Fd1-Int-FF15IPQ-Free-OX
- xyz/2Fd1-Int-FF15IPQ-Free-Red
- xyz/2Fd1-large-FF14SB-Fix-OX
- xyz/2Fd1-large-FF14SB-Fix-Red
- xyz/2Fd1-large-FF14SB-Free-OX
- xyz/2Fd1-large-FF14SB-Free-Red
- xyz/2Fd1-Min-FF14SB-Fix-OX
- xyz/2Fd1-Min-FF14SB-Fix-Red
- xyz/2Fd1-Min-FF14SB-Free-OX
- xyz/2Fd1-Min-FF14SB-Free-Red
- xyz/2Fd2-Int-FF14SB-Fix-OX
- xyz/2Fd2-Int-FF14SB-Fix-Red
- xyz/2Fd2-Int-FF14SB-Free-OX
- xyz/2Fd2-Int-FF14SB-Free-Red
- xyz/2Fd2-Int-FF15IPQ-Fix-OX
- xyz/2Fd2-Int-FF15IPQ-Fix-Red
- xyz/2Fd2-Int-FF15IPQ-Free-OX
- xyz/2Fd2-Int-FF15IPQ-Free-Red
- xyz/2Fd2-large-FF14SB-Fix-OX
- xyz/2Fd2-large-FF14SB-Fix-Red
- xyz/2Fd2-large-FF14SB-Free-OX
- xyz/2Fd2-large-FF14SB-Free-Red
- xyz/2Fd2-Min-FF14SB-Fix-OX
- xyz/2Fd2-Min-FF14SB-Fix-Red
- xyz/2Fd2-Min-FF14SB-Free-OX
- xyz/2Fd2-Min-FF14SB-Free-Red
- xyz/3Fd1-Int-FF14SB-Fix-OX
- xyz/3Fd1-Int-FF14SB-Fix-Red
- xyz/3Fd1-Int-FF14SB-Free-OX
- xyz/3Fd1-Int-FF14SB-Free-Red
- xyz/3Fd1-Int-FF15IPQ-Fix-OX
- xyz/3Fd1-Int-FF15IPQ-Fix-Red
- xyz/3Fd1-Int-FF15IPQ-Free-OX
- xyz/3Fd1-Int-FF15IPQ-Free-Red
- xyz/3Fd1-large-FF14SB-Fix-OX
- xyz/3Fd1-large-FF14SB-Fix-Red
- xyz/3Fd1-large-FF14SB-Free-OX
- xyz/3Fd1-large-FF14SB-Free-Red
- xyz/3Fd1-Min-FF14SB-Fix-OX
- xyz/3Fd1-Min-FF14SB-Fix-Red
- xyz/3Fd1-Min-FF14SB-Free-OX
- xyz/3Fd1-Min-FF14SB-Free-Red
- xyz/3Fd2-Int-FF14SB-Fix-OX
- xyz/3Fd2-Int-FF14SB-Fix-Red
- xyz/3Fd2-Int-FF14SB-Free-OX
- xyz/3Fd2-Int-FF14SB-Free-Red
- xyz/3Fd2-Int-FF15IPQ-Fix-OX
- xyz/3Fd2-Int-FF15IPQ-Fix-Red
- xyz/3Fd2-Int-FF15IPQ-Free-OX
- xyz/3Fd2-Int-FF15IPQ-Free-Red
- xyz/3Fd2-large-FF14SB-Fix-OX
- xyz/3Fd2-large-FF14SB-Fix-Red
- xyz/3Fd2-large-FF14SB-Free-OX
- xyz/3Fd2-large-FF14SB-Free-Red
- xyz/3Fd2-Min-FF14SB-Fix-OX
- xyz/3Fd2-Min-FF14SB-Fix-Red
- xyz/3Fd2-Min-FF14SB-Free-OX
- xyz/3Fd2-Min-FF14SB-Free-Red
- xyz/4Fd1-Int-FF14SB-Fix-OX
- xyz/4Fd1-Int-FF14SB-Fix-Red
- xyz/4Fd1-Int-FF14SB-Free-OX
- xyz/4Fd1-Int-FF14SB-Free-Red
- xyz/4Fd1-Int-FF15IPQ-Fix-OX
- xyz/4Fd1-Int-FF15IPQ-Fix-Red
- xyz/4Fd1-Int-FF15IPQ-Free-OX
- xyz/4Fd1-Int-FF15IPQ-Free-Red
- xyz/4Fd1-large-FF14SB-Fix-OX
- xyz/4Fd1-large-FF14SB-Fix-Red
- xyz/4Fd1-large-FF14SB-Free-OX
- xyz/4Fd1-large-FF14SB-Free-Red
- xyz/4Fd1-Min-FF14SB-Fix-OX
- xyz/4Fd1-Min-FF14SB-Fix-Red
- xyz/4Fd1-Min-FF14SB-Free-OX
- xyz/4Fd1-Min-FF14SB-Free-Red
- xyz/4Fd2-Int-FF14SB-Fix-OX
- xyz/4Fd2-Int-FF14SB-Fix-Red
- xyz/4Fd2-Int-FF14SB-Free-OX
- xyz/4Fd2-Int-FF14SB-Free-Red
- xyz/4Fd2-Int-FF15IPQ-Fix-OX
- xyz/4Fd2-Int-FF15IPQ-Fix-Red
- xyz/4Fd2-Int-FF15IPQ-Free-OX
- xyz/4Fd2-Int-FF15IPQ-Free-Red
- xyz/4Fd2-large-FF14SB-Fix-OX
- xyz/4Fd2-large-FF14SB-Fix-Red
- xyz/4Fd2-large-FF14SB-Free-OX
- xyz/4Fd2-large-FF14SB-Free-Red
- xyz/4Fd2-Min-FF14SB-Fix-OX
- xyz/4Fd2-Min-FF14SB-Fix-Red
- xyz/4Fd2-Min-FF14SB-Free-OX
- xyz/4Fd2-Min-FF14SB-Free-Red
- xyz/4Fd3-Int-FF14SB-Fix-OX
- xyz/4Fd3-Int-FF14SB-Fix-Red
- xyz/4Fd3-Int-FF14SB-Free-OX
- xyz/4Fd3-Int-FF14SB-Free-Red
- xyz/4Fd3-Int-FF15IPQ-Fix-OX
- xyz/4Fd3-Int-FF15IPQ-Fix-Red
- xyz/4Fd3-Int-FF15IPQ-Free-OX
- xyz/4Fd3-Int-FF15IPQ-Free-Red
- xyz/4Fd3-large-FF14SB-Fix-OX
- xyz/4Fd3-large-FF14SB-Fix-Red
- xyz/4Fd3-large-FF14SB-Free-OX
- xyz/4Fd3-large-FF14SB-Free-Red
- xyz/4Fd3-Min-FF14SB-Fix-OX
- xyz/4Fd3-Min-FF14SB-Fix-Red
- xyz/4Fd3-Min-FF14SB-Free-OX
- xyz/4Fd3-Min-FF14SB-Free-Red
- xyz/Hip1-Int-FF14SB-Fix-OX
- xyz/Hip1-Int-FF14SB-Fix-Red
- xyz/Hip1-Int-FF14SB-Free-OX
- xyz/Hip1-Int-FF14SB-Free-Red
- xyz/Hip1-Int-FF15IPQ-Fix-OX
- xyz/Hip1-Int-FF15IPQ-Fix-Red
- xyz/Hip1-Int-FF15IPQ-Free-OX
- xyz/Hip1-Int-FF15IPQ-Free-Red
- xyz/Hip1-large-FF14SB-Fix-OX
- xyz/Hip1-large-FF14SB-Fix-Red
- xyz/Hip1-large-FF14SB-Free-OX
- xyz/Hip1-large-FF14SB-Free-Red
- xyz/Hip1-Min-FF14SB-Fix-OX
- xyz/Hip1-Min-FF14SB-Fix-Red
- xyz/Hip1-Min-FF14SB-Free-OX
- xyz/Hip1-Min-FF14SB-Free-Red
- xyz/Hip2-Int-FF14SB-Fix-OX
- xyz/Hip2-Int-FF14SB-Fix-Red
- xyz/Hip2-Int-FF14SB-Free-OX
- xyz/Hip2-Int-FF14SB-Free-Red
- xyz/Hip2-Int-FF15IPQ-Fix-OX
- xyz/Hip2-Int-FF15IPQ-Fix-Red
- xyz/Hip2-Int-FF15IPQ-Free-OX
- xyz/Hip2-Int-FF15IPQ-Free-Red
- xyz/Hip2-large-FF14SB-Fix-OX
- xyz/Hip2-large-FF14SB-Fix-Red
- xyz/Hip2-large-FF14SB-Free-OX
- xyz/Hip2-large-FF14SB-Free-Red
- xyz/Hip2-Min-FF14SB-Fix-OX
- xyz/Hip2-Min-FF14SB-Fix-Red
- xyz/Hip2-Min-FF14SB-Free-OX
- xyz/Hip2-Min-FF14SB-Free-Red
- xyz/Rieske-Int-FF14SB-Fix-OX
- xyz/Rieske-Int-FF14SB-Fix-Red
- xyz/Rieske-Int-FF14SB-Free-OX
- xyz/Rieske-Int-FF14SB-Free-Red
- xyz/Rieske-Int-FF15IPQ-Fix-OX
- xyz/Rieske-Int-FF15IPQ-Fix-Red
- xyz/Rieske-Int-FF15IPQ-Free-OX
- xyz/Rieske-Int-FF15IPQ-Free-Red
- xyz/Rieske-large-FF14SB-Fix-OX
- xyz/Rieske-large-FF14SB-Fix-Red
- xyz/Rieske-large-FF14SB-Free-OX
- xyz/Rieske-large-FF14SB-Free-Red
- xyz/Rieske-Min-FF14SB-Fix-OX
- xyz/Rieske-Min-FF14SB-Fix-Red
- xyz/Rieske-Min-FF14SB-Free-OX
- xyz/Rieske-Min-FF14SB-Free-Red
- xyz/Rub1-Int-FF14SB-Fix-OX
- xyz/Rub1-Int-FF14SB-Fix-Red
- xyz/Rub1-Int-FF14SB-Free-OX
- xyz/Rub1-Int-FF14SB-Free-Red
- xyz/Rub1-Int-FF15IPQ-Fix-OX
- xyz/Rub1-Int-FF15IPQ-Fix-Red
- xyz/Rub1-Int-FF15IPQ-Free-OX
- xyz/Rub1-Int-FF15IPQ-Free-Red
- xyz/Rub1-large-FF14SB-Fix-OX
- xyz/Rub1-large-FF14SB-Fix-Red
- xyz/Rub1-large-FF14SB-Free-OX
- xyz/Rub1-large-FF14SB-Free-Red
- xyz/Rub1-Min-FF14SB-Fix-OX
- xyz/Rub1-Min-FF14SB-Fix-Red
- xyz/Rub1-Min-FF14SB-Free-OX
- xyz/Rub1-Min-FF14SB-Free-Red
- xyz/Rub2-Int-FF14SB-Fix-OX
- xyz/Rub2-Int-FF14SB-Fix-Red
- xyz/Rub2-Int-FF14SB-Free-OX
- xyz/Rub2-Int-FF14SB-Free-Red
- xyz/Rub2-Int-FF15IPQ-Fix-OX
- xyz/Rub2-Int-FF15IPQ-Fix-Red
- xyz/Rub2-Int-FF15IPQ-Free-OX
- xyz/Rub2-Int-FF15IPQ-Free-Red
- xyz/Rub2-large-FF14SB-Fix-OX
- xyz/Rub2-large-FF14SB-Fix-Red
- xyz/Rub2-large-FF14SB-Free-OX
- xyz/Rub2-large-FF14SB-Free-Red
- xyz/Rub2-Min-FF14SB-Fix-OX
- xyz/Rub2-Min-FF14SB-Fix-Red
- xyz/Rub2-Min-FF14SB-Free-OX
- xyz/Rub2-Min-FF14SB-Free-Red
