# Supplementary material for: Benchmark Study of Redox Potential Calculations for Iron–Sulfur Clusters in Proteins
Source: Inorg Chem. 2022 Apr 11;61(16):5991–6007. doi: 10.1021/acs.inorgchem.1c03422 (PMC9044450; doi:10.1021/acs.inorgchem.1c03422)
Supplement: Supplementary file 2 — ic1c03422_si_002.zip [file ic1c03422_si_002.zip › xyz/2Fd1-Int-FF14SB-Fix-OX]

133
Energy = -8195.43516179461
H    -8.7180794   -4.3083292   -4.1543410 
C    -9.0016180   -3.2772099   -4.4792129 
H    -8.8256506   -2.5825771   -3.6377282 
H    -8.3491141   -2.9801248   -5.3304472 
C   -10.4725525   -3.3211303   -4.9329545 
O   -11.0484054   -4.3704584   -5.2477011 
N   -11.0164652   -2.0805691   -5.0208334 
H   -10.4870116   -1.2760160   -4.6318682 
C   -12.3548529   -1.8299984   -5.5371788 
H   -12.6561275   -2.7490078   -6.0702307 
H   -13.0702328   -1.6226813   -4.7154302 
C   -12.3447283   -0.6607176   -6.5329602 
O   -12.4472189   -0.8137658   -7.7691423 
N   -12.2388307    0.5654658   -5.9721242 
H   -12.1967596    0.6615236   -4.9464664 
C   -12.4123988    1.7767414   -6.7492130 
H   -13.2091085    1.5844124   -7.4920840 
C   -12.8688532    2.9347607   -5.8372675 
H   -13.6380170    2.5542922   -5.1383767 
H   -13.3411392    3.6873765   -6.4881744 
S   -11.5300278    3.7641939   -4.8856585 
C   -11.1797972    2.1366635   -7.5930140 
O   -11.3389758    2.8039054   -8.6257453 
N    -9.9900684    1.7152772   -7.1232169 
H    -9.9538550    1.2478358   -6.1934566 
C    -8.6964890    2.0624496   -7.6989492 
H    -7.9380790    1.7375209   -6.9626326 
H    -8.5020145    1.5462589   -8.6759442 
C    -8.4820550    3.5783054   -7.9105411 
O    -7.7423544    4.0184490   -8.7863129 
N    -9.1333152    4.3861530   -7.0296195 
H    -9.8317011    4.0059631   -6.3655862 
C    -9.1011297    5.8224324   -7.2300408 
H    -8.2196697    6.0126668   -7.8745475 
C   -10.3637438    6.3285067   -7.9462805 
H   -10.4357195    5.8441763   -8.9379758 
H   -11.2603512    6.0644960   -7.3547827 
H   -10.3208993    7.4287559   -8.0473247 
C    -8.8842116    6.5774502   -5.9183840 
O    -9.2764866    7.7457359   -5.7821416 
N    -8.2521264    5.9010692   -4.9277602 
H    -7.8649997    4.9663026   -5.1228902 
C    -7.8884458    6.5727013   -3.6934127 
H    -7.2671149    5.8806990   -3.1012991 
H    -7.2890653    7.4780295   -3.9043918 
C    -9.0737410    7.0351637   -2.8313702 
O    -8.9069525    7.8687239   -1.9356991 
N   -10.2862117    6.4787867   -3.1013003 
H   -10.3473012    5.7953452   -3.8633574 
C   -11.5270381    6.9967307   -2.5475445 
H   -11.2159195    7.7988835   -1.8514070 
C   -12.4190515    7.5910443   -3.6434252 
H   -11.9067138    8.4449259   -4.1153719 
H   -12.6258012    6.8152945   -4.4036435 
H   -13.3791773    7.9220276   -3.2096189 
C   -12.3018011    5.9442553   -1.7322192 
O   -13.5099774    6.0941730   -1.4500933 
N   -11.5912965    4.8820581   -1.3284050 
H   -10.5772978    4.8236714   -1.4955662 
C   -12.1735013    3.8430238   -0.5094227 
H   -12.8879426    4.3305935    0.1836176 
C   -12.9917036    2.8328601   -1.3541881 
H   -13.5180294    3.4019648   -2.1424803 
H   -13.7471870    2.3788065   -0.6839933 
S   -12.0757931    1.4329376   -2.1334131 
C   -11.0374117    3.2538654    0.3468673 
O    -9.9216722    3.7768149    0.3495679 
N   -11.3640513    2.1666682    1.0844972 
H   -12.3334030    1.8489277    1.1696063 
C   -10.3911113    1.5513651    1.9648025 
H    -9.4761454    2.1673069    1.8835707 
H   -10.7860345    1.5783552    3.0003758 
C    -9.9945635    0.1288438    1.5598913 
O    -9.1702559   -0.5092164    2.2386793 
N   -10.5303079   -0.3739624    0.4234645 
H   -11.2476153    0.1451096   -0.0991087 
C   -10.3743853   -1.7929720    0.1296941 
H   -10.8013182   -2.3949716    0.9518972 
H   -10.9449792   -2.0336148   -0.8017331 
C    -8.9022669   -2.1938864    0.0208711 
O    -8.4867982   -3.3080298    0.3953850 
N    -8.1031294   -1.2886191   -0.5997604 
H    -8.4821623   -0.3588575   -0.8167139 
C    -6.7065184   -1.5167977   -0.9212813 
H    -6.5938748   -2.6103783   -1.0496378 
C    -6.3516399   -0.7762503   -2.2159003 
H    -7.0685394   -1.0306521   -3.0150931 
H    -5.3321442   -1.0334389   -2.5408073 
S    -6.4077647    1.0387239   -1.8785341 
C    -5.7129839   -1.0856570    0.1856694 
O    -4.5061507   -0.9534113   -0.1014809 
N    -6.2228350   -0.9137788    1.4156582 
H    -7.2488002   -0.8962971    1.5232151 
C    -5.4205516   -0.3668585    2.5291634 
H    -5.0613837    0.6298255    2.2038390 
C    -6.3030146   -0.2245170    3.7736620 
H    -7.2955331    0.1911158    3.5339857 
H    -6.4642374   -1.2099699    4.2469636 
H    -5.8149165    0.4380461    4.5127902 
H    -4.5728058   -1.0262285    2.7797126 
H    -3.3594108    3.7014648    0.6189233 
C    -3.9965385    3.2733293   -0.2026446 
H    -4.4897527    2.3626601    0.1722748 
H    -4.7612145    4.0209062   -0.4694591 
C    -3.0804290    2.9081578   -1.3726611 
O    -2.5475775    3.7391653   -2.1060830 
N    -2.8734415    1.5706883   -1.4598664 
H    -3.4004131    0.9206898   -0.8663967 
C    -1.8814471    1.0318652   -2.3726864 
H    -0.9355661    1.5913669   -2.2442384 
H    -1.7315540   -0.0290278   -2.1251942 
C    -2.2269843    1.1871888   -3.8576152 
O    -1.3501544    1.0766944   -4.7188947 
N    -3.5303146    1.4696710   -4.1551665 
H    -4.2242363    1.5739952   -3.4058692 
C    -3.9067963    1.7516458   -5.5277182 
H    -3.3873553    1.0200734   -6.1706104 
C    -5.4091887    1.5994455   -5.7769440 
H    -5.7870493    0.6230460   -5.4228599 
H    -5.5566008    1.6947580   -6.8670991 
S    -6.4269303    2.9459082   -4.9989513 
C    -3.4592503    3.1245264   -6.0922547 
O    -3.6617476    3.2956823   -7.3021594 
N    -2.9259035    4.0032343   -5.2330307 
H    -2.8787674    3.7405333   -4.2426877 
C    -2.4904869    5.3730861   -5.5854348 
H    -2.3280958    5.3459912   -6.6753611 
H    -3.2941567    6.1248874   -5.3800070 
H    -1.5346352    5.6639184   -5.0793099 
Fe  -10.4061847    2.2627524   -3.4485615 
Fe   -7.7497409    1.9394084   -3.4746361 
S    -9.2755523    0.4882498   -4.2602228 
S    -8.8920758    3.5899793   -2.6443040 
