# Supplementary material for: Benchmark Study of Redox Potential Calculations for Iron–Sulfur Clusters in Proteins
Source: Inorg Chem. 2022 Apr 11;61(16):5991–6007. doi: 10.1021/acs.inorgchem.1c03422 (PMC9044450; doi:10.1021/acs.inorgchem.1c03422)
Supplement: Supplementary file 2 — ic1c03422_si_002.zip [file ic1c03422_si_002.zip › xyz/2Fd1-Int-FF14SB-Fix-Red]

133
Energy = -8194.87653439365
H    -8.7183284   -4.3086449   -4.1534433 
C    -9.0021991   -3.2748040   -4.4801420 
H    -8.8260883   -2.5700129   -3.6463605 
H    -8.3491625   -2.9792169   -5.3310440 
C   -10.4741650   -3.3238077   -4.9323840 
O   -11.0441704   -4.3845451   -5.2433969 
N   -11.0160235   -2.0881425   -5.0172248 
H   -10.4692956   -1.2702996   -4.6419389 
C   -12.3516388   -1.8337810   -5.5368014 
H   -12.6571549   -2.7515000   -6.0706097 
H   -13.0683168   -1.6236528   -4.7155951 
C   -12.3516054   -0.6653564   -6.5353969 
O   -12.4856510   -0.8341789   -7.7722433 
N   -12.2473723    0.5607907   -5.9889883 
H   -12.1017571    0.6751914   -4.9705705 
C   -12.4251111    1.7623375   -6.7793930 
H   -13.2032748    1.5389952   -7.5340714 
C   -12.9132488    2.9263647   -5.8882033 
H   -13.6667493    2.5284595   -5.1813224 
H   -13.4136270    3.6500011   -6.5526304 
S   -11.5773770    3.7750463   -4.9482394 
C   -11.1853314    2.1258716   -7.6096888 
O   -11.3489504    2.7758468   -8.6576163 
N    -9.9986805    1.7176663   -7.1282645 
H    -9.9463964    1.2667636   -6.1776446 
C    -8.7042904    2.0647256   -7.6984604 
H    -7.9517929    1.7429221   -6.9525390 
H    -8.5045158    1.5468221   -8.6756779 
C    -8.4909405    3.5784521   -7.9142337 
O    -7.7503053    4.0192317   -8.7938201 
N    -9.1488084    4.3844106   -7.0394976 
H    -9.8590377    4.0069166   -6.3774939 
C    -9.0984269    5.8192916   -7.2294659 
H    -8.2248801    6.0021913   -7.8861572 
C   -10.3687520    6.3431569   -7.9225298 
H   -10.4506670    5.8838840   -8.9264140 
H   -11.2548220    6.0553324   -7.3263697 
H   -10.3286450    7.4467674   -7.9936840 
C    -8.8510383    6.5714542   -5.9203490 
O    -9.1940285    7.7606731   -5.8038505 
N    -8.2473312    5.8815338   -4.9272955 
H    -7.9271965    4.9135688   -5.0906609 
C    -7.8863210    6.5360578   -3.6838425 
H    -7.3093856    5.8127748   -3.0835763 
H    -7.2566971    7.4233623   -3.8804865 
C    -9.0768152    7.0299687   -2.8482538 
O    -8.9205435    7.8977534   -1.9790512 
N   -10.2825587    6.4680218   -3.1205894 
H   -10.3217833    5.7167869   -3.8196254 
C   -11.5264389    6.9726850   -2.5701065 
H   -11.2237722    7.7855354   -1.8824254 
C   -12.4306326    7.5446837   -3.6690537 
H   -11.9286834    8.3954039   -4.1589209 
H   -12.6322973    6.7513448   -4.4120621 
H   -13.3900060    7.8723609   -3.2287156 
C   -12.2933318    5.9299032   -1.7380545 
O   -13.4872861    6.1244018   -1.4067254 
N   -11.6031663    4.8487846   -1.3677312 
H   -10.6163110    4.7123441   -1.6448239 
C   -12.1946065    3.8305173   -0.5260536 
H   -12.9084745    4.3554076    0.1400222 
C   -13.0128476    2.8018383   -1.3485489 
H   -13.5517214    3.3672987   -2.1330481 
H   -13.7658683    2.3630626   -0.6611315 
S   -12.0567535    1.4243251   -2.1267322 
C   -11.0733451    3.2858295    0.3780148 
O   -10.0032920    3.8856934    0.4852482 
N   -11.3705786    2.1544684    1.0636922 
H   -12.3056388    1.7388178    1.0372897 
C   -10.3986490    1.5562126    1.9523317 
H    -9.4922875    2.1857364    1.8672561 
H   -10.7879433    1.5801664    2.9945114 
C    -9.9978523    0.1363400    1.5479863 
O    -9.1978658   -0.5159633    2.2485417 
N   -10.5176800   -0.3613632    0.4041609 
H   -11.1649134    0.1880943   -0.1873664 
C   -10.3728143   -1.7827439    0.1234798 
H   -10.8045884   -2.3708462    0.9532403 
H   -10.9446128   -2.0300511   -0.8042235 
C    -8.9064020   -2.2034988    0.0226764 
O    -8.5058915   -3.3210376    0.4160533 
N    -8.0942442   -1.3202364   -0.6047644 
H    -8.4571148   -0.3934169   -0.8639389 
C    -6.7043301   -1.5836315   -0.9258687 
H    -6.6180826   -2.6811656   -1.0433580 
C    -6.3318954   -0.8517752   -2.2220720 
H    -7.0609977   -1.0905840   -3.0161556 
H    -5.3257512   -1.1549297   -2.5511488 
S    -6.3447269    0.9641485   -1.8999336 
C    -5.7071019   -1.1807436    0.1845489 
O    -4.4884728   -1.1419069   -0.0772727 
N    -6.2263305   -0.9413449    1.4026303 
H    -7.2520050   -0.8635843    1.4852184 
C    -5.4245095   -0.3770778    2.5061991 
H    -5.0686194    0.6181564    2.1708012 
C    -6.3118254   -0.2226554    3.7467284 
H    -7.3045102    0.1879834    3.4981270 
H    -6.4760769   -1.2050293    4.2273748 
H    -5.8275489    0.4472029    4.4830297 
H    -4.5742407   -1.0296440    2.7700273 
H    -3.3609007    3.7011681    0.6198051 
C    -3.9990915    3.2715766   -0.2042931 
H    -4.4974454    2.3608255    0.1644831 
H    -4.7621050    4.0204072   -0.4704165 
C    -3.0670970    2.9121393   -1.3646016 
O    -2.4880059    3.7500495   -2.0536755 
N    -2.8833650    1.5732935   -1.4754152 
H    -3.4837528    0.9255425   -0.9553666 
C    -1.8918373    1.0322115   -2.3855538 
H    -0.9507343    1.5998369   -2.2555488 
H    -1.7354553   -0.0277589   -2.1299146 
C    -2.2290793    1.1843054   -3.8767855 
O    -1.3353893    1.0702733   -4.7247920 
N    -3.5241256    1.4719811   -4.1837733 
H    -4.2376315    1.5437894   -3.4447280 
C    -3.9029253    1.7536258   -5.5596827 
H    -3.3937718    1.0159548   -6.2037676 
C    -5.4136185    1.6231006   -5.7933228 
H    -5.7897765    0.6409727   -5.4506083 
H    -5.5668490    1.7233071   -6.8830730 
S    -6.3994069    2.9579458   -4.9686052 
C    -3.4395632    3.1223188   -6.1193790 
O    -3.6062429    3.2941751   -7.3352956 
N    -2.9222399    3.9988123   -5.2478424 
H    -2.9135144    3.7381664   -4.2574926 
C    -2.4905980    5.3729330   -5.5863062 
H    -2.3256532    5.3515234   -6.6764275 
H    -3.2943379    6.1243762   -5.3803860 
H    -1.5352454    5.6635149   -5.0799930 
Fe  -10.4366877    2.3003277   -3.4669361 
Fe   -7.7689289    1.8875475   -3.4828665 
S    -9.2933962    0.4495015   -4.3274177 
S    -8.8415410    3.5597659   -2.5791733 
