# Supplementary material for: Benchmark Study of Redox Potential Calculations for Iron–Sulfur Clusters in Proteins
Source: Inorg Chem. 2022 Apr 11;61(16):5991–6007. doi: 10.1021/acs.inorgchem.1c03422 (PMC9044450; doi:10.1021/acs.inorgchem.1c03422)
Supplement: Supplementary file 2 — ic1c03422_si_002.zip [file ic1c03422_si_002.zip › xyz/2Fd1-Int-FF14SB-Free-OX]

133
Energy = -8199.31745043660
H    -8.7132738   -3.7082924   -4.2416107 
C    -8.9242828   -2.6453617   -4.5718004 
H    -8.6210377   -1.9705896   -3.7565473 
H    -8.3201045   -2.4285069   -5.4974692 
C   -10.4164126   -2.5717670   -4.9276513 
O   -11.0208618   -3.6007969   -5.3105186 
N   -10.9960028   -1.3579533   -4.9026458 
H   -10.4263298   -0.5543839   -4.5713813 
C   -12.2691770   -1.0905643   -5.5979427 
H   -12.5181099   -2.0157524   -6.1384342 
H   -13.1451286   -0.8626524   -4.9366525 
C   -12.0387436   -0.0100543   -6.6656245 
O   -12.0617736   -0.2913522   -7.8811309 
N   -11.7836137    1.2468980   -6.2456508 
H   -11.8155905    1.4777899   -5.2303280 
C   -11.7670731    2.3435416   -7.2084093 
H   -12.5779629    2.1629534   -7.9375888 
C   -12.0604467    3.6695627   -6.4845183 
H   -13.0048635    3.5666371   -5.9158408 
H   -12.1910219    4.4308206   -7.2743467 
S   -10.7355577    4.3112599   -5.3855146 
C   -10.4932209    2.4888529   -8.0713287 
O   -10.5627618    3.0426690   -9.1787231 
N    -9.3327412    2.0842289   -7.5167974 
H    -9.3394539    1.6848106   -6.5591243 
C    -8.0177450    2.3688935   -8.0808439 
H    -7.2978947    2.0910244   -7.2902569 
H    -7.7678870    1.7639770   -8.9989628 
C    -7.7849851    3.8674556   -8.4046121 
O    -7.0402565    4.2470997   -9.3090992 
N    -8.4250707    4.7334568   -7.5803409 
H    -9.1134583    4.3983606   -6.8817273 
C    -8.3795580    6.1625758   -7.8431348 
H    -7.4200084    6.3409354   -8.3673691 
C    -9.5295204    6.6136399   -8.7554511 
H    -9.4837386    6.0213743   -9.6883888 
H   -10.5064096    6.4407819   -8.2633478 
H    -9.4375502    7.6910662   -8.9831049 
C    -8.3355474    6.9630783   -6.5353712 
O    -8.7933347    8.1197986   -6.4786555 
N    -7.7629185    6.3245933   -5.4872403 
H    -7.3403394    5.3960206   -5.6544274 
C    -7.4373390    6.9827637   -4.2319356 
H    -6.7215513    6.3431531   -3.6917495 
H    -6.9469152    7.9494550   -4.4456153 
C    -8.6137902    7.3050673   -3.3009074 
O    -8.4273525    7.8850870   -2.2304381 
N    -9.8484622    6.9564926   -3.7529333 
H    -9.9248966    6.4336603   -4.6308378 
C   -11.0701208    7.5259182   -3.2125398 
H   -10.7428480    8.1808204   -2.3804204 
C   -11.8072173    8.3481725   -4.2711543 
H   -11.1166779    9.1081071   -4.6653816 
H   -12.1367384    7.6989457   -5.1043673 
H   -12.6926397    8.8400210   -3.8328168 
C   -11.9803737    6.4500939   -2.6187144 
O   -13.2258503    6.5997089   -2.5687456 
N   -11.3644610    5.3658305   -2.1335795 
H   -10.3384198    5.2912449   -2.1469513 
C   -12.1006433    4.3398713   -1.4408219 
H   -12.9720001    4.8415082   -0.9747103 
C   -12.6901662    3.2641339   -2.3831661 
H   -13.0672092    3.7704904   -3.2882726 
H   -13.5469169    2.7780781   -1.8821207 
S   -11.5746638    1.8976704   -2.8765495 
C   -11.2038425    3.7949816   -0.3163046 
O   -10.0859492    4.2437114   -0.0821204 
N   -11.8035085    2.8090081    0.3912779 
H   -12.7391885    2.4909155    0.1390826 
C   -11.2491786    2.1894494    1.5794038 
H   -10.5670176    2.9019792    2.0742911 
H   -12.1407467    1.9896979    2.2138962 
C   -10.4870985    0.8826380    1.3027359 
O    -9.9966934    0.2468476    2.2399426 
N   -10.4326054    0.4820838   -0.0053548 
H   -10.9158316    1.0844322   -0.6879155 
C   -10.4595156   -0.9376849   -0.3642683 
H   -10.5934552   -1.5005905    0.5780753 
H   -11.3945164   -1.1182711   -0.9889215 
C    -9.1353663   -1.4935195   -0.9121870 
O    -9.0520464   -2.6755101   -1.3181992 
N    -8.0422898   -0.6975856   -0.8315576 
H    -8.1350623    0.2481211   -0.4498203 
C    -6.7117298   -1.2225960   -1.1149852 
H    -6.8666099   -2.3082708   -1.2488200 
C    -6.1477451   -0.6756420   -2.4368232 
H    -6.9040032   -0.8051751   -3.2286879 
H    -5.2517035   -1.2570609   -2.7156260 
S    -5.6866248    1.1049449   -2.3596531 
C    -5.7879150   -1.0066216    0.1122671 
O    -6.1223611   -0.2207242    1.0102134 
N    -4.6413868   -1.7466885    0.1658627 
H    -4.4548880   -2.4349120   -0.5723853 
C    -3.9293486   -1.8739526    1.4415877 
H    -4.1436604   -0.9081211    1.9413050 
C    -4.6105155   -2.9453205    2.3173722 
H    -5.5921102   -2.5848138    2.6705434 
H    -4.7841586   -3.8757740    1.7385888 
H    -3.9769565   -3.1755337    3.1995926 
H    -2.8198437   -2.0352631    1.4545989 
H    -3.0388009    3.7562603    0.5694101 
C    -3.6673350    3.3705579   -0.2922526 
H    -4.1349799    2.4270619    0.0337959 
H    -4.4761247    4.1158731   -0.5088451 
C    -2.7031699    3.1447250   -1.4815625 
O    -2.1408283    4.0621792   -2.0728392 
N    -2.5090597    1.8309640   -1.7583523 
H    -3.0482703    1.1277201   -1.2479235 
C    -1.5683604    1.3140440   -2.7522739 
H    -0.5599151    1.7237491   -2.5705808 
H    -1.5438293    0.2041756   -2.6225362 
C    -1.8631618    1.6386314   -4.2344283 
O    -0.9862519    1.4277431   -5.0738934 
N    -3.1027755    2.1048902   -4.5535211 
H    -3.7977021    2.2805819   -3.8194855 
C    -3.4614607    2.4607169   -5.9236039 
H    -2.8910856    1.7891768   -6.5912590 
C    -4.9572602    2.2638642   -6.1648922 
H    -5.2879397    1.2374960   -5.9284088 
H    -5.1374188    2.5063161   -7.2262857 
S    -5.9658786    3.4540250   -5.1622177 
C    -3.1053006    3.9135250   -6.3755031 
O    -3.5130778    4.2760507   -7.4882715 
N    -2.4054434    4.6234046   -5.4871087 
H    -2.2750567    4.1719476   -4.5807958 
C    -2.0114443    6.0509017   -5.5610604 
H    -1.9415356    6.3014729   -6.6285636 
H    -2.8311535    6.6709645   -5.1018074 
H    -1.0035380    6.2130685   -5.0963689 
Fe   -9.7526618    2.7655413   -3.9213550 
Fe   -7.1797138    2.2787947   -3.6514094 
S    -8.6852824    0.9145142   -4.5923019 
S    -8.3259183    3.9578337   -2.8121491 
