# Supplementary material for: Benchmark Study of Redox Potential Calculations for Iron–Sulfur Clusters in Proteins
Source: Inorg Chem. 2022 Apr 11;61(16):5991–6007. doi: 10.1021/acs.inorgchem.1c03422 (PMC9044450; doi:10.1021/acs.inorgchem.1c03422)
Supplement: Supplementary file 2 — ic1c03422_si_002.zip [file ic1c03422_si_002.zip › xyz/2Fd1-Int-FF14SB-Free-Red]

133
Energy = -8198.81063246960
H    -8.8650982   -3.7634728   -4.4144755 
C    -9.0812327   -2.6873804   -4.7159324 
H    -8.7703991   -1.9948445   -3.9151542 
H    -8.4856782   -2.4603841   -5.6428297 
C   -10.5816924   -2.6331107   -5.0563762 
O   -11.1731500   -3.6827308   -5.4183429 
N   -11.1794385   -1.4345142   -5.0301985 
H   -10.5937157   -0.6087428   -4.7390919 
C   -12.4729297   -1.2046606   -5.6979479 
H   -12.6866680   -2.1183128   -6.2725510 
H   -13.3500431   -1.0502299   -5.0181463 
C   -12.3066099   -0.0765722   -6.7296543 
O   -12.3177943   -0.3358761   -7.9537756 
N   -12.1214308    1.1813897   -6.2853284 
H   -12.0919787    1.3928234   -5.2655257 
C   -12.0902199    2.2944959   -7.2312242 
H   -12.8888563    2.1190307   -7.9755444 
C   -12.3892140    3.6164119   -6.4935551 
H   -13.3778933    3.5347574   -6.0008010 
H   -12.4381102    4.3861146   -7.2866365 
S   -11.1032078    4.1397289   -5.2840072 
C   -10.8014167    2.4494552   -8.0758349 
O   -10.8630460    3.0069612   -9.1866844 
N    -9.6542237    2.0504652   -7.5030309 
H    -9.6661012    1.6364204   -6.5407021 
C    -8.3201896    2.3583513   -8.0012144 
H    -7.6436486    2.0871107   -7.1670409 
H    -8.0088261    1.7629444   -8.9091593 
C    -8.0941143    3.8604293   -8.2855118 
O    -7.3242927    4.2689244   -9.1605034 
N    -8.7690198    4.7024176   -7.4601920 
H    -9.4571891    4.3476965   -6.7610660 
C    -8.6998609    6.1347110   -7.6791267 
H    -7.7784437    6.2937496   -8.2741227 
C    -9.9041392    6.6378075   -8.4900765 
H    -9.9572518    6.0439052   -9.4217122 
H   -10.8408159    6.4908402   -7.9181744 
H    -9.7989167    7.7130984   -8.7240976 
C    -8.5265946    6.9129623   -6.3690901 
O    -8.8674889    8.1207514   -6.2988655 
N    -7.9804856    6.2268373   -5.3519572 
H    -7.6431964    5.2595612   -5.5316107 
C    -7.5899861    6.8326043   -4.0888257 
H    -6.8925664    6.1405218   -3.5893860 
H    -7.0646107    7.7823934   -4.2881081 
C    -8.7326970    7.1762560   -3.1245425 
O    -8.5127994    7.8249455   -2.0976338 
N    -9.9766541    6.7775631   -3.5014888 
H   -10.0893040    6.1710775   -4.3237982 
C   -11.1715196    7.3006377   -2.8738835 
H   -10.8038868    7.9775757   -2.0773165 
C   -12.0119374    8.0927511   -3.8814253 
H   -11.3883419    8.8950611   -4.3046623 
H   -12.3498305    7.4296209   -4.7008089 
H   -12.8968829    8.5313186   -3.3874950 
C   -12.0130842    6.2180081   -2.1975545 
O   -13.2352212    6.4245824   -1.9687087 
N   -11.3925775    5.0927638   -1.8370294 
H   -10.4013760    4.9262139   -2.0915044 
C   -12.1161039    4.0319514   -1.1689775 
H   -12.9421001    4.5416110   -0.6371309 
C   -12.8253392    3.0628221   -2.1560967 
H   -13.1034477    3.6551147   -3.0459823 
H   -13.7662408    2.7312043   -1.6706911 
S   -11.8709575    1.5890857   -2.7230681 
C   -11.2319000    3.4144959   -0.0651570 
O   -10.2505368    3.9969069    0.3938816 
N   -11.7375054    2.2503461    0.4112876 
H   -12.5358532    1.8346946   -0.0668864 
C   -11.2925625    1.5344771    1.5941891 
H   -10.6652359    2.1945353    2.2066187 
H   -12.2329524    1.2870801    2.1333643 
C   -10.5058641    0.2436107    1.3066065 
O    -9.9956096   -0.4100486    2.2184243 
N   -10.4896308   -0.1653477   -0.0023887 
H   -10.9767473    0.4097221   -0.7080315 
C   -10.3830273   -1.5926862   -0.2848147 
H   -10.5860783   -2.1302675    0.6580525 
H   -11.2337178   -1.8513138   -0.9899649 
C    -8.9634784   -2.0746707   -0.6227753 
O    -8.6776914   -3.3005218   -0.5500264 
N    -8.0368782   -1.1460945   -0.9273946 
H    -8.3042954   -0.1506019   -0.9584382 
C    -6.6923457   -1.4719301   -1.4263745 
H    -6.7466503   -2.5438577   -1.6693628 
C    -6.4096972   -0.6167900   -2.6644370 
H    -7.2258139   -0.7433457   -3.3964953 
H    -5.4654321   -0.9228699   -3.1396621 
S    -6.3682069    1.1652359   -2.1915940 
C    -5.5606651   -1.3066597   -0.3760824 
O    -4.6054070   -0.5345665   -0.5451051 
N    -5.6724472   -2.0494596    0.7508231 
H    -6.4468378   -2.7116311    0.8499591 
C    -4.9851717   -1.6238288    1.9712393 
H    -4.7377065   -0.5622540    1.7619898 
C    -5.9980838   -1.6148843    3.1263970 
H    -6.9259154   -1.0794664    2.8408056 
H    -6.3092471   -2.6397067    3.4150960 
H    -5.5740548   -1.1075089    4.0152953 
H    -4.0143071   -2.1296066    2.2249402 
H    -3.0486165    3.5981966    0.5743830 
C    -3.7134593    3.2158408   -0.2661469 
H    -4.1627096    2.2588759    0.0496969 
H    -4.5382197    3.9509842   -0.4582134 
C    -2.7782899    3.0006206   -1.4721366 
O    -1.8840505    3.7974060   -1.7604498 
N    -2.9836186    1.8238427   -2.1115666 
H    -3.7994748    1.2478890   -1.8581009 
C    -1.9829952    1.2717580   -3.0203473 
H    -1.0262547    1.7711019   -2.7802909 
H    -1.8896714    0.1759815   -2.8275941 
C    -2.1935205    1.5628671   -4.5124993 
O    -1.2998803    1.2980947   -5.3233633 
N    -3.3617526    2.1675684   -4.8519837 
H    -4.0613044    2.3721537   -4.1280974 
C    -3.6706834    2.6090863   -6.2055573 
H    -3.1051398    1.9550790   -6.8963955 
C    -5.1727702    2.4625809   -6.4706210 
H    -5.4891261    1.4068203   -6.3917966 
H    -5.3681799    2.8553111   -7.4827067 
S    -6.1650509    3.4786328   -5.2762734 
C    -3.2492938    4.0794073   -6.5429832 
O    -3.6754765    4.5825967   -7.5925711 
N    -2.4479819    4.6552557   -5.6352028 
H    -2.3062208    4.0999952   -4.7916833 
C    -2.0488490    6.0808866   -5.5374438 
H    -2.0217799    6.4774104   -6.5631151 
H    -2.8460182    6.6322334   -4.9568630 
H    -1.0238643    6.1962253   -5.0896618 
Fe  -10.1150317    2.5471652   -3.8593695 
Fe   -7.4939083    2.2409440   -3.8728635 
S    -8.9536137    0.7768170   -4.7551798 
S    -8.6032762    3.8306719   -2.8540698 
