# Supplementary material for: Benchmark Study of Redox Potential Calculations for Iron–Sulfur Clusters in Proteins
Source: Inorg Chem. 2022 Apr 11;61(16):5991–6007. doi: 10.1021/acs.inorgchem.1c03422 (PMC9044450; doi:10.1021/acs.inorgchem.1c03422)
Supplement: Supplementary file 2 — ic1c03422_si_002.zip [file ic1c03422_si_002.zip › xyz/2Fd1-Int-FF15IPQ-Fix-OX]

133
Energy = -8158.89510866007
H    -8.7161241   -4.3140996   -4.1536979 
C    -8.9975292   -3.2762025   -4.4802590 
H    -8.8204388   -2.5865044   -3.6339624 
H    -8.3450703   -2.9799680   -5.3308482 
C   -10.4760290   -3.3270989   -4.9170786 
O   -11.0530529   -4.3843851   -5.1948751 
N   -11.0170045   -2.0881973   -5.0182394 
H   -10.4735976   -1.2730000   -4.6635399 
C   -12.3541116   -1.8386073   -5.5397523 
H   -12.6621455   -2.7540817   -6.0738716 
H   -13.0681421   -1.6237410   -4.7174052 
C   -12.3297083   -0.6619888   -6.5294597 
O   -12.4158098   -0.8137167   -7.7651842 
N   -12.2307270    0.5618994   -5.9639015 
H   -12.1836305    0.6631560   -4.9387154 
C   -12.4025265    1.7724636   -6.7436957 
H   -13.1983396    1.5787826   -7.4864689 
C   -12.8577150    2.9299895   -5.8321844 
H   -13.6326288    2.5525722   -5.1380161 
H   -13.3230676    3.6868323   -6.4827410 
S   -11.5146151    3.7464640   -4.8759536 
C   -11.1676376    2.1272319   -7.5838618 
O   -11.3208651    2.7896486   -8.6189197 
N    -9.9768335    1.7058658   -7.1117054 
H    -9.9354778    1.2456938   -6.1792346 
C    -8.6917993    2.0625764   -7.6958861 
H    -7.9228964    1.7374364   -6.9711674 
H    -8.5011594    1.5456024   -8.6744359 
C    -8.4757491    3.5776718   -7.9093397 
O    -7.7271798    4.0069292   -8.7821275 
N    -9.1316672    4.3908008   -7.0393838 
H    -9.8334106    4.0145290   -6.3770666 
C    -9.0911565    5.8279317   -7.2425140 
H    -8.2018569    6.0157325   -7.8767981 
C   -10.3417061    6.3413669   -7.9733450 
H   -10.3948687    5.8744957   -8.9741782 
H   -11.2495088    6.0701100   -7.4023236 
H   -10.2970827    7.4424856   -8.0570292 
C    -8.8856855    6.5774542   -5.9260481 
O    -9.2803543    7.7422669   -5.7852204 
N    -8.2591302    5.8965018   -4.9325143 
H    -7.8703752    4.9635972   -5.1293632 
C    -7.9001276    6.5646585   -3.6950981 
H    -7.2737105    5.8748026   -3.1059477 
H    -7.3075923    7.4759553   -3.9016011 
C    -9.0853215    7.0128856   -2.8256018 
O    -8.9120055    7.8139741   -1.9027653 
N   -10.3032688    6.4803602   -3.1174242 
H   -10.3714588    5.8232239   -3.9012761 
C   -11.5398840    6.9975576   -2.5512030 
H   -11.2212028    7.7898783   -1.8470338 
C   -12.4378597    7.6094625   -3.6312812 
H   -11.9280566    8.4683548   -4.0966461 
H   -12.6580818    6.8463843   -4.4002159 
H   -13.3917590    7.9398182   -3.1842891 
C   -12.3086487    5.9369211   -1.7415529 
O   -13.5153027    6.0754404   -1.4552435 
N   -11.5896017    4.8758316   -1.3432862 
H   -10.5769624    4.8257050   -1.5147686 
C   -12.1645178    3.8367859   -0.5212303 
H   -12.8795972    4.3224738    0.1724059 
C   -12.9849660    2.8199528   -1.3572373 
H   -13.5124824    3.3825735   -2.1489557 
H   -13.7378265    2.3701976   -0.6819502 
S   -12.0706232    1.4144476   -2.1334934 
C   -11.0271466    3.2539661    0.3353236 
O    -9.9095076    3.7711433    0.3354415 
N   -11.3578741    2.1706846    1.0795193 
H   -12.3300801    1.8642442    1.1675272 
C   -10.3888643    1.5561101    1.9612361 
H    -9.4754093    2.1755374    1.8864011 
H   -10.7836363    1.5797576    2.9980681 
C    -9.9848703    0.1341160    1.5587536 
O    -9.1671062   -0.5067278    2.2385738 
N   -10.5137642   -0.3619394    0.4139475 
H   -11.2315837    0.1642373   -0.1014287 
C   -10.3648130   -1.7847291    0.1302357 
H   -10.8040757   -2.3704459    0.9577864 
H   -10.9398289   -2.0316764   -0.8009875 
C    -8.8922236   -2.1890711    0.0180475 
O    -8.4859906   -3.3113493    0.3775499 
N    -8.0896073   -1.2795547   -0.5901695 
H    -8.4625585   -0.3423931   -0.7868008 
C    -6.6906564   -1.5049457   -0.9092084 
H    -6.5758303   -2.5990461   -1.0324308 
C    -6.3416223   -0.7709625   -2.2091235 
H    -7.0620772   -1.0272283   -3.0048263 
H    -5.3245907   -1.0324949   -2.5372283 
S    -6.3939634    1.0451862   -1.8814367 
C    -5.6948664   -1.0594357    0.1931732 
O    -4.4913097   -0.9165188   -0.1087105 
N    -6.1976708   -0.8885348    1.4229612 
H    -7.2224382   -0.8875020    1.5359006 
C    -5.3939458   -0.3589532    2.5500098 
H    -5.0370157    0.6424857    2.2381270 
C    -6.2931303   -0.2402401    3.7842958 
H    -7.2777507    0.1942858    3.5463580 
H    -6.4684708   -1.2360087    4.2279618 
H    -5.8070061    0.3955199    4.5475686 
H    -4.5555148   -1.0319488    2.7974189 
H    -3.3488881    3.7051745    0.6208881 
C    -3.9936618    3.2724719   -0.1988566 
H    -4.4883084    2.3673441    0.1869982 
H    -4.7599745    4.0198992   -0.4671872 
C    -3.0790465    2.9039946   -1.3659105 
O    -2.5431561    3.7319150   -2.0998007 
N    -2.8754751    1.5653911   -1.4515514 
H    -3.4084122    0.9152223   -0.8611639 
C    -1.8822322    1.0350058   -2.3671015 
H    -0.9374265    1.5955976   -2.2383348 
H    -1.7303080   -0.0262853   -2.1211299 
C    -2.2352467    1.1889606   -3.8518229 
O    -1.3581901    1.0748243   -4.7122391 
N    -3.5381614    1.4670314   -4.1459419 
H    -4.2313591    1.5798553   -3.3964765 
C    -3.9104588    1.7522878   -5.5196897 
H    -3.3850681    1.0245370   -6.1618905 
C    -5.4107505    1.5968910   -5.7752918 
H    -5.7876219    0.6196644   -5.4220767 
H    -5.5524953    1.6911652   -6.8662516 
S    -6.4317971    2.9426242   -5.0021773 
C    -3.4649613    3.1287425   -6.0754072 
O    -3.6729165    3.3063874   -7.2820470 
N    -2.9259346    4.0060794   -5.2163991 
H    -2.8693609    3.7452233   -4.2262025 
C    -2.4764061    5.3681083   -5.5798860 
H    -2.3226866    5.3351035   -6.6704784 
H    -3.2879580    6.1214031   -5.3799577 
H    -1.5242235    5.6662075   -5.0666942 
Fe  -10.3998315    2.2422451   -3.4498186 
Fe   -7.7465633    1.9285835   -3.4772649 
S    -9.2632408    0.4538293   -4.2534154 
S    -8.8902458    3.5721474   -2.6469942 
