# Supplementary material for: Benchmark Study of Redox Potential Calculations for Iron–Sulfur Clusters in Proteins
Source: Inorg Chem. 2022 Apr 11;61(16):5991–6007. doi: 10.1021/acs.inorgchem.1c03422 (PMC9044450; doi:10.1021/acs.inorgchem.1c03422)
Supplement: Supplementary file 2 — ic1c03422_si_002.zip [file ic1c03422_si_002.zip › xyz/2Fd1-Int-FF15IPQ-Fix-Red]

133
Energy = -8158.39812698115
H    -8.7159703   -4.3141401   -4.1527573 
C    -8.9979952   -3.2721209   -4.4800794 
H    -8.8222845   -2.5736848   -3.6396611 
H    -8.3450115   -2.9783732   -5.3308507 
C   -10.4766674   -3.3293412   -4.9177500 
O   -11.0467996   -4.3970735   -5.1947967 
N   -11.0168246   -2.0952646   -5.0140575 
H   -10.4594826   -1.2694895   -4.6615319 
C   -12.3506936   -1.8417178   -5.5391153 
H   -12.6633451   -2.7545104   -6.0756567 
H   -13.0663830   -1.6246802   -4.7174665 
C   -12.3342374   -0.6651753   -6.5317216 
O   -12.4446395   -0.8312665   -7.7690752 
N   -12.2431431    0.5593494   -5.9788690 
H   -12.1039842    0.6773118   -4.9597273 
C   -12.4153951    1.7604413   -6.7722984 
H   -13.1955329    1.5418912   -7.5255643 
C   -12.8932562    2.9281135   -5.8821871 
H   -13.6628920    2.5435529   -5.1854503 
H   -13.3729725    3.6619448   -6.5495477 
S   -11.5499007    3.7473371   -4.9289729 
C   -11.1729363    2.1143491   -7.6002330 
O   -11.3287145    2.7604354   -8.6499482 
N    -9.9859775    1.7040733   -7.1160490 
H    -9.9316805    1.2569174   -6.1655409 
C    -8.6993512    2.0619891   -7.6926963 
H    -7.9370925    1.7384122   -6.9581679 
H    -8.5034617    1.5454168   -8.6730674 
C    -8.4861940    3.5756721   -7.9071420 
O    -7.7301466    4.0087145   -8.7761584 
N    -9.1600929    4.3838798   -7.0498167 
H    -9.8691296    4.0072052   -6.3865254 
C    -9.1085893    5.8195150   -7.2408961 
H    -8.2285877    6.0037960   -7.8886962 
C   -10.3700695    6.3465089   -7.9453420 
H   -10.4423220    5.8914206   -8.9514292 
H   -11.2649607    6.0636533   -7.3604865 
H   -10.3248228    7.4494571   -8.0132009 
C    -8.8725362    6.5664930   -5.9274486 
O    -9.2162664    7.7527710   -5.8050909 
N    -8.2753011    5.8704438   -4.9325012 
H    -7.9533113    4.9050669   -5.1012018 
C    -7.9162622    6.5199542   -3.6864292 
H    -7.3373479    5.7962789   -3.0890872 
H    -7.2886915    7.4105773   -3.8779322 
C    -9.1055456    7.0055975   -2.8450345 
O    -8.9415728    7.8460954   -1.9519033 
N   -10.3167901    6.4646511   -3.1362149 
H   -10.3692770    5.7436655   -3.8653449 
C   -11.5569595    6.9695287   -2.5754586 
H   -11.2499385    7.7802360   -1.8872883 
C   -12.4695487    7.5418068   -3.6661333 
H   -11.9707600    8.3902239   -4.1626808 
H   -12.6816248    6.7482285   -4.4052017 
H   -13.4240396    7.8739652   -3.2197198 
C   -12.3128926    5.9201878   -1.7422581 
O   -13.5056964    6.0990943   -1.4055137 
N   -11.6095183    4.8438589   -1.3769583 
H   -10.6252688    4.7191469   -1.6631168 
C   -12.1889152    3.8204277   -0.5354821 
H   -12.9087502    4.3382664    0.1295853 
C   -13.0025107    2.7815952   -1.3520502 
H   -13.5391907    3.3385683   -2.1431692 
H   -13.7562954    2.3491434   -0.6628912 
S   -12.0516975    1.3926714   -2.1228719 
C   -11.0665118    3.2885257    0.3721622 
O    -9.9988017    3.8901277    0.4825589 
N   -11.3634524    2.1557122    1.0581215 
H   -12.3007037    1.7466706    1.0318718 
C   -10.3963742    1.5583486    1.9486692 
H    -9.4911402    2.1903430    1.8696910 
H   -10.7855772    1.5805357    2.9923537 
C    -9.9907273    0.1379972    1.5490340 
O    -9.2027010   -0.5191612    2.2543205 
N   -10.4990981   -0.3518940    0.3944710 
H   -11.1400192    0.2055209   -0.1979152 
C   -10.3613641   -1.7767188    0.1234702 
H   -10.8052881   -2.3477439    0.9584467 
H   -10.9387261   -2.0290361   -0.8036726 
C    -8.8939336   -2.1994329    0.0198833 
O    -8.5013871   -3.3245036    0.3978037 
N    -8.0790206   -1.3092369   -0.5925841 
H    -8.4390918   -0.3756461   -0.8320135 
C    -6.6861982   -1.5666852   -0.9119402 
H    -6.5953732   -2.6645070   -1.0234267 
C    -6.3216673   -0.8432122   -2.2147876 
H    -7.0569703   -1.0839903   -3.0025557 
H    -5.3195299   -1.1517201   -2.5500469 
S    -6.3289310    0.9736541   -1.9040216 
C    -5.6874487   -1.1461415    0.1932497 
O    -4.4716009   -1.0875773   -0.0835491 
N    -6.2000748   -0.9143588    1.4122972 
H    -7.2254838   -0.8562677    1.5023451 
C    -5.3965938   -0.3682166    2.5292997 
H    -5.0420790    0.6319382    2.2087941 
C    -6.2994270   -0.2370672    3.7612410 
H    -7.2863140    0.1886560    3.5143839 
H    -6.4745234   -1.2288357    4.2159545 
H    -5.8191893    0.4104013    4.5194818 
H    -4.5563583   -1.0351255    2.7885067 
H    -3.3503110    3.7055146    0.6222615 
C    -3.9948440    3.2712260   -0.2007204 
H    -4.4934031    2.3659776    0.1801851 
H    -4.7604058    4.0194269   -0.4681504 
C    -3.0637768    2.9091100   -1.3574264 
O    -2.4849944    3.7435661   -2.0501422 
N    -2.8803551    1.5693144   -1.4635137 
H    -3.4802163    0.9204326   -0.9420657 
C    -1.8907136    1.0356395   -2.3792916 
H    -0.9496728    1.6030787   -2.2514146 
H    -1.7335244   -0.0249839   -2.1253987 
C    -2.2389339    1.1868016   -3.8689004 
O    -1.3464201    1.0667184   -4.7172780 
N    -3.5335029    1.4729776   -4.1704404 
H    -4.2463363    1.5514707   -3.4304760 
C    -3.9094605    1.7556950   -5.5478687 
H    -3.3950226    1.0203589   -6.1903509 
C    -5.4178062    1.6215254   -5.7877317 
H    -5.7936037    0.6390082   -5.4453586 
H    -5.5655592    1.7209329   -6.8779478 
S    -6.4087323    2.9568475   -4.9701953 
C    -3.4465448    3.1269353   -6.1020362 
O    -3.6191097    3.3009602   -7.3156106 
N    -2.9230576    4.0021096   -5.2319250 
H    -2.9054318    3.7441107   -4.2413157 
C    -2.4760105    5.3694800   -5.5803741 
H    -2.3184138    5.3430566   -6.6708330 
H    -3.2879555    6.1216156   -5.3802183 
H    -1.5247130    5.6663081   -5.0673479 
Fe  -10.4259883    2.2628458   -3.4576262 
Fe   -7.7637739    1.8754663   -3.4849564 
S    -9.2746309    0.4067876   -4.3187367 
S    -8.8474854    3.5274921   -2.5657237 
