# Supplementary material for: Benchmark Study of Redox Potential Calculations for Iron–Sulfur Clusters in Proteins
Source: Inorg Chem. 2022 Apr 11;61(16):5991–6007. doi: 10.1021/acs.inorgchem.1c03422 (PMC9044450; doi:10.1021/acs.inorgchem.1c03422)
Supplement: Supplementary file 2 — ic1c03422_si_002.zip [file ic1c03422_si_002.zip › xyz/2Fd1-Int-FF15IPQ-Free-OX]

133
Energy = -8165.29910900774
H    -8.8494004   -3.8050796   -4.1216664 
C    -9.0074218   -2.7219472   -4.4560827 
H    -8.7152228   -2.0635189   -3.6214765 
H    -8.3490866   -2.5121559   -5.3498620 
C   -10.4888432   -2.5865498   -4.8580082 
O   -11.1275968   -3.6047517   -5.2082438 
N   -11.0310589   -1.3601785   -4.8977635 
H   -10.4498973   -0.5489037   -4.5903108 
C   -12.3068080   -1.1133967   -5.5965165 
H   -12.5305485   -2.0260546   -6.1656393 
H   -13.1911672   -0.9234806   -4.9332388 
C   -12.1015978    0.0074548   -6.6293937 
O   -12.0846924   -0.2452358   -7.8516113 
N   -11.9227599    1.2627062   -6.1749571 
H   -11.9398681    1.4585559   -5.1501992 
C   -11.9028147    2.3879961   -7.1065450 
H   -12.7198060    2.2444152   -7.8365571 
C   -12.1690432    3.6934929   -6.3384553 
H   -13.1399780    3.6117671   -5.8143585 
H   -12.2389364    4.4968659   -7.0922989 
S   -10.8670230    4.2090333   -5.1470014 
C   -10.6238318    2.5306230   -7.9614677 
O   -10.6624632    3.1507136   -9.0334493 
N    -9.4940978    2.0304741   -7.4145130 
H    -9.5419335    1.5972088   -6.4727892 
C    -8.1441742    2.2982378   -7.8932004 
H    -7.4811996    1.9584572   -7.0750016 
H    -7.8602676    1.7201538   -8.8230436 
C    -7.8866858    3.8068209   -8.1298982 
O    -7.1640861    4.2205794   -9.0472179 
N    -8.4907126    4.6152332   -7.2353819 
H    -9.1521518    4.2204290   -6.5410365 
C    -8.5545111    6.0594189   -7.4112142 
H    -7.7079711    6.3305920   -8.0694521 
C    -9.8775012    6.4757992   -8.0664704 
H   -10.0666287    5.7954270   -8.9094127 
H   -10.7065457    6.3881416   -7.3390651 
H    -9.8247564    7.5179378   -8.4219311 
C    -8.3789765    6.7990275   -6.0849555 
O    -8.8215224    7.9567634   -5.9604247 
N    -7.7701767    6.1183008   -5.0936865 
H    -7.3412195    5.2003876   -5.3166817 
C    -7.4079781    6.7289739   -3.8257002 
H    -6.7156584    6.0450116   -3.3083089 
H    -6.8781986    7.6743890   -4.0236963 
C    -8.5707711    7.0750423   -2.8815483 
O    -8.3685770    7.7076220   -1.8457660 
N    -9.8047617    6.6581908   -3.2809182 
H    -9.8743740    6.1426609   -4.1637498 
C   -11.0360486    7.2446148   -2.7812338 
H   -10.7370681    7.8632645   -1.9123639 
C   -11.6892792    8.1355471   -3.8421128 
H   -10.9652881    8.9081854   -4.1412110 
H   -11.9654815    7.5343603   -4.7292828 
H   -12.6002020    8.6167669   -3.4478335 
C   -12.0121569    6.1731453   -2.2882361 
O   -13.2465973    6.3845542   -2.2908488 
N   -11.4790168    5.0272525   -1.8408443 
H   -10.4570828    4.9058449   -1.8113353 
C   -12.2903585    3.9929366   -1.2396479 
H   -13.1616987    4.4974928   -0.7786009 
C   -12.8650847    2.9849531   -2.2667523 
H   -13.1970291    3.5500414   -3.1560306 
H   -13.7483571    2.4873728   -1.8219559 
S   -11.7217928    1.6380448   -2.7798652 
C   -11.4509984    3.3372595   -0.1276269 
O   -10.3131836    3.7122886    0.1409961 
N   -12.0859665    2.3290023    0.5277767 
H   -13.0412213    2.0662009    0.2841563 
C   -11.5050214    1.6969253    1.6959794 
H   -10.8751959    2.4412593    2.2168911 
H   -12.3502975    1.3975676    2.3491147 
C   -10.6437929    0.4618643    1.4045999 
O   -10.1908981   -0.2031106    2.3437989 
N   -10.4393389    0.1286757    0.0932991 
H   -10.9515270    0.6935849   -0.6027373 
C   -10.3219540   -1.2913839   -0.2606620 
H   -10.5883924   -1.8604028    0.6508517 
H   -11.1450530   -1.5076273   -1.0166554 
C    -8.9167513   -1.8049331   -0.6497109 
O    -8.7784907   -3.0175707   -0.9293124 
N    -7.8444243   -0.9723755   -0.6096398 
H    -7.9949929    0.0305130   -0.4554981 
C    -6.5382439   -1.4141910   -1.1242763 
H    -6.6873786   -2.4928936   -1.3045642 
C    -6.2374480   -0.7096961   -2.4511984 
H    -7.0992771   -0.8090333   -3.1313798 
H    -5.3463088   -1.1504687   -2.9249603 
S    -5.9423306    1.0858086   -2.1592869 
C    -5.2797838   -1.3178755   -0.2018313 
O    -4.2071908   -0.9455160   -0.6880204 
N    -5.3646536   -1.7593698    1.0924891 
H    -6.2757637   -1.5116305    1.5213329 
C    -4.2038633   -1.4675086    1.9877896 
H    -3.9382826   -0.4044897    1.7924063 
C    -4.6779421   -1.5753784    3.4485977 
H    -5.6514716   -1.0884748    3.6425354 
H    -4.7610965   -2.6354463    3.7553275 
H    -3.9377361   -1.0902777    4.1132689 
H    -3.2470168   -2.0872248    1.9150532 
H    -2.9018812    3.5609737    0.6230433 
C    -3.5532017    3.1577651   -0.2177762 
H    -3.9791423    2.1979584    0.1154460 
H    -4.3877086    3.8812837   -0.4015468 
C    -2.6202414    2.9771252   -1.4347912 
O    -1.9008063    3.8823611   -1.8518110 
N    -2.6322862    1.7201283   -1.9401996 
H    -3.3185230    1.0468949   -1.5840370 
C    -1.6524257    1.2600371   -2.9223280 
H    -0.6811961    1.7262778   -2.6854409 
H    -1.5712475    0.1536001   -2.8422942 
C    -1.9420965    1.6201140   -4.3872326 
O    -1.0790952    1.4342196   -5.2452020 
N    -3.1637672    2.1481711   -4.6605734 
H    -3.8529691    2.2686767   -3.9104478 
C    -3.5299398    2.5749498   -6.0023137 
H    -2.9987048    1.9174403   -6.7161977 
C    -5.0364858    2.4235965   -6.2121334 
H    -5.3583010    1.3721164   -6.1162185 
H    -5.2664566    2.8175851   -7.2154289 
S    -5.9894958    3.4467852   -4.9956073 
C    -3.1225842    4.0379400   -6.3774267 
O    -3.5653916    4.5135696   -7.4303638 
N    -2.3292457    4.6529237   -5.4864565 
H    -2.1490576    4.1125405   -4.6396254 
C    -1.9309417    6.0768024   -5.4381235 
H    -1.9105403    6.4279372   -6.4792822 
H    -2.7479911    6.6491891   -4.8985710 
H    -0.9061276    6.2072116   -4.9889338 
Fe   -9.8961852    2.5879792   -3.7720847 
Fe   -7.2824978    2.2005928   -3.6079324 
S    -8.7520475    0.8259807   -4.5914758 
S    -8.4692749    3.7430896   -2.6176415 
