# Supplementary material for: Benchmark Study of Redox Potential Calculations for Iron–Sulfur Clusters in Proteins
Source: Inorg Chem. 2022 Apr 11;61(16):5991–6007. doi: 10.1021/acs.inorgchem.1c03422 (PMC9044450; doi:10.1021/acs.inorgchem.1c03422)
Supplement: Supplementary file 2 — ic1c03422_si_002.zip [file ic1c03422_si_002.zip › xyz/2Fd1-Int-FF15IPQ-Free-Red]

133
Energy = -8164.88695652215
H    -8.9677687   -3.5915409   -4.6190446 
C    -9.0981451   -2.4688920   -4.8487957 
H    -8.7975230   -1.8417205   -3.9901962 
H    -8.4260053   -2.2673457   -5.7206331 
C   -10.5533859   -2.2949014   -5.2731642 
O   -11.1731123   -3.2487594   -5.8093751 
N   -11.0950650   -1.0752610   -5.1077107 
H   -10.4630600   -0.3146472   -4.7500475 
C   -12.3106556   -0.7079070   -5.8404030 
H   -12.5742721   -1.5817653   -6.4480236 
H   -13.1957930   -0.4862893   -5.2023988 
C   -11.9616945    0.4145306   -6.8224489 
O   -11.7768793    0.1518630   -8.0350809 
N   -11.8362525    1.6643426   -6.3578198 
H   -11.8931770    1.8637341   -5.3317622 
C   -11.7482242    2.7816463   -7.2934285 
H   -12.5747198    2.6782505   -8.0225821 
C   -11.9447377    4.0942038   -6.5171366 
H   -12.9138184    4.0445771   -5.9822991 
H   -11.9870439    4.8999122   -7.2692164 
S   -10.5707056    4.4849742   -5.3712160 
C   -10.4698208    2.8431870   -8.1570842 
O   -10.5137656    3.4484840   -9.2495490 
N    -9.3592472    2.3022952   -7.6294438 
H    -9.3987726    1.8879941   -6.6713490 
C    -8.0091456    2.4982981   -8.1472580 
H    -7.3411713    2.1748639   -7.3254929 
H    -7.7647155    1.8659012   -9.0510582 
C    -7.6917495    3.9849005   -8.4493902 
O    -6.9798068    4.3449737   -9.3896536 
N    -8.2363222    4.8397524   -7.5523128 
H    -8.9195780    4.5080349   -6.8412749 
C    -8.1268220    6.2788997   -7.7204190 
H    -7.1593821    6.4621600   -8.2272218 
C    -9.2574718    6.8357353   -8.5948695 
H    -9.2666583    6.2668886   -9.5421837 
H   -10.2352849    6.7189510   -8.0892985 
H    -9.0953747    7.9062649   -8.8054063 
C    -8.0705498    6.9756104   -6.3563556 
O    -8.4891810    8.1428028   -6.2302668 
N    -7.5457687    6.2525547   -5.3465790 
H    -7.1481738    5.3217554   -5.5677487 
C    -7.2017933    6.8134401   -4.0488079 
H    -6.5736947    6.0740329   -3.5274704 
H    -6.6090550    7.7294707   -4.2077753 
C    -8.3628120    7.2067815   -3.1255005 
O    -8.1432827    7.7573439   -2.0435163 
N    -9.6107048    6.9590143   -3.5964700 
H    -9.7274537    6.4221591   -4.4641805 
C   -10.8021219    7.5585545   -3.0270166 
H   -10.4425521    8.1952686   -2.1941425 
C   -11.5391618    8.4081185   -4.0639986 
H   -10.8457938    9.1651257   -4.4553683 
H   -11.8876443    7.7719161   -4.9000649 
H   -12.4143070    8.9047055   -3.6117180 
C   -11.7369740    6.5034995   -2.4356133 
O   -12.9819624    6.6761334   -2.4203979 
N   -11.1623532    5.4120602   -1.9190462 
H   -10.1441802    5.2598604   -1.9641814 
C   -11.9855785    4.3802057   -1.3311157 
H   -12.8266570    4.9020639   -0.8327734 
C   -12.6177647    3.4785900   -2.4163775 
H   -12.8132231    4.1019228   -3.3052452 
H   -13.5962370    3.1107449   -2.0549848 
S   -11.5839074    2.0318522   -2.9320987 
C   -11.1682140    3.6736589   -0.2347914 
O   -10.0618792    4.0682953    0.1129606 
N   -11.8125718    2.6196725    0.3439186 
H   -12.7450166    2.3590482    0.0253414 
C   -11.3074092    1.9511378    1.5300182 
H   -10.6998568    2.6700671    2.1073295 
H   -12.1991683    1.6383496    2.1170526 
C   -10.4672543    0.6938700    1.2657388 
O   -10.0000455    0.0392017    2.1993205 
N   -10.3664860    0.2888709   -0.0392438 
H   -10.8351107    0.8671079   -0.7528068 
C   -10.2334659   -1.1421448   -0.3004245 
H   -10.5290738   -1.6593432    0.6315946 
H   -11.0072659   -1.4178919   -1.0763271 
C    -8.8114597   -1.6490910   -0.5786795 
O    -8.5844119   -2.8753668   -0.4425111 
N    -7.8533377   -0.7878675   -0.9724243 
H    -8.0382213    0.2211761   -0.9546265 
C    -6.4846337   -1.2428019   -1.2035362 
H    -6.5883353   -2.3259742   -1.3552770 
C    -5.9269588   -0.6256150   -2.4909285 
H    -6.6261990   -0.8164388   -3.3246059 
H    -4.9681537   -1.1195020   -2.7435079 
S    -5.6684105    1.1778690   -2.3016194 
C    -5.6184041   -1.0227182    0.0813450 
O    -6.1070642   -0.3956660    1.0225806 
N    -4.3890382   -1.6199114    0.1634379 
H    -3.9315767   -1.9922023   -0.6704347 
C    -3.6811797   -1.6304887    1.4617987 
H    -3.8612007   -0.6147140    1.8741427 
C    -4.3887461   -2.5884180    2.4434542 
H    -5.4337219   -2.2762805    2.6263400 
H    -4.4002323   -3.6187713    2.0347949 
H    -3.8448418   -2.5887588    3.4112308 
H    -2.5708348   -1.8453105    1.4790042 
H    -3.0273013    3.7801732    0.6532337 
C    -3.6434694    3.3552911   -0.2033423 
H    -4.0871574    2.4095158    0.1462268 
H    -4.4806108    4.0629099   -0.4259418 
C    -2.6590180    3.1269056   -1.3710803 
O    -2.0183225    4.0351633   -1.8967058 
N    -2.5223786    1.8166225   -1.6916032 
H    -3.1293976    1.1264708   -1.2440101 
C    -1.5390811    1.3135136   -2.6448752 
H    -0.5980625    1.8653496   -2.4880119 
H    -1.3641719    0.2306598   -2.4042447 
C    -1.8553004    1.5268142   -4.1446466 
O    -0.9725028    1.2774456   -4.9703135 
N    -3.0755800    2.0213203   -4.4788101 
H    -3.7920194    2.1785009   -3.7571585 
C    -3.3931168    2.3991525   -5.8564382 
H    -2.8158986    1.7260687   -6.5166292 
C    -4.8872227    2.2370231   -6.1396066 
H    -5.2430937    1.2157519   -5.9126805 
H    -5.0442693    2.4750561   -7.2050866 
S    -5.8805643    3.4427997   -5.1475474 
C    -2.9928123    3.8543137   -6.2700923 
O    -3.3653133    4.2526040   -7.3808672 
N    -2.2859860    4.5392673   -5.3648123 
H    -2.1866341    4.0826194   -4.4574500 
C    -1.8736755    5.9640169   -5.4421932 
H    -1.8113837    6.1914689   -6.5140489 
H    -2.6939795    6.6033568   -5.0106155 
H    -0.8650848    6.1432444   -4.9836956 
Fe   -9.7147832    2.8098834   -3.9705938 
Fe   -7.1666660    2.2411545   -3.7149814 
S    -8.6702071    0.9496497   -4.8056685 
S    -8.2607474    3.8549375   -2.7254076 
