# Supplementary material for: Benchmark Study of Redox Potential Calculations for Iron–Sulfur Clusters in Proteins
Source: Inorg Chem. 2022 Apr 11;61(16):5991–6007. doi: 10.1021/acs.inorgchem.1c03422 (PMC9044450; doi:10.1021/acs.inorgchem.1c03422)
Supplement: Supplementary file 2 — ic1c03422_si_002.zip [file ic1c03422_si_002.zip › xyz/2Fd1-large-FF14SB-Fix-OX]

243
Energy = -10426.4391604030
H    -1.2576742   -1.9384295   -6.5906947 
C    -2.2903357   -1.5196882   -6.5222396 
H    -2.4255143   -1.1435926   -5.4906997 
H    -2.3094509   -0.6265491   -7.1771307 
C    -3.4206716   -2.4661217   -6.9612223 
H    -3.2765569   -2.7974799   -8.0061862 
H    -3.4086304   -3.4221932   -6.3608794 
C    -4.7922670   -1.7895408   -6.8328127 
H    -4.9997495   -1.4791847   -5.7893796 
H    -4.8154024   -0.8779215   -7.4595034 
H    -5.6098056   -2.4536755   -7.1652906 
H    -3.9349881   -8.1508015   -4.8509981 
C    -4.1106489   -7.6662982   -3.8535503 
H    -4.0060308   -8.4271893   -3.0636495 
H    -3.3491653   -6.8594311   -3.7316454 
C    -5.5224286   -7.0505636   -3.8535070 
O    -6.0996274   -6.7821461   -4.9055935 
N    -6.0847491   -6.8111581   -2.6397588 
C    -5.5429771   -7.0196659   -1.2919826 
H    -4.4818563   -6.7245803   -1.2250887 
H    -5.6496314   -8.0904932   -1.0203202 
C    -6.4273461   -6.1146679   -0.4239353 
H    -6.0238542   -5.0895185   -0.4908972 
H    -6.4588562   -6.4197872    0.6368095 
C    -7.7987628   -6.1999155   -1.1065645 
H    -8.4328007   -5.3348224   -0.8534493 
H    -8.3235140   -7.1201076   -0.7886072 
C    -7.4573495   -6.2795378   -2.6166690 
H    -8.1137358   -6.9742824   -3.1614897 
C    -7.5136855   -4.9060103   -3.2967522 
O    -6.5906518   -4.0778916   -3.2000598 
N    -8.6614188   -4.6381846   -3.9367493 
H    -9.4083512   -5.3468798   -4.0147832 
C    -8.9725167   -3.3089193   -4.4469071 
H    -8.8206314   -2.5754395   -3.6297421 
C    -8.0910301   -2.8495070   -5.6325859 
H    -8.2750882   -1.7718189   -5.8049008 
H    -7.0355342   -2.9512243   -5.3287548 
H    -8.2687672   -3.4142083   -6.5782810 
C   -10.4478598   -3.3353489   -4.8475401 
O   -11.0621920   -4.3896871   -5.0543570 
N   -10.9766146   -2.1006069   -5.0278444 
H   -10.4177002   -1.2682466   -4.7629239 
C   -12.2778692   -1.9371447   -5.6536532 
H   -12.4545224   -2.8366451   -6.2647507 
C   -13.4286005   -1.8241494   -4.6360032 
H   -13.3407115   -2.6338739   -3.8878408 
H   -13.4113995   -0.8664945   -4.0855892 
O   -14.6608760   -1.9008372   -5.3530585 
H   -14.9306344   -2.8635614   -5.3342570 
C   -12.2408838   -0.7315808   -6.5979912 
O   -12.3425601   -0.8242912   -7.8349710 
N   -12.0964644    0.4697520   -5.9873548 
H   -12.0390777    0.5441546   -4.9609194 
C   -12.2574787    1.6995037   -6.7446351 
H   -13.0254400    1.4983674   -7.5133810 
C   -12.7795248    2.8180359   -5.8224261 
H   -13.5100676    2.3802858   -5.1156608 
H   -13.3090852    3.5626328   -6.4356219 
S   -11.4868643    3.7276093   -4.8826675 
C   -11.0209260    2.1287982   -7.5627005 
O   -11.2107777    2.8612279   -8.5548105 
N    -9.8136656    1.7352181   -7.1343861 
H    -9.7735209    1.2020562   -6.2456984 
C    -8.5006152    2.1154015   -7.6931491 
H    -7.7897787    1.8145101   -6.9013116 
C    -8.1274723    1.4204993   -9.0168279 
H    -8.7715640    1.8227950   -9.8202904 
H    -7.1009302    1.7470937   -9.2634682 
C    -8.2473832   -0.1058293   -8.9597985 
H    -7.5825631   -0.5489314   -8.1904629 
H    -9.2943028   -0.3732172   -8.7078137 
H    -8.0050884   -0.5555514   -9.9501198 
C    -8.3132840    3.6373698   -7.8607460 
O    -7.4887334    4.0902199   -8.6525808 
N    -9.0822248    4.4348585   -7.0704249 
H    -9.8036009    4.0320129   -6.4510449 
C    -9.0886107    5.8720730   -7.2642335 
H    -8.1781703    6.0934682   -7.8570121 
C   -10.3210586    6.3628441   -8.0415267 
H   -10.3046294    5.9256758   -9.0571270 
H   -11.2602397    6.0612459   -7.5439615 
H   -10.2960454    7.4670331   -8.0961191 
C    -8.9478571    6.6043498   -5.9310266 
O    -9.3695595    7.7573585   -5.7760227 
N    -8.3351782    5.9207268   -4.9295240 
H    -7.9154674    5.0027961   -5.1275351 
C    -7.9950140    6.5990674   -3.6942722 
H    -7.3832061    5.9114350   -3.0892950 
H    -7.3888310    7.5023186   -3.8923593 
C    -9.1912517    7.0543897   -2.8498485 
O    -9.0490826    7.9149132   -1.9769871 
N   -10.3874122    6.4408293   -3.0900122 
H   -10.4407974    5.7892515   -3.8799193 
C   -11.6323206    6.9456198   -2.5313691 
H   -11.3095958    7.6553678   -1.7458248 
C   -12.4600870    7.7299655   -3.5580037 
H   -11.8884568    8.6155779   -3.8836356 
H   -12.6937677    7.1114514   -4.4430941 
H   -13.4123311    8.0582875   -3.1051944 
C   -12.4589791    5.8401450   -1.8421294 
O   -13.6983978    5.9782184   -1.6625376 
N   -11.7784272    4.7718303   -1.4153694 
H   -10.7535220    4.7384871   -1.5287263 
C   -12.3509449    3.6981488   -0.6180086 
H   -13.1384886    4.1399554    0.0245749 
C   -13.0485102    2.6068398   -1.4706610 
H   -13.6024923    3.1071445   -2.2813738 
H   -13.7836768    2.0762764   -0.8433073 
S   -11.9874041    1.2945194   -2.2096140 
C   -11.2044397    3.1766325    0.2741181 
O   -10.0765757    3.6650489    0.1861446 
N   -11.5162711    2.1427116    1.0975051 
H   -12.5062912    1.9654682    1.3601822 
C   -10.4741219    1.5584286    1.9320380 
H    -9.5709760    2.1842211    1.8024178 
H   -10.8123769    1.5812733    2.9856807 
C   -10.0849669    0.1309865    1.5311616 
O    -9.2628154   -0.5195128    2.1946223 
N   -10.6556407   -0.3830175    0.4085087 
H   -11.2779601    0.2007195   -0.1751483 
C   -10.5145622   -1.8021700    0.1164779 
H   -10.8861818   -2.3939052    0.9709796 
C   -11.3780737   -2.1683441   -1.1239402 
H   -11.1011717   -1.4926115   -1.9539196 
C   -11.2149464   -3.6288224   -1.5466378 
H   -10.1885287   -3.8467553   -1.8877639 
H   -11.4425840   -4.3093818   -0.7031504 
H   -11.9082633   -3.8471228   -2.3780786 
O   -12.7611307   -1.8831758   -0.8652024 
H   -13.1251813   -2.6025466   -0.2465909 
C    -9.0486487   -2.2336170   -0.0543639 
O    -8.6704699   -3.3739552    0.2821074 
N    -8.2211215   -1.3536888   -0.6580441 
H    -8.5321616   -0.3917572   -0.8530593 
C    -6.8333659   -1.6674931   -0.9567600 
H    -6.7868472   -2.7168204   -1.2936695 
C    -6.3326982   -0.7667131   -2.1018202 
H    -6.9339876   -0.9511098   -3.0091114 
H    -5.2710819   -0.9920769   -2.3025095 
S    -6.4755780    1.0029626   -1.5985508 
C    -5.8450312   -1.5301230    0.2177379 
O    -4.6709273   -1.9209566    0.0002217 
N    -6.2690798   -0.9690975    1.3511581 
H    -7.2639500   -0.7026060    1.3844302 
C    -5.4260564   -0.3962106    2.4355176 
H    -5.0745984    0.5836407    2.0537035 
C    -6.3041367   -0.1885606    3.6748441 
H    -7.2917893    0.2284446    3.4167334 
H    -6.4754347   -1.1498694    4.1927204 
H    -5.8091468    0.5045647    4.3789761 
H    -4.5757989   -1.0360187    2.7321205 
H    -3.4655194    3.7677287    0.6702686 
C    -4.1877913    3.4424283   -0.1468139 
H    -4.6717052    2.5259507    0.2297066 
C    -5.1970154    4.4990202   -0.5782145 
H    -4.6536231    5.3359014   -1.0549311 
H    -5.7888228    4.0140218   -1.3842293 
C    -6.1534436    5.0382485    0.4925641 
H    -5.5640914    5.7099111    1.1473539 
C    -7.2403474    5.8746728   -0.1996675 
H    -6.8446632    6.3610103   -1.1071499 
H    -8.0958283    5.2411422   -0.5010657 
H    -7.5948111    6.6778675    0.4627213 
C    -6.7941709    3.9296201    1.3438566 
H    -7.2784673    3.1716002    0.6981291 
H    -6.0668160    3.4141498    2.0016415 
H    -7.5897732    4.3643472    1.9824931 
C    -3.2192965    3.1386518   -1.2892634 
O    -2.6867873    4.0041672   -1.9847529 
N    -2.9467028    1.8198871   -1.3878547 
H    -3.5544015    1.1196440   -0.9479551 
C    -1.8915893    1.2705100   -2.1933868 
H    -0.9955777    1.9089809   -2.1171436 
C    -1.6306308   -0.1278749   -1.5956677 
H    -0.9908828   -0.6656589   -2.3144827 
C    -0.9322707   -0.1078196   -0.2356848 
H     0.0606560    0.3766791   -0.3183932 
H    -1.5342827    0.4253232    0.5208085 
H    -0.7839547   -1.1492958    0.1172856 
O    -2.9354165   -0.6970929   -1.5144398 
H    -3.1249189   -1.2031273   -0.6899268 
C    -2.2018619    1.2035609   -3.7035325 
O    -1.3089570    0.9007761   -4.5021645 
N    -3.4760077    1.5259959   -4.0571898 
H    -4.1498958    1.7764005   -3.3249415 
C    -3.8593000    1.7453905   -5.4427354 
H    -3.3587083    0.9796000   -6.0578487 
C    -5.3725161    1.6156680   -5.6474364 
H    -5.7485600    0.6368304   -5.3026584 
H    -5.5552240    1.7279178   -6.7309258 
S    -6.3151034    2.9612735   -4.7892170 
C    -3.4121476    3.0987817   -6.0504945 
O    -3.5635408    3.2335973   -7.2713998 
N    -2.9343321    4.0200461   -5.2005800 
H    -2.9050707    3.8051601   -4.1983711 
C    -2.4952064    5.3724677   -5.6164958 
H    -2.2771816    5.2603844   -6.6897474 
C    -3.6417017    6.3995978   -5.4811041 
H    -3.1937966    7.3567208   -5.7904497 
C    -4.8134458    6.1082534   -6.4402250 
H    -4.4680884    5.9745652   -7.4831835 
H    -5.3481007    5.1797410   -6.1548409 
H    -5.5520007    6.9400078   -6.4150881 
C    -4.1473754    6.5491571   -4.0378781 
H    -4.6273640    5.6101528   -3.6927273 
H    -3.3219962    6.7907436   -3.3437093 
H    -4.9041499    7.3582298   -3.9801273 
H    -1.5420477    5.6638985   -5.0947587 
Fe  -10.3263109    2.2497228   -3.4627562 
Fe   -7.6854318    1.9331456   -3.3128190 
S    -9.1527411    0.4800618   -4.2027945 
S    -8.8712330    3.5918255   -2.5868785 
O    -4.2922734   -4.0068989   -1.8041536 
H    -4.3216148   -3.1168445   -1.3498336 
H    -5.1383096   -4.0523340   -2.3267815 
O    -4.8374458    3.5335229   -9.7665651 
H    -4.2833424    3.4470349   -8.9511897 
H    -5.7256135    3.7882345   -9.4286288 
O   -13.8178604    5.9025390   -6.5460487 
H   -13.0648545    5.6715515   -5.9572733 
H   -13.6183711    5.3983845   -7.4053771 
O   -15.3966563   -0.7775890   -1.9763237 
H   -14.4378576   -0.8717803   -1.7796411 
H   -15.5171548    0.1563196   -2.3100528 
O   -13.3219691    4.5424066   -8.7924327 
H   -12.5382794    3.9116511   -8.7446274 
H   -13.1506444    5.1256242   -9.5645117 
O   -14.1415204   -0.7059327    1.3093712 
H   -13.4734635   -1.0887159    2.0534667 
H   -13.6222333   -0.7971400    0.4730482 
O   -16.1514397    1.8587098   -2.5217943 
H   -15.7042094    2.6588407   -2.9135392 
H   -16.1844486    2.0537196   -1.5443586 
O   -15.1542307    4.3466329   -3.4589315 
H   -14.7047304    4.5531405   -4.3079930 
H   -14.7105271    4.9391366   -2.7894673 
O   -16.1671394    2.6992515    0.2232088 
H   -15.8372342    3.6040083    0.0388856 
H   -15.5360797    2.3562231    0.9497173 
O   -14.3705154    1.7669509    1.9522109 
H   -14.3021210    0.7601319    1.6894417 
H   -14.1479015    1.7608408    2.9257419 
