# Supplementary material for: Benchmark Study of Redox Potential Calculations for Iron–Sulfur Clusters in Proteins
Source: Inorg Chem. 2022 Apr 11;61(16):5991–6007. doi: 10.1021/acs.inorgchem.1c03422 (PMC9044450; doi:10.1021/acs.inorgchem.1c03422)
Supplement: Supplementary file 2 — ic1c03422_si_002.zip [file ic1c03422_si_002.zip › xyz/2Fd1-large-FF14SB-Fix-Red]

243
Energy = -10425.9627596450
H    -1.2576726   -1.9382492   -6.5902152 
C    -2.2905521   -1.5188334   -6.5206988 
H    -2.4245618   -1.1418611   -5.4894367 
H    -2.3104555   -0.6243806   -7.1734974 
C    -3.4222394   -2.4642522   -6.9586630 
H    -3.2797115   -2.7943435   -8.0044796 
H    -3.4091444   -3.4213816   -6.3601115 
C    -4.7927066   -1.7857066   -6.8267641 
H    -4.9984200   -1.4744963   -5.7837015 
H    -4.8166779   -0.8736048   -7.4527633 
H    -5.6115565   -2.4492402   -7.1568085 
H    -3.9334741   -8.1510689   -4.8506232 
C    -4.1129279   -7.6595458   -3.8391705 
H    -4.0060201   -8.4146026   -3.0423982 
H    -3.3491901   -6.8564302   -3.7269333 
C    -5.5168652   -7.0434505   -3.8396530 
O    -6.0948533   -6.7627052   -4.8903201 
N    -6.0981997   -6.8261189   -2.6248116 
C    -5.5534612   -7.0106473   -1.2785028 
H    -4.4925595   -6.7105030   -1.2200324 
H    -5.6505996   -8.0781637   -0.9855070 
C    -6.4400370   -6.0988480   -0.4191322 
H    -6.0393178   -5.0733231   -0.4967241 
H    -6.4712399   -6.3918359    0.6455755 
C    -7.8107113   -6.1935348   -1.1018847 
H    -8.4471776   -5.3278374   -0.8563931 
H    -8.3336014   -7.1129096   -0.7758223 
C    -7.4652952   -6.2855947   -2.6099728 
H    -8.1259101   -6.9771576   -3.1534542 
C    -7.5110667   -4.9131946   -3.2963831 
O    -6.5803294   -4.0939302   -3.2005737 
N    -8.6582769   -4.6397864   -3.9342091 
H    -9.4053781   -5.3476473   -4.0126361 
C    -8.9729774   -3.3129608   -4.4507947 
H    -8.8302898   -2.5700440   -3.6401199 
C    -8.0894388   -2.8514921   -5.6329930 
H    -8.2744169   -1.7724350   -5.7958094 
H    -7.0345328   -2.9553205   -5.3275263 
H    -8.2674848   -3.4144918   -6.5790415 
C   -10.4467175   -3.3471389   -4.8586252 
O   -11.0550236   -4.4073365   -5.0721064 
N   -10.9741074   -2.1145388   -5.0339927 
H   -10.4113247   -1.2806781   -4.7484850 
C   -12.2738723   -1.9431265   -5.6559562 
H   -12.4644926   -2.8477976   -6.2556336 
C   -13.4177374   -1.7979736   -4.6347783 
H   -13.3327185   -2.5866584   -3.8636565 
H   -13.3933869   -0.8247970   -4.1143490 
O   -14.6592474   -1.8876470   -5.3415852 
H   -14.8999744   -2.8559452   -5.3397803 
C   -12.2364134   -0.7459095   -6.6118704 
O   -12.3557734   -0.8502765   -7.8497259 
N   -12.0936312    0.4572229   -6.0165923 
H   -11.9344818    0.5509095   -5.0011028 
C   -12.2340141    1.6760018   -6.7905749 
H   -12.9798871    1.4622580   -7.5771726 
C   -12.7756880    2.7978325   -5.8935864 
H   -13.5856480    2.3689538   -5.2731280 
H   -13.2125228    3.5830866   -6.5247877 
S   -11.5077693    3.5958549   -4.8227385 
C   -10.9781198    2.0970931   -7.5710905 
O   -11.1455994    2.8248964   -8.5735732 
N    -9.7847199    1.7054566   -7.1093285 
H    -9.7455975    1.1922546   -6.1995546 
C    -8.4733473    2.0925905   -7.6559085 
H    -7.7644906    1.7863637   -6.8646842 
C    -8.1007826    1.4129876   -8.9891272 
H    -8.7381378    1.8347545   -9.7878876 
H    -7.0694101    1.7287741   -9.2293052 
C    -8.2436469   -0.1121829   -8.9541917 
H    -7.5910941   -0.5739967   -8.1853983 
H    -9.2952175   -0.3664194   -8.7085056 
H    -8.0038441   -0.5574581   -9.9482409 
C    -8.3016338    3.6161191   -7.8110505 
O    -7.4817801    4.0854615   -8.6019196 
N    -9.0891712    4.3963918   -7.0232997 
H    -9.7965224    3.9798925   -6.3937641 
C    -9.1195269    5.8327288   -7.2120006 
H    -8.2405369    6.0630439   -7.8464479 
C   -10.3978829    6.3072296   -7.9247147 
H   -10.4282225    5.8723072   -8.9417954 
H   -11.3047256    5.9865265   -7.3802927 
H   -10.3916364    7.4125254   -7.9745080 
C    -8.9229807    6.5724247   -5.8902468 
O    -9.2862571    7.7495747   -5.7540706 
N    -8.3364850    5.8717324   -4.8895338 
H    -7.9758439    4.9238256   -5.0683087 
C    -8.0010708    6.5243465   -3.6410472 
H    -7.4484898    5.7959919   -3.0265672 
H    -7.3523238    7.4025887   -3.8119226 
C    -9.2078500    7.0181168   -2.8352654 
O    -9.0815132    7.9136720   -1.9919021 
N   -10.3939601    6.3920962   -3.0815283 
H   -10.4226627    5.6965153   -3.8368385 
C   -11.6543775    6.8945479   -2.5635896 
H   -11.3630002    7.6634131   -1.8218082 
C   -12.5005641    7.5643580   -3.6564813 
H   -11.9411373    8.4219997   -4.0665302 
H   -12.7304353    6.8589454   -4.4758775 
H   -13.4524731    7.9241189   -3.2253935 
C   -12.4595069    5.8218337   -1.8072240 
O   -13.6868978    5.9951844   -1.5628880 
N   -11.7947315    4.7320257   -1.4198456 
H   -10.7837339    4.6469838   -1.6227622 
C   -12.3636401    3.7035585   -0.5613827 
H   -13.1352262    4.1988438    0.0617740 
C   -13.0885699    2.5702212   -1.3300964 
H   -13.6981325    3.0415251   -2.1159241 
H   -13.7846815    2.0680161   -0.6378951 
S   -12.0489368    1.2472699   -2.0822004 
C   -11.2202224    3.2336174    0.3566789 
O   -10.1333107    3.8085488    0.3632214 
N   -11.4981368    2.1336953    1.1071313 
H   -12.4793171    1.8877542    1.3123920 
C   -10.4621579    1.5514131    1.9412712 
H    -9.5617949    2.1813565    1.8117718 
H   -10.8076727    1.5785862    2.9902726 
C   -10.0791199    0.1228155    1.5378010 
O    -9.2716604   -0.5379756    2.2134795 
N   -10.6459914   -0.3803107    0.4109105 
H   -11.2231298    0.2229368   -0.2147778 
C   -10.5018098   -1.7966432    0.1105955 
H   -10.8764923   -2.3913801    0.9620533 
C   -11.3606751   -2.1612840   -1.1344612 
H   -11.0883798   -1.4785873   -1.9598050 
C   -11.1816132   -3.6180808   -1.5645817 
H   -10.1516512   -3.8256691   -1.9008278 
H   -11.4085789   -4.3051702   -0.7254845 
H   -11.8670053   -3.8384824   -2.4022511 
O   -12.7484577   -1.8962946   -0.8812460 
H   -13.1016998   -2.6103945   -0.2543299 
C    -9.0365909   -2.2350448   -0.0517368 
O    -8.6655140   -3.3745720    0.3033089 
N    -8.2000487   -1.3693002   -0.6596480 
H    -8.5022427   -0.4121095   -0.8928162 
C    -6.8170554   -1.7060359   -0.9587726 
H    -6.7859219   -2.7668036   -1.2609387 
C    -6.3118151   -0.8382201   -2.1268257 
H    -6.9437555   -1.0126998   -3.0153271 
H    -5.2658490   -1.1087828   -2.3511149 
S    -6.3870770    0.9367592   -1.6418590 
C    -5.8302897   -1.5399933    0.2107584 
O    -4.6471559   -1.9142357    0.0033563 
N    -6.2635201   -0.9857735    1.3444651 
H    -7.2586640   -0.7190171    1.3686383 
C    -5.4247447   -0.3992729    2.4221117 
H    -5.0734077    0.5777625    2.0330949 
C    -6.3061106   -0.1822690    3.6581386 
H    -7.2935695    0.2315574    3.3940306 
H    -6.4804189   -1.1406462    4.1819482 
H    -5.8130298    0.5157651    4.3594641 
H    -4.5751343   -1.0370215    2.7263296 
H    -3.4698213    3.7687461    0.6741718 
C    -4.1943615    3.4423226   -0.1443264 
H    -4.6753339    2.5219225    0.2257891 
C    -5.2066827    4.4955953   -0.5755157 
H    -4.6665721    5.3361062   -1.0498396 
H    -5.7983262    4.0086655   -1.3799834 
C    -6.1617383    5.0278266    0.4995549 
H    -5.5669672    5.6884113    1.1619072 
C    -7.2472680    5.8757749   -0.1803628 
H    -6.8531426    6.3697715   -1.0843176 
H    -8.1058349    5.2490729   -0.4854871 
H    -7.5932454    6.6732163    0.4936516 
C    -6.8061911    3.9108508    1.3372678 
H    -7.2909121    3.1637002    0.6794992 
H    -6.0801209    3.3856518    1.9895192 
H    -7.6032651    4.3396818    1.9781039 
C    -3.2132431    3.1499896   -1.2776813 
O    -2.6256765    4.0252401   -1.9152417 
N    -2.9860928    1.8279660   -1.4240005 
H    -3.6507732    1.1353848   -1.0566404 
C    -1.9236470    1.2832752   -2.2201414 
H    -1.0326144    1.9274434   -2.1317820 
C    -1.6694407   -0.1173975   -1.6267808 
H    -1.0137875   -0.6468568   -2.3382079 
C    -0.9924678   -0.1072749   -0.2553300 
H     0.0031764    0.3766178   -0.3167512 
H    -1.6081549    0.4215740    0.4924862 
H    -0.8529791   -1.1516469    0.0935707 
O    -2.9692450   -0.6935455   -1.5754317 
H    -3.1997715   -1.1595026   -0.7355055 
C    -2.2203774    1.2204857   -3.7334077 
O    -1.3146587    0.9294488   -4.5258247 
N    -3.4919437    1.5355801   -4.0915358 
H    -4.1856257    1.7521372   -3.3637310 
C    -3.8787399    1.7565949   -5.4764979 
H    -3.3929256    0.9848435   -6.0963002 
C    -5.3977753    1.6528263   -5.6655416 
H    -5.7748091    0.6663107   -5.3429859 
H    -5.5851997    1.7858082   -6.7462614 
S    -6.3186478    2.9746958   -4.7529985 
C    -3.4084493    3.1030547   -6.0772212 
O    -3.5303447    3.2449635   -7.3010816 
N    -2.9328901    4.0181454   -5.2175256 
H    -2.9365965    3.8013331   -4.2164413 
C    -2.4965426    5.3739460   -5.6171414 
H    -2.2810506    5.2730696   -6.6920936 
C    -3.6453101    6.3974928   -5.4695005 
H    -3.2011756    7.3597667   -5.7700461 
C    -4.8194919    6.1104948   -6.4270899 
H    -4.4759193    5.9775304   -7.4710555 
H    -5.3563656    5.1842253   -6.1408684 
H    -5.5559226    6.9438083   -6.3990117 
C    -4.1476530    6.5305128   -4.0230707 
H    -4.6283403    5.5887160   -3.6888278 
H    -3.3210544    6.7642934   -3.3273153 
H    -4.9056212    7.3374928   -3.9548291 
H    -1.5430537    5.6642065   -5.0948281 
Fe  -10.3727247    2.1505976   -3.3499605 
Fe   -7.7124179    1.8758435   -3.3082965 
S    -9.1632238    0.3960473   -4.2150880 
S    -8.8736276    3.4971048   -2.4460598 
O    -4.2866162   -4.0075732   -1.8001510 
H    -4.3154322   -3.1145777   -1.3516052 
H    -5.1311741   -4.0561267   -2.3265171 
O    -4.8469041    3.5410407   -9.7679980 
H    -4.2920258    3.4442477   -8.9527947 
H    -5.7398299    3.7680965   -9.4187060 
O   -14.1895549    5.9606955   -6.4960642 
H   -14.3223756    5.4331943   -5.6697877 
H   -13.8023755    5.3526779   -7.1935817 
O   -15.3795959   -0.5856618   -2.0930378 
H   -14.4228008   -0.6672726   -1.8749572 
H   -15.4674499    0.3181439   -2.4978496 
O   -13.3148606    4.4853688   -8.6511707 
H   -12.5058175    3.8859679   -8.6398688 
H   -13.1579559    5.1143917   -9.3880513 
O   -14.1076640   -0.7115438    1.2633369 
H   -13.4519155   -1.0837022    2.0169753 
H   -13.5640532   -0.7809180    0.4378061 
O   -16.0942953    2.1514198   -2.8194420 
H   -15.4826767    2.8476253   -3.1851283 
H   -16.0836209    2.2864406   -1.8340552 
O   -14.4564459    4.4463172   -3.8606165 
H   -13.4905081    4.1872093   -3.9757829 
H   -14.4174344    5.0712272   -3.0864504 
O   -16.1861660    2.7521081    0.1256970 
H   -15.8111662    3.6450066   -0.0296147 
H   -15.5809038    2.3732621    0.8518463 
O   -14.4867626    1.7373903    1.9392425 
H   -14.3574976    0.7445333    1.6610018 
H   -14.1918097    1.7508548    2.8908113 
