# Supplementary material for: Benchmark Study of Redox Potential Calculations for Iron–Sulfur Clusters in Proteins
Source: Inorg Chem. 2022 Apr 11;61(16):5991–6007. doi: 10.1021/acs.inorgchem.1c03422 (PMC9044450; doi:10.1021/acs.inorgchem.1c03422)
Supplement: Supplementary file 2 — ic1c03422_si_002.zip [file ic1c03422_si_002.zip › xyz/2Fd1-large-FF14SB-Free-OX]

243
Energy = -10430.6373317349
H    -1.1563074   -1.9356845   -6.6069864 
C    -2.1886760   -1.4907822   -6.5093511 
H    -2.3734151   -1.3667968   -5.4244053 
H    -2.1196492   -0.4723634   -6.9349760 
C    -3.3724245   -2.1999830   -7.2002206 
H    -3.1723154   -2.3259364   -8.2810752 
H    -3.5392294   -3.2457358   -6.8094853 
C    -4.6666885   -1.3857776   -7.0338242 
H    -4.8978053   -1.2066770   -5.9648788 
H    -4.5588525   -0.4023845   -7.5296622 
H    -5.5388974   -1.8904105   -7.4915741 
H    -3.9720716   -8.4331202   -5.5944633 
C    -4.1472273   -7.8485511   -4.6354999 
H    -3.8533442   -8.4745387   -3.7808686 
H    -3.5270800   -6.9061023   -4.6741226 
C    -5.6122431   -7.3830317   -4.6044907 
O    -6.2125494   -7.1352211   -5.6575344 
N    -6.1515799   -7.1523120   -3.3891692 
C    -5.5180529   -7.3141402   -2.0639894 
H    -4.5068031   -6.8787214   -2.0553873 
H    -5.4672421   -8.3935679   -1.8257408 
C    -6.4524335   -6.5404566   -1.1222643 
H    -6.1106098   -5.4924285   -1.0851572 
H    -6.4524069   -6.9425610   -0.0954462 
C    -7.8217763   -6.6339628   -1.8069727 
H    -8.5170019   -5.8483862   -1.4695086 
H    -8.2845941   -7.6193702   -1.6242490 
C    -7.4761025   -6.5216975   -3.3091527 
H    -8.1875213   -7.0669767   -3.9512853 
C    -7.3946927   -5.0534785   -3.7735631 
O    -6.3607534   -4.3708493   -3.6843319 
N    -8.5695044   -4.5717597   -4.2058792 
H    -9.3512664   -5.2115978   -4.3859719 
C    -8.8382525   -3.1829287   -4.5599188 
H    -8.4925655   -2.5233582   -3.7414746 
C    -8.1301818   -2.7355025   -5.8612741 
H    -8.3588198   -1.6692725   -6.0407131 
H    -7.0413694   -2.8044459   -5.6871167 
H    -8.4071078   -3.3452226   -6.7550466 
C   -10.3614858   -3.0879506   -4.6960114 
O   -11.0492465   -4.1179586   -4.8685823 
N   -10.9098727   -1.8652057   -4.7114242 
H   -10.3031182   -1.0389227   -4.5297410 
C   -12.2671029   -1.6825016   -5.2388042 
H   -12.4869956   -2.5880452   -5.8232512 
C   -13.3745415   -1.5433397   -4.1691094 
H   -13.3029443   -2.4022650   -3.4699023 
H   -13.2332811   -0.6238077   -3.5802893 
O   -14.6524905   -1.4289896   -4.7786352 
H   -14.9041754   -2.2723290   -5.2548411 
C   -12.2227404   -0.5247962   -6.2395007 
O   -12.3708138   -0.7284773   -7.4593295 
N   -11.9722370    0.7013832   -5.7340464 
H   -11.9223008    0.8430112   -4.7057344 
C   -12.1017102    1.8975711   -6.5631102 
H   -12.9631618    1.7494489   -7.2367497 
C   -12.4139644    3.0956247   -5.6514765 
H   -13.1806556    2.7944773   -4.9153531 
H   -12.8436400    3.9053911   -6.2575895 
S   -10.9679424    3.8137324   -4.7747049 
C   -10.9131059    2.1989283   -7.5010670 
O   -11.1189081    2.8948678   -8.5204919 
N    -9.7011349    1.7719693   -7.1252273 
H    -9.6201349    1.2688200   -6.2233807 
C    -8.4237768    2.0761191   -7.7909544 
H    -7.6637002    1.7855305   -7.0415349 
C    -8.1669415    1.2844363   -9.0863618 
H    -8.8081353    1.6858363   -9.8923215 
H    -7.1227354    1.4964099   -9.3699061 
C    -8.4021185   -0.2192295   -8.9216534 
H    -7.8313711   -0.6220018   -8.0620384 
H    -9.4785974   -0.4070566   -8.7354067 
H    -8.0919518   -0.7868373   -9.8269332 
C    -8.2183893    3.5857826   -8.0346239 
O    -7.5348324    3.9896066   -8.9901283 
N    -8.7667744    4.4291596   -7.1347242 
H    -9.4198851    4.0709068   -6.4136888 
C    -8.7133503    5.8717618   -7.3442320 
H    -7.7989457    6.0504721   -7.9423632 
C    -9.9236107    6.3860384   -8.1358181 
H    -9.9643700    5.8682603   -9.1107780 
H   -10.8702281    6.1882748   -7.6019099 
H    -9.8299837    7.4726528   -8.3032152 
C    -8.5208718    6.6151141   -6.0183448 
O    -8.8783680    7.7968469   -5.8867647 
N    -7.9338838    5.9166871   -5.0173450 
H    -7.5292236    4.9875580   -5.2192618 
C    -7.5328522    6.5709880   -3.7823931 
H    -6.8691662    5.8804359   -3.2372971 
H    -6.9576255    7.4836615   -4.0128191 
C    -8.6776382    6.9878208   -2.8507177 
O    -8.4651144    7.7158451   -1.8797007 
N    -9.9133783    6.4968112   -3.1478044 
H   -10.0231887    5.9049933   -3.9775518 
C   -11.1167418    7.0190706   -2.5219157 
H   -10.7484143    7.6698147   -1.7052025 
C   -11.9465756    7.8718974   -3.4853459 
H   -11.3263287    8.7070411   -3.8453268 
H   -12.2863560    7.2733465   -4.3519027 
H   -12.8362904    8.2760010   -2.9732257 
C   -11.9583767    5.9026988   -1.8901839 
O   -13.2025974    6.0221120   -1.7596519 
N   -11.2945847    4.8243324   -1.4582732 
H   -10.2700297    4.7818932   -1.5333761 
C   -11.9480867    3.7426355   -0.7500795 
H   -12.7679745    4.1959878   -0.1584718 
C   -12.6381000    2.7221560   -1.6864641 
H   -13.0326566    3.2673602   -2.5588221 
H   -13.4855958    2.2646751   -1.1548474 
S   -11.6185001    1.3032252   -2.2902083 
C   -10.9206450    3.1428440    0.2271100 
O    -9.7881892    3.6124013    0.3453493 
N   -11.3861350    2.0793180    0.9291077 
H   -12.4005956    1.8671577    0.9003378 
C   -10.6076611    1.4995595    2.0080691 
H    -9.7341913    2.1607230    2.1665241 
H   -11.2298640    1.5086121    2.9315911 
C   -10.0506036    0.1014727    1.7073114 
O    -9.3731663   -0.5097107    2.5448813 
N   -10.2834325   -0.4161459    0.4657844 
H   -10.8599108    0.1236166   -0.1999381 
C   -10.0509751   -1.8334401    0.2231020 
H   -10.4044058   -2.4064836    1.0948035 
C   -10.9041591   -2.2806207   -1.0075030 
H   -10.6986152   -1.5734476   -1.8331784 
C   -10.6235565   -3.7125967   -1.4616249 
H    -9.6088307   -3.8230622   -1.8787604 
H   -10.7274487   -4.4193787   -0.6173905 
H   -11.3588145   -3.9821105   -2.2390547 
O   -12.2988917   -2.1365075   -0.7357978 
H   -12.6017903   -2.9148720   -0.1559241 
C    -8.5787387   -2.2728811    0.0650154 
O    -8.2757100   -3.4558468    0.3252228 
N    -7.6884732   -1.3936031   -0.4547753 
H    -7.9583774   -0.4093918   -0.5936520 
C    -6.3748698   -1.7848370   -0.9674133 
H    -6.4652586   -2.8440335   -1.2800555 
C    -6.0358543   -0.9437219   -2.2086383 
H    -6.8014611   -1.0900893   -2.9905886 
H    -5.0538304   -1.2615837   -2.5987877 
S    -5.9645456    0.8404908   -1.7522007 
C    -5.1742723   -1.7747920    0.0271323 
O    -4.0499354   -2.0853634   -0.4534337 
N    -5.4557803   -1.5114191    1.2934372 
H    -6.3819631   -1.0750221    1.4226322 
C    -4.6780989   -1.4279508    2.5570605 
H    -4.5198145   -0.3350968    2.6953394 
C    -5.6343140   -1.8671191    3.6688595 
H    -6.6019294   -1.3321502    3.6144159 
H    -5.8519282   -2.9460590    3.5911935 
H    -5.1865240   -1.6361024    4.6506613 
H    -3.6700926   -1.9220826    2.6395245 
H    -3.0677596    3.6951302    0.5793552 
C    -3.7302274    3.2998728   -0.2649934 
H    -4.2074796    2.3866636    0.1290180 
C    -4.7889016    4.3264067   -0.6797641 
H    -4.2983365    5.1973776   -1.1495578 
H    -5.4028580    3.8428394   -1.4683923 
C    -5.7120705    4.8087589    0.4609814 
H    -5.0976027    5.4458867    1.1295122 
C    -6.8489326    5.6720628   -0.1098715 
H    -6.5390535    6.1791847   -1.0371070 
H    -7.7324778    5.0515747   -0.3484278 
H    -7.1504111    6.4552713    0.6057605 
C    -6.3086366    3.6517715    1.2805369 
H    -6.8343357    2.9622713    0.5870222 
H    -5.5416060    3.0839959    1.8456640 
H    -7.0573105    4.0363966    2.0005881 
C    -2.7324958    2.9445195   -1.3711094 
O    -2.0048543    3.7826738   -1.9066704 
N    -2.6662080    1.6123713   -1.6859834 
H    -3.4427876    1.0006277   -1.4047364 
C    -1.6440011    1.1369284   -2.5989084 
H    -0.7771108    1.8032806   -2.4432331 
C    -1.1681155   -0.2961146   -2.2639871 
H    -0.4438296   -0.5468762   -3.0584687 
C    -0.4950056   -0.3489436   -0.8877923 
H     0.3717671    0.3396970   -0.8547201 
H    -1.2063653   -0.0502564   -0.0942124 
H    -0.1437450   -1.3760338   -0.6705148 
O    -2.1924613   -1.2927699   -2.3809569 
H    -2.8008554   -1.2809794   -1.5939043 
C    -1.9508590    1.3319021   -4.0973786 
O    -1.1011172    1.0313386   -4.9388362 
N    -3.1419478    1.9135245   -4.3848091 
H    -3.8007964    2.1128557   -3.6245624 
C    -3.5643320    2.2828819   -5.7276301 
H    -3.0272033    1.6228544   -6.4338209 
C    -5.0726327    2.0487233   -5.8745112 
H    -5.3287777    1.0090951   -5.6124617 
H    -5.3552371    2.2499517   -6.9238623 
S    -6.0331786    3.1835692   -4.7767457 
C    -3.2207742    3.7389871   -6.1593536 
O    -3.6718714    4.1399437   -7.2459325 
N    -2.4632103    4.4519183   -5.3173240 
H    -2.2497103    4.0001490   -4.4264718 
C    -2.0432883    5.8707054   -5.4888468 
H    -1.9863476    6.0286142   -6.5730697 
C    -3.1358332    6.8043263   -4.8957026 
H    -2.6477458    7.7803559   -4.7246972 
C    -4.3182904    6.9949659   -5.8670284 
H    -3.9662830    7.3075812   -6.8684489 
H    -4.8805007    6.0495623   -5.9986216 
H    -5.0217438    7.7658913   -5.4864947 
C    -3.6662459    6.3069881   -3.5442834 
H    -4.1017270    5.2927635   -3.6442839 
H    -2.8761354    6.2699599   -2.7709414 
H    -4.4806790    6.9666900   -3.1919348 
H    -1.0185250    6.0612508   -5.0614085 
Fe   -9.8713462    2.2314142   -3.4510555 
Fe   -7.2484964    1.9156012   -3.3428958 
S    -8.7098621    0.5078474   -4.3101991 
S    -8.4318312    3.4965574   -2.4496832 
O    -4.1519642   -4.2019499   -2.1070837 
H    -4.1745220   -3.3118842   -1.6266849 
H    -4.9349420   -4.2360661   -2.7146448 
O    -5.0180538    2.6028608   -9.0089135 
H    -4.3762281    3.1528096   -8.4620895 
H    -5.7964341    3.1988395   -9.1301562 
O   -13.6012138    6.0383520   -6.5567436 
H   -12.7571563    6.0098311   -6.0583397 
H   -13.3821333    5.6052351   -7.4605816 
O   -14.7467886    0.2470304   -1.7125200 
H   -13.7740847    0.1453817   -1.8019636 
H   -14.9792840    1.0616054   -2.2599651 
O   -13.0621858    4.8039899   -8.8135322 
H   -12.3971148    4.0634781   -8.6980138 
H   -12.8210790    5.2405254   -9.6707086 
O   -14.0761677   -0.9388553    1.0402720 
H   -13.4630556   -1.2543557    1.7954132 
H   -13.5539489   -1.1595001    0.2288742 
O   -15.7715899    2.4404824   -2.8768000 
H   -15.3184570    3.2701089   -3.2122075 
H   -16.0839607    2.6551632   -1.9440250 
O   -14.6736241    4.7827216   -3.7409033 
H   -14.4036554    5.1223287   -4.6249548 
H   -14.1757818    5.3045337   -3.0514225 
O   -16.2546021    2.8656848   -0.2046368 
H   -16.2023959    3.8218472    0.0075374 
H   -15.4617704    2.4375856    0.2696116 
O   -14.2609970    1.6839744    1.0729862 
H   -14.2536521    0.6581795    0.9699700 
H   -14.0491084    1.7799931    2.0369423 
