# Supplementary material for: Benchmark Study of Redox Potential Calculations for Iron–Sulfur Clusters in Proteins
Source: Inorg Chem. 2022 Apr 11;61(16):5991–6007. doi: 10.1021/acs.inorgchem.1c03422 (PMC9044450; doi:10.1021/acs.inorgchem.1c03422)
Supplement: Supplementary file 2 — ic1c03422_si_002.zip [file ic1c03422_si_002.zip › xyz/2Fd1-large-FF14SB-Free-Red]

243
Energy = -10430.2331159598
H    -1.0862234   -2.0920300   -6.5119253 
C    -2.1365939   -1.7208494   -6.3455838 
H    -2.2480907   -1.5550341   -5.2565911 
H    -2.1885839   -0.7248247   -6.8235638 
C    -3.2981685   -2.5754618   -6.8909075 
H    -3.1626770   -2.7873298   -7.9687363 
H    -3.3358833   -3.5893198   -6.3951949 
C    -4.6447298   -1.8582183   -6.6991955 
H    -4.8524313   -1.6449055   -5.6315999 
H    -4.6307806   -0.8920910   -7.2384048 
H    -5.4867229   -2.4501915   -7.1058014 
H    -4.2939748   -8.5810136   -5.6962790 
C    -4.4481666   -8.0327324   -4.6794796 
H    -4.3541196   -8.7558312   -3.8517329 
H    -3.6299206   -7.2728797   -4.6183594 
C    -5.7966444   -7.3267812   -4.6914671 
O    -6.3316861   -6.9724848   -5.7549572 
N    -6.3863442   -7.1099993   -3.4835895 
C    -5.7623971   -7.1862673   -2.1504347 
H    -4.7945220   -6.6642405   -2.1428039 
H    -5.6210063   -8.2497888   -1.8698532 
C    -6.7548690   -6.4491399   -1.2365244 
H    -6.4649925   -5.3860319   -1.1973547 
H    -6.7588286   -6.8276785   -0.2008004 
C    -8.0964649   -6.6111492   -1.9582274 
H    -8.8454329   -5.8676800   -1.6422203 
H    -8.5102549   -7.6243393   -1.7994386 
C    -7.6992863   -6.4680169   -3.4432408 
H    -8.3910550   -6.9925144   -4.1236317 
C    -7.6028710   -4.9871279   -3.8582630 
O    -6.5725334   -4.3080342   -3.7253213 
N    -8.7739744   -4.4989760   -4.2881692 
H    -9.5483121   -5.1409214   -4.4858800 
C    -9.0547284   -3.1094685   -4.6204129 
H    -8.6904510   -2.4475698   -3.8121500 
C    -8.3842335   -2.6519369   -5.9352101 
H    -8.6484889   -1.5944888   -6.1114516 
H    -7.2929473   -2.6806187   -5.7708361 
H    -8.6442760   -3.2760250   -6.8242878 
C   -10.5758126   -3.0191447   -4.7192860 
O   -11.2621918   -4.0457819   -4.9352571 
N   -11.1322366   -1.8055325   -4.6559108 
H   -10.5129897   -0.9813272   -4.4600759 
C   -12.4922119   -1.6221373   -5.1703456 
H   -12.7285313   -2.5434677   -5.7243529 
C   -13.5770212   -1.4407939   -4.0877095 
H   -13.4624630   -2.2523369   -3.3382691 
H   -13.4427731   -0.4843956   -3.5595842 
O   -14.8793673   -1.4002286   -4.6626214 
H   -15.0940862   -2.2545054   -5.1291710 
C   -12.4244794   -0.5052239   -6.2097763 
O   -12.5821796   -0.7507598   -7.4234476 
N   -12.1316971    0.7293212   -5.7627785 
H   -12.0126810    0.9197870   -4.7477945 
C   -12.2028923    1.8724600   -6.6636724 
H   -13.0302984    1.6853745   -7.3679788 
C   -12.5523271    3.1117726   -5.8380573 
H   -13.4592925    2.8664917   -5.2530874 
H   -12.7949185    3.9323768   -6.5238437 
S   -11.2071739    3.7124442   -4.7327328 
C   -10.9771814    2.1337513   -7.5579506 
O   -11.1555260    2.7779878   -8.6209252 
N    -9.7811965    1.7553478   -7.0998238 
H    -9.7208100    1.2774522   -6.1748124 
C    -8.4816004    2.0974918   -7.6979545 
H    -7.7579448    1.8754721   -6.8887317 
C    -8.1157614    1.2776930   -8.9456006 
H    -8.7723714    1.5862541   -9.7802851 
H    -7.0831552    1.5570686   -9.2162999 
C    -8.2309860   -0.2281464   -8.7018666 
H    -7.5971692   -0.5460663   -7.8524505 
H    -9.2821295   -0.4750149   -8.4509849 
H    -7.9291851   -0.8167600   -9.5935721 
C    -8.3586221    3.6067876   -7.9709573 
O    -7.6953663    4.0408738   -8.9282951 
N    -8.9649107    4.4261984   -7.0841036 
H    -9.5901560    4.0450063   -6.3482086 
C    -8.9637994    5.8671244   -7.2924054 
H    -8.0786455    6.0698192   -7.9254224 
C   -10.2158467    6.3468638   -8.0387885 
H   -10.2992275    5.7780270   -8.9834991 
H   -11.1271973    6.1886251   -7.4313964 
H   -10.1272097    7.4211018   -8.2741197 
C    -8.7463356    6.6112145   -5.9717040 
O    -9.1367332    7.7820193   -5.8174787 
N    -8.0998045    5.9207296   -5.0051407 
H    -7.7005207    4.9910901   -5.2161792 
C    -7.7057300    6.5542228   -3.7598096 
H    -7.0632745    5.8426351   -3.2173979 
H    -7.1193848    7.4660098   -3.9647857 
C    -8.8600914    6.9661908   -2.8394330 
O    -8.6688453    7.7466327   -1.9044268 
N   -10.0765307    6.4098380   -3.1022740 
H   -10.1691516    5.7843166   -3.9114729 
C   -11.2952366    6.9203815   -2.4993099 
H   -10.9526755    7.6487774   -1.7381467 
C   -12.1742648    7.6540818   -3.5221898 
H   -11.6002879    8.4955994   -3.9401131 
H   -12.4828483    6.9822317   -4.3455430 
H   -13.0793778    8.0475610   -3.0263014 
C   -12.0771697    5.8288307   -1.7572142 
O   -13.3088596    5.9697614   -1.5066732 
N   -11.3965559    4.7419105   -1.3861601 
H   -10.3918781    4.6536772   -1.6076617 
C   -12.0136774    3.6704328   -0.6282401 
H   -12.8232389    4.1409982   -0.0377865 
C   -12.7149633    2.6093788   -1.5071033 
H   -13.1633131    3.1292988   -2.3655729 
H   -13.5344041    2.1679208   -0.9219900 
S   -11.6903368    1.2078066   -2.1309004 
C   -10.9750497    3.1090808    0.3552648 
O    -9.8515029    3.5918077    0.4765808 
N   -11.4412302    2.0534436    1.0735017 
H   -12.4471076    1.8207676    1.0317250 
C   -10.6592018    1.4614336    2.1381175 
H    -9.7933275    2.1276228    2.3160368 
H   -11.2852483    1.4376170    3.0588675 
C   -10.0894300    0.0747959    1.8054087 
O    -9.3957954   -0.5414129    2.6289705 
N   -10.3382677   -0.4297833    0.5639114 
H   -10.8893650    0.1280069   -0.1164800 
C   -10.0899738   -1.8386535    0.2970496 
H   -10.4346464   -2.4307002    1.1602609 
C   -10.9411905   -2.2753916   -0.9401008 
H   -10.7705897   -1.5369696   -1.7446897 
C   -10.6126704   -3.6799815   -1.4427671 
H    -9.5939061   -3.7348094   -1.8601990 
H   -10.6909921   -4.4168523   -0.6207390 
H   -11.3349981   -3.9510109   -2.2323155 
O   -12.3399204   -2.1936377   -0.6555971 
H   -12.6113967   -2.9884332   -0.0883525 
C    -8.6160662   -2.2755262    0.1284366 
O    -8.3076189   -3.4509041    0.4253861 
N    -7.7368628   -1.4236591   -0.4467625 
H    -7.9951513   -0.4412609   -0.6249400 
C    -6.4455549   -1.8494774   -0.9916924 
H    -6.5666294   -2.9103098   -1.2882431 
C    -6.1302809   -1.0271841   -2.2532616 
H    -6.9250195   -1.1717180   -3.0063932 
H    -5.1703626   -1.3745368   -2.6732506 
S    -6.0242442    0.7595107   -1.8247646 
C    -5.2210334   -1.8498990   -0.0289187 
O    -4.1184388   -2.2105300   -0.5249484 
N    -5.4583601   -1.5408297    1.2385642 
H    -6.3659897   -1.0677854    1.3777896 
C    -4.6241331   -1.3997427    2.4587901 
H    -4.4479268   -0.3024215    2.5242982 
C    -5.5236140   -1.7552496    3.6471237 
H    -6.5007798   -1.2390674    3.5994162 
H    -5.7255400   -2.8401365    3.6690736 
H    -5.0304328   -1.4407707    4.5845183 
H    -3.6222379   -1.9076594    2.5439923 
H    -3.1160681    3.6464702    0.5718178 
C    -3.7761559    3.2318992   -0.2712387 
H    -4.2596732    2.3269495    0.1347931 
C    -4.8262505    4.2527865   -0.7254246 
H    -4.3221753    5.1037001   -1.2170564 
H    -5.4378344    3.7518549   -1.5050242 
C    -5.7573351    4.7840451    0.3861153 
H    -5.1369156    5.4098678    1.0612056 
C    -6.8461248    5.6811680   -0.2281067 
H    -6.4905656    6.1421268   -1.1643428 
H    -7.7513422    5.0940624   -0.4697693 
H    -7.1219452    6.4993032    0.4583744 
C    -6.4128254    3.6627698    1.2103738 
H    -6.9462393    2.9800961    0.5164898 
H    -5.6746339    3.0843121    1.8036853 
H    -7.1674729    4.0831404    1.9036273 
C    -2.7666132    2.8640846   -1.3644419 
O    -1.9783362    3.6879818   -1.8349887 
N    -2.7674145    1.5481755   -1.7469774 
H    -3.6065690    0.9794291   -1.5488127 
C    -1.7504852    1.0719647   -2.6661117 
H    -0.8791160    1.7308198   -2.4971810 
C    -1.2847657   -0.3686184   -2.3478722 
H    -0.5528196   -0.6126004   -3.1380152 
C    -0.6289961   -0.4498070   -0.9647548 
H     0.2515732    0.2201134   -0.9122453 
H    -1.3441809   -0.1422145   -0.1788540 
H    -0.3074558   -1.4875117   -0.7549451 
O    -2.3143603   -1.3575011   -2.4902170 
H    -2.9178192   -1.3636294   -1.6989985 
C    -2.0478334    1.2896276   -4.1648002 
O    -1.2046842    0.9673988   -5.0073784 
N    -3.2128695    1.9210224   -4.4505327 
H    -3.8844027    2.1135925   -3.6979132 
C    -3.6222448    2.3076953   -5.7943372 
H    -3.0744808    1.6571654   -6.5021724 
C    -5.1307203    2.0735454   -5.9653156 
H    -5.3753630    1.0167811   -5.7588453 
H    -5.3969431    2.3177627   -7.0090425 
S    -6.1198055    3.1509385   -4.8286243 
C    -3.2588279    3.7678166   -6.1955835 
O    -3.6890269    4.2048797   -7.2763275 
N    -2.4883770    4.4551726   -5.3403922 
H    -2.2939454    3.9902637   -4.4516470 
C    -2.0690311    5.8756745   -5.4917407 
H    -2.0105019    6.0474722   -6.5749799 
C    -3.1667753    6.8007655   -4.8885107 
H    -2.6815612    7.7748676   -4.6955996 
C    -4.3449422    7.0105929   -5.8621069 
H    -3.9870324    7.3331774   -6.8585088 
H    -4.9139407    6.0715874   -6.0071877 
H    -5.0449280    7.7813658   -5.4731952 
C    -3.7121384    6.2755700   -3.5526778 
H    -4.1451026    5.2637380   -3.6800971 
H    -2.9324159    6.2257084   -2.7688394 
H    -4.5362594    6.9235993   -3.1979518 
H    -1.0427012    6.0643705   -5.0636140 
Fe  -10.0149910    2.1460212   -3.3934069 
Fe   -7.3694567    1.8568894   -3.4053375 
S    -8.8433487    0.4301166   -4.3464074 
S    -8.5184239    3.4238545   -2.4206498 
O    -4.3169770   -4.3058318   -2.2092640 
H    -4.3113830   -3.4292419   -1.7014326 
H    -5.1032780   -4.2907413   -2.8154127 
O    -5.0830355    2.8157654   -9.1073530 
H    -4.4560581    3.3266868   -8.5091271 
H    -5.8974641    3.3712468   -9.1501602 
O   -14.3867951    5.8395171   -6.5963768 
H   -14.3295928    5.4603101   -5.6826565 
H   -13.9354368    5.2248381   -7.2432910 
O   -14.8727725    0.3336172   -1.6894121 
H   -13.8958719    0.2100000   -1.7314906 
H   -15.0464104    1.1369987   -2.2625249 
O   -13.1857747    4.5970628   -8.7155276 
H   -12.4878314    3.8731244   -8.6901906 
H   -12.6953818    5.3851280   -9.0329209 
O   -14.0883393   -1.0053206    1.0938010 
H   -13.4871782   -1.3171687    1.8596681 
H   -13.5348878   -1.2101497    0.2951520 
O   -15.7383349    2.6248075   -2.9248677 
H   -15.1401857    3.3524014   -3.2562103 
H   -15.9508974    2.8519681   -1.9663109 
O   -14.1283598    4.7844626   -3.8640924 
H   -13.1730220    4.4956326   -3.9753798 
H   -14.0688205    5.3623366   -3.0493945 
O   -16.0389612    3.0845363   -0.1998026 
H   -15.6515323    3.9732140   -0.0476022 
H   -15.4000208    2.4620195    0.2957694 
O   -14.3630063    1.6033273    1.2009625 
H   -14.3065047    0.5837358    1.0775541 
H   -14.1369322    1.7038216    2.1605617 
