# Supplementary material for: Benchmark Study of Redox Potential Calculations for Iron–Sulfur Clusters in Proteins
Source: Inorg Chem. 2022 Apr 11;61(16):5991–6007. doi: 10.1021/acs.inorgchem.1c03422 (PMC9044450; doi:10.1021/acs.inorgchem.1c03422)
Supplement: Supplementary file 2 — ic1c03422_si_002.zip [file ic1c03422_si_002.zip › xyz/2Fd1-Min-FF14SB-Fix-OX]

36
Energy = -5248.14621816945
H   -12.2349183    0.9143644   -6.1446289 
C   -12.3431535    1.8654964   -6.7728722 
H   -13.2057155    1.6560230   -7.4420517 
C   -12.7309907    3.0107921   -5.8198253 
H   -13.4871219    2.6895384   -5.0767166 
H   -13.2051196    3.7859155   -6.4472683 
S   -11.3493653    3.8315316   -4.9039909 
H   -11.4448102    2.0877947   -7.4015303 
H   -11.7279623    4.5631405   -1.1836426 
C   -12.1861147    3.7522114   -0.5512011 
H   -12.9307901    4.2580563    0.0981748 
C   -12.9292346    2.7580066   -1.4606585 
H   -13.4672982    3.2803740   -2.2762688 
H   -13.6854490    2.2728573   -0.8125792 
S   -11.9904336    1.3557411   -2.2390731 
H   -11.3922169    3.3642738    0.1176101 
H    -7.6967305   -1.3357284   -0.7235137 
C    -6.5929464   -1.5442481   -0.9433950 
H    -6.5585431   -2.6470046   -1.0651360 
C    -6.2567636   -0.8855452   -2.2867896 
H    -7.0207262   -1.1108380   -3.0531415 
H    -5.3062617   -1.3045964   -2.6617273 
S    -6.0503357    0.9455657   -2.1918385 
H    -5.9266217   -1.2551518   -0.0931248 
H    -3.5321754    1.5423751   -4.4887425 
C    -3.8343952    1.7812598   -5.5590205 
H    -3.3237317    1.0155991   -6.1696234 
C    -5.3444918    1.6245404   -5.7632452 
H    -5.7380640    0.6670465   -5.3708860 
H    -5.5221417    1.6475776   -6.8548942 
S    -6.4008485    2.9819489   -5.0555457 
H    -3.4672270    2.7617054   -5.9033518 
Fe  -10.3213078    2.2400136   -3.5284364 
Fe   -7.6782194    1.8825815   -3.5499420 
S    -9.2451474    0.4410801   -4.3389560 
S    -8.8158888    3.5217800   -2.6267266 
