# Supplementary material for: Benchmark Study of Redox Potential Calculations for Iron–Sulfur Clusters in Proteins
Source: Inorg Chem. 2022 Apr 11;61(16):5991–6007. doi: 10.1021/acs.inorgchem.1c03422 (PMC9044450; doi:10.1021/acs.inorgchem.1c03422)
Supplement: Supplementary file 2 — ic1c03422_si_002.zip [file ic1c03422_si_002.zip › xyz/2Fd1-Min-FF14SB-Fix-Red]

36
Energy = -5247.54592830972
H   -12.2434540    0.9118904   -6.1494700 
C   -12.3639110    1.8552158   -6.7899373 
H   -13.2121632    1.6124994   -7.4763611 
C   -12.7967586    3.0097421   -5.8633310 
H   -13.5520197    2.6622100   -5.1277212 
H   -13.3036503    3.7494309   -6.5139897 
S   -11.4340742    3.8509030   -4.9402302 
H   -11.4535853    2.0831936   -7.4067847 
H   -11.7331101    4.5677657   -1.1756570 
C   -12.2016489    3.7667469   -0.5319113 
H   -12.9280162    4.2946304    0.1275951 
C   -12.9757120    2.7724675   -1.4261324 
H   -13.4957212    3.3090036   -2.2470429 
H   -13.7590161    2.3336242   -0.7681079 
S   -12.0409207    1.3553132   -2.1783522 
H   -11.3988800    3.3706850    0.1248409 
H    -7.6960495   -1.3359639   -0.7234197 
C    -6.5906561   -1.5453374   -0.9452514 
H    -6.5582304   -2.6513627   -1.0651402 
C    -6.2519463   -0.8786829   -2.2875337 
H    -7.0306669   -1.0930158   -3.0441280 
H    -5.3132913   -1.3262547   -2.6671539 
S    -6.0275311    0.9460638   -2.1947209 
H    -5.9261788   -1.2551862   -0.0943249 
H    -3.5324842    1.5421902   -4.4880995 
C    -3.8382439    1.7781257   -5.5590128 
H    -3.3305316    1.0038311   -6.1648919 
C    -5.3555170    1.6334188   -5.7425759 
H    -5.7420047    0.6823294   -5.3267620 
H    -5.5353940    1.6225877   -6.8361016 
S    -6.3893153    3.0026500   -5.0392986 
H    -3.4698420    2.7595893   -5.9029063 
Fe  -10.4300073    2.2394655   -3.5597886 
Fe   -7.7559980    1.9070840   -3.5473315 
S    -9.2663354    0.3920150   -4.3372807 
S    -8.8601326    3.5970658   -2.6862809 
