# Supplementary material for: Benchmark Study of Redox Potential Calculations for Iron–Sulfur Clusters in Proteins
Source: Inorg Chem. 2022 Apr 11;61(16):5991–6007. doi: 10.1021/acs.inorgchem.1c03422 (PMC9044450; doi:10.1021/acs.inorgchem.1c03422)
Supplement: Supplementary file 2 — ic1c03422_si_002.zip [file ic1c03422_si_002.zip › xyz/2Fd1-Min-FF14SB-Free-OX]

36
Energy = -5249.66589297616
H   -11.6073398    0.9457921   -6.7297606 
C   -11.7132928    1.8206443   -7.4748794 
H   -12.4765480    1.4910396   -8.2084884 
C   -12.3030588    3.0037028   -6.6899347 
H   -13.1800468    2.6897821   -6.0892241 
H   -12.6634785    3.7319378   -7.4427638 
S   -11.1668067    3.9955514   -5.5949724 
H   -10.7937521    2.1007123   -8.0560169 
H   -10.9436124    5.5071388   -1.2501196 
C   -11.4203351    4.7707784   -0.5095786 
H   -12.1319864    5.4059949    0.0542732 
C   -12.3221353    3.8054650   -1.3215139 
H   -12.8916058    4.3399190   -2.1038900 
H   -13.0674073    3.3952912   -0.6154206 
S   -11.6389790    2.2704778   -2.1481421 
H   -10.7422031    4.3263143    0.2936764 
H    -7.3137933   -0.9724892   -0.8423706 
C    -6.1808616   -1.1341010   -1.0046690 
H    -6.0893995   -2.2360668   -1.0576709 
C    -5.8661359   -0.5293325   -2.3752705 
H    -6.5483849   -0.9075984   -3.1594057 
H    -4.8421803   -0.8223025   -2.6674257 
S    -5.9158012    1.3168704   -2.3624745 
H    -5.5131583   -0.7702957   -0.1702508 
H    -3.4025454    1.7981236   -4.6305305 
C    -3.6900788    1.9560104   -5.7345709 
H    -3.1648539    1.1520304   -6.2754849 
C    -5.1906681    1.7646329   -5.9128286 
H    -5.5811753    0.8454155   -5.4367867 
H    -5.3469056    1.6933457   -7.0041356 
S    -6.2285398    3.1702762   -5.2943448 
H    -3.3647621    2.9146676   -6.1884101 
Fe  -10.1962040    2.7153613   -3.8641457 
Fe   -7.5419082    2.1825056   -3.7548295 
S    -9.1759394    0.8032256   -4.5081103 
S    -8.6179021    3.9406854   -2.9939345 
