# Supplementary material for: Benchmark Study of Redox Potential Calculations for Iron–Sulfur Clusters in Proteins
Source: Inorg Chem. 2022 Apr 11;61(16):5991–6007. doi: 10.1021/acs.inorgchem.1c03422 (PMC9044450; doi:10.1021/acs.inorgchem.1c03422)
Supplement: Supplementary file 2 — ic1c03422_si_002.zip [file ic1c03422_si_002.zip › xyz/2Fd1-Min-FF14SB-Free-Red]

36
Energy = -5249.13473277078
H   -11.3963648    1.2142343   -6.7537325 
C   -11.4735304    2.0705411   -7.5365675 
H   -12.3953702    1.8640763   -8.1232435 
C   -11.6387420    3.3297528   -6.6616450 
H   -12.6099896    3.3261972   -6.1281718 
H   -11.6196411    4.2226067   -7.3224496 
S   -10.2322559    3.5542007   -5.4339426 
H   -10.6075728    2.2097998   -8.2409807 
H   -10.7964157    4.9831761   -0.8159164 
C   -11.1708928    4.3970756    0.1046510 
H   -11.8407337    5.1091070    0.6224830 
C   -12.0901639    3.2976372   -0.4692213 
H   -12.9266411    3.7264463   -1.0509490 
H   -12.5326103    2.7400468    0.3764988 
S   -11.2558515    1.9516840   -1.5139400 
H   -10.4468245    4.0149382    0.9119846 
H    -7.2840693   -1.2389671   -0.9255670 
C    -6.1465397   -1.4179785   -1.0265475 
H    -6.0895531   -2.5198842   -1.1108814 
C    -5.7184092   -0.7838857   -2.3536193 
H    -6.4337938   -1.0159447   -3.1635164 
H    -4.7418444   -1.2084290   -2.6475888 
S    -5.5325132    1.0483434   -2.2511140 
H    -5.4930255   -1.1181802   -0.1550222 
H    -3.3774304    1.7818813   -4.6859456 
C    -3.6780630    1.9232419   -5.7931725 
H    -3.1005057    1.1491745   -6.3308057 
C    -5.1653496    1.6074849   -5.9411285 
H    -5.4491084    0.6706871   -5.4262930 
H    -5.3333044    1.4627606   -7.0244116 
S    -6.3262217    2.9026819   -5.3269908 
H    -3.4078466    2.9072817   -6.2421559 
Fe   -9.8911581    2.3995688   -3.3634628 
Fe   -7.2867771    1.9607442   -3.4679057 
S    -8.8744734    0.3724963   -3.6450928 
S    -8.2747239    3.7252284   -2.6077868 
