# Supplementary material for: Benchmark Study of Redox Potential Calculations for Iron–Sulfur Clusters in Proteins
Source: Inorg Chem. 2022 Apr 11;61(16):5991–6007. doi: 10.1021/acs.inorgchem.1c03422 (PMC9044450; doi:10.1021/acs.inorgchem.1c03422)
Supplement: Supplementary file 2 — ic1c03422_si_002.zip [file ic1c03422_si_002.zip › xyz/2Fd2-Int-FF14SB-Fix-OX]

132
Energy = -8467.5430148296
H    12.9569313   -8.5057388    1.5865055 
C    12.1421951   -7.7689778    1.3163121 
H    12.5833799   -6.7591412    1.3999187 
H    11.8262592   -7.9261052    0.2584926 
C    10.9786684   -7.9273178    2.2840155 
O    10.6725095   -8.9953344    2.8330170 
N    10.2974119   -6.7691242    2.5051519 
H    10.5726421   -5.9175851    1.9896375 
C     9.0554097   -6.7535051    3.2803576 
H     8.6697109   -7.7862447    3.2735433 
C     9.2889017   -6.3791451    4.7682901 
H     8.3545423   -6.5582452    5.3232195 
H    10.0654157   -7.0561302    5.1724886 
O     9.6302800   -5.0100557    5.0204142 
H    10.5150798   -4.7681273    4.6238549 
C     8.0218022   -5.8794194    2.5391544 
O     7.1081037   -6.3508088    1.8618211 
N     8.2463882   -4.5336548    2.6702979 
H     8.8726812   -4.2765641    3.4487367 
C     7.2073792   -3.5726943    2.3272666 
H     6.2817120   -3.8246662    2.8754350 
C     7.6130224   -2.1699866    2.8050015 
H     7.8722947   -2.2132050    3.8794497 
H     6.7400265   -1.5084178    2.6955409 
S     8.9765454   -1.3425918    1.8834698 
C     6.8232604   -3.5499677    0.8383274 
O     5.6532531   -3.2643720    0.5277955 
N     7.8465858   -3.7315947   -0.0231274 
H     8.7727507   -3.9488460    0.3741357 
C     7.7658063   -3.6412291   -1.4815803 
H     8.7972770   -3.7751673   -1.8506578 
H     7.1294369   -4.4362381   -1.9293095 
C     7.2667055   -2.2584321   -1.9637312 
O     6.6015227   -2.1062505   -2.9893700 
N     7.6535049   -1.2249973   -1.1688773 
H     8.0937547   -1.4343125   -0.2588379 
C     7.1711017    0.1314922   -1.3827208 
H     6.8268697    0.2061155   -2.4300334 
H     6.2854440    0.3276730   -0.7386837 
C     8.2500439    1.1975042   -1.1418956 
O     7.9698003    2.4034400   -1.0845298 
N     9.5271691    0.7456156   -0.9580046 
H     9.7487648   -0.2216695   -1.2323611 
C    10.6270764    1.6910042   -0.8523185 
H    11.5592677    1.1692591   -1.1300439 
H    10.4700097    2.5308426   -1.5526981 
C    10.8345730    2.3212667    0.5346969 
O    11.5964338    3.2789624    0.6804487 
N    10.1424635    1.7597297    1.5716248 
H     9.5124491    0.9813816    1.3458917 
C    10.1185171    2.3739138    2.8912286 
H    10.5263390    3.3904136    2.7673663 
C     8.6890944    2.4678163    3.4939044 
H     8.7973479    3.0412335    4.4304896 
C     7.6923583    3.1633442    2.5768248 
H     7.6289825    2.6687023    1.5885358 
H     6.6948494    3.1584673    3.0517320 
H     7.9952052    4.2166260    2.4219706 
O     8.2274389    1.1737727    3.9247787 
H     8.3402402    0.5194015    3.1906497 
C    10.9684879    1.6880167    3.9669450 
O    11.2722537    2.2908594    4.9976449 
N    11.2568992    0.3666338    3.7727592 
H    10.8739706   -0.1146957    2.9503829 
C    11.7078126   -0.4178684    4.9028239 
H    11.4401724    0.1610585    5.8069532 
C    11.0151318   -1.7884040    4.9973504 
H     9.9318463   -1.6506218    4.8392477 
H    11.1786123   -2.1940385    6.0101278 
S    11.6598931   -3.0692685    3.8324544 
C    13.2264130   -0.5799858    4.9734646 
O    13.7763790   -0.8668883    6.0508441 
N    13.9131059   -0.4205581    3.8221771 
H    13.3897661   -0.2665181    2.9483486 
C    15.3522900   -0.5816010    3.7759067 
H    15.7899606    0.0978149    3.0312122 
H    15.7574704   -0.3131554    4.7681869 
C    15.8619274   -1.9939046    3.4716074 
O    17.0456015   -2.1648531    3.1513208 
N    14.9872045   -3.0156651    3.6075068 
H    14.0001469   -2.8267339    3.8422727 
C    15.4822979   -4.3902854    3.6325125 
H    16.1998265   -4.5129776    4.4624450 
C    14.3155158   -5.3790011    3.8238074 
H    13.5895689   -5.2584355    2.9916080 
H    14.7331962   -6.3990061    3.7745368 
O    13.6705226   -5.2510116    5.0855636 
H    13.0311874   -4.4990340    5.0047360 
C    16.2437861   -4.7514814    2.3499934 
O    17.2281696   -5.4875831    2.3817598 
N    15.6905532   -4.2830261    1.1973517 
H    14.9053635   -3.6272806    1.2332053 
C    16.1386933   -4.7582887   -0.1010627 
H    16.5323038   -5.7769118    0.0774965 
C    14.9658416   -4.8759968   -1.0769851 
H    14.1557939   -5.4776365   -0.6318960 
H    15.3357845   -5.3661881   -1.9902708 
S    14.2865828   -3.2451184   -1.6246679 
C    17.3099738   -3.9630627   -0.7198809 
O    17.6040229   -4.1604001   -1.9077904 
N    17.9752168   -3.1371852    0.1040860 
H    17.6318447   -3.0133206    1.0601880 
C    19.0965924   -2.3191518   -0.3783736 
H    18.6910228   -1.5905101   -1.1116495 
H    19.4972229   -1.7383702    0.4805044 
H    19.9057742   -2.9355587   -0.8288224 
H    15.7178822   -2.5588369   -5.0180224 
C    15.3540258   -3.1655910   -5.9116074 
H    15.6221909   -2.5725785   -6.8046116 
H    15.9202818   -4.1306311   -5.9491129 
C    13.8298761   -3.3548637   -5.9744779 
O    13.3158491   -3.7033969   -7.0475782 
N    13.0862770   -3.1190678   -4.8587075 
H    13.5406320   -2.9525161   -3.9482944 
C    11.6401480   -3.2731414   -4.8677697 
H    11.3873944   -4.2198177   -5.3776529 
C    11.0835678   -3.3686408   -3.4397196 
H    11.5786837   -4.1845956   -2.8830487 
H    10.0055679   -3.5833618   -3.5301564 
S    11.2700604   -1.8212212   -2.4431919 
C    10.8311792   -2.2283957   -5.6668049 
O     9.6629812   -2.5754472   -5.9318396 
N    11.4113888   -1.0589237   -5.9589600 
H    12.3597890   -0.9167117   -5.5980385 
C    10.7135206    0.0824752   -6.5897259 
H     9.8095284   -0.3301019   -7.0651327 
H    10.4129232    0.8449173   -5.8162226 
H    11.2819138    0.6343974   -7.3641252 
Fe   10.9895291   -2.5068282    1.6720072 
Fe   12.3257863   -2.6664781   -0.6088337 
S    11.1652291   -4.3023796    0.3908169 
S    12.3049357   -0.9680167    0.8285152 
