# Supplementary material for: Benchmark Study of Redox Potential Calculations for Iron–Sulfur Clusters in Proteins
Source: Inorg Chem. 2022 Apr 11;61(16):5991–6007. doi: 10.1021/acs.inorgchem.1c03422 (PMC9044450; doi:10.1021/acs.inorgchem.1c03422)
Supplement: Supplementary file 2 — ic1c03422_si_002.zip [file ic1c03422_si_002.zip › xyz/2Fd2-Int-FF14SB-Fix-Red]

132
Energy = -8467.5118704578
H    12.9586154   -8.5047378    1.5860952 
C    12.1451123   -7.7636088    1.3124298 
H    12.5870894   -6.7526996    1.3802686 
H    11.8272026   -7.9242514    0.2570405 
C    10.9852437   -7.9066288    2.2870656 
O    10.6807106   -8.9754862    2.8477541 
N    10.3147800   -6.7451325    2.4945009 
H    10.5934503   -5.8999525    1.9546966 
C     9.0945509   -6.7138949    3.3024944 
H     8.7056442   -7.7452352    3.3106835 
C     9.3664408   -6.3423944    4.7877641 
H     8.4588701   -6.5840984    5.3671941 
H    10.1850918   -6.9980663    5.1473868 
O     9.6488654   -4.9742608    5.0605933 
H    10.5045937   -4.6645710    4.6265507 
C     8.0293337   -5.8497844    2.5976881 
O     7.0682767   -6.3467358    2.0008536 
N     8.2484882   -4.5064514    2.6715742 
H     8.9844054   -4.1830765    3.3115629 
C     7.1989252   -3.5566783    2.3323977 
H     6.2800423   -3.8332191    2.8792885 
C     7.5940678   -2.1461468    2.8090688 
H     7.8372965   -2.1958143    3.8882961 
H     6.7147670   -1.4940780    2.6906851 
S     8.9763135   -1.3799264    1.8669457 
C     6.8151278   -3.5510748    0.8430522 
O     5.6346040   -3.2922151    0.5300084 
N     7.8368853   -3.7375252   -0.0160818 
H     8.7825433   -3.9029755    0.3754860 
C     7.7631899   -3.6444578   -1.4732337 
H     8.7990502   -3.7782751   -1.8314997 
H     7.1287033   -4.4375864   -1.9266230 
C     7.2648940   -2.2630304   -1.9565765 
O     6.6013319   -2.1089445   -2.9887551 
N     7.6423073   -1.2353394   -1.1560721 
H     8.0876339   -1.4368138   -0.2386192 
C     7.1737978    0.1224086   -1.3811199 
H     6.8319985    0.1919566   -2.4297965 
H     6.2872341    0.3250288   -0.7384558 
C     8.2640114    1.1800009   -1.1489026 
O     7.9875438    2.3911666   -1.1055892 
N     9.5322298    0.7174710   -0.9718139 
H     9.7474890   -0.2619844   -1.2128439 
C    10.6491801    1.6367497   -0.8396252 
H    11.5755297    1.0704913   -1.0412868 
H    10.5585699    2.4589839   -1.5715840 
C    10.8030676    2.3018821    0.5370029 
O    11.5080327    3.3082551    0.6698808 
N    10.1389430    1.7146486    1.5729861 
H     9.5886849    0.8671678    1.3741730 
C    10.1077248    2.3149976    2.8963293 
H    10.5264375    3.3277414    2.7780471 
C     8.6708970    2.4246552    3.4781494 
H     8.7746331    2.9992950    4.4161895 
C     7.7001267    3.1431084    2.5480304 
H     7.6428942    2.6525679    1.5577058 
H     6.6955226    3.1503852    3.0093553 
H     8.0231018    4.1923675    2.4017001 
O     8.1722967    1.1428986    3.8927642 
H     8.3767953    0.4561050    3.2007631 
C    10.9420688    1.6245507    3.9849917 
O    11.2745510    2.2549377    4.9963284 
N    11.1737878    0.2936913    3.8337130 
H    10.8009302   -0.2138483    3.0168392 
C    11.6594079   -0.4700337    4.9646404 
H    11.3977557    0.1100431    5.8692949 
C    11.0009154   -1.8587419    5.0639773 
H     9.9123905   -1.7379680    4.9218358 
H    11.1878429   -2.2611231    6.0751276 
S    11.6613606   -3.0776950    3.8440448 
C    13.1838646   -0.5913049    5.0025701 
O    13.7664544   -0.8203621    6.0803319 
N    13.8393398   -0.4473366    3.8333116 
H    13.3003298   -0.3977990    2.9474834 
C    15.2776068   -0.5785202    3.7584330 
H    15.6757435    0.0841926    2.9773651 
H    15.7035098   -0.2679737    4.7291318 
C    15.8172103   -1.9847612    3.4813710 
O    17.0152794   -2.1364006    3.1933001 
N    14.9538162   -3.0135006    3.5996588 
H    13.9484391   -2.8397006    3.7903586 
C    15.4582936   -4.3827335    3.6127377 
H    16.1763362   -4.5051960    4.4425367 
C    14.2933807   -5.3755174    3.8077010 
H    13.5610153   -5.2490265    2.9822752 
H    14.7121400   -6.3957678    3.7483724 
O    13.6596422   -5.2446732    5.0739716 
H    12.9913059   -4.5115645    4.9710152 
C    16.2274624   -4.7388525    2.3334996 
O    17.2159460   -5.4746416    2.3752417 
N    15.6871306   -4.2725140    1.1750164 
H    14.8778031   -3.6427348    1.1944910 
C    16.1381079   -4.7779277   -0.1130014 
H    16.5100976   -5.8010437    0.0839899 
C    14.9756152   -4.8793663   -1.1074631 
H    14.1489853   -5.4555761   -0.6574905 
H    15.3495791   -5.4087206   -1.9974816 
S    14.3326493   -3.2448583   -1.6791190 
C    17.3412491   -4.0286920   -0.7218295 
O    17.6964100   -4.3192454   -1.8742638 
N    17.9645881   -3.1444961    0.0803099 
H    17.5429201   -2.9491292    0.9928338 
C    19.0891443   -2.3242808   -0.3853217 
H    18.6937804   -1.5877649   -1.1183194 
H    19.4936068   -1.7412634    0.4770998 
H    19.9023729   -2.9377066   -0.8315673 
H    15.7153739   -2.5597161   -5.0166792 
C    15.3490784   -3.1670026   -5.9088608 
H    15.6115857   -2.5732254   -6.8034472 
H    15.9183028   -4.1306670   -5.9480955 
C    13.8222489   -3.3582432   -5.9725892 
O    13.3194000   -3.6954852   -7.0590264 
N    13.0804072   -3.1368292   -4.8595250 
H    13.5343604   -3.0009742   -3.9375317 
C    11.6308714   -3.2797460   -4.8702216 
H    11.3694135   -4.2332621   -5.3633410 
C    11.0723397   -3.3328413   -3.4372420 
H    11.5439109   -4.1585785   -2.8736438 
H     9.9898616   -3.5280646   -3.5271768 
S    11.3172860   -1.7818003   -2.4669106 
C    10.8443299   -2.2428719   -5.6990676 
O     9.6947144   -2.6008082   -6.0272334 
N    11.4174712   -1.0600785   -5.9559018 
H    12.3329139   -0.8972464   -5.5252347 
C    10.7182550    0.0797661   -6.5865477 
H     9.8158199   -0.3377294   -7.0609754 
H    10.4145163    0.8437168   -5.8150317 
H    11.2834383    0.6331062   -7.3626741 
Fe   11.0510346   -2.5434408    1.6720828 
Fe   12.3372197   -2.6725339   -0.5996329 
S    11.1291902   -4.3453644    0.3227615 
S    12.4237346   -0.9939225    0.8702196 
