# Supplementary material for: Benchmark Study of Redox Potential Calculations for Iron–Sulfur Clusters in Proteins
Source: Inorg Chem. 2022 Apr 11;61(16):5991–6007. doi: 10.1021/acs.inorgchem.1c03422 (PMC9044450; doi:10.1021/acs.inorgchem.1c03422)
Supplement: Supplementary file 2 — ic1c03422_si_002.zip [file ic1c03422_si_002.zip › xyz/2Fd2-Int-FF14SB-Free-OX]

132
Energy = -8468.1352453397
H    13.0455626   -8.8265857    1.8530320 
C    12.1539946   -8.2575207    1.4340398 
H    12.4955945   -7.2431903    1.1619190 
H    11.8283616   -8.8146971    0.5262425 
C    11.0110587   -8.2172951    2.4356619 
O    10.6166360   -9.2051627    3.0742172 
N    10.3875634   -7.0154645    2.5567179 
H    10.6724904   -6.2092012    1.9767703 
C     9.1612731   -6.9332966    3.3569246 
H     8.7723792   -7.9631667    3.4063939 
C     9.4292888   -6.5192502    4.8284792 
H     8.5270634   -6.7435526    5.4196490 
H    10.2545086   -7.1492832    5.2109848 
O     9.7019040   -5.1343906    5.0602298 
H    10.5677154   -4.8440227    4.6582393 
C     8.0995981   -6.1083679    2.6050904 
O     7.1968949   -6.6356229    1.9527020 
N     8.2558717   -4.7542186    2.7143648 
H     8.8994817   -4.4468090    3.4583586 
C     7.1416261   -3.8712042    2.4128195 
H     6.2547685   -4.2054460    2.9830232 
C     7.4429541   -2.4434170    2.8936250 
H     7.7401485   -2.4767737    3.9580948 
H     6.5069048   -1.8701614    2.8178040 
S     8.6937988   -1.4932951    1.9325370 
C     6.6628239   -3.8679236    0.9534099 
O     5.4414287   -3.7048977    0.7742408 
N     7.5981208   -3.9382284   -0.0134363 
H     8.5784634   -4.0631900    0.2914887 
C     7.3808076   -3.8725025   -1.4638037 
H     8.3364033   -4.1713379   -1.9287177 
H     6.6022756   -4.5921847   -1.8509970 
C     7.0586751   -2.4699219   -2.0239339 
O     6.7471726   -2.3376025   -3.2077768 
N     7.1590818   -1.4213365   -1.1596529 
H     7.4931201   -1.5744268   -0.1971876 
C     6.8423465   -0.0659901   -1.6028436 
H     6.9361796   -0.0740674   -2.7069547 
H     5.7727817    0.2032512   -1.4107484 
C     7.8410262    0.9748525   -1.0783688 
O     7.5270657    2.1566471   -0.8736650 
N     9.1301745    0.5475507   -0.9138806 
H     9.3738799   -0.3945211   -1.2554880 
C    10.2125649    1.5258652   -0.8650058 
H    11.1434604    1.0030976   -1.1483646 
H    10.0281912    2.3328793   -1.5969586 
C    10.4645786    2.2241312    0.4780664 
O    11.1256981    3.2636958    0.5256383 
N     9.9524580    1.6174359    1.5931754 
H     9.3522411    0.7987122    1.4378507 
C     9.9645688    2.2794695    2.8890466 
H    10.3371587    3.3010233    2.7075677 
C     8.5539431    2.3540537    3.5376547 
H     8.6757092    2.9621012    4.4501515 
C     7.5066269    2.9785335    2.6288062 
H     7.4286416    2.4467888    1.6615775 
H     6.5262332    2.9569604    3.1346302 
H     7.7610155    4.0358431    2.4293793 
O     8.1515163    1.0612230    4.0291074 
H     8.1859243    0.3940945    3.2964360 
C    10.8503112    1.6551239    3.9736681 
O    11.0877164    2.2783078    5.0107896 
N    11.2297161    0.3529934    3.7952504 
H    10.9323089   -0.1418532    2.9447420 
C    11.6123667   -0.4145375    4.9651195 
H    11.2834573    0.1767993    5.8399149 
C    10.9036335   -1.7772786    5.0314264 
H     9.8265693   -1.6236349    4.8478432 
H    11.0396160   -2.1950508    6.0430031 
S    11.5554666   -3.0442393    3.8567038 
C    13.1205443   -0.5806785    5.1504640 
O    13.5941949   -0.8341720    6.2728313 
N    13.8987827   -0.4661471    4.0509608 
H    13.4450244   -0.2844428    3.1471870 
C    15.3366255   -0.6698610    4.1412873 
H    15.8393189   -0.1172872    3.3284187 
H    15.6982228   -0.2596538    5.0985775 
C    15.7964819   -2.1359865    4.0893816 
O    16.9725133   -2.4279206    4.3340096 
N    14.8703795   -3.0610857    3.7317022 
H    13.8762241   -2.7935782    3.6397810 
C    15.2568881   -4.4682503    3.6353684 
H    15.9751704   -4.6869430    4.4388764 
C    14.0416442   -5.4043591    3.7908540 
H    13.3028978   -5.2106203    2.9835584 
H    14.4009842   -6.4403823    3.6785621 
O    13.4300864   -5.3173899    5.0741314 
H    12.8954183   -4.4827545    5.0664873 
C    16.0018429   -4.7553827    2.3161331 
O    17.0853030   -5.3549884    2.3116656 
N    15.3688417   -4.3555774    1.1837717 
H    14.5381618   -3.7577036    1.2362113 
C    15.7874638   -4.7946695   -0.1518971 
H    16.2065658   -5.8084351   -0.0073898 
C    14.5734249   -4.8920590   -1.0732849 
H    13.7745696   -5.4804675   -0.5890728 
H    14.8704962   -5.3915572   -2.0088899 
S    13.9083239   -3.2417662   -1.5568801 
C    16.9143243   -3.9150263   -0.7590767 
O    16.8581638   -3.4884676   -1.9235869 
N    17.9341892   -3.6989720    0.0944188 
H    17.9467772   -4.2626879    0.9529579 
C    19.1254594   -2.9530295   -0.3043659 
H    18.7655692   -2.2537557   -1.0865024 
H    19.4748286   -2.3065061    0.5450171 
H    19.9044474   -3.6255071   -0.7359790 
H    15.4711545   -2.4824311   -4.6460947 
C    15.1729996   -3.0406044   -5.5920848 
H    15.4505201   -2.3627340   -6.4224656 
H    15.7918101   -3.9723160   -5.7214961 
C    13.6728240   -3.2947895   -5.7745301 
O    13.2648271   -3.6834486   -6.8803082 
N    12.8233796   -3.0706485   -4.7388841 
H    13.1812947   -2.8477399   -3.7990710 
C    11.3974892   -3.2976805   -4.8988605 
H    11.2560125   -4.2724654   -5.4021196 
C    10.6706859   -3.3955801   -3.5427516 
H    11.0193577   -4.2736908   -2.9729444 
H     9.5954605   -3.5125138   -3.7629261 
S    10.8612840   -1.9043423   -2.4584880 
C    10.6351799   -2.3237331   -5.8293400 
O     9.5524837   -2.7876053   -6.2435898 
N    11.1381236   -1.1042010   -6.0617761 
H    12.0001263   -0.8847753   -5.5516847 
C    10.4002330    0.0356065   -6.6855944 
H     9.5135359   -0.4033983   -7.1728424 
H    10.0738829    0.7268345   -5.8525793 
H    10.9612244    0.6583843   -7.4454060 
Fe   10.7517769   -2.5656478    1.7209765 
Fe   11.9290157   -2.7256959   -0.6142052 
S    10.9151510   -4.3968369    0.4670717 
S    12.0423668   -1.0332656    0.8254901 
