# Supplementary material for: Benchmark Study of Redox Potential Calculations for Iron–Sulfur Clusters in Proteins
Source: Inorg Chem. 2022 Apr 11;61(16):5991–6007. doi: 10.1021/acs.inorgchem.1c03422 (PMC9044450; doi:10.1021/acs.inorgchem.1c03422)
Supplement: Supplementary file 2 — ic1c03422_si_002.zip [file ic1c03422_si_002.zip › xyz/2Fd2-Int-FF14SB-Free-Red]

132
Energy = -8468.1137117973
H    13.0375779   -8.7561118    1.8299969 
C    12.1583946   -8.1679733    1.4079993 
H    12.5080225   -7.1504803    1.1568994 
H    11.8425768   -8.7102271    0.4877889 
C    11.0144299   -8.1409783    2.4088598 
O    10.6298551   -9.1483876    3.0327538 
N    10.3972109   -6.9449994    2.5556625 
H    10.6847142   -6.1218046    1.9862012 
C     9.2010013   -6.8741633    3.4006082 
H     8.8236144   -7.9078144    3.4523330 
C     9.5207082   -6.4769398    4.8678508 
H     8.6638651   -6.7784444    5.4945143 
H    10.4004228   -7.0705493    5.1880461 
O     9.7231140   -5.0934641    5.1297566 
H    10.5515391   -4.7238354    4.6874461 
C     8.1006993   -6.0615176    2.6941593 
O     7.1998560   -6.6114614    2.0515180 
N     8.2100712   -4.7112675    2.8191821 
H     8.9015902   -4.3517358    3.4884910 
C     7.1107534   -3.8429699    2.4342866 
H     6.1925281   -4.1678536    2.9575055 
C     7.3949177   -2.3910380    2.8725820 
H     7.5548061   -2.3807226    3.9679969 
H     6.4864290   -1.8077614    2.6542183 
S     8.7959633   -1.5500623    2.0175094 
C     6.7675430   -3.9028829    0.9396218 
O     5.5737347   -3.8234561    0.5919788 
N     7.8242951   -3.9127417    0.1115260 
H     8.7711548   -3.9955918    0.5248907 
C     7.7979565   -3.6917953   -1.3275115 
H     8.8549615   -3.4906706   -1.5914442 
H     7.4639585   -4.5707172   -1.9333067 
C     7.0439958   -2.4196250   -1.7336952 
O     6.3051756   -2.3638269   -2.7291751 
N     7.3334103   -1.3234025   -0.9848958 
H     7.8462458   -1.4323883   -0.0838145 
C     6.9451251    0.0194449   -1.4269044 
H     6.9530220    0.0055503   -2.5362080 
H     5.8905475    0.2886067   -1.1596646 
C     7.9840602    1.0647794   -0.9981565 
O     7.6967801    2.2625425   -0.8382594 
N     9.2591418    0.6062377   -0.8644100 
H     9.4807216   -0.3490882   -1.1886004 
C    10.3751129    1.5338942   -0.7515779 
H    11.2987232    0.9549549   -0.9330352 
H    10.2935299    2.3346619   -1.5079989 
C    10.5261898    2.2343944    0.6035808 
O    11.1141712    3.3180906    0.6867048 
N    10.0162384    1.5758863    1.6851107 
H     9.5074018    0.6969220    1.5151573 
C     9.9698665    2.1992223    2.9960878 
H    10.3474052    3.2248606    2.8524527 
C     8.5334788    2.2683629    3.5807066 
H     8.6206172    2.8774661    4.4977293 
C     7.5337482    2.9130232    2.6307314 
H     7.4828933    2.3842397    1.6611722 
H     6.5340391    2.9091240    3.0993848 
H     7.8204229    3.9646060    2.4399536 
O     8.0954106    0.9811556    4.0430013 
H     8.2672172    0.2827520    3.3502970 
C    10.8130286    1.5567985    4.1048336 
O    11.0145546    2.1826292    5.1537196 
N    11.1939536    0.2626995    3.9318151 
H    10.9860361   -0.2338295    3.0520048 
C    11.6380201   -0.4964228    5.0835790 
H    11.3317464    0.0911440    5.9680167 
C    10.9691110   -1.8809358    5.1687656 
H     9.8846838   -1.7506562    5.0076575 
H    11.1447980   -2.2923567    6.1772309 
S    11.6264963   -3.0939054    3.9464496 
C    13.1553922   -0.6241004    5.2059348 
O    13.6776390   -0.8095280    6.3247226 
N    13.8927662   -0.5408378    4.0778294 
H    13.4162127   -0.4887783    3.1584157 
C    15.3317995   -0.7292417    4.1415684 
H    15.8153829   -0.1658656    3.3248793 
H    15.6984148   -0.3212798    5.0974474 
C    15.8101603   -2.1876730    4.0737364 
O    17.0001659   -2.4644631    4.2873855 
N    14.8883811   -3.1199941    3.7439707 
H    13.8820555   -2.8711198    3.6879227 
C    15.2890800   -4.5193976    3.6253408 
H    16.0081666   -4.7476700    4.4264161 
C    14.0770880   -5.4636228    3.7690682 
H    13.3343578   -5.2552991    2.9699034 
H    14.4409872   -6.4963286    3.6363867 
O    13.4734921   -5.3925771    5.0563674 
H    12.8832193   -4.5884844    5.0266575 
C    16.0455815   -4.7727225    2.3055672 
O    17.1380989   -5.3637071    2.3065053 
N    15.4320556   -4.3518454    1.1739728 
H    14.5905673   -3.7648746    1.2228152 
C    15.8608483   -4.7746174   -0.1660996 
H    16.2556788   -5.8007128   -0.0373586 
C    14.6572848   -4.8088788   -1.1069461 
H    13.8361608   -5.3893389   -0.6505152 
H    14.9580353   -5.2897415   -2.0512631 
S    14.0497411   -3.1182541   -1.5169406 
C    17.0164187   -3.9190073   -0.7486909 
O    17.0432409   -3.5669142   -1.9384378 
N    17.9829947   -3.6359264    0.1502941 
H    17.9688261   -4.1653409    1.0300647 
C    19.1786088   -2.9002422   -0.2480159 
H    18.8208245   -2.2029450   -1.0337637 
H    19.5278075   -2.2469967    0.5925978 
H    19.9563041   -3.5719497   -0.6829433 
H    15.5270558   -2.4332656   -4.5605607 
C    15.2411932   -2.9694256   -5.5259826 
H    15.4924791   -2.2535309   -6.3336375 
H    15.8814768   -3.8787384   -5.7051808 
C    13.7455783   -3.2494909   -5.7054012 
O    13.3409808   -3.6459927   -6.8125662 
N    12.9030270   -3.0272819   -4.6689785 
H    13.2682010   -2.8240212   -3.7215540 
C    11.4809039   -3.2814153   -4.8072207 
H    11.3467766   -4.2743725   -5.2773475 
C    10.7934951   -3.3445884   -3.4290525 
H    11.2023788   -4.1867839   -2.8431400 
H     9.7211890   -3.5270206   -3.6173075 
S    10.9687831   -1.8157563   -2.3991790 
C    10.6972607   -2.3525767   -5.7655691 
O     9.6415829   -2.8596392   -6.2024932 
N    11.1620047   -1.1157840   -6.0033270 
H    11.9876639   -0.8565538   -5.4531811 
C    10.4020564   -0.0090367   -6.6600953 
H     9.5443179   -0.4878547   -7.1628164 
H    10.0249997    0.6811222   -5.8474351 
H    10.9603510    0.6285895   -7.4166328 
Fe   10.9230873   -2.6078902    1.8167712 
Fe   12.0406596   -2.6540342   -0.5144287 
S    11.0546487   -4.4228407    0.4688727 
S    12.2835801   -1.0363957    1.0155471 
