# Supplementary material for: Benchmark Study of Redox Potential Calculations for Iron–Sulfur Clusters in Proteins
Source: Inorg Chem. 2022 Apr 11;61(16):5991–6007. doi: 10.1021/acs.inorgchem.1c03422 (PMC9044450; doi:10.1021/acs.inorgchem.1c03422)
Supplement: Supplementary file 2 — ic1c03422_si_002.zip [file ic1c03422_si_002.zip › xyz/2Fd2-Int-FF15IPQ-Fix-OX]

132
Energy = -8244.3519517305
H    12.9617437   -8.5104169    1.5884440 
C    12.1459107   -7.7683056    1.3153048 
H    12.5943847   -6.7621030    1.4039556 
H    11.8287757   -7.9250575    0.2589816 
C    10.9835372   -7.9223475    2.2897759 
O    10.6805775   -8.9967215    2.8260502 
N    10.3047601   -6.7666613    2.5131822 
H    10.5861044   -5.9110216    2.0068942 
C     9.0546591   -6.7520167    3.2792330 
H     8.6651185   -7.7830936    3.2644810 
C     9.2779784   -6.3823954    4.7690055 
H     8.3359989   -6.5483924    5.3144330 
H    10.0409714   -7.0688035    5.1824444 
O     9.6358418   -5.0169186    5.0193900 
H    10.5251530   -4.7871320    4.6275062 
C     8.0313314   -5.8726827    2.5274122 
O     7.1402421   -6.3422249    1.8196015 
N     8.2433935   -4.5284217    2.6849349 
H     8.8559874   -4.2819306    3.4786189 
C     7.2128670   -3.5613127    2.3318756 
H     6.2806521   -3.8032602    2.8738899 
C     7.6249017   -2.1598537    2.8084308 
H     7.8871220   -2.2006983    3.8819942 
H     6.7547210   -1.4944475    2.7001320 
S     8.9906099   -1.3425214    1.8806836 
C     6.8418120   -3.5349677    0.8404818 
O     5.6839539   -3.2175810    0.5175700 
N     7.8621815   -3.7457654   -0.0179359 
H     8.7866320   -3.9773556    0.3739528 
C     7.7672976   -3.6450554   -1.4743212 
H     8.7945965   -3.7642000   -1.8587723 
H     7.1306841   -4.4385331   -1.9257348 
C     7.2413650   -2.2643039   -1.9197607 
O     6.5067509   -2.1098997   -2.8949334 
N     7.6788328   -1.2251799   -1.1570886 
H     8.1414461   -1.4267284   -0.2556733 
C     7.1833802    0.1243974   -1.3744115 
H     6.8377075    0.1910278   -2.4222499 
H     6.2914319    0.3251246   -0.7364782 
C     8.2565832    1.1961604   -1.1382311 
O     7.9713413    2.4007122   -1.0772348 
N     9.5350459    0.7459325   -0.9687774 
H     9.7548898   -0.2232915   -1.2386232 
C    10.6354067    1.6880882   -0.8575005 
H    11.5660780    1.1671860   -1.1420824 
H    10.4757932    2.5346283   -1.5499939 
C    10.8480543    2.3077542    0.5333034 
O    11.6281478    3.2511217    0.6795366 
N    10.1399910    1.7634580    1.5655153 
H     9.5083878    0.9854573    1.3443966 
C    10.1269093    2.3766832    2.8868353 
H    10.5421783    3.3895863    2.7611816 
C     8.7016697    2.4779300    3.4978513 
H     8.8179345    3.0480062    4.4355905 
C     7.6984408    3.1786032    2.5918467 
H     7.6247636    2.6861170    1.6027262 
H     6.7050126    3.1751547    3.0748411 
H     8.0012960    4.2323138    2.4384148 
O     8.2405104    1.1831240    3.9268729 
H     8.3322231    0.5364237    3.1845963 
C    10.9802848    1.6841146    3.9562764 
O    11.2987865    2.2862002    4.9811765 
N    11.2575993    0.3590644    3.7626229 
H    10.8398663   -0.1248752    2.9591866 
C    11.7081821   -0.4226290    4.8956345 
H    11.4390447    0.1537664    5.8010791 
C    11.0186907   -1.7939782    4.9908461 
H     9.9348232   -1.6597056    4.8340718 
H    11.1836390   -2.1999039    6.0030656 
S    11.6669277   -3.0744500    3.8271769 
C    13.2267513   -0.5825330    4.9670948 
O    13.7758449   -0.8769313    6.0419590 
N    13.9164408   -0.4167656    3.8177725 
H    13.3941299   -0.2508069    2.9462772 
C    15.3564404   -0.5741071    3.7756117 
H    15.7955233    0.1096618    3.0360720 
H    15.7580337   -0.3101907    4.7707622 
C    15.8704686   -1.9831355    3.4623230 
O    17.0513851   -2.1479654    3.1252223 
N    15.0013459   -3.0080038    3.6063361 
H    14.0176326   -2.8195030    3.8539244 
C    15.4932807   -4.3840172    3.6239966 
H    16.2121736   -4.5138545    4.4516249 
C    14.3225760   -5.3692760    3.8114255 
H    13.5977014   -5.2397895    2.9790900 
H    14.7378607   -6.3898185    3.7554385 
O    13.6782496   -5.2487288    5.0728287 
H    13.0430623   -4.4925616    5.0004285 
C    16.2469652   -4.7428011    2.3365273 
O    17.2304971   -5.4798065    2.3590150 
N    15.6879735   -4.2682133    1.1885946 
H    14.9115925   -3.6028809    1.2329686 
C    16.1334725   -4.7296811   -0.1158882 
H    16.5479595   -5.7415544    0.0592908 
C    14.9542209   -4.8654870   -1.0798239 
H    14.1482087   -5.4583404   -0.6164469 
H    15.3118302   -5.3728997   -1.9883488 
S    14.2723606   -3.2411010   -1.6456397 
C    17.2753910   -3.8958042   -0.7401983 
O    17.5186254   -4.0022054   -1.9512626 
N    17.9822394   -3.1283215    0.1019436 
H    17.6786667   -3.0571784    1.0766948 
C    19.1087806   -2.3181085   -0.3922469 
H    18.6981845   -1.5883604   -1.1203300 
H    19.5021526   -1.7390450    0.4748173 
H    19.9187665   -2.9388055   -0.8344027 
H    15.7224389   -2.5540484   -5.0111024 
C    15.3517068   -3.1578149   -5.9108422 
H    15.6356396   -2.5583895   -6.7945986 
H    15.9195908   -4.1252402   -5.9492172 
C    13.8274801   -3.3553704   -5.9678608 
O    13.3258663   -3.7190837   -7.0415450 
N    13.0843110   -3.1150111   -4.8566888 
H    13.5363278   -2.9421214   -3.9453654 
C    11.6366277   -3.2703527   -4.8655540 
H    11.3830528   -4.2132021   -5.3821821 
C    11.0828736   -3.3722803   -3.4373521 
H    11.5831100   -4.1859376   -2.8817852 
H    10.0062783   -3.5929067   -3.5257067 
S    11.2646056   -1.8212085   -2.4459068 
C    10.8283383   -2.2147939   -5.6501837 
O     9.6492391   -2.5440323   -5.8830912 
N    11.4227960   -1.0573815   -5.9637026 
H    12.3830242   -0.9323007   -5.6286148 
C    10.7310201    0.0892268   -6.5926273 
H     9.8243498   -0.3315176   -7.0557765 
H    10.4168716    0.8460865   -5.8178183 
H    11.2923754    0.6431447   -7.3723418 
Fe   10.9975783   -2.5163676    1.6721214 
Fe   12.3189089   -2.6688052   -0.6124258 
S    11.1758730   -4.3166304    0.3900550 
S    12.3016562   -0.9718851    0.8204200 
