# Supplementary material for: Benchmark Study of Redox Potential Calculations for Iron–Sulfur Clusters in Proteins
Source: Inorg Chem. 2022 Apr 11;61(16):5991–6007. doi: 10.1021/acs.inorgchem.1c03422 (PMC9044450; doi:10.1021/acs.inorgchem.1c03422)
Supplement: Supplementary file 2 — ic1c03422_si_002.zip [file ic1c03422_si_002.zip › xyz/2Fd2-Int-FF15IPQ-Fix-Red]

132
Energy = -8244.3653975963
H    12.9638262   -8.5099041    1.5865976 
C    12.1495256   -7.7633753    1.3090534 
H    12.5971049   -6.7550815    1.3822449 
H    11.8298237   -7.9233901    0.2561451 
C    10.9928547   -7.9061462    2.2896937 
O    10.6926622   -8.9830794    2.8351744 
N    10.3240318   -6.7482823    2.5021613 
H    10.6069870   -5.8971917    1.9730138 
C     9.0976856   -6.7248372    3.3035448 
H     8.7126134   -7.7575337    3.3075680 
C     9.3626941   -6.3511031    4.7885706 
H     8.4502596   -6.5832376    5.3629854 
H    10.1745196   -7.0095587    5.1575333 
O     9.6552044   -4.9827274    5.0522069 
H    10.5180831   -4.6852092    4.6231163 
C     8.0367715   -5.8622079    2.5891867 
O     7.0916607   -6.3598928    1.9691846 
N     8.2498662   -4.5190136    2.6814758 
H     8.9646870   -4.2087604    3.3524041 
C     7.2033560   -3.5656356    2.3413491 
H     6.2821709   -3.8352150    2.8878164 
C     7.6061558   -2.1563708    2.8146426 
H     7.8532584   -2.2015697    3.8928189 
H     6.7297425   -1.5000969    2.6978416 
S     8.9912649   -1.4021156    1.8652775 
C     6.8259794   -3.5547408    0.8515591 
O     5.6542305   -3.2718903    0.5300643 
N     7.8463710   -3.7593234   -0.0054931 
H     8.7906062   -3.9340654    0.3834532 
C     7.7642751   -3.6508298   -1.4609297 
H     8.7977968   -3.7719271   -1.8297015 
H     7.1296839   -4.4406542   -1.9214409 
C     7.2449824   -2.2700485   -1.9102427 
O     6.5230469   -2.1129887   -2.9002392 
N     7.6643387   -1.2371263   -1.1359247 
H     8.1255526   -1.4311613   -0.2236668 
C     7.1853786    0.1140878   -1.3702292 
H     6.8444336    0.1721603   -2.4200550 
H     6.2925598    0.3222282   -0.7351499 
C     8.2705959    1.1775889   -1.1441344 
O     7.9915295    2.3880671   -1.0990296 
N     9.5387187    0.7133621   -0.9794128 
H     9.7487085   -0.2686436   -1.2153567 
C    10.6585693    1.6259937   -0.8399721 
H    11.5823061    1.0550527   -1.0406817 
H    10.5731610    2.4528098   -1.5678973 
C    10.8116870    2.2837185    0.5401615 
O    11.5227433    3.2860092    0.6732122 
N    10.1431579    1.6981895    1.5717133 
H     9.5978465    0.8475455    1.3731366 
C    10.1154491    2.2904387    2.9001064 
H    10.5412698    3.3007167    2.7896340 
C     8.6783633    2.4075313    3.4793083 
H     8.7832839    2.9755844    4.4209552 
C     7.7139946    3.1380380    2.5513249 
H     7.6553527    2.6507225    1.5593050 
H     6.7084689    3.1521778    3.0099524 
H     8.0457180    4.1853116    2.4099601 
O     8.1704494    1.1262910    3.8842961 
H     8.3715637    0.4433753    3.1891330 
C    10.9478826    1.5874135    3.9823631 
O    11.3072694    2.2157337    4.9840121 
N    11.1543118    0.2508378    3.8368153 
H    10.7394744   -0.2615680    3.0434227 
C    11.6497878   -0.5080537    4.9671487 
H    11.3824936    0.0626876    5.8762499 
C    11.0122512   -1.9058176    5.0609612 
H     9.9208357   -1.8005964    4.9291141 
H    11.2125447   -2.3130939    6.0673006 
S    11.6804950   -3.1094613    3.8300607 
C    13.1758774   -0.6094168    4.9995709 
O    13.7666048   -0.8306290    6.0730521 
N    13.8251072   -0.4618780    3.8266014 
H    13.2807221   -0.4109940    2.9455553 
C    15.2646113   -0.5750246    3.7474450 
H    15.6526726    0.0957592    2.9684885 
H    15.6880738   -0.2633772    4.7189749 
C    15.8208778   -1.9735491    3.4633124 
O    17.0175789   -2.1083905    3.1559503 
N    14.9723159   -3.0122542    3.5963938 
H    13.9681926   -2.8463730    3.7988192 
C    15.4838527   -4.3787234    3.6032967 
H    16.2064594   -4.5016008    4.4287790 
C    14.3251242   -5.3795773    3.7973172 
H    13.5954935   -5.2569810    2.9684619 
H    14.7535207   -6.3957250    3.7377111 
O    13.6856309   -5.2567381    5.0598690 
H    13.0121834   -4.5288824    4.9566307 
C    16.2419452   -4.7294703    2.3172184 
O    17.2294832   -5.4658066    2.3474521 
N    15.6926108   -4.2599657    1.1633393 
H    14.8873572   -3.6257715    1.1906801 
C    16.1401444   -4.7614993   -0.1272031 
H    16.5157461   -5.7836426    0.0690457 
C    14.9767772   -4.8684143   -1.1187803 
H    14.1475598   -5.4360277   -0.6627211 
H    15.3473392   -5.4092790   -2.0030067 
S    14.3374463   -3.2364794   -1.7052633 
C    17.3349537   -4.0014900   -0.7402185 
O    17.6723085   -4.2643073   -1.9044535 
N    17.9703085   -3.1337110    0.0684399 
H    17.5599651   -2.9560867    0.9897298 
C    19.1024514   -2.3218212   -0.4021125 
H    18.7065991   -1.5770487   -1.1256334 
H    19.4989429   -1.7416101    0.4705272 
H    19.9165779   -2.9400065   -0.8380378 
H    15.7209102   -2.5547261   -5.0102164 
C    15.3475818   -3.1595586   -5.9080703 
H    15.6264909   -2.5606829   -6.7936672 
H    15.9180195   -4.1256032   -5.9481762 
C    13.8212033   -3.3582766   -5.9651495 
O    13.3301225   -3.7105421   -7.0518941 
N    13.0804052   -3.1317578   -4.8560216 
H    13.5324072   -2.9925094   -3.9320391 
C    11.6302526   -3.2763249   -4.8680961 
H    11.3710610   -4.2263719   -5.3684447 
C    11.0727794   -3.3366722   -3.4360230 
H    11.5491737   -4.1600781   -2.8733000 
H     9.9919316   -3.5385832   -3.5258129 
S    11.3106392   -1.7829918   -2.4687479 
C    10.8429713   -2.2303848   -5.6839506 
O     9.6816026   -2.5730820   -5.9799051 
N    11.4293024   -1.0584553   -5.9623531 
H    12.3588145   -0.9111438   -5.5571442 
C    10.7351785    0.0860065   -6.5907291 
H     9.8298013   -0.3395973   -7.0531376 
H    10.4183101    0.8445163   -5.8173515 
H    11.2936154    0.6414799   -7.3713890 
Fe   11.0642140   -2.5728564    1.6650247 
Fe   12.3398979   -2.6814059   -0.6115963 
S    11.1509981   -4.3730728    0.3080699 
S    12.4204103   -1.0098790    0.8579952 
