# Supplementary material for: Benchmark Study of Redox Potential Calculations for Iron–Sulfur Clusters in Proteins
Source: Inorg Chem. 2022 Apr 11;61(16):5991–6007. doi: 10.1021/acs.inorgchem.1c03422 (PMC9044450; doi:10.1021/acs.inorgchem.1c03422)
Supplement: Supplementary file 2 — ic1c03422_si_002.zip [file ic1c03422_si_002.zip › xyz/2Fd2-Int-FF15IPQ-Free-OX]

132
Energy = -8247.4811725781
H    13.1640798   -8.9001625    1.6747902 
C    12.2936815   -8.2784208    1.2694386 
H    12.6722454   -7.2635851    1.0526284 
H    11.9474357   -8.7683889    0.3354182 
C    11.1326092   -8.2606563    2.2474978 
O    10.7710175   -9.2624752    2.8861113 
N    10.4336700   -7.1074961    2.3202316 
H    10.7028244   -6.2662063    1.7800708 
C     9.1769840   -7.1242355    3.0797743 
H     8.7401466   -8.1290468    2.9589617 
C     9.4415592   -6.9216508    4.5875981 
H     8.4845003   -6.9760058    5.1326453 
H    10.0859761   -7.7439168    4.9415068 
O    10.0190757   -5.6539098    4.8878015 
H    10.9946015   -5.6636422    4.7389220 
C     8.1634818   -6.1495090    2.4697000 
O     7.1807743   -6.5578763    1.8427199 
N     8.4126962   -4.8256377    2.6845536 
H     9.1691941   -4.5793422    3.3428656 
C     7.3296898   -3.8748293    2.4634709 
H     6.4455496   -4.2170432    3.0324615 
C     7.6771112   -2.4800501    3.0098966 
H     8.1177696   -2.5861462    4.0177539 
H     6.7308921   -1.9269416    3.1088528 
S     8.7727674   -1.4320694    1.9646208 
C     6.8228004   -3.7994409    1.0120725 
O     5.6106790   -3.5736116    0.8558969 
N     7.7437123   -3.8963526    0.0304254 
H     8.7226038   -4.0450190    0.3266797 
C     7.5235645   -3.8200802   -1.4191559 
H     8.4756937   -4.1257282   -1.8868711 
H     6.7441972   -4.5374647   -1.8055398 
C     7.2089578   -2.4149734   -1.9739780 
O     6.9212446   -2.2643433   -3.1614903 
N     7.2831348   -1.3779550   -1.0903934 
H     7.5872715   -1.5429128   -0.1196338 
C     6.9490690   -0.0259596   -1.5171484 
H     7.0159636   -0.0318814   -2.6233403 
H     5.8837604    0.2336006   -1.2995512 
C     7.9427359    1.0270998   -1.0141218 
O     7.6211173    2.2103808   -0.8238059 
N     9.2313198    0.6047257   -0.8582951 
H     9.4690861   -0.3456407   -1.1836723 
C    10.3169770    1.5790506   -0.8314985 
H    11.2413105    1.0525282   -1.1288641 
H    10.1197595    2.3837724   -1.5626688 
C    10.5845632    2.2809636    0.5059563 
O    11.2631371    3.3094180    0.5439869 
N    10.0557125    1.6922061    1.6211290 
H     9.4520248    0.8764031    1.4672382 
C    10.0558020    2.3680125    2.9095678 
H    10.4768008    3.3707152    2.7287132 
C     8.6325420    2.5077760    3.5072122 
H     8.7489323    3.1086169    4.4248017 
C     7.6339647    3.1666304    2.5711506 
H     7.5357543    2.6072313    1.6214850 
H     6.6493970    3.2137973    3.0688157 
H     7.9548226    4.1998420    2.3363052 
O     8.1747817    1.2250714    3.9837851 
H     8.1839147    0.5569413    3.2533660 
C    10.8725660    1.7112879    4.0286196 
O    11.0662887    2.3184466    5.0838085 
N    11.2497052    0.4098641    3.8468591 
H    10.9696515   -0.0769440    2.9860242 
C    11.5996878   -0.3747990    5.0146570 
H    11.2710225    0.2145563    5.8908232 
C    10.8659638   -1.7219443    5.0655860 
H     9.7870444   -1.5477535    4.9191033 
H    11.0259619   -2.1648320    6.0583111 
S    11.4508188   -3.0052279    3.8856793 
C    13.0986503   -0.5788749    5.2161402 
O    13.5506746   -0.8813301    6.3365621 
N    13.8947396   -0.4471478    4.1321359 
H    13.4571348   -0.2341911    3.2269714 
C    15.3255192   -0.6829381    4.2299283 
H    15.8565768   -0.0869530    3.4682351 
H    15.6757804   -0.3447438    5.2191355 
C    15.7557999   -2.1494468    4.0974468 
O    16.9423295   -2.4707218    4.2458533 
N    14.7979911   -3.0610948    3.8016725 
H    13.8040141   -2.7828676    3.7284642 
C    15.1791147   -4.4697137    3.6888332 
H    15.8315560   -4.7325030    4.5360295 
C    13.9379204   -5.3854004    3.7107315 
H    13.2612020   -5.1325171    2.8673956 
H    14.2804835   -6.4240975    3.5816009 
O    13.2269189   -5.3487214    4.9558052 
H    12.7743035   -4.4618465    4.9848652 
C    16.0272519   -4.7042028    2.4142303 
O    17.1291724   -5.2621422    2.4653505 
N    15.4493023   -4.2952691    1.2537974 
H    14.6063380   -3.7114117    1.2762383 
C    15.8847443   -4.7566732   -0.0705268 
H    16.2409599   -5.7955299    0.0714234 
C    14.6804039   -4.7641977   -1.0113319 
H    13.8457796   -5.3270206   -0.5583592 
H    14.9606736   -5.2374276   -1.9651954 
S    14.1139557   -3.0511742   -1.4025642 
C    17.0601588   -3.9393254   -0.6710768 
O    17.0218770   -3.5013293   -1.8344732 
N    18.1026691   -3.7833652    0.1659503 
H    18.0722079   -4.3076215    1.0502936 
C    19.2971585   -3.0383568   -0.2407761 
H    18.9270345   -2.3490451   -1.0268020 
H    19.6252133   -2.3735903    0.6041954 
H    20.0993282   -3.6950683   -0.6651947 
H    15.5933841   -2.3450408   -4.4260560 
C    15.2947912   -2.8541288   -5.4041928 
H    15.5634278   -2.1239017   -6.1924059 
H    15.9317678   -3.7643701   -5.5970394 
C    13.8038889   -3.1519825   -5.6012701 
O    13.4435921   -3.5891706   -6.7055776 
N    12.9247001   -2.9163110   -4.5998095 
H    13.2442181   -2.6140653   -3.6686536 
C    11.5067659   -3.1686186   -4.7940990 
H    11.3964803   -4.1507645   -5.2890883 
C    10.7605628   -3.2608737   -3.4487156 
H    11.0923432   -4.1434786   -2.8761532 
H     9.6859439   -3.3627644   -3.6783811 
S    10.9780497   -1.7727899   -2.3703060 
C    10.7417490   -2.2182491   -5.7483871 
O     9.6753960   -2.7104856   -6.1684159 
N    11.2196520   -0.9899855   -5.9936734 
H    12.0557720   -0.7363382   -5.4559679 
C    10.4483854    0.1265790   -6.6297367 
H     9.5738450   -0.3560223   -7.0984182 
H    10.0940898    0.8024736   -5.7979856 
H    10.9776314    0.7714619   -7.3997782 
Fe   10.8506964   -2.4561396    1.7425779 
Fe   12.0769166   -2.6010485   -0.5466982 
S    11.0673327   -4.3003575    0.4941528 
S    12.1789219   -0.9241267    0.8991330 
