# Supplementary material for: Benchmark Study of Redox Potential Calculations for Iron–Sulfur Clusters in Proteins
Source: Inorg Chem. 2022 Apr 11;61(16):5991–6007. doi: 10.1021/acs.inorgchem.1c03422 (PMC9044450; doi:10.1021/acs.inorgchem.1c03422)
Supplement: Supplementary file 2 — ic1c03422_si_002.zip [file ic1c03422_si_002.zip › xyz/2Fd2-Int-FF15IPQ-Free-Red]

132
Energy = -8247.4896105447
H    13.1347945   -8.8316035    1.6022547 
C    12.2834260   -8.1811421    1.1913968 
H    12.6834488   -7.1711538    0.9884156 
H    11.9255494   -8.6502555    0.2490593 
C    11.1465540   -8.1596396    2.1976647 
O    10.7980114   -9.1869743    2.8135150 
N    10.4873512   -6.9949552    2.3471075 
H    10.7402221   -6.1465555    1.7896948 
C     9.3042190   -7.0181268    3.2187024 
H     8.8904067   -8.0351975    3.1405146 
C     9.6915858   -6.8329131    4.7084218 
H     8.8402233   -7.1571965    5.3309848 
H    10.5394350   -7.5158473    4.9144431 
O     9.9903896   -5.5107393    5.1001478 
H    10.7432717   -5.1018213    4.5892929 
C     8.1950283   -6.0929760    2.7133199 
O     7.1083024   -6.5592867    2.3445710 
N     8.4451010   -4.7584227    2.7270982 
H     9.3293311   -4.3811177    3.0967148 
C     7.3339549   -3.8452828    2.5124466 
H     6.4695791   -4.2157226    3.0925207 
C     7.6743149   -2.4374796    3.0246957 
H     8.0644835   -2.5207633    4.0561735 
H     6.7341426   -1.8666132    3.0567037 
S     8.8529649   -1.5294620    1.9470147 
C     6.8230955   -3.7975804    1.0625011 
O     5.6118491   -3.5562861    0.8969011 
N     7.7359504   -3.9560487    0.0845600 
H     8.7281065   -4.0765155    0.3687129 
C     7.5074395   -3.8675568   -1.3595231 
H     8.4655125   -4.1491887   -1.8319500 
H     6.7389922   -4.5972657   -1.7459566 
C     7.1661148   -2.4603276   -1.8911452 
O     6.7949626   -2.3099168   -3.0585930 
N     7.3202841   -1.4204786   -1.0259657 
H     7.6971241   -1.5726094   -0.0701502 
C     6.9978087   -0.0653116   -1.4551460 
H     7.0159533   -0.0824673   -2.5628187 
H     5.9469279    0.2212743   -1.1944324 
C     8.0302924    0.9729553   -0.9982686 
O     7.7336842    2.1697315   -0.8312658 
N     9.3042058    0.5226307   -0.8522108 
H     9.5358216   -0.4356886   -1.1656894 
C    10.4160895    1.4607257   -0.7724810 
H    11.3376859    0.8864246   -0.9786870 
H    10.3053571    2.2559043   -1.5311533 
C    10.6049421    2.1738851    0.5719226 
O    11.2131733    3.2480446    0.6309149 
N    10.1001649    1.5333441    1.6636571 
H     9.5767339    0.6624769    1.5015925 
C    10.0830405    2.1483481    2.9788570 
H    10.5196590    3.1514133    2.8486761 
C     8.6466667    2.2910758    3.5456615 
H     8.7479512    2.8775289    4.4760890 
C     7.6820767    2.9906144    2.5971969 
H     7.6177492    2.4765629    1.6200795 
H     6.6798345    3.0204886    3.0602170 
H     8.0111643    4.0321051    2.4234220 
O     8.1435280    1.0145818    3.9782778 
H     8.2820363    0.3238884    3.2731893 
C    10.8808907    1.4430037    4.0866031 
O    11.1607575    2.0568338    5.1234507 
N    11.1391725    0.1179010    3.9275948 
H    10.8207545   -0.3842272    3.0855399 
C    11.5761691   -0.6558635    5.0733931 
H    11.2349410   -0.1144693    5.9749459 
C    10.9543489   -2.0621154    5.1082769 
H     9.8600432   -1.9592051    5.0184805 
H    11.1908511   -2.5174343    6.0830513 
S    11.5806820   -3.2125813    3.8117751 
C    13.0956608   -0.7276451    5.2113723 
O    13.6203088   -0.9288845    6.3264167 
N    13.8319631   -0.5829860    4.0896188 
H    13.3521975   -0.5116677    3.1743449 
C    15.2746560   -0.7330394    4.1411756 
H    15.7380425   -0.1455845    3.3299146 
H    15.6436260   -0.3314390    5.0987520 
C    15.7758725   -2.1794722    4.0479530 
O    16.9736299   -2.4474480    4.2321452 
N    14.8716732   -3.1316577    3.7312140 
H    13.8585009   -2.9139554    3.6626543 
C    15.3251928   -4.5156643    3.6244725 
H    16.0236489   -4.7227466    4.4483593 
C    14.1427904   -5.4990654    3.7357326 
H    13.4189713   -5.3204950    2.9120202 
H    14.5450444   -6.5195419    3.6283469 
O    13.4977348   -5.4347878    5.0027524 
H    12.8877868   -4.6475084    4.9502575 
C    16.1353548   -4.7318613    2.3308598 
O    17.2535018   -5.2704626    2.3670626 
N    15.5356415   -4.3424580    1.1783688 
H    14.6815256   -3.7725399    1.2071500 
C    15.9710903   -4.8019214   -0.1488974 
H    16.3524182   -5.8303205    0.0039403 
C    14.7662261   -4.8438575   -1.0889526 
H    13.9370157   -5.4003225   -0.6170092 
H    15.0539235   -5.3558693   -2.0209373 
S    14.1776362   -3.1542647   -1.5263385 
C    17.1392533   -3.9726521   -0.7480052 
O    17.1630877   -3.6148227   -1.9382211 
N    18.1203647   -3.7220649    0.1417125 
H    18.0788971   -4.2374092    1.0316312 
C    19.3170595   -2.9749318   -0.2372531 
H    18.9633589   -2.2659137   -1.0142521 
H    19.6385755   -2.3298625    0.6229018 
H    20.1190763   -3.6304127   -0.6578143 
H    15.5685605   -2.4236131   -4.4850886 
C    15.2734823   -2.9343495   -5.4635405 
H    15.5359903   -2.2031730   -6.2537537 
H    15.9160381   -3.8382776   -5.6609631 
C    13.7786522   -3.2206422   -5.6519784 
O    13.4041097   -3.6392808   -6.7623348 
N    12.9197051   -2.9760891   -4.6401993 
H    13.2675508   -2.7478223   -3.6930441 
C    11.4913044   -3.1930620   -4.8016364 
H    11.3352093   -4.1843280   -5.2659901 
C    10.7763013   -3.2104184   -3.4326717 
H    11.0761061   -4.1008587   -2.8529196 
H     9.6920477   -3.2652440   -3.6329660 
S    11.1201915   -1.7177296   -2.3988147 
C    10.7453712   -2.2470991   -5.7717316 
O     9.6917216   -2.7404829   -6.2257432 
N    11.2153988   -1.0096555   -5.9952476 
H    12.0249056   -0.7479458   -5.4221255 
C    10.4393801    0.1010375   -6.6332445 
H     9.5775758   -0.3900276   -7.1171553 
H    10.0607231    0.7678227   -5.8039296 
H    10.9675422    0.7581939   -7.3957149 
Fe   10.9605034   -2.5929457    1.6886360 
Fe   12.1541723   -2.6664947   -0.5643940 
S    11.0428251   -4.4145061    0.3387847 
S    12.3954496   -1.0643844    0.9679787 
