# Supplementary material for: Benchmark Study of Redox Potential Calculations for Iron–Sulfur Clusters in Proteins
Source: Inorg Chem. 2022 Apr 11;61(16):5991–6007. doi: 10.1021/acs.inorgchem.1c03422 (PMC9044450; doi:10.1021/acs.inorgchem.1c03422)
Supplement: Supplementary file 2 — ic1c03422_si_002.zip [file ic1c03422_si_002.zip › xyz/2Fd2-large-FF14SB-Fix-OX]

293
Energy = -12971.4235120730
H     2.1713308   -4.6302804    2.2545911 
C     3.1268230   -4.2192947    2.7011553 
H     3.3152602   -3.2380706    2.2198224 
C     3.0333237   -4.0560242    4.2153427 
H     2.7573584   -5.0239350    4.6789268 
H     4.0114156   -3.7375729    4.6218118 
H     2.2769187   -3.2997276    4.5032084 
O     4.1975982   -5.1336992    2.4114606 
H     4.6640592   -4.7927459    1.6135255 
H    12.7650450   -7.4209059   -6.8819443 
C    12.2477272   -6.9016908   -6.0303475 
H    12.6109710   -5.8575023   -6.0489670 
H    11.1687628   -6.8405779   -6.2741224 
C    12.4413747   -7.4424459   -4.5957414 
H    13.3414137   -6.9810803   -4.1409065 
C    11.1995613   -7.1225520   -3.7447208 
H    11.2167751   -7.6044135   -2.7519946 
H    11.1075975   -6.0335967   -3.5928715 
H    10.2835320   -7.4521787   -4.2657674 
H    12.6411984   -8.5417683   -4.5257951 
H    17.0088912  -11.5471047   -1.8552187 
C    17.1925285  -10.4728196   -1.5160896 
H    18.1966527  -10.4335032   -1.0631210 
C    17.1464463   -9.4895886   -2.7126249 
H    18.1260276   -9.5386175   -3.2271967 
H    16.3976690   -9.8078792   -3.4941062 
C    16.8917068   -8.0479287   -2.2387560 
H    17.7201998   -7.6818160   -1.6031128 
H    16.8479893   -7.3588021   -3.0999566 
H    15.9484407   -7.9610994   -1.6679747 
C    16.1072833  -10.2884781   -0.4535357 
O    14.9252854  -10.6253315   -0.6981017 
N    16.4754985   -9.8147284    0.7433805 
C    17.8134215   -9.3605140    1.2026241 
H    18.2726994   -8.6833958    0.4638921 
H    18.4700873  -10.2411562    1.3432534 
C    17.5104239   -8.6409550    2.5261637 
H    17.3409617   -7.5676168    2.3387090 
H    18.3513952   -8.7337285    3.2352171 
C    16.2227832   -9.3075651    3.0447327 
H    15.6439990   -8.6539740    3.7208651 
H    16.4407791  -10.2428789    3.5888543 
C    15.4277777   -9.6601802    1.7671631 
H    14.8849934  -10.6126061    1.8675796 
C    14.4509868   -8.5646695    1.3047852 
O    14.8377173   -7.5648048    0.6895639 
N    13.1530805   -8.7673902    1.6446091 
H    12.8425035   -9.6406101    2.0859990 
C    12.1373845   -7.7881052    1.2928997 
H    12.5847227   -6.7809341    1.3737171 
C    11.6709203   -7.9311106   -0.1839482 
H    10.8602036   -7.2021784   -0.3643259 
H    12.5326105   -7.6511503   -0.8207108 
O    11.1814017   -9.2235960   -0.4982627 
H    11.9024878   -9.7768871   -0.8899462 
C    10.9677981   -7.9219901    2.2628498 
O    10.6793411   -9.0031071    2.7971147 
N    10.2631143   -6.7805116    2.4671312 
H    10.5445252   -5.9219754    1.9623347 
C     8.9984789   -6.7859881    3.2065696 
H     8.6142263   -7.8191202    3.1686624 
C     9.1815460   -6.4398479    4.7036165 
H     8.2060058   -6.5297696    5.2070872 
H     9.8845639   -7.1641791    5.1533894 
O     9.6069051   -5.0942151    4.9650193 
H    10.5025508   -4.8577643    4.5725251 
C     7.9774157   -5.9000148    2.4606810 
O     7.1280337   -6.3640841    1.6969936 
N     8.1311625   -4.5644195    2.6973250 
H     8.7529594   -4.3222287    3.4829659 
C     7.0897414   -3.6023212    2.3634139 
H     6.1517034   -3.8852138    2.8785090 
C     7.5054699   -2.2072291    2.8605251 
H     7.7512932   -2.2619275    3.9372398 
H     6.6414735   -1.5357437    2.7495711 
S     8.8965175   -1.4152004    1.9394073 
C     6.7399659   -3.5527379    0.8727559 
O     5.5648834   -3.2770065    0.5393004 
N     7.7619882   -3.7010806    0.0184251 
H     8.6964493   -3.9091944    0.4067540 
C     7.6685709   -3.6135642   -1.4393818 
H     8.7160695   -3.6824084   -1.7874285 
C     6.8122412   -4.7080118   -2.0849248 
H     5.7774424   -4.6262346   -1.7063524 
H     6.7801447   -4.5273775   -3.1708260 
H     7.1568986   -5.7536300   -1.8516680 
C     7.1681423   -2.2213816   -1.8974105 
O     6.5753584   -2.0814872   -2.9686143 
N     7.4698036   -1.1818353   -1.0663035 
H     7.9203702   -1.3728420   -0.1515004 
C     7.0836175    0.1858025   -1.3768480 
H     6.8381586    0.1968735   -2.4552582 
C     5.8233712    0.6170527   -0.5859557 
H     6.0697386    0.6821303    0.4945837 
H     5.5013952    1.6122586   -0.9248827 
O     4.7250324   -0.2595424   -0.8077213 
H     4.9752736   -1.1680667   -0.5185012 
C     8.2059138    1.2072426   -1.1277290 
O     7.9425754    2.4184147   -1.0885040 
N     9.4592401    0.7198399   -0.9197551 
H     9.6476285   -0.2660113   -1.1446183 
C    10.5981183    1.6213161   -0.8051486 
H    11.5069384    1.0538054   -1.0707476 
H    10.4834876    2.4591446   -1.5143229 
C    10.8252241    2.2546787    0.5778702 
O    11.5707877    3.2305576    0.6913974 
N    10.1769279    1.6698400    1.6271450 
H     9.5766823    0.8622637    1.4218131 
C    10.1759643    2.2613479    2.9580453 
H    10.6510205    3.2497936    2.8476273 
C     8.7431989    2.4518565    3.5297423 
H     8.8662237    3.0076245    4.4752146 
C     7.8162922    3.2237836    2.5975187 
H     7.7238361    2.7254528    1.6132196 
H     6.8156403    3.3014029    3.0602713 
H     8.1989990    4.2491958    2.4364712 
O     8.1818954    1.1884394    3.9311872 
H     8.2758985    0.5259130    3.2018000 
C    10.9777940    1.5239096    4.0427909 
O    11.3532747    2.1364969    5.0423330 
N    11.1664305    0.1777963    3.8985499 
H    10.6993216   -0.3219228    3.1307509 
C    11.6492986   -0.5843631    5.0365927 
H    11.3432050   -0.0464724    5.9533078 
C    11.0472698   -1.9959305    5.1209105 
H     9.9486997   -1.9236242    5.0615811 
H    11.3261459   -2.4140328    6.1015531 
S    11.6685701   -3.1866611    3.8498104 
C    13.1766447   -0.6697304    5.0998616 
O    13.7559085   -0.8990674    6.1799013 
N    13.8439169   -0.5321380    3.9336323 
H    13.2967064   -0.4062106    3.0685442 
C    15.2877967   -0.6400385    3.8527859 
H    15.6862436    0.0995287    3.1436560 
H    15.7000137   -0.4177982    4.8537870 
C    15.8364850   -2.0171434    3.4594946 
O    17.0233697   -2.1407900    3.1194176 
N    14.9899714   -3.0682361    3.5392655 
H    14.0017584   -2.9162364    3.8043874 
C    15.5146716   -4.4319621    3.5175164 
H    16.2624001   -4.5549119    4.3205893 
C    14.3635349   -5.4382772    3.7491225 
H    13.6079120   -5.3190781    2.9431579 
H    14.7841214   -6.4560663    3.6818658 
O    13.7697817   -5.3070061    5.0295281 
H    13.0836978   -4.5943821    4.9625249 
C    16.2385373   -4.7639151    2.2074314 
O    17.2286085   -5.5037481    2.1936558 
N    15.6760034   -4.2678137    1.0739954 
H    14.8980674   -3.6032433    1.1383226 
C    16.0929658   -4.7100473   -0.2508878 
H    16.5280725   -5.7172458   -0.1066629 
C    14.8723850   -4.8314105   -1.1630250 
H    14.1020208   -5.4406078   -0.6626642 
H    15.1733626   -5.3306905   -2.0969029 
S    14.1759543   -3.1922277   -1.6409124 
C    17.2123757   -3.8471729   -0.8825140 
O    17.4119597   -3.8719818   -2.1181177 
N    17.9542791   -3.1517676   -0.0024599 
H    17.6710669   -3.1648107    0.9806243 
C    19.0909976   -2.3159825   -0.4075309 
H    18.7107609   -1.5729821   -1.1369501 
H    19.4907576   -1.7429247    0.4650878 
H    19.8997673   -2.9315467   -0.8383965 
H    16.9701916    0.2295133   -3.9066021 
C    16.1101329   -0.3399959   -3.4129530 
H    16.5929133   -1.0300038   -2.7003084 
C    15.1350040    0.6016925   -2.7006398 
H    14.5853271    1.1974950   -3.4535955 
H    14.3826747   -0.0449229   -2.2058471 
C    15.7764815    1.5411696   -1.6661182 
H    16.3565975    2.3490021   -2.1505979 
H    14.9946186    2.0318914   -1.0589984 
S    16.9717889    0.7462561   -0.5282584 
C    15.8665099   -0.4479044    0.2899880 
H    16.4562897   -0.9257143    1.0888699 
H    14.9950867    0.0753508    0.7253700 
H    15.5114567   -1.2303011   -0.4055210 
C    15.4561195   -1.0838847   -4.5786952 
O    14.7506191   -0.5203088   -5.4226167 
N    15.7575262   -2.4127383   -4.6537440 
H    16.2637203   -2.8647680   -3.8784432 
C    15.3494230   -3.1591250   -5.8347266 
H    15.5690735   -2.5305885   -6.7187810 
C    16.0976645   -4.5030864   -5.9621912 
H    15.6835795   -5.0029535   -6.8549190 
H    17.1906462   -4.3337122   -6.1782657 
C    15.9294012   -5.4254952   -4.7486946 
H    16.3149929   -6.4366537   -4.9836626 
H    16.4593801   -5.0545133   -3.8502537 
H    14.8563977   -5.5224549   -4.4965642 
C    13.8199095   -3.3793030   -5.9478882 
O    13.3433356   -3.7741800   -7.0269760 
N    13.0716909   -3.1205192   -4.8538455 
H    13.5262614   -2.8947171   -3.9519171 
C    11.6242349   -3.2889052   -4.8779950 
H    11.3915112   -4.2394267   -5.3920989 
C    11.0471569   -3.3846166   -3.4554280 
H    11.5694362   -4.1798068   -2.8944090 
H     9.9829902   -3.6577532   -3.5529544 
S    11.1821516   -1.8194287   -2.4802892 
C    10.8381230   -2.2375042   -5.6829016 
O     9.6737935   -2.5695324   -5.9920295 
N    11.4132243   -1.0557842   -5.9421074 
H    12.3743245   -0.9279675   -5.6092172 
C    10.7040180    0.0926163   -6.5571367 
H     9.8197243   -0.3393682   -7.0513876 
C    10.2358232    1.0924151   -5.4590769 
H     9.8663969    1.9812013   -6.0038852 
C     9.0645487    0.5593689   -4.6171143 
H     8.2217153    0.2516468   -5.2628760 
H     9.3686131   -0.3140947   -4.0058571 
H     8.6980709    1.3499809   -3.9329509 
C    11.3825988    1.5727240   -4.5494557 
H    11.0082281    2.3497011   -3.8553093 
H    11.7792554    0.7376868   -3.9365989 
H    12.2171361    2.0133523   -5.1291522 
H    11.2737496    0.6429394   -7.3415302 
O    -3.4824091   -0.4359604    4.7105655 
C    -3.0868026   -0.1257169    3.5910443 
N    -3.9096815    0.1180274    2.5084267 
H    -4.9241233   -0.0572972    2.6310591 
C    -3.4681660    0.5176398    1.2181214 
O    -4.3149726    0.7142588    0.3370447 
N    -2.1194407    0.6533425    0.9941317 
C    -1.2658037    0.4011275    1.9765174 
C    -1.6402895   -0.0125071    3.3038140 
N    -0.8050117   -0.3238502    4.2664885 
C     0.5235669   -0.1859376    4.0273430 
C     1.4342580   -0.4267299    5.0878956 
H     0.9991216   -0.7086674    6.0513917 
C     2.8032915   -0.2683935    4.9184513 
C     3.7533764   -0.4587264    6.0763665 
H     4.3753861   -1.3711644    5.9623983 
H     4.4515365    0.3933506    6.1778750 
H     3.1861936   -0.5477541    7.0164192 
C     3.2905983    0.0816698    3.6162894 
C     4.7713835    0.2515763    3.3897076 
H     5.0163052    0.1657513    2.3161512 
H     5.1202592    1.2441444    3.7357676 
H     5.3539873   -0.4950018    3.9572790 
C     2.4122829    0.3017003    2.5522092 
H     2.8270723    0.5268099    1.5688932 
C     1.0175699    0.2136507    2.7423427 
N     0.0932613    0.4913632    1.7416872 
C     0.5168215    0.7761867    0.3683038 
H     1.4791284    1.3021571    0.3838854 
H    -0.2597978    1.4205430   -0.0702127 
C     0.6285966   -0.5380891   -0.4217774 
H    -0.3636239   -1.0146873   -0.4697054 
O     1.5690568   -1.4225513    0.2061707 
H     1.0985650   -1.9186014    0.9348883 
C     1.0640995   -0.2600944   -1.8628503 
H     1.2738574   -1.2322501   -2.3434312 
O     2.2107205    0.5943432   -1.9415277 
H     2.9932202    0.1734289   -1.4995113 
C    -0.0630071    0.4286108   -2.6551298 
H    -0.2304432    1.4309761   -2.2078521 
O    -1.2478641   -0.3669400   -2.5352154 
H    -2.0077941    0.2566560   -2.3690846 
C     0.3216942    0.6838544   -4.1096880 
H     1.1160422    1.4609519   -4.1411466 
H    -0.5751724    1.0723584   -4.6325148 
O     0.7836050   -0.5005627   -4.7584243 
P     0.5524776   -0.4132033   -6.4471753 
O     1.4225287    0.8048915   -6.8551112 
O    -0.9670857   -0.2053136   -6.6555152 
O     1.0977169   -1.7540113   -6.9783581 
Fe   10.9401754   -2.5791060    1.7227232 
Fe   12.1979490   -2.6693721   -0.5969688 
S    11.0418773   -4.3371718    0.3464178 
S    12.2726979   -1.0296385    0.8872662 
O     8.4811141   -5.1095326   -6.1774806 
H     8.2585791   -5.6356473   -5.3450119 
H     8.8902769   -4.2516024   -5.8860549 
O     6.0568884   -3.9430996    6.0023391 
H     5.7716426   -3.9316164    6.9758471 
H     6.9857055   -3.6035139    6.0585481 
O    19.6356330   -6.4089443   -1.2853838 
H    19.7173978   -6.2027529   -2.2516670 
H    19.9076977   -5.5300265   -0.8927038 
O    12.5538541   -1.9162650    8.4493653 
H    11.5608729   -1.6996581    8.4256070 
H    12.9302975   -1.4991340    7.6234821 
O     8.6636663   -3.4165727    6.8951199 
H     8.2727247   -4.0723090    7.5906649 
H     9.1452125   -4.0107006    6.2460651 
O     9.9919032   -1.3981505    8.2283287 
H     9.4521485   -1.0816660    8.9877217 
H     9.5074350   -2.1633627    7.8013221 
O    12.6106856   -4.6050703    8.9376368 
H    12.6206463   -3.6258152    8.7240015 
H    11.6529797   -4.8659951    8.9597189 
