# Supplementary material for: Benchmark Study of Redox Potential Calculations for Iron–Sulfur Clusters in Proteins
Source: Inorg Chem. 2022 Apr 11;61(16):5991–6007. doi: 10.1021/acs.inorgchem.1c03422 (PMC9044450; doi:10.1021/acs.inorgchem.1c03422)
Supplement: Supplementary file 2 — ic1c03422_si_002.zip [file ic1c03422_si_002.zip › xyz/2Fd2-large-FF14SB-Fix-Red]

293
Energy = -12971.4641062042
H     2.1709730   -4.6320537    2.2535202 
C     3.1278934   -4.2245519    2.6983407 
H     3.3185638   -3.2449900    2.2149840 
C     3.0365259   -4.0572410    4.2129568 
H     2.7612808   -5.0244901    4.6792140 
H     4.0161790   -3.7401835    4.6170547 
H     2.2816935   -3.2992484    4.5011774 
O     4.1894145   -5.1442913    2.4039256 
H     4.6880146   -4.7739880    1.6365348 
H    12.7643576   -7.4211792   -6.8821577 
C    12.2454537   -6.9022572   -6.0307051 
H    12.6021793   -5.8558379   -6.0518417 
H    11.1655091   -6.8464146   -6.2718271 
C    12.4461898   -7.4395915   -4.5962146 
H    13.3516098   -6.9817544   -4.1493057 
C    11.2135148   -7.1068535   -3.7373602 
H    11.2315059   -7.5911505   -2.7463154 
H    11.1385137   -6.0173999   -3.5793069 
H    10.2904914   -7.4231192   -4.2542746 
H    12.6426677   -8.5407490   -4.5258916 
H    17.0094205  -11.5471910   -1.8568477 
C    17.1918552  -10.4678086   -1.5146628 
H    18.1953840  -10.4273564   -1.0604087 
C    17.1471664   -9.4887859   -2.7127146 
H    18.1264725   -9.5406330   -3.2284177 
H    16.3977996   -9.8077582   -3.4942402 
C    16.8928307   -8.0456752   -2.2437873 
H    17.7253455   -7.6746766   -1.6163860 
H    16.8391044   -7.3596517   -3.1069639 
H    15.9551455   -7.9579033   -1.6641582 
C    16.1058722  -10.2888179   -0.4564778 
O    14.9259699  -10.6363804   -0.6995245 
N    16.4713489   -9.8169028    0.7435402 
C    17.8023587   -9.3385591    1.1936511 
H    18.2476160   -8.6586992    0.4486671 
H    18.4753827  -10.2070990    1.3366252 
C    17.4936551   -8.6141918    2.5135994 
H    17.3138178   -7.5432538    2.3201699 
H    18.3359967   -8.6935290    3.2229670 
C    16.2125840   -9.2893239    3.0372270 
H    15.6290977   -8.6370574    3.7105038 
H    16.4395700  -10.2207791    3.5855106 
C    15.4206596   -9.6525461    1.7614768 
H    14.8744655  -10.6022696    1.8678619 
C    14.4497052   -8.5557319    1.2845609 
O    14.8461273   -7.5746386    0.6467672 
N    13.1542915   -8.7391207    1.6382386 
H    12.8386720   -9.6012852    2.0965195 
C    12.1366047   -7.7619267    1.2817357 
H    12.5798235   -6.7518766    1.3443216 
C    11.6549138   -7.9244460   -0.1869485 
H    10.8339713   -7.2071712   -0.3634717 
H    12.5043754   -7.6397701   -0.8373064 
O    11.1798534   -9.2293304   -0.4850432 
H    11.9092826   -9.7730524   -0.8724889 
C    10.9781346   -7.8881683    2.2660097 
O    10.6941637   -8.9713055    2.8061564 
N    10.2837422   -6.7446012    2.4736515 
H    10.5587508   -5.8881155    1.9520464 
C     9.0358050   -6.7474962    3.2400280 
H     8.6601382   -7.7841879    3.2219926 
C     9.2467342   -6.3894055    4.7318962 
H     8.2867813   -6.5200876    5.2581714 
H     9.9849447   -7.0931682    5.1601445 
O     9.6309795   -5.0353770    4.9904376 
H    10.5124579   -4.7527351    4.5738739 
C     7.9886703   -5.8831659    2.5058949 
O     7.1238713   -6.3732031    1.7734242 
N     8.1330611   -4.5461421    2.7169051 
H     8.7996520   -4.2682674    3.4497217 
C     7.0897959   -3.5907394    2.3744955 
H     6.1545574   -3.8761975    2.8920600 
C     7.5029479   -2.1866913    2.8579499 
H     7.7314287   -2.2343478    3.9397822 
H     6.6370392   -1.5208837    2.7292379 
S     8.9134312   -1.4395738    1.9298248 
C     6.7410661   -3.5651638    0.8833499 
O     5.5561953   -3.3225933    0.5473372 
N     7.7642590   -3.7085485    0.0322004 
H     8.7111007   -3.8732460    0.4204142 
C     7.6795104   -3.6196421   -1.4250810 
H     8.7300388   -3.6996745   -1.7625417 
C     6.8197651   -4.7063012   -2.0805469 
H     5.7831426   -4.6215733   -1.7078598 
H     6.7959856   -4.5198051   -3.1656763 
H     7.1594286   -5.7534743   -1.8500199 
C     7.1933007   -2.2248728   -1.8889927 
O     6.6247199   -2.0802214   -2.9741854 
N     7.4728817   -1.1903964   -1.0451694 
H     7.9246200   -1.3771791   -0.1243538 
C     7.0984221    0.1771660   -1.3667610 
H     6.8467539    0.1809032   -2.4438906 
C     5.8468894    0.6219536   -0.5703487 
H     6.1050398    0.6989477    0.5066699 
H     5.5226075    1.6132639   -0.9186388 
O     4.7437160   -0.2560562   -0.7685068 
H     5.0100729   -1.1661672   -0.4977624 
C     8.2300885    1.1918112   -1.1308294 
O     7.9757823    2.4071379   -1.1046416 
N     9.4763776    0.6937546   -0.9224895 
H     9.6572167   -0.2987916   -1.1268479 
C    10.6273958    1.5755642   -0.7928280 
H    11.5303426    0.9741068   -0.9983558 
H    10.5625274    2.3950437   -1.5292961 
C    10.8150293    2.2392648    0.5810347 
O    11.5270781    3.2429626    0.6888531 
N    10.1781724    1.6435778    1.6289689 
H     9.6195793    0.8011456    1.4363183 
C    10.1661970    2.2319883    2.9595807 
H    10.6358151    3.2232436    2.8522723 
C     8.7283610    2.4175550    3.5196866 
H     8.8448117    2.9728993    4.4671759 
C     7.8126945    3.1976588    2.5817207 
H     7.7296402    2.7046307    1.5943496 
H     6.8071863    3.2737692    3.0347491 
H     8.1999597    4.2232681    2.4301250 
O     8.1562447    1.1569837    3.9083453 
H     8.3215348    0.4695936    3.2097338 
C    10.9648789    1.5008764    4.0522328 
O    11.3391519    2.1277612    5.0471966 
N    11.1444326    0.1558250    3.9254094 
H    10.7068517   -0.3588341    3.1465630 
C    11.6391193   -0.5968928    5.0645481 
H    11.3368952   -0.0533133    5.9788286 
C    11.0462040   -2.0136833    5.1472410 
H     9.9474512   -1.9398891    5.0810638 
H    11.3221763   -2.4304620    6.1293447 
S    11.6816706   -3.1716999    3.8542240 
C    13.1668893   -0.6714040    5.1164519 
O    13.7552109   -0.8842506    6.1981197 
N    13.8258484   -0.5338867    3.9470910 
H    13.2757222   -0.4568438    3.0735736 
C    15.2680843   -0.6376132    3.8554240 
H    15.6567372    0.0993648    3.1378212 
H    15.6882524   -0.4092643    4.8516267 
C    15.8210372   -2.0130807    3.4635531 
O    17.0143934   -2.1325087    3.1365342 
N    14.9761326   -3.0622784    3.5357896 
H    13.9766880   -2.9136854    3.7750375 
C    15.4987939   -4.4251065    3.5051342 
H    16.2464687   -4.5521088    4.3076913 
C    14.3439847   -5.4278595    3.7387159 
H    13.5854257   -5.3009210    2.9368515 
H    14.7598810   -6.4477238    3.6650213 
O    13.7576467   -5.2926426    5.0215581 
H    13.0645435   -4.5815027    4.9433564 
C    16.2269429   -4.7556918    2.1973077 
O    17.2239388   -5.4900500    2.1925225 
N    15.6701211   -4.2681456    1.0585328 
H    14.8758744   -3.6197588    1.1093433 
C    16.0981301   -4.7252045   -0.2593590 
H    16.5267253   -5.7328532   -0.0999295 
C    14.8877024   -4.8451136   -1.1863143 
H    14.1046659   -5.4372512   -0.6845870 
H    15.1974061   -5.3716138   -2.1024444 
S    14.2117371   -3.2079775   -1.6910713 
C    17.2319049   -3.8771942   -0.8838962 
O    17.4649248   -3.9328599   -2.1126883 
N    17.9553738   -3.1601642   -0.0032160 
H    17.6375870   -3.1369353    0.9693974 
C    19.0882594   -2.3195312   -0.4073827 
H    18.7073490   -1.5751914   -1.1357073 
H    19.4896121   -1.7443615    0.4649449 
H    19.8986102   -2.9327058   -0.8383599 
H    16.9707228    0.2283847   -3.9080398 
C    16.1091176   -0.3463270   -3.4198537 
H    16.5898809   -1.0415863   -2.7113626 
C    15.1289266    0.5846427   -2.7013546 
H    14.5662185    1.1745641   -3.4495907 
H    14.3896817   -0.0709008   -2.1985407 
C    15.7684315    1.5325160   -1.6730357 
H    16.3320483    2.3482688   -2.1640120 
H    14.9851506    2.0098185   -1.0570230 
S    16.9875135    0.7550288   -0.5479838 
C    15.9059257   -0.4550229    0.2812089 
H    16.4974753   -0.9033813    1.0958377 
H    15.0171358    0.0524871    0.6982380 
H    15.5741401   -1.2562737   -0.4048366 
C    15.4696218   -1.0798923   -4.6002922 
O    14.8001394   -0.5034771   -5.4647548 
N    15.7568347   -2.4117164   -4.6683897 
H    16.2011637   -2.8751925   -3.8630372 
C    15.3442339   -3.1628475   -5.8427871 
H    15.5615816   -2.5355183   -6.7280051 
C    16.0958739   -4.5055210   -5.9657941 
H    15.6836671   -5.0096747   -6.8574104 
H    17.1900752   -4.3345221   -6.1796185 
C    15.9290570   -5.4233066   -4.7485737 
H    16.3085948   -6.4376221   -4.9817778 
H    16.4641405   -5.0524958   -3.8526620 
H    14.8569566   -5.5132848   -4.4908116 
C    13.8135364   -3.3846429   -5.9546418 
O    13.3399789   -3.7780401   -7.0379799 
N    13.0685846   -3.1246370   -4.8618377 
H    13.5233229   -2.9210116   -3.9507423 
C    11.6194125   -3.2890031   -4.8801158 
H    11.3797004   -4.2479830   -5.3750503 
C    11.0481466   -3.3456405   -3.4517864 
H    11.5492302   -4.1507139   -2.8845077 
H     9.9761767   -3.5912024   -3.5413044 
S    11.2463628   -1.7730064   -2.5044870 
C    10.8427243   -2.2484182   -5.7054166 
O     9.6920414   -2.5923460   -6.0509182 
N    11.4096801   -1.0574949   -5.9437185 
H    12.3535064   -0.9180655   -5.5703455 
C    10.7027988    0.0912165   -6.5578743 
H     9.8185794   -0.3407206   -7.0524314 
C    10.2336226    1.0935284   -5.4621934 
H     9.8682378    1.9821304   -6.0106503 
C     9.0589533    0.5659397   -4.6219805 
H     8.2167615    0.2590902   -5.2691404 
H     9.3610777   -0.3048274   -4.0067145 
H     8.6928722    1.3597980   -3.9415537 
C    11.3785420    1.5726920   -4.5492970 
H    11.0039230    2.3547756   -3.8611793 
H    11.7643962    0.7391405   -3.9281581 
H    12.2194469    2.0057163   -5.1263465 
H    11.2731712    0.6419894   -7.3417299 
O    -3.4872145   -0.4335184    4.7087554 
C    -3.0886965   -0.1238021    3.5877704 
N    -3.9136965    0.1223372    2.5077138 
H    -4.9270567   -0.0525965    2.6324161 
C    -3.4755889    0.5246392    1.2153374 
O    -4.3294831    0.7256178    0.3398839 
N    -2.1307991    0.6591137    0.9891827 
C    -1.2735381    0.3998913    1.9690714 
C    -1.6452217   -0.0139513    3.2960794 
N    -0.8066030   -0.3265255    4.2587584 
C     0.5197163   -0.1888208    4.0149462 
C     1.4346164   -0.4305980    5.0726428 
H     1.0021718   -0.7150923    6.0366782 
C     2.8022716   -0.2694589    4.9004104 
C     3.7562167   -0.4645733    6.0546372 
H     4.3758458   -1.3779522    5.9358095 
H     4.4579140    0.3847879    6.1542729 
H     3.1926142   -0.5545457    6.9972346 
C     3.2868201    0.0863888    3.5976083 
C     4.7654038    0.2639630    3.3685219 
H     5.0086232    0.1849278    2.2947016 
H     5.1104279    1.2563977    3.7187200 
H     5.3546259   -0.4814951    3.9297111 
C     2.4050241    0.3038557    2.5357223 
H     2.8177797    0.5291887    1.5517398 
C     1.0108718    0.2114627    2.7277527 
N     0.0845908    0.4871480    1.7282026 
C     0.5067582    0.7664736    0.3520222 
H     1.4659022    1.2982397    0.3653671 
H    -0.2730126    1.4017030   -0.0935684 
C     0.6308039   -0.5500089   -0.4336959 
H    -0.3581680   -1.0320490   -0.4884740 
O     1.5718410   -1.4255340    0.2054390 
H     1.0992098   -1.9243714    0.9301929 
C     1.0762572   -0.2660854   -1.8718807 
H     1.2983099   -1.2331057   -2.3558016 
O     2.2187915    0.5955075   -1.9302579 
H     3.0028891    0.1666917   -1.4996106 
C    -0.0483208    0.4155161   -2.6740670 
H    -0.2123891    1.4235039   -2.2364179 
O    -1.2377303   -0.3765788   -2.5262671 
H    -1.9937736    0.2547413   -2.3830582 
C     0.3267284    0.6475046   -4.1375072 
H     1.1056107    1.4437638   -4.1781565 
H    -0.5785109    1.0232168   -4.6588756 
O     0.7935087   -0.5290962   -4.7722372 
P     0.5592036   -0.4298679   -6.4958781 
O     1.4326855    0.8045593   -6.8590312 
O    -0.9674764   -0.2288477   -6.6718059 
O     1.1172709   -1.7733817   -7.0085020 
Fe   10.9996276   -2.5966530    1.7119723 
Fe   12.2240993   -2.6679260   -0.5999785 
S    11.0322841   -4.3543929    0.2870894 
S    12.4009490   -1.0596218    0.9143461 
O     8.4811685   -5.1198406   -6.1870647 
H     8.2607527   -5.6349813   -5.3473555 
H     8.9005653   -4.2623325   -5.9066377 
O     6.0360938   -3.9384592    6.0068228 
H     5.7711054   -3.9271159    6.9860405 
H     6.9622077   -3.5889010    6.0406781 
O    19.6505657   -6.4169639   -1.2896202 
H    19.7019424   -6.1989500   -2.2551293 
H    19.8964807   -5.5316877   -0.8949301 
O    12.5753593   -1.9142826    8.4571508 
H    11.5783355   -1.7167770    8.4316563 
H    12.9416785   -1.4992073    7.6223019 
O     8.6437139   -3.3903196    6.8938712 
H     8.2663724   -4.0576537    7.5804916 
H     9.1295235   -3.9706263    6.2298949 
O    10.0076069   -1.4264302    8.2487647 
H     9.4516799   -1.1094039    8.9948860 
H     9.5124690   -2.1652896    7.7846612 
O    12.6225246   -4.5979511    8.9509965 
H    12.6425533   -3.6205646    8.7221441 
H    11.6635822   -4.8525278    8.9450898 
