# Supplementary material for: Benchmark Study of Redox Potential Calculations for Iron–Sulfur Clusters in Proteins
Source: Inorg Chem. 2022 Apr 11;61(16):5991–6007. doi: 10.1021/acs.inorgchem.1c03422 (PMC9044450; doi:10.1021/acs.inorgchem.1c03422)
Supplement: Supplementary file 2 — ic1c03422_si_002.zip [file ic1c03422_si_002.zip › xyz/2Fd2-large-FF14SB-Free-OX]

293
Energy = -12972.1828424224
H     2.4444044   -4.8622870    2.3516213 
C     3.4476354   -4.5947014    2.7967189 
H     3.7824773   -3.6616821    2.2934983 
C     3.3785261   -4.3588464    4.3023484 
H     3.0198184   -5.2814820    4.8010775 
H     4.3820650   -4.1093349    4.6942565 
H     2.6962380   -3.5244569    4.5605511 
O     4.3649877   -5.6609184    2.5334962 
H     4.9139610   -5.4178393    1.7269749 
H    12.8556905   -7.5156766   -6.9663986 
C    12.4058292   -6.9973156   -6.0846121 
H    12.8952275   -6.0041137   -6.0518381 
H    11.3360225   -6.7925707   -6.2917158 
C    12.5830788   -7.6182393   -4.6910128 
H    13.6498955   -7.8551442   -4.4928780 
C    12.0917203   -6.5941287   -3.6577907 
H    12.0490452   -6.9874953   -2.6291020 
H    12.7674308   -5.7193456   -3.6486647 
H    11.0859266   -6.2394929   -3.9462812 
H    12.0330214   -8.5857556   -4.5575344 
H    17.5424279  -11.3746549   -2.3421783 
C    17.6506284  -10.2938530   -1.9805414 
H    18.7084407  -10.1525189   -1.7076350 
C    17.2710295   -9.2650829   -3.0789090 
H    18.1159675   -9.2135275   -3.7939161 
H    16.3691248   -9.5457055   -3.7051931 
C    17.0293282   -7.8850401   -2.4437415 
H    17.8897370   -7.5566429   -1.8308092 
H    16.8830897   -7.1221417   -3.2257229 
H    16.1423518   -7.8959712   -1.7845418 
C    16.7003126  -10.2802377   -0.7750851 
O    15.5331913  -10.7010629   -0.9466553 
N    17.1091027   -9.8612595    0.4229953 
C    18.4386691   -9.3537319    0.8262100 
H    18.8709259   -8.7308660    0.0283360 
H    19.1042460  -10.2113063    1.0358316 
C    18.1334579   -8.5442532    2.0864970 
H    17.8503330   -7.5192550    1.8079726 
H    18.9983208   -8.5024969    2.7707423 
C    16.9224957   -9.2570353    2.7134981 
H    16.3333101   -8.5840129    3.3595897 
H    17.2373820  -10.1284210    3.3156209 
C    16.1001943   -9.7649969    1.5021125 
H    15.6570922  -10.7559704    1.6941794 
C    14.9967318   -8.7952853    1.0350843 
O    15.2542715   -7.8180766    0.3238472 
N    13.7366035   -9.0559530    1.4682183 
H    13.5074320   -9.9093504    1.9991290 
C    12.6690358   -8.1270701    1.1181287 
H    13.0702711   -7.1001742    1.2030990 
C    12.1717654   -8.2570488   -0.3526926 
H    11.4156788   -7.4648062   -0.5100748 
H    13.0439318   -8.0439862   -0.9987058 
O    11.5791374   -9.5024528   -0.6672034 
H    12.2798554  -10.1004192   -1.0896827 
C    11.5031587   -8.3235254    2.0662843 
O    11.2053301   -9.4486047    2.4995306 
N    10.7921847   -7.2098172    2.3685550 
H    11.0285665   -6.3105674    1.9175104 
C     9.5502035   -7.3300086    3.1369716 
H     9.2197483   -8.3752872    3.0257595 
C     9.7727613   -7.1026723    4.6477608 
H     8.8604755   -7.3872040    5.1977608 
H    10.5994470   -7.7540897    4.9831889 
O    10.0419905   -5.7449648    5.0086110 
H    10.9303915   -5.4302033    4.6998885 
C     8.4707266   -6.4686002    2.4670471 
O     7.6520778   -6.9474541    1.6790092 
N     8.5094541   -5.1369917    2.7634292 
H     9.1185753   -4.8359910    3.5374617 
C     7.3672565   -4.3150669    2.3903808 
H     6.4690114   -4.6936798    2.9154308 
C     7.5518009   -2.8489780    2.8365654 
H     7.7748311   -2.8373008    3.9179199 
H     6.5815517   -2.3398540    2.7070676 
S     8.7935238   -1.8062650    1.9477419 
C     7.0328998   -4.4486379    0.8964010 
O     5.8552062   -4.6800812    0.5355004 
N     8.0374155   -4.1909718    0.0523368 
H     8.9839445   -4.1062710    0.4568815 
C     7.9665485   -4.0377218   -1.4011137 
H     9.0049230   -3.7667200   -1.6719238 
C     7.5497445   -5.2848062   -2.1856993 
H     6.6043197   -5.7079360   -1.8051318 
H     7.4015582   -4.9864227   -3.2383385 
H     8.3602190   -6.0447532   -2.1331657 
C     7.1592126   -2.7923516   -1.8408575 
O     6.5999991   -2.7630730   -2.9376108 
N     7.2396721   -1.7183640   -1.0037192 
H     7.7324826   -1.8180551   -0.0957254 
C     6.8184045   -0.3873154   -1.4236088 
H     6.8178916   -0.3979153   -2.5330502 
C     5.3909012   -0.0065188   -0.9786938 
H     5.2995487   -0.0731307    0.1232167 
H     5.1989048    1.0377963   -1.2700867 
O     4.3941371   -0.8094652   -1.6193532 
H     4.2771998   -1.6861002   -1.1251778 
C     7.8233620    0.6987775   -0.9807564 
O     7.4413318    1.8562657   -0.7546557 
N     9.1296853    0.3377808   -0.8795128 
H     9.4222639   -0.5891396   -1.2268971 
C    10.1730962    1.3582638   -0.7984589 
H    11.1256923    0.8635649   -1.0584797 
H     9.9813052    2.1585045   -1.5357021 
C    10.3727700    2.0582660    0.5550850 
O    10.9662111    3.1380769    0.6000646 
N     9.9063057    1.4071849    1.6643603 
H     9.3820004    0.5369534    1.5159970 
C     9.9243299    2.0407237    2.9767255 
H    10.3673242    3.0369531    2.8167430 
C     8.5030685    2.2162280    3.5760355 
H     8.6319702    2.8132824    4.4952045 
C     7.5299437    2.9061404    2.6329931 
H     7.4181430    2.3498359    1.6830971 
H     6.5443834    2.9920800    3.1220752 
H     7.8873394    3.9247523    2.3990059 
O     7.9951661    0.9514204    4.0513686 
H     7.9599251    0.2998066    3.3111296 
C    10.7519847    1.3533146    4.0744147 
O    11.0927848    1.9825026    5.0773192 
N    10.9856038    0.0130552    3.9439507 
H    10.5578177   -0.5064123    3.1674901 
C    11.4239120   -0.7305379    5.1108271 
H    11.0349132   -0.2177168    6.0093393 
C    10.8546200   -2.1556071    5.1439440 
H     9.7584965   -2.1012328    5.0562842 
H    11.1050124   -2.5934099    6.1214760 
S    11.5326550   -3.3116829    3.8818901 
C    12.9445275   -0.7652585    5.2671540 
O    13.4537542   -0.9585031    6.3956946 
N    13.6711204   -0.6348240    4.1404354 
H    13.1545633   -0.5170516    3.2545198 
C    15.1201675   -0.7438716    4.1050696 
H    15.5313751   -0.0169077    3.3858991 
H    15.5112454   -0.4910084    5.1062995 
C    15.6674640   -2.1408460    3.7617346 
O    16.8758673   -2.3132429    3.5705231 
N    14.7676618   -3.1564655    3.7135533 
H    13.7582258   -2.9670854    3.8416728 
C    15.2315869   -4.5388420    3.7186235 
H    15.9825167   -4.6679211    4.5167297 
C    14.0652238   -5.5233837    3.9638727 
H    13.3128529   -5.4059071    3.1529862 
H    14.4729317   -6.5474787    3.9164832 
O    13.4512821   -5.3850424    5.2395193 
H    12.8845027   -4.5726322    5.1911678 
C    15.9283130   -4.9589645    2.4202147 
O    16.7714401   -5.8631218    2.4503788 
N    15.5178919   -4.3680834    1.2697995 
H    14.8502529   -3.5905264    1.3072457 
C    15.9635727   -4.8384812   -0.0404294 
H    16.2776136   -5.8878310    0.1120106 
C    14.8008557   -4.8436403   -1.0323294 
H    13.9463328   -5.3949286   -0.6068584 
H    15.1314659   -5.3416460   -1.9574321 
S    14.2521994   -3.1461933   -1.5100834 
C    17.1880683   -4.0853299   -0.6053541 
O    17.4284972   -4.1058503   -1.8315250 
N    17.9681694   -3.4752811    0.3060514 
H    17.6869714   -3.4894385    1.2888176 
C    19.1638162   -2.7274872   -0.0962653 
H    18.8272444   -2.0486385   -0.9110969 
H    19.5201519   -2.0619894    0.7238813 
H    19.9689182   -3.3939075   -0.4674280 
H    16.8953633    0.3982557   -3.6643314 
C    16.0415740   -0.1733592   -3.1701239 
H    16.5268240   -0.8777195   -2.4737119 
C    15.0831254    0.7661615   -2.4362622 
H    14.5302053    1.3754506   -3.1758017 
H    14.3321305    0.1232299   -1.9344657 
C    15.7510238    1.6923268   -1.4056025 
H    16.3207094    2.5000913   -1.9043328 
H    14.9772953    2.1781907   -0.7842337 
S    16.9804049    0.8888828   -0.3005186 
C    15.9263390   -0.3705931    0.4961026 
H    16.5308894   -0.8246722    1.3000995 
H    15.0229795    0.0986551    0.9278372 
H    15.6217468   -1.1670024   -0.2080021 
C    15.3914837   -0.8840478   -4.3594555 
O    14.7112103   -0.2908578   -5.1994905 
N    15.6918970   -2.2132833   -4.4719636 
H    16.1523961   -2.6985957   -3.6931444 
C    15.3441371   -2.9205998   -5.6924395 
H    15.5044519   -2.2104013   -6.5273685 
C    16.1951848   -4.1847976   -5.9214696 
H    15.8344001   -4.6184028   -6.8691499 
H    17.2711563   -3.9137703   -6.0877921 
C    16.0702239   -5.2343407   -4.8102116 
H    16.6000526   -6.1605846   -5.1055648 
H    16.4877446   -4.8972422   -3.8414182 
H    15.0054034   -5.4929334   -4.6528884 
C    13.8498978   -3.2823907   -5.8260157 
O    13.4643305   -3.8854854   -6.8437082 
N    13.0227880   -2.8942376   -4.8347576 
H    13.4043980   -2.4882420   -3.9705613 
C    11.6020895   -3.1912667   -4.8858316 
H    11.4944250   -4.1833715   -5.3608858 
C    10.9981847   -3.3005614   -3.4739690 
H    11.4766419   -4.1263063   -2.9232727 
H     9.9271217   -3.5270980   -3.6036007 
S    11.1604464   -1.7798106   -2.4370322 
C    10.7157479   -2.2892797   -5.7765150 
O     9.5730507   -2.7670580   -5.9603041 
N    11.1798834   -1.1276984   -6.2477053 
H    12.1443490   -0.9038993   -5.9867304 
C    10.4108614   -0.0972195   -7.0259577 
H     9.6125928   -0.6432528   -7.5551857 
C     9.7800216    0.9368570   -6.0337937 
H     9.4581968    1.7881688   -6.6639512 
C     8.5258075    0.3969975   -5.3247675 
H     7.7496621    0.1462238   -6.0680374 
H     8.7459724   -0.5127920   -4.7308722 
H     8.1081992    1.1611549   -4.6389901 
C    10.7661319    1.4801627   -4.9774779 
H    10.2440450    2.2049694   -4.3226057 
H    11.1465165    0.6629556   -4.3305137 
H    11.6318583    2.0113835   -5.4188041 
H    11.0410676    0.4375929   -7.7981497 
O    -3.7209914   -0.6188190    4.6248863 
C    -3.2735977   -0.2093200    3.5551751 
N    -4.0678158    0.0891641    2.4604529 
H    -5.0846963   -0.0837361    2.5697888 
C    -3.6080544    0.4712719    1.1728327 
O    -4.4320116    0.6599838    0.2674173 
N    -2.2607155    0.5878699    0.9658052 
C    -1.4233835    0.3320687    1.9565709 
C    -1.8131905   -0.0488168    3.2983087 
N    -0.9719103   -0.3323383    4.2665396 
C     0.3616661   -0.2226589    4.0123880 
C     1.2842640   -0.4419345    5.0695740 
H     0.8645874   -0.6605693    6.0568162 
C     2.6547932   -0.3399461    4.8637681 
C     3.6255817   -0.4732828    6.0114079 
H     4.2453134   -1.3920584    5.9274441 
H     4.3173890    0.3914540    6.0442231 
H     3.0755607   -0.5077839    6.9639601 
C     3.1393269   -0.0805155    3.5398739 
C     4.6267301   -0.0138317    3.2877472 
H     4.8451156    0.1290853    2.2134200 
H     5.0999660    0.8213667    3.8397984 
H     5.1307367   -0.9375822    3.6377899 
C     2.2502477    0.1325137    2.4864835 
H     2.6441673    0.2982436    1.4836900 
C     0.8554800    0.1056406    2.7054076 
N    -0.0639607    0.3728535    1.7021320 
C     0.3596484    0.6378942    0.3164390 
H     1.3100369    1.1871317    0.3280307 
H    -0.4303564    1.2612086   -0.1291743 
C     0.5151797   -0.6711947   -0.4821507 
H    -0.4525936   -1.1974552   -0.5081761 
O     1.5326776   -1.5099648    0.0696802 
H     1.1692914   -1.9811974    0.8739624 
C     0.9160100   -0.3604029   -1.9311831 
H     1.1800254   -1.3258662   -2.3999134 
O     2.0281743    0.5351585   -1.9906343 
H     2.8541575    0.0300041   -1.7521559 
C    -0.2217946    0.2621093   -2.7499991 
H    -0.4260803    1.2695285   -2.3331763 
O    -1.3886543   -0.5625504   -2.6087749 
H    -2.1509577    0.0674276   -2.4580754 
C     0.1713295    0.5031051   -4.2100025 
H     0.8830248    1.3523368   -4.2385943 
H    -0.7440400    0.7855789   -4.7665853 
O     0.7757926   -0.6392724   -4.8263658 
P     0.6723057   -0.5998320   -6.5359887 
O     1.5061325    0.6391784   -6.9429490 
O    -0.8322519   -0.4797001   -6.8438310 
O     1.3225622   -1.9134148   -6.9985979 
Fe   10.9569411   -2.7193958    1.7308676 
Fe   12.2321899   -2.6584007   -0.5722452 
S    11.2812804   -4.4576643    0.3634485 
S    12.1973307   -1.0643182    0.9692981 
O     8.9048664   -5.4150046   -6.1077079 
H     8.7750296   -6.0769674   -5.3472985 
H     9.1651143   -4.5162645   -5.7641408 
O     6.2493609   -3.9236476    5.8782402 
H     6.0169059   -3.7687276    6.8504701 
H     7.2447172   -3.8632289    5.9157097 
O    19.6542954   -6.7390458   -1.0310495 
H    19.7554909   -6.4350081   -1.9725442 
H    19.9313163   -5.8927070   -0.5455770 
O    11.9696772   -1.9469277    8.5848625 
H    10.9922208   -1.7407552    8.4185067 
H    12.4601054   -1.5205900    7.8331939 
O     8.8346791   -4.0428544    6.6749180 
H     8.3586592   -4.5273130    7.4408412 
H     9.3780721   -4.7267779    6.1850722 
O     9.5007512   -1.6297886    7.7339083 
H     8.6220062   -1.2221390    7.9597005 
H     9.2808488   -2.5246471    7.3436542 
O    12.3055230   -4.6075337    8.8812207 
H    12.1956654   -3.6139813    8.7568735 
H    11.3802485   -4.9658735    8.9741568 
