# Supplementary material for: Benchmark Study of Redox Potential Calculations for Iron–Sulfur Clusters in Proteins
Source: Inorg Chem. 2022 Apr 11;61(16):5991–6007. doi: 10.1021/acs.inorgchem.1c03422 (PMC9044450; doi:10.1021/acs.inorgchem.1c03422)
Supplement: Supplementary file 2 — ic1c03422_si_002.zip [file ic1c03422_si_002.zip › xyz/2Fd2-large-FF14SB-Free-Red]

293
Energy = -12971.9579960601
H     2.3947181   -4.8453643    2.3177263 
C     3.3842366   -4.5475455    2.7708825 
H     3.6978510   -3.6152054    2.2559631 
C     3.2975058   -4.2986026    4.2750219 
H     2.9450835   -5.2130503    4.7946486 
H     4.2943666   -4.0295661    4.6708767 
H     2.6059072   -3.4646991    4.5101022 
O     4.3295411   -5.5944618    2.5108654 
H     4.8790728   -5.2913790    1.7268502 
H    12.8141758   -7.4916397   -6.9680412 
C    12.3513769   -6.9768480   -6.0894893 
H    12.8385327   -5.9840349   -6.0439312 
H    11.2850584   -6.7704216   -6.3121811 
C    12.5044769   -7.6030362   -4.6956661 
H    13.5714752   -7.8152831   -4.4714378 
C    11.9576011   -6.6010480   -3.6692309 
H    11.8755069   -7.0097675   -2.6504299 
H    12.6215412   -5.7187555   -3.6147749 
H    10.9590645   -6.2545756   -3.9904952 
H    11.9791341   -8.5856153   -4.5850723 
H    17.5994105  -11.2568682   -2.2817572 
C    17.6743954  -10.1885657   -1.8754418 
H    18.7201161  -10.0160455   -1.5710100 
C    17.2748226   -9.1477693   -2.9575362 
H    18.1165916   -9.0714069   -3.6748970 
H    16.3691192   -9.4331111   -3.5836720 
C    17.0153635   -7.7839797   -2.2991134 
H    17.9017202   -7.4313322   -1.7384031 
H    16.8078560   -7.0211203   -3.0650614 
H    16.1590161   -7.8299151   -1.6013807 
C    16.6799152  -10.2507227   -0.7060846 
O    15.5604061  -10.7646771   -0.9399645 
N    16.9931241   -9.8016309    0.5088451 
C    18.2617874   -9.1943480    0.9785412 
H    18.6246349   -8.4486333    0.2525164 
H    19.0197669   -9.9921782    1.0931647 
C    17.8799007   -8.5591561    2.3234293 
H    17.5805880   -7.5100057    2.1729188 
H    18.7262501   -8.5769706    3.0322012 
C    16.6831468   -9.3889809    2.8203778 
H    16.0357477   -8.8303211    3.5188174 
H    17.0165868  -10.3105274    3.3275271 
C    15.9247250   -9.7907201    1.5354566 
H    15.4739911  -10.7915367    1.6205514 
C    14.8521664   -8.7770400    1.0835390 
O    15.1675310   -7.7668547    0.4439761 
N    13.5686341   -9.0409249    1.4336563 
H    13.3008985   -9.8975434    1.9395682 
C    12.5270995   -8.0831007    1.0734835 
H    12.9513994   -7.0669806    1.1654913 
C    12.0643622   -8.2093583   -0.4038295 
H    11.3154548   -7.4157441   -0.5781490 
H    12.9499820   -7.9990474   -1.0341836 
O    11.4729189   -9.4521396   -0.7340532 
H    12.1928821  -10.0968117   -1.0260195 
C    11.3398028   -8.2448025    2.0075990 
O    11.0418940   -9.3521418    2.4924326 
N    10.6217331   -7.1228028    2.2350312 
H    10.8677891   -6.2387879    1.7446617 
C     9.3950540   -7.2014226    3.0322012 
H     9.0349908   -8.2390694    2.9422385 
C     9.6708304   -6.9723051    4.5379828 
H     8.7827655   -7.2801284    5.1159684 
H    10.5151345   -7.6246537    4.8300952 
O     9.9328029   -5.6235686    4.9187038 
H    10.7478093   -5.2084004    4.4922897 
C     8.3053188   -6.3220198    2.4001906 
O     7.4245543   -6.7953913    1.6747330 
N     8.3937244   -4.9917546    2.6739757 
H     9.0678021   -4.6845971    3.3851284 
C     7.2710964   -4.1241778    2.3514070 
H     6.3796304   -4.4797145    2.9013618 
C     7.5474196   -2.6746739    2.8060172 
H     7.7946933   -2.6899693    3.8828340 
H     6.6059223   -2.1116637    2.6972900 
S     8.8488579   -1.7629815    1.8691710 
C     6.8899107   -4.2123259    0.8661976 
O     5.6820125   -4.3356048    0.5464153 
N     7.9052246   -4.0553504    0.0109803 
H     8.8589573   -4.0341071    0.4158338 
C     7.8721630   -3.9052253   -1.4434286 
H     8.9326161   -3.6954072   -1.6863130 
C     7.4185679   -5.1405121   -2.2286369 
H     6.4577945   -5.5339604   -1.8533502 
H     7.2877989   -4.8424964   -3.2838103 
H     8.2095491   -5.9215389   -2.1644098 
C     7.1534078   -2.6219911   -1.9171094 
O     6.6272588   -2.5726043   -3.0311816 
N     7.2789664   -1.5434307   -1.0909444 
H     7.7453462   -1.6570894   -0.1665061 
C     6.9344022   -0.2027816   -1.5478398 
H     6.9284653   -0.2488078   -2.6549742 
C     5.5260434    0.2568741   -1.1225456 
H     5.4174479    0.2098281   -0.0203556 
H     5.3859042    1.3020171   -1.4375392 
O     4.5011663   -0.5037738   -1.7666600 
H     4.4073924   -1.4228460   -1.3466914 
C     7.9947079    0.8458853   -1.1486341 
O     7.6870790    2.0426270   -1.0334363 
N     9.2648557    0.4009092   -0.9627231 
H     9.5090633   -0.5602632   -1.2456162 
C    10.3737889    1.3433913   -0.8545185 
H    11.2971732    0.7723180   -1.0579451 
H    10.2711465    2.1445200   -1.6070153 
C    10.5532644    2.0391611    0.5033171 
O    11.1427434    3.1224553    0.5700287 
N    10.0686206    1.3687396    1.5897908 
H     9.5763157    0.4814758    1.4242095 
C    10.0898784    1.9537216    2.9219059 
H    10.5558976    2.9447675    2.8001362 
C     8.6674415    2.1450336    3.5151299 
H     8.8057241    2.7200291    4.4482802 
C     7.7192019    2.8909573    2.5852179 
H     7.5844826    2.3525118    1.6284257 
H     6.7363484    3.0045777    3.0767599 
H     8.1132558    3.8991172    2.3649033 
O     8.1089212    0.8899675    3.9507766 
H     8.1827909    0.2114649    3.2300605 
C    10.9062989    1.2195740    3.9999642 
O    11.3646828    1.8497654    4.9597118 
N    10.9995595   -0.1359237    3.9196078 
H    10.4992715   -0.6630505    3.1862021 
C    11.5114234   -0.8610182    5.0700781 
H    11.1382928   -0.3706085    5.9877027 
C    11.0109004   -2.3131477    5.1126753 
H     9.9090292   -2.2999023    5.0946009 
H    11.3387844   -2.7471358    6.0701635 
S    11.6476242   -3.4013756    3.7655279 
C    13.0391949   -0.7952811    5.1549948 
O    13.6258601   -0.8703948    6.2554003 
N    13.6922792   -0.7023431    3.9765511 
H    13.1337589   -0.6941444    3.1047513 
C    15.1358137   -0.7476431    3.8717811 
H    15.4909307   -0.0194192    3.1240997 
H    15.5575644   -0.4689045    4.8541003 
C    15.7190798   -2.1219509    3.5163123 
O    16.9230199   -2.2372367    3.2342997 
N    14.8835311   -3.1818588    3.5547913 
H    13.8693000   -3.0529008    3.7410212 
C    15.4297940   -4.5339623    3.5157993 
H    16.1954111   -4.6437074    4.3039709 
C    14.3086555   -5.5743516    3.7541879 
H    13.5559140   -5.4885251    2.9403030 
H    14.7642452   -6.5794221    3.7034576 
O    13.6913637   -5.4466214    5.0242593 
H    13.0024047   -4.7341531    4.9195078 
C    16.1455412   -4.8488656    2.1981559 
O    17.1713174   -5.5443544    2.1883215 
N    15.5635593   -4.3977882    1.0570135 
H    14.7585499   -3.7626756    1.1040549 
C    16.0203030   -4.8466009   -0.2582299 
H    16.4237285   -5.8626802   -0.0922881 
C    14.8375360   -4.9593995   -1.2209531 
H    14.0290195   -5.5333598   -0.7385071 
H    15.1696024   -5.5052384   -2.1174003 
S    14.1784122   -3.3372403   -1.7837031 
C    17.1942197   -4.0229124   -0.8429004 
O    17.4427899   -4.0465002   -2.0699882 
N    17.9339140   -3.3754245    0.0737716 
H    17.6367951   -3.4264739    1.0495771 
C    19.1319919   -2.5904431   -0.2438509 
H    18.8299932   -1.8391302   -1.0034697 
H    19.4381935   -2.0073836    0.6610328 
H    19.9453562   -3.2372449   -0.6348407 
H    16.8768527    0.2423005   -3.8030812 
C    16.0283454   -0.3854628   -3.3614591 
H    16.5167129   -1.0910994   -2.6688897 
C    14.9951715    0.4716937   -2.6288905 
H    14.4410045    1.0922352   -3.3588852 
H    14.2572725   -0.2310449   -2.1917806 
C    15.5821931    1.3649461   -1.5257423 
H    16.1252110    2.2246902   -1.9623596 
H    14.7672313    1.7715674   -0.8997795 
S    16.8109420    0.5458968   -0.4348570 
C    15.7684021   -0.7466176    0.3052200 
H    16.3775633   -1.2317126    1.0843658 
H    14.8652263   -0.2996039    0.7566709 
H    15.4599846   -1.5071599   -0.4348998 
C    15.4404977   -1.0876172   -4.5841591 
O    14.8125088   -0.4881070   -5.4626905 
N    15.7153794   -2.4222908   -4.6699360 
H    16.0935441   -2.9143635   -3.8490320 
C    15.3079757   -3.1416722   -5.8624057 
H    15.5198197   -2.4806357   -6.7244610 
C    16.0648931   -4.4725724   -6.0364590 
H    15.6458550   -4.9481235   -6.9389613 
H    17.1526814   -4.2846615   -6.2515972 
C    15.9161606   -5.4334470   -4.8521988 
H    16.3611470   -6.4152812   -5.1061483 
H    16.4087489   -5.0601486   -3.9336211 
H    14.8459442   -5.5930249   -4.6225815 
C    13.7839859   -3.3772198   -5.9842918 
O    13.3327667   -3.8423431   -7.0488882 
N    13.0137026   -3.0436307   -4.9322384 
H    13.4464809   -2.8007868   -4.0249606 
C    11.5730581   -3.2423795   -4.9730841 
H    11.3831408   -4.2261573   -5.4393406 
C    10.9552750   -3.2763947   -3.5612371 
H    11.3533807   -4.1328908   -2.9942454 
H     9.8690740   -3.4166155   -3.6960824 
S    11.2496402   -1.7622779   -2.5511829 
C    10.7648376   -2.2754355   -5.8610740 
O     9.6369024   -2.7168198   -6.1715409 
N    11.2627488   -1.0710794   -6.1788742 
H    12.1926972   -0.8669490   -5.8008500 
C    10.4824756    0.0412090   -6.8087811 
H     9.6420611   -0.4509389   -7.3265278 
C     9.9279608    0.9679344   -5.6872721 
H     9.4183985    1.7846457   -6.2239304 
C     8.8764575    0.2842446   -4.8008954 
H     8.1011652   -0.2014913   -5.4167467 
H     9.3345994   -0.4862864   -4.1484646 
H     8.3839861    1.0352831   -4.1516428 
C    11.0165221    1.6115992   -4.8040419 
H    10.5419383    2.3026961   -4.0789453 
H    11.5624029    0.8427585   -4.2181896 
H    11.7511127    2.1969061   -5.3895104 
H    11.0395081    0.6717123   -7.5656723 
O    -3.6056231   -0.5481197    4.6380490 
C    -3.1732881   -0.1629508    3.5502631 
N    -3.9818334    0.1303049    2.4666840 
H    -4.9985266   -0.0374719    2.5828382 
C    -3.5371619    0.5159085    1.1695777 
O    -4.3768074    0.7124753    0.2807157 
N    -2.1916496    0.6224775    0.9488423 
C    -1.3435978    0.3509807    1.9280669 
C    -1.7172918   -0.0257208    3.2736567 
N    -0.8670222   -0.3144418    4.2344289 
C     0.4629593   -0.2076572    3.9669572 
C     1.4027213   -0.4106651    5.0128917 
H     0.9989885   -0.6142065    6.0074246 
C     2.7700527   -0.3057345    4.7957363 
C     3.7517275   -0.4375016    5.9348898 
H     4.3755604   -1.3518075    5.8413235 
H     4.4418310    0.4287958    5.9664191 
H     3.2146820   -0.4788937    6.8953432 
C     3.2393256   -0.0506395    3.4644764 
C     4.7212842    0.0401442    3.2013460 
H     4.9346185    0.1510120    2.1230259 
H     5.1761550    0.9032328    3.7250888 
H     5.2471102   -0.8576460    3.5793147 
C     2.3361237    0.1437383    2.4197109 
H     2.7189052    0.3053945    1.4122726 
C     0.9433981    0.1118026    2.6537050 
N     0.0131443    0.3746492    1.6600397 
C     0.4310598    0.6272241    0.2743087 
H     1.3708313    1.1930038    0.2748587 
H    -0.3693207    1.2285623   -0.1811858 
C     0.6025632   -0.6823314   -0.5169137 
H    -0.3631446   -1.2092880   -0.5648291 
O     1.5950376   -1.5373067    0.0743689 
H     1.1844028   -1.9922632    0.8661875 
C     1.0075975   -0.3333168   -1.9577440 
H     1.3486105   -1.2632556   -2.4437134 
O     2.0405948    0.6523511   -1.9989450 
H     2.9278238    0.2190022   -1.8538968 
C    -0.1736957    0.2287682   -2.7694436 
H    -0.4105791    1.2284310   -2.3496981 
O    -1.3151668   -0.6326582   -2.6017923 
H    -2.1012606   -0.0229411   -2.5058253 
C     0.1854209    0.4758013   -4.2362884 
H     0.8559922    1.3592814   -4.2794843 
H    -0.7516609    0.7208217   -4.7764805 
O     0.8139230   -0.6395420   -4.8544331 
P     0.6637583   -0.5750869   -6.5903701 
O     1.4474040    0.7039985   -6.9691935 
O    -0.8616772   -0.5100160   -6.8034878 
O     1.3413877   -1.8608371   -7.0804157 
Fe   11.0033172   -2.7953079    1.6276444 
Fe   12.2172431   -2.7641783   -0.6826490 
S    11.1399933   -4.5352768    0.1828513 
S    12.3529884   -1.1988721    0.8786901 
O     8.8329926   -5.3647481   -6.1508344 
H     8.6764326   -6.0009454   -5.3720109 
H     9.1240052   -4.4665615   -5.8363837 
O     6.1672337   -3.8003025    5.8501892 
H     5.9322813   -3.6702126    6.8251921 
H     7.1620917   -3.7163675    5.8793187 
O    19.7604783   -6.6632514   -1.2336581 
H    19.8110804   -6.3530250   -2.1771444 
H    19.9738798   -5.7927800   -0.7653165 
O    12.3520402   -1.9486802    8.4584409 
H    11.3538484   -1.8046156    8.3442159 
H    12.7723973   -1.5075110    7.6635179 
O     8.7667393   -3.9404614    6.6091692 
H     8.2884930   -4.4253066    7.3740809 
H     9.2671627   -4.6352874    6.0815485 
O     9.7851833   -1.8035582    7.9174095 
H     8.9608597   -1.2901251    8.1048931 
H     9.4780887   -2.6150326    7.4155473 
O    12.4331083   -4.6434702    8.8263524 
H    12.4375168   -3.6546430    8.6465240 
H    11.4754029   -4.9009981    8.8832116 
