# Supplementary material for: Benchmark Study of Redox Potential Calculations for Iron–Sulfur Clusters in Proteins
Source: Inorg Chem. 2022 Apr 11;61(16):5991–6007. doi: 10.1021/acs.inorgchem.1c03422 (PMC9044450; doi:10.1021/acs.inorgchem.1c03422)
Supplement: Supplementary file 2 — ic1c03422_si_002.zip [file ic1c03422_si_002.zip › xyz/2Fd2-Min-FF14SB-Fix-OX]

36
Energy = -5465.34205685789
H     8.0975410   -4.4838809    2.6836880 
C     7.3413498   -3.6874255    2.3602136 
H     6.4338389   -3.9658420    2.9323035 
C     7.7548584   -2.2933726    2.8687232 
H     8.0647858   -2.3091419    3.9309620 
H     6.8595858   -1.6493778    2.8042758 
S     9.0610318   -1.3446755    1.9287174 
H     7.0895354   -3.6904493    1.2753236 
H    11.1522641    0.1455342    4.1293831 
C    11.5835215   -0.5159115    4.9715200 
H    11.3146126    0.0312493    5.8969133 
C    10.8921917   -1.8861806    5.0474566 
H     9.8032474   -1.8088514    4.8814432 
H    11.0387775   -2.2642621    6.0753561 
S    11.5049698   -3.2822069    3.9677843 
H    12.6850617   -0.5953889    4.9340117 
H    15.8024211   -4.4260720    0.8288125 
C    16.1313317   -4.7927291   -0.2056397 
H    16.4823120   -5.8241064   -0.0061258 
C    14.9021444   -4.8942183   -1.1058725 
H    14.0936878   -5.4709481   -0.6216660 
H    15.2088944   -5.4444641   -2.0116612 
S    14.1822102   -3.2960759   -1.7062725 
H    16.9817979   -4.2018638   -0.5979690 
H    12.8060618   -3.2515365   -4.8503163 
C    11.6589189   -3.3350040   -4.8447604 
H    11.4502855   -4.2957639   -5.3515434 
C    11.1329616   -3.4465923   -3.4103296 
H    11.6591725   -4.2274179   -2.8300813 
H    10.0702396   -3.7370791   -3.4980542 
S    11.1880774   -1.9035121   -2.3873182 
H    11.1172426   -2.5623998   -5.4287613 
Fe   11.0458172   -2.5909335    1.7979236 
Fe   12.2716749   -2.7342400   -0.5540165 
S    11.2107904   -4.4058092    0.5346947 
S    12.3481439   -1.0397319    0.9217351 
