# Supplementary material for: Benchmark Study of Redox Potential Calculations for Iron–Sulfur Clusters in Proteins
Source: Inorg Chem. 2022 Apr 11;61(16):5991–6007. doi: 10.1021/acs.inorgchem.1c03422 (PMC9044450; doi:10.1021/acs.inorgchem.1c03422)
Supplement: Supplementary file 2 — ic1c03422_si_002.zip [file ic1c03422_si_002.zip › xyz/2Fd2-Min-FF14SB-Fix-Red]

36
Energy = -5465.23565821273
H     8.0950676   -4.4805174    2.6872942 
C     7.3368453   -3.6789104    2.3679894 
H     6.4294400   -3.9703305    2.9380189 
C     7.7380258   -2.2744180    2.8796249 
H     8.0456142   -2.3089925    3.9447108 
H     6.8174630   -1.6605422    2.8357260 
S     9.0303893   -1.3295951    1.9279881 
H     7.0891266   -3.6848040    1.2793375 
H    11.1485763    0.1435832    4.1332626 
C    11.5783783   -0.5195071    4.9793592 
H    11.3133612    0.0367917    5.9038984 
C    10.8945612   -1.9011195    5.0696192 
H     9.8123018   -1.8207226    4.8594092 
H    11.0019336   -2.2324061    6.1209735 
S    11.5524013   -3.2976412    4.0227139 
H    12.6819145   -0.5977068    4.9364042 
H    15.8006481   -4.4243458    0.8272438 
C    16.1230535   -4.7902319   -0.2107941 
H    16.4682918   -5.8243757   -0.0096449 
C    14.8919237   -4.8708791   -1.1184031 
H    14.0694849   -5.4205897   -0.6244310 
H    15.1973819   -5.4583387   -2.0030951 
S    14.2018246   -3.2713018   -1.7374166 
H    16.9772781   -4.2006550   -0.5996141 
H    12.8073410   -3.2512105   -4.8502787 
C    11.6595633   -3.3359265   -4.8425982 
H    11.4524694   -4.3029579   -5.3428385 
C    11.1452468   -3.4201757   -3.4001828 
H    11.6787690   -4.1926064   -2.8143200 
H    10.0844992   -3.7267431   -3.4832785 
S    11.2156538   -1.8618781   -2.4123248 
H    11.1182344   -2.5635700   -5.4279479 
Fe   11.0683072   -2.5941393    1.8409262 
Fe   12.2450552   -2.7055655   -0.5006355 
S    11.2070260   -4.4514155    0.5296572 
S    12.3686908   -0.9707355    0.9428022 
