# Supplementary material for: Benchmark Study of Redox Potential Calculations for Iron–Sulfur Clusters in Proteins
Source: Inorg Chem. 2022 Apr 11;61(16):5991–6007. doi: 10.1021/acs.inorgchem.1c03422 (PMC9044450; doi:10.1021/acs.inorgchem.1c03422)
Supplement: Supplementary file 2 — ic1c03422_si_002.zip [file ic1c03422_si_002.zip › xyz/2Fd2-Min-FF14SB-Free-OX]

36
Energy = -5465.68641163316
H     7.6256836   -4.2841881    2.0545137 
C     6.8589043   -3.5344765    1.6499908 
H     5.9138820   -3.8262241    2.1455132 
C     7.2819096   -2.1624809    2.1969570 
H     7.3490624   -2.1575575    3.3025444 
H     6.5098124   -1.4284716    1.9027382 
S     8.8679440   -1.4267888    1.5412389 
H     6.7159405   -3.5133056    0.5423423 
H    11.5595130   -0.1832857    3.9833358 
C    12.0309588   -0.8131283    4.8386632 
H    11.7426397   -0.2720430    5.7630513 
C    11.2771217   -2.1471514    4.8876147 
H    10.1833265   -1.9880394    4.8896250 
H    11.5363292   -2.6493031    5.8347364 
S    11.6367332   -3.4196822    3.5800955 
H    13.1567308   -0.8947995    4.8677310 
H    15.6397692   -4.3956024    0.5462071 
C    15.9692418   -4.5795608   -0.5610298 
H    16.4397115   -5.5810070   -0.4660235 
C    14.7187856   -4.7760749   -1.4209963 
H    13.9670835   -5.4041296   -0.9070280 
H    15.0340705   -5.3250039   -2.3244178 
S    13.8627085   -3.2666614   -2.0566551 
H    16.7694074   -3.8818837   -0.9620842 
H    12.4240912   -3.0783554   -5.2163182 
C    11.2798140   -3.2265827   -5.3091607 
H    11.1656980   -4.2389751   -5.7487923 
C    10.6977861   -3.2520874   -3.8858789 
H    11.0358765   -4.1303890   -3.3072831 
H     9.6014132   -3.2974120   -4.0055127 
S    11.0618624   -1.7621595   -2.8340319 
H    10.7085773   -2.5167162   -5.9712165 
Fe   10.8612429   -2.6645679    1.5183363 
Fe   11.9688311   -2.6979471   -0.9214553 
S    10.8885706   -4.3775761    0.1202955 
S    12.2193985   -1.1389591    0.6856776 
