# Supplementary material for: Benchmark Study of Redox Potential Calculations for Iron–Sulfur Clusters in Proteins
Source: Inorg Chem. 2022 Apr 11;61(16):5991–6007. doi: 10.1021/acs.inorgchem.1c03422 (PMC9044450; doi:10.1021/acs.inorgchem.1c03422)
Supplement: Supplementary file 2 — ic1c03422_si_002.zip [file ic1c03422_si_002.zip › xyz/2Fd2-Min-FF14SB-Free-Red]

36
Energy = -5465.59259734658
H     7.5758864   -4.1619017    2.0018860 
C     6.7447983   -3.4995944    1.5753243 
H     5.8241944   -3.8306828    2.0960648 
C     7.1126115   -2.0807599    2.0408258 
H     7.1180356   -2.0125428    3.1486308 
H     6.3374956   -1.3841282    1.6660360 
S     8.7385244   -1.4292477    1.3941990 
H     6.6150764   -3.5528263    0.4665778 
H    11.7051353   -0.1150268    4.0414544 
C    12.1929895   -0.6842426    4.9321620 
H    11.9180423   -0.1044177    5.8383579 
C    11.4635262   -2.0302144    5.0071589 
H    10.3697512   -1.8813548    5.0890515 
H    11.7942822   -2.5599588    5.9194541 
S    11.7743443   -3.1917132    3.5891809 
H    13.3178060   -0.7702923    4.9326464 
H    15.5982768   -4.4237386    0.5245562 
C    15.9395880   -4.6282717   -0.5772628 
H    16.3663435   -5.6483459   -0.4654481 
C    14.6850971   -4.7690561   -1.4487502 
H    13.9103370   -5.3669180   -0.9314281 
H    14.9872341   -5.3439604   -2.3418999 
S    13.8806951   -3.2302533   -2.0733113 
H    16.7754364   -3.9625998   -0.9681322 
H    12.4050978   -3.0910373   -5.1936665 
C    11.2612981   -3.2274789   -5.2975431 
H    11.1375545   -4.2508926   -5.7137015 
C    10.6913599   -3.1929251   -3.8677147 
H    11.0214183   -4.0604038   -3.2667905 
H     9.5926316   -3.2293776   -3.9803519 
S    11.1119582   -1.6815360   -2.8775793 
H    10.7128488   -2.5183675   -5.9843003 
Fe   10.8286844   -2.5452833    1.5518872 
Fe   11.9608330   -2.6139444   -0.8713756 
S    10.8679192   -4.3144902    0.1165331 
S    12.2631586   -1.0252397    0.7057148 
