# Supplementary material for: Benchmark Study of Redox Potential Calculations for Iron–Sulfur Clusters in Proteins
Source: Inorg Chem. 2022 Apr 11;61(16):5991–6007. doi: 10.1021/acs.inorgchem.1c03422 (PMC9044450; doi:10.1021/acs.inorgchem.1c03422)
Supplement: Supplementary file 2 — ic1c03422_si_002.zip [file ic1c03422_si_002.zip › xyz/3Fd1-Int-FF14SB-Fix-OX]

151
Energy = -10062.3792021802
H    -0.3788143   13.4261855    4.9759754 
C    -1.2428805   13.7225864    4.3795652 
H    -1.8259244   14.4027009    5.0188822 
H    -0.8989196   14.3146161    3.4995738 
C    -2.2372647   12.5973642    4.0684805 
O    -3.3783690   12.9180765    3.7147795 
N    -1.9014211   11.3055278    4.3013365 
H    -0.9298084   11.0166564    4.4670136 
C    -2.9017200   10.2563605    4.0958278 
H    -3.1273133   10.1716557    3.0150043 
C    -2.3358823    8.9288178    4.5938705 
H    -2.0190062    9.0716660    5.6405438 
H    -1.4623696    8.6582740    3.9796365 
S    -3.5471551    7.5357516    4.5574206 
C    -4.2063327   10.5980745    4.8511313 
O    -4.2543362   10.8034798    6.0768551 
N    -5.2730776   10.5800057    4.0312184 
H    -5.0960419   10.3277438    3.0445992 
C    -6.6501810   10.8499959    4.3775099 
H    -6.7002761   11.4431622    5.3088144 
H    -7.0880369   11.4542318    3.5455905 
C    -7.4970883    9.5739646    4.5512095 
O    -8.7409316    9.6338575    4.6143683 
N    -6.8082868    8.4199863    4.6084212 
H    -5.7758242    8.4217996    4.5419915 
C    -7.4746181    7.1230480    4.7488899 
H    -6.6888665    6.3741592    4.5304903 
C    -8.0323201    6.8967916    6.1515954 
H    -8.5218863    5.9108963    6.2326333 
H    -7.1910934    6.9440993    6.8616979 
H    -8.7569128    7.6818015    6.4199595 
C    -8.5309769    6.9456575    3.6412628 
O    -9.6387739    6.4394509    3.8350266 
N    -8.0921770    7.3242284    2.4097855 
H    -7.1431757    7.7146024    2.3033379 
C    -8.8780141    7.0953677    1.2126539 
H    -9.8968465    7.5044415    1.3045112 
H    -8.3530459    7.6360311    0.3878446 
C    -9.0374222    5.5884947    0.8560481 
O   -10.0970123    5.1637281    0.3857659 
N    -7.9273003    4.8306660    1.0656431 
H    -7.1202781    5.2874373    1.5231584 
C    -7.7828605    3.3821217    0.8984875 
H    -6.7791502    3.1467104    1.3037583 
H    -8.5006991    2.7066323    1.4617942 
C    -7.7770705    2.9170455   -0.5634836 
O    -7.8320846    1.7250576   -0.8721429 
N    -7.6716220    3.8958922   -1.5131047 
H    -7.3403902    4.8248414   -1.2261356 
C    -7.5167973    3.4702139   -2.9035312 
H    -8.4172735    2.9022200   -3.1928317 
C    -7.3373098    4.6875684   -3.8157518 
H    -6.4537231    5.2833213   -3.5148315 
H    -7.2025588    4.3542484   -4.8598998 
H    -8.2360201    5.3300454   -3.7768310 
C    -6.3393050    2.4854718   -3.0581842 
O    -6.3970093    1.5313844   -3.8362062 
N    -5.2450671    2.8225219   -2.3325785 
H    -5.3182712    3.6119127   -1.6792853 
C    -3.9861795    2.0922885   -2.3173983 
H    -3.5473911    2.0829442   -3.3337992 
C    -3.0293971    2.8673920   -1.3860920 
H    -2.8026263    3.8573420   -1.8234425 
H    -2.0878797    2.3046985   -1.2598561 
S    -3.7403959    3.1262614    0.3147217 
C    -4.1026369    0.5817789   -1.9461140 
O    -3.3720909   -0.2300608   -2.5380021 
N    -4.9549523    0.3133795   -0.9463589 
H    -5.5365427    1.0915726   -0.6291832 
C    -5.2647112   -1.0236794   -0.3578752 
H    -4.3084885   -1.5522290   -0.1873803 
H    -5.7508228   -0.7983600    0.6416276 
H    -5.8859595   -1.6330970   -1.0602592 
H    -4.2949826    5.5588434    8.4685329 
C    -3.4048260    5.6929697    7.7959605 
H    -3.6809607    6.4462205    7.0302862 
H    -2.5232814    6.1063063    8.3700737 
C    -3.1278782    4.3267189    7.1507292 
O    -3.3909954    3.2774508    7.7563667 
N    -2.5959351    4.4144582    5.9206970 
H    -2.4373532    5.3470466    5.5260336 
C    -2.0061257    3.2671483    5.2169946 
H    -2.6748119    2.4172510    5.4429152 
C    -2.0064725    3.5061598    3.7066701 
H    -1.5868520    2.6220356    3.1911941 
H    -3.0269947    3.6728183    3.3145306 
H    -1.3883726    4.3818529    3.4218436 
H    -0.9930058    3.0499870    5.6123401 
H    -3.5763560    7.0559780   -7.7889098 
C    -4.6300512    7.0289587   -7.3535152 
H    -5.2641236    7.6180439   -8.0378222 
H    -5.0317099    5.9996747   -7.3540607 
C    -4.7694152    7.6379559   -5.9665711 
O    -5.9055421    7.8559080   -5.5381695 
N    -3.6678823    7.9643608   -5.2399166 
H    -2.7838310    7.4661068   -5.3956590 
C    -3.8966852    8.5820649   -3.9326089 
H    -4.6460953    7.9956195   -3.3749737 
C    -2.6139314    8.6066768   -3.1037449 
H    -1.8507176    9.2330501   -3.6012651 
H    -2.2305903    7.5813036   -2.9640896 
S    -2.9834134    9.3758018   -1.4786672 
C    -4.3713405   10.0339087   -4.1597823 
O    -3.6305980   10.8490384   -4.7591309 
N    -5.5653914   10.4099527   -3.6538151 
C    -6.6183954    9.5458832   -3.0738532 
H    -6.4524007    9.4375403   -1.9833339 
H    -6.5868357    8.5574781   -3.5525230 
C    -7.8904729   10.3342291   -3.4051377 
H    -8.7488403   10.0643579   -2.7657511 
H    -8.1627094   10.1440102   -4.4599270 
C    -7.4529429   11.7959819   -3.2215234 
H    -7.4488696   12.0562585   -2.1469053 
H    -8.0947817   12.5234446   -3.7450467 
C    -6.0026336   11.8184487   -3.7705619 
H    -5.9642858   12.1294632   -4.8247109 
C    -5.0993778   12.7637299   -2.9629929 
O    -4.8841962   13.9368192   -3.2858475 
N    -4.6359600   12.2063707   -1.8105057 
H    -4.6393901   11.1804370   -1.7119007 
C    -3.8001774   12.9447645   -0.8797105 
H    -4.2047086   13.9697416   -0.8019387 
C    -3.8086837   12.2667266    0.4975263 
H    -3.3178065   12.9139480    1.2396759 
H    -4.8456310   12.0679821    0.8198186 
H    -3.2797857   11.2978050    0.4640341 
C    -2.3452148   13.0956436   -1.3460599 
O    -1.5660140   13.7691626   -0.6658295 
N    -1.9764937   12.4017454   -2.4506368 
H    -2.6892685   11.8990977   -2.9858430 
C    -0.5917059   12.3072524   -2.8993482 
H    -0.5735127   11.5389655   -3.6913285 
H    -0.2061346   13.2583540   -3.3589155 
C     0.3542601   11.8751522   -1.7596572 
O     1.5443225   12.2224934   -1.7404077 
N    -0.1739712   11.0883243   -0.8132395 
H    -1.1186587   10.7011534   -0.9319323 
C     0.6029224   10.7438878    0.3920417 
H     1.1324044   11.6674238    0.6894868 
C    -0.3717988   10.3176002    1.4919945 
H    -0.9223279    9.3941867    1.2170193 
H     0.1872278   10.1125588    2.4245603 
H    -1.1150063   11.1117549    1.7024200 
H     1.3697095    9.9722889    0.2246097 
Fe   -3.9875747    7.2015115    2.3932670 
Fe   -4.0383534    5.2675525    0.5654795 
Fe   -3.9220892    7.7991007   -0.1671798 
S    -5.0755588    5.3175562    2.4656754 
S    -5.1586339    8.8339179    1.4014497 
S    -2.3289009    6.6295504    1.0218286 
S    -5.0622347    6.1649411   -1.1748049 
