# Supplementary material for: Benchmark Study of Redox Potential Calculations for Iron–Sulfur Clusters in Proteins
Source: Inorg Chem. 2022 Apr 11;61(16):5991–6007. doi: 10.1021/acs.inorgchem.1c03422 (PMC9044450; doi:10.1021/acs.inorgchem.1c03422)
Supplement: Supplementary file 2 — ic1c03422_si_002.zip [file ic1c03422_si_002.zip › xyz/3Fd1-Int-FF14SB-Fix-Red]

151
Energy = -10062.0483913469
H    -0.3786575   13.4269971    4.9762778 
C    -1.2436646   13.7260815    4.3795921 
H    -1.8244766   14.4061681    5.0195814 
H    -0.8988825   14.3164136    3.4990224 
C    -2.2486134   12.6063210    4.0713715 
O    -3.3899050   12.9450360    3.7363918 
N    -1.9120194   11.3167579    4.2911551 
H    -0.9364004   11.0306459    4.4330677 
C    -2.9069819   10.2539002    4.1144946 
H    -3.1397759   10.1395535    3.0378548 
C    -2.3215106    8.9440680    4.6354769 
H    -1.9604120    9.1230076    5.6629533 
H    -1.4768475    8.6513155    3.9913773 
S    -3.5535892    7.5780084    4.6636441 
C    -4.2090848   10.6040957    4.8712151 
O    -4.2478488   10.8363701    6.0956564 
N    -5.2731930   10.5828280    4.0520316 
H    -5.1048933   10.2689715    3.0739683 
C    -6.6509320   10.8527835    4.3883883 
H    -6.7065136   11.4491848    5.3175175 
H    -7.0876795   11.4545326    3.5497628 
C    -7.5042098    9.5802631    4.5637988 
O    -8.7496563    9.6560068    4.6366963 
N    -6.8249987    8.4245376    4.6181158 
H    -5.7921465    8.4188373    4.5283353 
C    -7.4946609    7.1271375    4.7390483 
H    -6.7133316    6.3815530    4.4917557 
C    -8.0364678    6.8801225    6.1440478 
H    -8.5370757    5.8983989    6.2093289 
H    -7.1843327    6.8983830    6.8438916 
H    -8.7488332    7.6672317    6.4399700 
C    -8.5619123    6.9679829    3.6399708 
O    -9.6811913    6.4852822    3.8508814 
N    -8.1209205    7.3339533    2.4100933 
H    -7.1525373    7.6864185    2.2961309 
C    -8.8944497    7.0968494    1.2068829 
H    -9.9139536    7.5057049    1.2912058 
H    -8.3590646    7.6356252    0.3862270 
C    -9.0579841    5.5881390    0.8540424 
O   -10.1318023    5.1676677    0.4007933 
N    -7.9534044    4.8325680    1.0581132 
H    -7.1305133    5.2849452    1.5051106 
C    -7.7979428    3.3883649    0.8818672 
H    -6.7843022    3.1699506    1.2740731 
H    -8.5051385    2.7088830    1.4560422 
C    -7.8077765    2.9295858   -0.5831980 
O    -7.9199551    1.7410112   -0.8964831 
N    -7.6579273    3.9103291   -1.5263040 
H    -7.2140281    4.8035633   -1.2474264 
C    -7.5067494    3.4674216   -2.9117110 
H    -8.4104163    2.8988646   -3.1891603 
C    -7.3247130    4.6750771   -3.8375452 
H    -6.4524759    5.2805198   -3.5230628 
H    -7.1751370    4.3296317   -4.8766227 
H    -8.2285210    5.3115851   -3.8126515 
C    -6.3395093    2.4725459   -3.0694420 
O    -6.4190630    1.5125815   -3.8459358 
N    -5.2368652    2.7956951   -2.3584474 
H    -5.2635917    3.6190640   -1.7362396 
C    -3.9856760    2.0536289   -2.3844074 
H    -3.6027348    2.0133280   -3.4240748 
C    -2.9794629    2.8451928   -1.5202740 
H    -2.8085741    3.8330157   -1.9873381 
H    -2.0223202    2.2964984   -1.4739704 
S    -3.5698172    3.0996515    0.2138540 
C    -4.1100417    0.5537515   -1.9829672 
O    -3.4290878   -0.2855418   -2.6020379 
N    -4.9330935    0.3070804   -0.9547703 
H    -5.3825182    1.1261669   -0.5398323 
C    -5.2576042   -1.0220262   -0.3609334 
H    -4.3069877   -1.5612575   -0.1801110 
H    -5.7481358   -0.7974399    0.6395376 
H    -5.8810283   -1.6315210   -1.0624498 
H    -4.2957414    5.5582200    8.4678828 
C    -3.4042162    5.6927992    7.7949781 
H    -3.6787990    6.4448321    7.0266124 
H    -2.5230603    6.1065567    8.3699700 
C    -3.1100554    4.3264175    7.1611576 
O    -3.3217796    3.2796356    7.7963137 
N    -2.6038216    4.4121923    5.9237650 
H    -2.5314878    5.3405684    5.4891660 
C    -2.0120178    3.2673338    5.2152337 
H    -2.6791538    2.4140536    5.4389717 
C    -2.0160669    3.5109653    3.7056740 
H    -1.6265165    2.6164015    3.1848223 
H    -3.0336709    3.7061563    3.3211112 
H    -1.3767806    4.3687410    3.4171929 
H    -0.9959683    3.0504711    5.6108607 
H    -3.5758487    7.0568650   -7.7869018 
C    -4.6318030    7.0297864   -7.3498866 
H    -5.2632614    7.6185336   -8.0370703 
H    -5.0323534    6.0004765   -7.3525165 
C    -4.7792668    7.6477061   -5.9630793 
O    -5.9207809    7.9048870   -5.5730767 
N    -3.6846519    7.9379961   -5.2155896 
H    -2.8206096    7.3967988   -5.3433062 
C    -3.9158954    8.5699105   -3.9102475 
H    -4.6689108    7.9902200   -3.3473213 
C    -2.6420044    8.5843600   -3.0661507 
H    -1.8514633    9.1688022   -3.5759106 
H    -2.3002273    7.5483094   -2.8977549 
S    -3.0255312    9.3815372   -1.4599867 
C    -4.3745576   10.0215642   -4.1607301 
O    -3.6409708   10.8242026   -4.7897760 
N    -5.5624557   10.4150443   -3.6512283 
C    -6.6050517    9.5669989   -3.0312078 
H    -6.4219445    9.4839085   -1.9416236 
H    -6.5812641    8.5635405   -3.4774576 
C    -7.8803212   10.3464947   -3.3702807 
H    -8.7340645   10.0954599   -2.7175278 
H    -8.1618804   10.1311975   -4.4180396 
C    -7.4421571   11.8135685   -3.2266260 
H    -7.4413441   12.1030906   -2.1591227 
H    -8.0826165   12.5274254   -3.7720500 
C    -5.9886886   11.8229284   -3.7710500 
H    -5.9417052   12.1347197   -4.8245090 
C    -5.0901317   12.7656207   -2.9549920 
O    -4.8869360   13.9466152   -3.2695781 
N    -4.6280295   12.1987851   -1.8092456 
H    -4.5968792   11.1654554   -1.7276575 
C    -3.7961264   12.9327002   -0.8721118 
H    -4.2021402   13.9564993   -0.7884544 
C    -3.8020567   12.2468135    0.5018060 
H    -3.3085404   12.8906571    1.2462194 
H    -4.8379721   12.0436985    0.8235968 
H    -3.2793272   11.2754982    0.4609001 
C    -2.3471992   13.0956357   -1.3481383 
O    -1.5688597   13.7908612   -0.6863090 
N    -1.9808244   12.4023565   -2.4524750 
H    -2.6804311   11.8300643   -2.9331214 
C    -0.5958898   12.3028504   -2.8974016 
H    -0.5798640   11.5328971   -3.6880301 
H    -0.2074686   13.2563282   -3.3578814 
C     0.3457628   11.8713192   -1.7534147 
O     1.5342377   12.2348981   -1.7228902 
N    -0.1814894   11.0738218   -0.8184720 
H    -1.1149016   10.6513791   -0.9544476 
C     0.5929542   10.7349634    0.3911727 
H     1.1161499   11.6643028    0.6837146 
C    -0.3809583   10.3030884    1.4898577 
H    -0.9253743    9.3762637    1.2172395 
H     0.1781992   10.1038681    2.4243566 
H    -1.1291407   11.0932785    1.6980821 
H     1.3651472    9.9680699    0.2248448 
Fe   -4.0371594    7.7706117   -0.1012179 
Fe   -4.1070671    5.2717392    0.5951042 
Fe   -4.0650060    7.1559118    2.4577603 
S    -5.2217667    5.2820463    2.5462145 
S    -5.2400944    8.8631766    1.4648321 
S    -2.3428346    6.7386120    1.1111337 
S    -5.1532983    6.1641271   -1.2898990 
