# Supplementary material for: Benchmark Study of Redox Potential Calculations for Iron–Sulfur Clusters in Proteins
Source: Inorg Chem. 2022 Apr 11;61(16):5991–6007. doi: 10.1021/acs.inorgchem.1c03422 (PMC9044450; doi:10.1021/acs.inorgchem.1c03422)
Supplement: Supplementary file 2 — ic1c03422_si_002.zip [file ic1c03422_si_002.zip › xyz/3Fd1-Int-FF14SB-Free-OX]

151
Energy = -10066.0690044600
H    -0.2539722   13.1950336    4.9210908 
C    -1.1292842   13.5468276    4.2886376 
H    -1.6891761   14.2414111    4.9365708 
H    -0.8109814   14.1277067    3.3771193 
C    -2.1544169   12.4635512    3.9304092 
O    -3.2552212   12.8403797    3.5143385 
N    -1.8756308   11.1547076    4.1546527 
H    -0.9283716   10.8430119    4.3974713 
C    -2.9047858   10.1275233    3.9600007 
H    -3.1072916    9.9915955    2.8799856 
C    -2.3896950    8.8051031    4.5482862 
H    -2.1354448    8.9725740    5.6100861 
H    -1.4760230    8.4985892    4.0095570 
S    -3.6091790    7.4159358    4.5167833 
C    -4.2091983   10.5504715    4.6697877 
O    -4.2311942   10.8363568    5.8848019 
N    -5.3023266   10.5231615    3.8861958 
H    -5.1770799   10.2039090    2.9085278 
C    -6.6577470   10.7745598    4.3375756 
H    -6.6169558   11.2592687    5.3295571 
H    -7.1959892   11.4769937    3.6447707 
C    -7.4872849    9.4769625    4.4569820 
O    -8.7311969    9.5001974    4.5152055 
N    -6.7934939    8.3251917    4.4924959 
H    -5.7580352    8.3136028    4.4424007 
C    -7.4737110    7.0353121    4.6398437 
H    -6.6915439    6.2743004    4.4513420 
C    -8.0642061    6.8438476    6.0378708 
H    -8.5470818    5.8564670    6.1332224 
H    -7.2435299    6.9272858    6.7709954 
H    -8.8175970    7.6203610    6.2490934 
C    -8.5228704    6.8433229    3.5313279 
O    -9.6205803    6.3123413    3.7180964 
N    -8.1253385    7.2367061    2.2872046 
H    -7.1803234    7.6234273    2.1197187 
C    -9.0239659    7.0097005    1.1773777 
H   -10.0404944    7.3445691    1.4428028 
H    -8.7057122    7.6023908    0.2885589 
C    -9.1486843    5.5250325    0.7871189 
O   -10.1915484    5.0880124    0.2749848 
N    -8.0364690    4.7930943    1.0105376 
H    -7.2373656    5.2434868    1.4879342 
C    -7.9138006    3.3651945    0.7848528 
H    -6.8891325    3.0877096    1.0951982 
H    -8.6146321    2.7285367    1.3659905 
C    -8.0638794    2.9473913   -0.6876850 
O    -8.3644991    1.7943655   -1.0237252 
N    -7.7609355    3.9027755   -1.6045326 
H    -7.3618461    4.7976082   -1.2935805 
C    -7.6345103    3.5057618   -3.0004249 
H    -8.5859422    3.0542677   -3.3278077 
C    -7.2769516    4.7147768   -3.8710680 
H    -6.3741305    5.2221095   -3.4789864 
H    -7.0722277    4.3732911   -4.9000258 
H    -8.1142663    5.4332374   -3.8942220 
C    -6.5475268    2.4210750   -3.1535085 
O    -6.6089808    1.5512075   -4.0270307 
N    -5.5056544    2.6012353   -2.3076217 
H    -5.5834228    3.3346697   -1.5930356 
C    -4.2591705    1.8637098   -2.3176114 
H    -3.8034190    1.9253823   -3.3262660 
C    -3.2979223    2.5831613   -1.3457989 
H    -3.0486249    3.5700997   -1.7742550 
H    -2.3735188    1.9914065   -1.2283909 
S    -4.0063494    2.8612998    0.3532085 
C    -4.3753948    0.3384814   -2.0792228 
O    -3.4717604   -0.3714107   -2.5524810 
N    -5.4260088   -0.1036251   -1.3758235 
H    -6.0915982    0.5932463   -1.0328647 
C    -5.6295978   -1.5328072   -0.9937974 
H    -4.6356281   -2.0044583   -1.0904236 
H    -5.9394933   -1.5553398    0.0882623 
H    -6.3482545   -2.0611987   -1.6844738 
H    -4.1770406    5.7234782    8.5523397 
C    -3.2248749    5.8051323    7.9377127 
H    -3.4431205    6.4421695    7.0567748 
H    -2.4729559    6.3077664    8.5926795 
C    -2.8191421    4.3639040    7.5156675 
O    -3.4780976    3.3985286    7.9347326 
N    -1.7510764    4.2685265    6.6941471 
H    -1.3131055    5.1319818    6.3675255 
C    -1.3070495    3.0248261    6.0402102 
H    -1.9555401    2.2581376    6.5043368 
C    -1.6568309    3.0833686    4.5440065 
H    -1.2651325    2.1866989    4.0289732 
H    -2.7526485    3.1273766    4.3853810 
H    -1.2206706    3.9753493    4.0555537 
H    -0.2323085    2.7373369    6.2331031 
H    -3.3349521    7.4137033   -7.9982654 
C    -4.4277497    7.4146373   -7.7009873 
H    -4.9086570    8.1826869   -8.3319425 
H    -4.9142665    6.4544265   -7.9955828 
C    -4.6840362    7.8214026   -6.2465948 
O    -5.8064418    8.2634057   -5.9549649 
N    -3.6969363    7.7419659   -5.3209822 
H    -2.8288218    7.2153707   -5.4934682 
C    -3.9103357    8.2380088   -3.9504896 
H    -4.6747201    7.6291727   -3.4376709 
C    -2.6030591    8.1486067   -3.1497118 
H    -1.7906838    8.6690851   -3.6868277 
H    -2.3123163    7.0953418   -2.9954814 
S    -2.8079036    8.9983281   -1.5310683 
C    -4.3275792    9.7206616   -4.0373767 
O    -3.5507936   10.5481189   -4.5709825 
N    -5.5065277   10.1197428   -3.5157433 
C    -6.6091181    9.2546299   -3.0384188 
H    -6.4847059    9.0586903   -1.9550040 
H    -6.5962271    8.3007168   -3.5842454 
C    -7.8485775   10.1005444   -3.3531514 
H    -8.7205563    9.8226283   -2.7368049 
H    -8.1101900    9.9746076   -4.4200011 
C    -7.3716019   11.5362400   -3.0952752 
H    -7.3658826   11.7404781   -2.0081519 
H    -7.9865897   12.3071632   -3.5882161 
C    -5.9173964   11.5371972   -3.6297224 
H    -5.8725532   11.8522731   -4.6867372 
C    -5.0458024   12.5084096   -2.8253403 
O    -5.0655987   13.7245440   -3.0724176 
N    -4.3767153   11.9433911   -1.7947136 
H    -4.3534548   10.9134470   -1.7217804 
C    -3.6070808   12.6842173   -0.8046251 
H    -4.0155566   13.7084628   -0.7603179 
C    -3.7406962   11.9951566    0.5558824 
H    -3.2075260   12.5684695    1.3264988 
H    -4.8034519   11.9122399    0.8436337 
H    -3.3194263   10.9730018    0.5135503 
C    -2.1120881   12.8361959   -1.1506950 
O    -1.3969032   13.5915407   -0.4854340 
N    -1.6652447   12.0551730   -2.1664808 
H    -2.3578178   11.4873161   -2.6630154 
C    -0.3053226   12.0656260   -2.6849713 
H    -0.3083889   11.3736734   -3.5457410 
H    -0.0167290   13.0826760   -3.0885142 
C     0.7909768   11.5582932   -1.7019953 
O     1.9730825   11.9214870   -1.8705261 
N     0.3890829   10.7004559   -0.7565569 
H    -0.5952806   10.4098444   -0.7858634 
C     1.2087890   10.2427549    0.4101662 
H     1.8307844   11.1084647    0.6878011 
C     0.1982810    9.8941526    1.5139466 
H    -0.4472564    9.0438089    1.2079792 
H     0.7227138    9.6044680    2.4433996 
H    -0.4582740   10.7559767    1.7486262 
H     1.8939050    9.3789506    0.2358824 
Fe   -4.0460599    7.0098404    2.3725838 
Fe   -4.1501702    5.0459361    0.5793121 
Fe   -3.9324593    7.5595871   -0.1952296 
S    -5.1436556    5.1450600    2.5036428 
S    -5.2187919    8.6148770    1.3295434 
S    -2.3948768    6.3739335    1.0313991 
S    -5.1735703    5.9761034   -1.1457394 
