# Supplementary material for: Benchmark Study of Redox Potential Calculations for Iron–Sulfur Clusters in Proteins
Source: Inorg Chem. 2022 Apr 11;61(16):5991–6007. doi: 10.1021/acs.inorgchem.1c03422 (PMC9044450; doi:10.1021/acs.inorgchem.1c03422)
Supplement: Supplementary file 2 — ic1c03422_si_002.zip [file ic1c03422_si_002.zip › xyz/3Fd1-Int-FF14SB-Free-Red]

151
Energy = -10065.7623247003
H    -0.2213980   13.2385056    4.9199552 
C    -1.0990486   13.6127030    4.3001387 
H    -1.6394599   14.3065040    4.9645026 
H    -0.7900537   14.1979694    3.3893233 
C    -2.1437938   12.5430546    3.9452960 
O    -3.2554706   12.9374466    3.5765053 
N    -1.8504241   11.2325548    4.1184266 
H    -0.8927837   10.9242364    4.3153002 
C    -2.8681032   10.1881038    3.9487574 
H    -3.0904439   10.0369737    2.8754812 
C    -2.3092432    8.8801384    4.5308076 
H    -1.9608569    9.0799607    5.5606577 
H    -1.4485287    8.5585235    3.9195133 
S    -3.5398110    7.5142315    4.6102557 
C    -4.1657819   10.5962579    4.6745180 
O    -4.1727361   10.9206882    5.8839046 
N    -5.2648764   10.5303199    3.9070987 
H    -5.1538889   10.1463586    2.9414897 
C    -6.6171222   10.7757812    4.3666546 
H    -6.5747724   11.2827806    5.3475307 
H    -7.1640178   11.4606142    3.6614463 
C    -7.4408135    9.4775578    4.5207760 
O    -8.6865394    9.5047322    4.5954350 
N    -6.7508320    8.3272671    4.5681257 
H    -5.7147229    8.3122439    4.4814344 
C    -7.4364990    7.0354486    4.6761384 
H    -6.6633905    6.2831344    4.4211794 
C    -7.9927297    6.7760435    6.0751149 
H    -8.5196891    5.8075102    6.1126993 
H    -7.1478947    6.7588426    6.7845314 
H    -8.7018977    7.5685795    6.3684237 
C    -8.5077858    6.8859179    3.5827909 
O    -9.6119863    6.3624697    3.7765994 
N    -8.1167839    7.2951043    2.3484085 
H    -7.1569284    7.6573277    2.1708210 
C    -8.9972522    7.0487806    1.2301054 
H   -10.0200651    7.3960941    1.4585716 
H    -8.6363778    7.6126006    0.3399604 
C    -9.1302703    5.5587669    0.8730141 
O   -10.1978657    5.1177241    0.4024076 
N    -8.0259676    4.8227825    1.0621571 
H    -7.1852400    5.2499313    1.5082225 
C    -7.9277127    3.4014949    0.7936990 
H    -6.8878668    3.1161337    1.0485055 
H    -8.6137550    2.7565212    1.3895193 
C    -8.1596344    3.0417994   -0.6860416 
O    -8.5790096    1.9311096   -1.0457057 
N    -7.8126225    4.0034933   -1.5827364 
H    -7.2448056    4.8134298   -1.2668349 
C    -7.7304611    3.6272137   -2.9893884 
H    -8.6992559    3.1962562   -3.2916811 
C    -7.3753742    4.8458444   -3.8532530 
H    -6.4951176    5.3656735   -3.4272298 
H    -7.1262585    4.5103933   -4.8754657 
H    -8.2242201    5.5543577   -3.9006771 
C    -6.6817995    2.5134574   -3.2004558 
O    -6.8053062    1.6702331   -4.1007847 
N    -5.6161108    2.6201417   -2.3760390 
H    -5.6093226    3.3656871   -1.6633021 
C    -4.3666238    1.8952505   -2.5030088 
H    -4.0269540    1.9465616   -3.5573616 
C    -3.3189493    2.6353538   -1.6399295 
H    -3.1490629    3.6347814   -2.0825266 
H    -2.3769115    2.0595961   -1.6519299 
S    -3.8434672    2.8515638    0.1218307 
C    -4.4283732    0.3761111   -2.2253853 
O    -3.5224879   -0.3199631   -2.7194906 
N    -5.4402017   -0.0941878   -1.4820325 
H    -6.0838620    0.5944179   -1.0850355 
C    -5.5975075   -1.5284003   -1.0835483 
H    -4.5969475   -1.9807718   -1.2086800 
H    -5.8822709   -1.5482052    0.0067696 
H    -6.3305318   -2.0744892   -1.7457792 
H    -4.2322722    5.7460685    8.5400785 
C    -3.2844818    5.8471743    7.9278600 
H    -3.5083685    6.4876842    7.0481920 
H    -2.5355525    6.3560979    8.5843436 
C    -2.8555795    4.4120615    7.5132074 
O    -3.4600900    3.4331044    7.9866734 
N    -1.8214647    4.3394086    6.6500660 
H    -1.4623279    5.2136164    6.2601946 
C    -1.3617999    3.0984043    6.0006441 
H    -2.0134931    2.3305038    6.4611586 
C    -1.7093262    3.1589977    4.5029845 
H    -1.3123265    2.2652129    3.9864099 
H    -2.8042870    3.1975602    4.3420686 
H    -1.2806273    4.0545341    4.0128141 
H    -0.2853699    2.8100029    6.2068788 
H    -3.3365547    7.3607933   -7.9677736 
C    -4.4329160    7.3501533   -7.6663060 
H    -4.9096698    8.1382075   -8.2758290 
H    -4.9272645    6.4018639   -7.9872325 
C    -4.6808569    7.7264993   -6.1986832 
O    -5.8038596    8.1549089   -5.8886599 
N    -3.6819876    7.6594888   -5.2890785 
H    -2.8095187    7.1431908   -5.4659594 
C    -3.8823062    8.1772267   -3.9235922 
H    -4.6339683    7.5727205   -3.3845736 
C    -2.5687919    8.0953830   -3.1322315 
H    -1.7584270    8.5780741   -3.7107682 
H    -2.3096701    7.0376954   -2.9493830 
S    -2.7351836    8.9831466   -1.5319784 
C    -4.2980046    9.6548264   -4.0391163 
O    -3.5584518   10.4698383   -4.6420430 
N    -5.4500638   10.0671139   -3.4703596 
C    -6.5352193    9.2179688   -2.9313649 
H    -6.3894223    9.0715794   -1.8428265 
H    -6.5244658    8.2347709   -3.4211554 
C    -7.7810722   10.0451350   -3.2684127 
H    -8.6539960    9.7800875   -2.6474812 
H    -8.0418007    9.8844276   -4.3314112 
C    -7.3093890   11.4901089   -3.0506094 
H    -7.3030224   11.7210015   -1.9692952 
H    -7.9245918   12.2496456   -3.5608091 
C    -5.8536032   11.4816244   -3.5864990 
H    -5.8085047   11.7919841   -4.6447201 
C    -4.9789347   12.4552658   -2.7879698 
O    -5.0289871   13.6758111   -3.0272773 
N    -4.2867597   11.8947081   -1.7734262 
H    -4.2220055   10.8601163   -1.7200341 
C    -3.5411485   12.6432923   -0.7697591 
H    -3.9659635   13.6621532   -0.7323422 
C    -3.6817535   11.9515016    0.5907900 
H    -3.1537217   12.5311429    1.3610643 
H    -4.7443169   11.8617238    0.8754991 
H    -3.2597655   10.9303291    0.5522321 
C    -2.0443527   12.8331779   -1.0891924 
O    -1.3703198   13.6251107   -0.4191861 
N    -1.5476976   12.0700155   -2.0913708 
H    -2.1781099   11.3889771   -2.5273223 
C    -0.1632981   12.1133196   -2.5477673 
H    -0.1080282   11.3861242   -3.3770904 
H     0.1040826   13.1190916   -2.9950322 
C     0.8840314   11.6717383   -1.4771562 
O     2.0156907   12.1776986   -1.4362367 
N     0.4903726   10.6708040   -0.6651924 
H    -0.4502388   10.2755456   -0.7983194 
C     1.2961466   10.1953219    0.5002980 
H     1.9336792   11.0511830    0.7682416 
C     0.2911688    9.8543709    1.6103275 
H    -0.3767288    9.0240745    1.3043199 
H     0.8115291    9.5442660    2.5366148 
H    -0.3404191   10.7310315    1.8529544 
H     1.9763763    9.3337041    0.2953065 
Fe   -3.9823760    7.5640341   -0.1302432 
Fe   -4.1760049    5.0665908    0.5870458 
Fe   -4.0842840    6.9838260    2.4269994 
S    -5.2658467    5.1175469    2.5467144 
S    -5.2672997    8.6681554    1.3730515 
S    -2.3636799    6.4801487    1.1123540 
S    -5.1938904    6.0070032   -1.2812633 
