# Supplementary material for: Benchmark Study of Redox Potential Calculations for Iron–Sulfur Clusters in Proteins
Source: Inorg Chem. 2022 Apr 11;61(16):5991–6007. doi: 10.1021/acs.inorgchem.1c03422 (PMC9044450; doi:10.1021/acs.inorgchem.1c03422)
Supplement: Supplementary file 2 — ic1c03422_si_002.zip [file ic1c03422_si_002.zip › xyz/3Fd1-Int-FF15IPQ-Fix-OX]

151
Energy = -10026.8109426786
H    -0.3702337   13.4248236    4.9797237 
C    -1.2375151   13.7095271    4.3743795 
H    -1.8087607   14.4000021    5.0141867 
H    -0.8967398   14.3103860    3.4996367 
C    -2.2272994   12.5818455    4.0556081 
O    -3.3628673   12.9161231    3.6991234 
N    -1.8916683   11.2929580    4.2865188 
H    -0.9177968   10.9993969    4.4324023 
C    -2.8945842   10.2432470    4.0862108 
H    -3.1195218   10.1528588    3.0059224 
C    -2.3233305    8.9213902    4.5915593 
H    -1.9993348    9.0784968    5.6344056 
H    -1.4523246    8.6505114    3.9740237 
S    -3.5322435    7.5265954    4.5710395 
C    -4.1964422   10.5915914    4.8444329 
O    -4.2372893   10.8001703    6.0697167 
N    -5.2639631   10.5825744    4.0263991 
H    -5.0899412   10.3189474    3.0415136 
C    -6.6420637   10.8486929    4.3742173 
H    -6.6951915   11.4436063    5.3043409 
H    -7.0842743   11.4542867    3.5446957 
C    -7.4881413    9.5721430    4.5517476 
O    -8.7313234    9.6343699    4.6097047 
N    -6.8011898    8.4170579    4.6133724 
H    -5.7694380    8.4170321    4.5473761 
C    -7.4704659    7.1207450    4.7513454 
H    -6.6857133    6.3710622    4.5320804 
C    -8.0298885    6.8924383    6.1530777 
H    -8.5238667    5.9088896    6.2333631 
H    -7.1875487    6.9337882    6.8627347 
H    -8.7498181    7.6799018    6.4264535 
C    -8.5252616    6.9435137    3.6416970 
O    -9.6273474    6.4255146    3.8321708 
N    -8.0913475    7.3335287    2.4120360 
H    -7.1415349    7.7214441    2.3051477 
C    -8.8716235    7.0923951    1.2130450 
H    -9.8934547    7.4952632    1.3008763 
H    -8.3496561    7.6352397    0.3886516 
C    -9.0253211    5.5854437    0.8611496 
O   -10.0807434    5.1539073    0.3898137 
N    -7.9139995    4.8271836    1.0754720 
H    -7.1059579    5.2817327    1.5328654 
C    -7.7767103    3.3795045    0.9020949 
H    -6.7731485    3.1375245    1.3041105 
H    -8.4978356    2.7064389    1.4642991 
C    -7.7708233    2.9157443   -0.5589263 
O    -7.8128960    1.7192563   -0.8617062 
N    -7.6707214    3.8900741   -1.5088045 
H    -7.3618207    4.8261430   -1.2212187 
C    -7.5191503    3.4675696   -2.9003263 
H    -8.4197388    2.8996495   -3.1894866 
C    -7.3421793    4.6870281   -3.8099799 
H    -6.4625808    5.2866786   -3.5052283 
H    -7.2030133    4.3543711   -4.8537486 
H    -8.2445696    5.3240345   -3.7749809 
C    -6.3395155    2.4862627   -3.0545689 
O    -6.3978622    1.5284319   -3.8295442 
N    -5.2430578    2.8266203   -2.3344837 
H    -5.3141943    3.6192538   -1.6845285 
C    -3.9832988    2.0969998   -2.3223455 
H    -3.5474964    2.0878836   -3.3402154 
C    -3.0233322    2.8695714   -1.3930040 
H    -2.8012868    3.8626295   -1.8251391 
H    -2.0798820    2.3077317   -1.2762585 
S    -3.7252075    3.1165837    0.3135132 
C    -4.0964093    0.5863139   -1.9500662 
O    -3.3525857   -0.2197610   -2.5310421 
N    -4.9592677    0.3179433   -0.9588626 
H    -5.5474487    1.0994444   -0.6616590 
C    -5.2763595   -1.0191494   -0.3689555 
H    -4.3141761   -1.5347907   -0.1909776 
H    -5.7547647   -0.7985499    0.6370716 
H    -5.8944389   -1.6362027   -1.0702183 
H    -4.3086501    5.5585604    8.4701952 
C    -3.4113422    5.7071649    7.7930805 
H    -3.6993139    6.4564849    7.0274634 
H    -2.5240184    6.1084492    8.3676826 
C    -3.1522398    4.3350783    7.1417072 
O    -3.4537532    3.2994761    7.7524937 
N    -2.5884395    4.4081539    5.9294030 
H    -2.4248044    5.3353464    5.5226101 
C    -2.0011215    3.2465398    5.2339902 
H    -2.6742317    2.4023047    5.4635491 
C    -1.9982781    3.5047684    3.7261804 
H    -1.5695231    2.6304799    3.2017331 
H    -3.0165206    3.6730949    3.3284484 
H    -1.3798508    4.3855298    3.4592743 
H    -0.9820389    3.0411460    5.6242897 
H    -3.5653622    7.0564745   -7.7890262 
C    -4.6232500    7.0373110   -7.3493324 
H    -5.2529341    7.6270460   -8.0372160 
H    -5.0279277    6.0054120   -7.3526134 
C    -4.7545467    7.6356424   -5.9548523 
O    -5.8947399    7.8194777   -5.5236062 
N    -3.6579248    7.9835434   -5.2374076 
H    -2.7533935    7.5332804   -5.4143859 
C    -3.8912573    8.5943737   -3.9258741 
H    -4.6413200    7.9999558   -3.3780548 
C    -2.6132583    8.6181236   -3.0898649 
H    -1.8491442    9.2536163   -3.5742980 
H    -2.2246183    7.5943779   -2.9549136 
S    -3.0010867    9.3735825   -1.4628383 
C    -4.3707366   10.0447841   -4.1513581 
O    -3.6269792   10.8600903   -4.7466432 
N    -5.5689555   10.4154381   -3.6542251 
C    -6.6217255    9.5501108   -3.0740199 
H    -6.4538274    9.4407270   -1.9837678 
H    -6.5903420    8.5612535   -3.5518451 
C    -7.8943384   10.3393143   -3.4017151 
H    -8.7520777   10.0674652   -2.7624730 
H    -8.1686246   10.1529044   -4.4565089 
C    -7.4562860   11.8002767   -3.2138559 
H    -7.4488311   12.0568400   -2.1383675 
H    -8.0999642   12.5291050   -3.7325070 
C    -6.0082206   11.8249342   -3.7681522 
H    -5.9745728   12.1365875   -4.8220499 
C    -5.0978098   12.7657771   -2.9636290 
O    -4.8692367   13.9345505   -3.2890741 
N    -4.6388639   12.2082774   -1.8082479 
H    -4.6482135   11.1833442   -1.7060323 
C    -3.8003979   12.9464275   -0.8806199 
H    -4.2006771   13.9735072   -0.8082596 
C    -3.8150187   12.2736222    0.4988480 
H    -3.3259353   12.9235715    1.2396312 
H    -4.8535521   12.0758249    0.8172204 
H    -3.2852866   11.3049605    0.4718726 
C    -2.3427194   13.0884636   -1.3422412 
O    -1.5600359   13.7503206   -0.6530153 
N    -1.9771400   12.4017087   -2.4514540 
H    -2.6932020   11.9143815   -2.9968061 
C    -0.5906314   12.3051881   -2.8981054 
H    -0.5711952   11.5369802   -3.6901063 
H    -0.2065597   13.2573457   -3.3582882 
C     0.3472419   11.8691148   -1.7524497 
O     1.5320893   12.2288885   -1.7157120 
N    -0.1816963   11.0642082   -0.8211012 
H    -1.1242051   10.6760789   -0.9495880 
C     0.5876908   10.7082706    0.3862860 
H     1.1089613   11.6332062    0.6965066 
C    -0.3894206   10.2804240    1.4838212 
H    -0.9384503    9.3549361    1.2117767 
H     0.1707048   10.0784960    2.4171784 
H    -1.1377451   11.0716182    1.6922542 
H     1.3658713    9.9449834    0.2267646 
Fe   -3.9834329    7.1865377    2.4060144 
Fe   -4.0310021    5.2564166    0.5757136 
Fe   -3.9215578    7.7900895   -0.1534825 
S    -5.0644358    5.2981790    2.4789739 
S    -5.1577712    8.8220407    1.4174588 
S    -2.3249492    6.6234209    1.0328651 
S    -5.0524957    6.1527363   -1.1649499 
