# Supplementary material for: Benchmark Study of Redox Potential Calculations for Iron–Sulfur Clusters in Proteins
Source: Inorg Chem. 2022 Apr 11;61(16):5991–6007. doi: 10.1021/acs.inorgchem.1c03422 (PMC9044450; doi:10.1021/acs.inorgchem.1c03422)
Supplement: Supplementary file 2 — ic1c03422_si_002.zip [file ic1c03422_si_002.zip › xyz/3Fd1-Int-FF15IPQ-Fix-Red]

151
Energy = -10026.5245550959
H    -0.3700657   13.4248423    4.9796494 
C    -1.2387075   13.7106762    4.3733506 
H    -1.8082967   14.4007340    5.0141152 
H    -0.8969012   14.3111604    3.4989412 
C    -2.2369033   12.5867084    4.0551932 
O    -3.3719352   12.9395933    3.7156609 
N    -1.9011617   11.2999101    4.2747619 
H    -0.9240153   11.0079992    4.3973458 
C    -2.9003460   10.2377537    4.1048487 
H    -3.1325823   10.1162547    3.0287441 
C    -2.3128166    8.9338702    4.6364373 
H    -1.9500829    9.1274705    5.6613152 
H    -1.4679561    8.6389979    3.9936204 
S    -3.5441636    7.5693968    4.6749306 
C    -4.1996730   10.5976633    4.8632739 
O    -4.2320234   10.8320048    6.0875406 
N    -5.2636201   10.5874227    4.0450084 
H    -5.0994090   10.2630584    3.0677687 
C    -6.6420218   10.8541524    4.3838491 
H    -6.7003944   11.4527226    5.3112756 
H    -7.0838643   11.4557535    3.5480961 
C    -7.4933433    9.5815127    4.5638443 
O    -8.7381821    9.6587146    4.6323118 
N    -6.8152182    8.4253680    4.6219890 
H    -5.7831312    8.4185306    4.5338429 
C    -7.4861438    7.1285899    4.7439221 
H    -6.7040119    6.3823406    4.5016788 
C    -8.0331080    6.8881821    6.1480865 
H    -8.5312426    5.9061063    6.2212389 
H    -7.1835417    6.9168174    6.8509403 
H    -8.7475673    7.6758795    6.4367892 
C    -8.5498126    6.9637494    3.6416669 
O    -9.6622997    6.4659593    3.8484583 
N    -8.1142930    7.3417827    2.4134668 
H    -7.1471457    7.6959124    2.2986685 
C    -8.8849834    7.0946958    1.2096749 
H    -9.9062296    7.4994850    1.2923003 
H    -8.3544880    7.6354057    0.3879358 
C    -9.0460430    5.5866640    0.8604699 
O   -10.1167795    5.1601319    0.4080559 
N    -7.9395168    4.8306165    1.0669795 
H    -7.1159118    5.2814622    1.5135203 
C    -7.7904294    3.3870953    0.8860036 
H    -6.7766417    3.1620176    1.2756477 
H    -8.5016924    2.7090126    1.4585645 
C    -7.7989753    2.9301446   -0.5779315 
O    -7.8924959    1.7357720   -0.8844224 
N    -7.6632842    3.9072913   -1.5224107 
H    -7.2353591    4.8082350   -1.2441143 
C    -7.5155181    3.4645027   -2.9075225 
H    -8.4174696    2.8912733   -3.1811798 
C    -7.3443523    4.6704151   -3.8372970 
H    -6.4761991    5.2842012   -3.5277093 
H    -7.1958488    4.3190553   -4.8746847 
H    -8.2542300    5.2978917   -3.8153782 
C    -6.3422929    2.4784242   -3.0649623 
O    -6.4179379    1.5159184   -3.8407026 
N    -5.2403297    2.8062600   -2.3564496 
H    -5.2669019    3.6322852   -1.7367637 
C    -3.9879424    2.0658870   -2.3850169 
H    -3.6049564    2.0269929   -3.4247490 
C    -2.9803326    2.8518341   -1.5184461 
H    -2.8100618    3.8438916   -1.9768257 
H    -2.0240265    2.3010651   -1.4783414 
S    -3.5689337    3.0915829    0.2185919 
C    -4.1078680    0.5654859   -1.9845991 
O    -3.4019026   -0.2646799   -2.5859584 
N    -4.9470749    0.3149480   -0.9703375 
H    -5.4253456    1.1326677   -0.5863192 
C    -5.2720860   -1.0151748   -0.3730797 
H    -4.3138250   -1.5383036   -0.1873796 
H    -5.7530245   -0.7968619    0.6347729 
H    -5.8916569   -1.6340137   -1.0719475 
H    -4.3093886    5.5587540    8.4685166 
C    -3.4100483    5.7104721    7.7902938 
H    -3.6963659    6.4607288    7.0232945 
H    -2.5235589    6.1100614    8.3672792 
C    -3.1275773    4.3388786    7.1510952 
O    -3.3602605    3.3054892    7.7996213 
N    -2.5988576    4.4105459    5.9255554 
H    -2.5331459    5.3325923    5.4738244 
C    -2.0042263    3.2517193    5.2269652 
H    -2.6747317    2.4033314    5.4518013 
C    -2.0025577    3.5174693    3.7201823 
H    -1.5921133    2.6390736    3.1882824 
H    -3.0188990    3.7051975    3.3268879 
H    -1.3721141    4.3890312    3.4556770 
H    -0.9839030    3.0436091    5.6207766 
H    -3.5650284    7.0560855   -7.7896325 
C    -4.6246334    7.0366070   -7.3489167 
H    -5.2510786    7.6265852   -8.0389574 
H    -5.0284336    6.0048917   -7.3522753 
C    -4.7608433    7.6398165   -5.9542266 
O    -5.9067066    7.8634563   -5.5584877 
N    -3.6685076    7.9457832   -5.2175521 
H    -2.7829805    7.4502534   -5.3697573 
C    -3.9003812    8.5635511   -3.9050490 
H    -4.6482349    7.9710023   -3.3494482 
C    -2.6280712    8.5809245   -3.0612215 
H    -1.8436551    9.1790817   -3.5635650 
H    -2.2756326    7.5474408   -2.9005199 
S    -3.0265322    9.3653688   -1.4528646 
C    -4.3691355   10.0122282   -4.1480556 
O    -3.6348097   10.8221424   -4.7670818 
N    -5.5654181   10.3896258   -3.6512461 
C    -6.6052295    9.5305678   -3.0404592 
H    -6.4256273    9.4447495   -1.9505620 
H    -6.5722693    8.5284500   -3.4889428 
C    -7.8830792   10.3051286   -3.3804560 
H    -8.7389043   10.0384820   -2.7365860 
H    -8.1554330   10.0993774   -4.4326325 
C    -7.4537707   11.7721823   -3.2179087 
H    -7.4490375   12.0458671   -2.1466675 
H    -8.1003775   12.4898404   -3.7496290 
C    -6.0031644   11.7954629   -3.7691872 
H    -5.9659461   12.1078116   -4.8232313 
C    -5.1004311   12.7408998   -2.9607803 
O    -4.8916547   13.9180225   -3.2808601 
N    -4.6335733   12.1803146   -1.8125977 
H    -4.6017213   11.1487331   -1.7236037 
C    -3.8028530   12.9245790   -0.8833774 
H    -4.2134877   13.9475019   -0.8072073 
C    -3.8055564   12.2466505    0.4939360 
H    -3.3002643   12.8917446    1.2285652 
H    -4.8408332   12.0550248    0.8249493 
H    -3.2886852   11.2718771    0.4551891 
C    -2.3513553   13.0879503   -1.3538584 
O    -1.5767200   13.7794723   -0.6826088 
N    -1.9815739   12.4005915   -2.4595940 
H    -2.6821339   11.8400718   -2.9524403 
C    -0.5939193   12.3014921   -2.8967875 
H    -0.5727820   11.5318113   -3.6872758 
H    -0.2077253   13.2554683   -3.3577045 
C     0.3376342   11.8673934   -1.7440833 
O     1.5203967   12.2437349   -1.6958486 
N    -0.1912828   11.0546237   -0.8224653 
H    -1.1211498   10.6295199   -0.9686831 
C     0.5784137   10.7022286    0.3870970 
H     1.0949786   11.6317616    0.6935624 
C    -0.3964271   10.2677147    1.4836858 
H    -0.9393695    9.3393371    1.2127626 
H     0.1657087   10.0696543    2.4171056 
H    -1.1479348   11.0557630    1.6917337 
H     1.3613209    9.9422796    0.2277188 
Fe   -4.0337167    7.7581045   -0.0981417 
Fe   -4.1048487    5.2609700    0.6044944 
Fe   -4.0636147    7.1478110    2.4628071 
S    -5.2124044    5.2700400    2.5618031 
S    -5.2349527    8.8592343    1.4684782 
S    -2.3424558    6.7280086    1.1192470 
S    -5.1434699    6.1471924   -1.2872236 
