# Supplementary material for: Benchmark Study of Redox Potential Calculations for Iron–Sulfur Clusters in Proteins
Source: Inorg Chem. 2022 Apr 11;61(16):5991–6007. doi: 10.1021/acs.inorgchem.1c03422 (PMC9044450; doi:10.1021/acs.inorgchem.1c03422)
Supplement: Supplementary file 2 — ic1c03422_si_002.zip [file ic1c03422_si_002.zip › xyz/3Fd1-Int-FF15IPQ-Free-OX]

151
Energy = -10034.4358885453
H    -0.0987257   13.0966615    4.8723191 
C    -0.9755409   13.4543371    4.2375242 
H    -1.5267975   14.1347509    4.9077503 
H    -0.6775658   14.0670457    3.3428915 
C    -1.9969468   12.3858543    3.8427048 
O    -3.1345350   12.7936469    3.5682665 
N    -1.6732038   11.0774339    3.8508489 
H    -0.7051241   10.7688352    3.9954435 
C    -2.7028692   10.0394573    3.6807145 
H    -2.8782737    9.8338182    2.6082355 
C    -2.2105310    8.7643906    4.3842145 
H    -1.9694356    9.0259604    5.4303556 
H    -1.2990027    8.4046784    3.8820310 
S    -3.4449254    7.3890981    4.4546772 
C    -3.9934302   10.5169261    4.3683014 
O    -3.9508759   10.8361904    5.5641996 
N    -5.1167698   10.4880550    3.6286435 
H    -5.0412772   10.1085813    2.6681444 
C    -6.4411963   10.7769056    4.1477392 
H    -6.3288209   11.2729610    5.1281396 
H    -7.0016004   11.4901739    3.4866315 
C    -7.2913703    9.5041216    4.3576136 
O    -8.5356690    9.5436874    4.3938158 
N    -6.6150120    8.3506029    4.5162858 
H    -5.5807943    8.3184532    4.4581886 
C    -7.3191086    7.0879744    4.7617362 
H    -6.5490338    6.3005895    4.6447109 
C    -7.9480538    7.0185502    6.1552828 
H    -8.4052465    6.0293566    6.3313455 
H    -7.1613428    7.2097185    6.9033780 
H    -8.7330617    7.7847717    6.2623402 
C    -8.3651656    6.8273293    3.6653874 
O    -9.4507571    6.2841488    3.8824574 
N    -7.9801651    7.1799159    2.4078311 
H    -7.0477442    7.5804074    2.2192167 
C    -8.8979279    6.9388242    1.3194867 
H    -9.9071808    7.2949811    1.5872043 
H    -8.5738630    7.4973031    0.4106707 
C    -9.0321419    5.4477099    0.9869507 
O   -10.0962842    4.9797623    0.5487068 
N    -7.9102871    4.7188968    1.1572710 
H    -7.0822291    5.1634712    1.5917815 
C    -7.8159649    3.2936564    0.9053077 
H    -6.7882743    2.9918733    1.1835271 
H    -8.5182609    2.6551432    1.4863586 
C    -8.0144078    2.9141798   -0.5734358 
O    -8.3150840    1.7641957   -0.9257783 
N    -7.7744208    3.8980868   -1.4783248 
H    -7.3526434    4.7793549   -1.1611098 
C    -7.7108155    3.5471070   -2.8932488 
H    -8.6727410    3.0966146   -3.1905559 
C    -7.4064691    4.7929636   -3.7339641 
H    -6.5033031    5.3038566   -3.3471589 
H    -7.2126144    4.4936310   -4.7775254 
H    -8.2594997    5.4973825   -3.7179469 
C    -6.6341267    2.4637892   -3.1246185 
O    -6.7465952    1.6103830   -4.0125409 
N    -5.5561933    2.6088318   -2.3184885 
H    -5.5875848    3.3330679   -1.5909106 
C    -4.3284040    1.8418477   -2.3788158 
H    -3.9156380    1.8927615   -3.4059704 
C    -3.3013283    2.5189921   -1.4452533 
H    -3.0311384    3.5060278   -1.8609369 
H    -2.3971526    1.8893317   -1.3819911 
S    -3.9305331    2.7690277    0.2882724 
C    -4.4524434    0.3212090   -2.1207364 
O    -3.5283555   -0.3840699   -2.5595074 
N    -5.5174057   -0.1223664   -1.4395426 
H    -6.1948559    0.5735524   -1.1148144 
C    -5.7186725   -1.5524185   -1.0509860 
H    -4.7285923   -2.0260211   -1.1767241 
H    -5.9833014   -1.5897955    0.0434627 
H    -6.4514240   -2.0886363   -1.7213643 
H    -4.3114932    5.6737485    8.5903268 
C    -3.3472763    5.7996499    7.9792232 
H    -3.6046456    6.4065279    7.0861239 
H    -2.6083245    6.3480996    8.6197856 
C    -2.8928477    4.3623258    7.5518304 
O    -3.5495276    3.3929285    7.9653956 
N    -1.8107215    4.2895699    6.7504996 
H    -1.4126523    5.1632326    6.3995907 
C    -1.3227499    3.0474995    6.0998868 
H    -1.9540005    2.2662217    6.5621755 
C    -1.6663108    3.1141640    4.6008109 
H    -1.2906761    2.2035543    4.0976103 
H    -2.7596066    3.1786107    4.4333021 
H    -1.2019078    3.9903085    4.1073545 
H    -0.2321436    2.7867346    6.2796582 
H    -3.2282878    7.3156903   -7.9323347 
C    -4.3205702    7.3178103   -7.5960593 
H    -4.8080300    8.1185990   -8.1823482 
H    -4.8369291    6.3854952   -7.9175740 
C    -4.5269837    7.6489989   -6.1137083 
O    -5.6750936    7.9075461   -5.7269764 
N    -3.4719195    7.7351137   -5.2708866 
H    -2.5599870    7.3184422   -5.4904979 
C    -3.6729471    8.2066395   -3.8928847 
H    -4.3999535    7.5596931   -3.3731016 
C    -2.3483087    8.1686421   -3.1228187 
H    -1.5846321    8.7565732   -3.6632847 
H    -1.9952517    7.1300261   -3.0073262 
S    -2.5734055    8.9553411   -1.4766241 
C    -4.1521991    9.6688105   -3.9695398 
O    -3.4167230   10.5228993   -4.5222866 
N    -5.3399945   10.0217353   -3.4424330 
C    -6.3960647    9.1273288   -2.9133846 
H    -6.2546945    8.9958620   -1.8221919 
H    -6.3388704    8.1471363   -3.4071603 
C    -7.6734404    9.8999403   -3.2608370 
H    -8.5384601    9.5964072   -2.6465472 
H    -7.9211286    9.7247864   -4.3238904 
C    -7.2665064   11.3655779   -3.0436730 
H    -7.2833769   11.6028204   -1.9633660 
H    -7.9115096   12.0923617   -3.5640981 
C    -5.8081366   11.4223470   -3.5687420 
H    -5.7720924   11.7267260   -4.6286835 
C    -4.9742676   12.4347799   -2.7726340 
O    -5.1018442   13.6510289   -2.9778784 
N    -4.2036020   11.8906161   -1.7988115 
H    -4.1421737   10.8623446   -1.7342664 
C    -3.5490571   12.6456885   -0.7402709 
H    -3.9766541   13.6632958   -0.7560652 
C    -3.8257545   11.9585802    0.6017951 
H    -3.4267152   12.5506296    1.4382048 
H    -4.9138759   11.8291154    0.7409650 
H    -3.3611967   10.9548825    0.6182994 
C    -2.0267779   12.8248183   -0.9121157 
O    -1.4159015   13.5773745   -0.1373252 
N    -1.4617074   12.0888403   -1.8946548 
H    -2.1054051   11.5326967   -2.4642635 
C    -0.0581491   12.1252985   -2.3142853 
H     0.0113171   11.4016359   -3.1461141 
H     0.2089593   13.1323950   -2.7514997 
C     0.9574599   11.6509766   -1.2266245 
O     2.0221324   12.2490426   -1.0231664 
N     0.6233882   10.5050565   -0.5957915 
H    -0.2879372   10.0808602   -0.8121934 
C     1.4230032    9.9294340    0.5286080 
H     2.0483307   10.7666288    0.8671048 
C     0.4273831    9.4911267    1.6094306 
H    -0.1704822    8.6153863    1.2798688 
H     0.9573916    9.2037197    2.5360871 
H    -0.2734743   10.3132376    1.8524894 
H     2.1168399    9.0914908    0.2779012 
Fe   -3.9181224    6.9244531    2.3340565 
Fe   -4.0115715    4.9518253    0.5516041 
Fe   -3.7483896    7.4554010   -0.2388563 
S    -4.9782261    5.0493377    2.5041680 
S    -5.1143395    8.4674109    1.2350490 
S    -2.2489842    6.2809684    1.0277031 
S    -4.9854303    5.8754992   -1.2043248 
