# Supplementary material for: Benchmark Study of Redox Potential Calculations for Iron–Sulfur Clusters in Proteins
Source: Inorg Chem. 2022 Apr 11;61(16):5991–6007. doi: 10.1021/acs.inorgchem.1c03422 (PMC9044450; doi:10.1021/acs.inorgchem.1c03422)
Supplement: Supplementary file 2 — ic1c03422_si_002.zip [file ic1c03422_si_002.zip › xyz/3Fd1-Int-FF15IPQ-Free-Red]

151
Energy = -10034.1755835841
H    -0.1508972   13.1122047    4.9608699 
C    -1.0471525   13.4765346    4.3564266 
H    -1.5547940   14.1871643    5.0307011 
H    -0.7663276   14.0600279    3.4347048 
C    -2.1009087   12.4045348    4.0465209 
O    -3.2462097   12.8092369    3.8129134 
N    -1.7742087   11.0970888    4.1018831 
H    -0.7963352   10.7967819    4.1810249 
C    -2.7867505   10.0358701    3.9783664 
H    -3.0133134    9.8450652    2.9112339 
C    -2.2221713    8.7550286    4.6050968 
H    -1.8983659    8.9839769    5.6364427 
H    -1.3489217    8.4254374    4.0178274 
S    -3.4556287    7.3900218    4.6767591 
C    -4.0815166   10.4560767    4.7017848 
O    -4.0970412   10.7226522    5.9246860 
N    -5.1686917   10.4669147    3.9211180 
H    -5.0646657   10.0969978    2.9495346 
C    -6.5138877   10.7254862    4.3910453 
H    -6.4603733   11.2225442    5.3763313 
H    -7.0568431   11.4250351    3.6992067 
C    -7.3358309    9.4291597    4.5394060 
O    -8.5824878    9.4522375    4.5840780 
N    -6.6479898    8.2800760    4.6243899 
H    -5.6126974    8.2549274    4.5479318 
C    -7.3426887    6.9979322    4.7659214 
H    -6.5795156    6.2327371    4.5228588 
C    -7.8935718    6.7807683    6.1742578 
H    -8.4024752    5.8041898    6.2523721 
H    -7.0448038    6.8136758    6.8791503 
H    -8.6140400    7.5735006    6.4391472 
C    -8.4284054    6.8463352    3.6903644 
O    -9.5326621    6.3349010    3.9081416 
N    -8.0517301    7.2480343    2.4492042 
H    -7.0905928    7.5945364    2.2571200 
C    -8.9567392    7.0174887    1.3480055 
H    -9.9681034    7.3782343    1.5996266 
H    -8.6064540    7.5738202    0.4486174 
C    -9.0965579    5.5297978    1.0028021 
O   -10.1663806    5.0726133    0.5549708 
N    -7.9876608    4.7961047    1.1763738 
H    -7.1394389    5.2198331    1.6099489 
C    -7.8990762    3.3784935    0.8968374 
H    -6.8582082    3.0827397    1.1354802 
H    -8.5809694    2.7332894    1.4951588 
C    -8.1535362    3.0372743   -0.5819301 
O    -8.5468112    1.9177912   -0.9505897 
N    -7.8629142    4.0240081   -1.4671734 
H    -7.3099111    4.8417691   -1.1521436 
C    -7.8491552    3.6961636   -2.8867978 
H    -8.8323842    3.2796489   -3.1624231 
C    -7.5245540    4.9464932   -3.7152064 
H    -6.6291335    5.4483067   -3.2995637 
H    -7.3092218    4.6499876   -4.7554934 
H    -8.3751143    5.6541777   -3.7088320 
C    -6.8149749    2.5899958   -3.1793016 
O    -6.9779519    1.7842308   -4.1108641 
N    -5.7222903    2.6598598   -2.3872090 
H    -5.6955897    3.3784412   -1.6476015 
C    -4.4852233    1.9209056   -2.5428184 
H    -4.1652517    1.9701673   -3.6031127 
C    -3.4064195    2.6324853   -1.6917931 
H    -3.2283726    3.6392322   -2.1126738 
H    -2.4753194    2.0409794   -1.7386035 
S    -3.8858933    2.8069778    0.0865330 
C    -4.5506393    0.4044178   -2.2539026 
O    -3.6397350   -0.2928004   -2.7360710 
N    -5.5632723   -0.0565825   -1.5050325 
H    -6.2111160    0.6400565   -1.1274937 
C    -5.7166875   -1.4847150   -1.0789243 
H    -4.7136670   -1.9345346   -1.1967409 
H    -5.9735276   -1.4958647    0.0192331 
H    -6.4447927   -2.0539916   -1.7299894 
H    -4.3397548    5.6034239    8.5686990 
C    -3.3678066    5.7416955    7.9711516 
H    -3.5962591    6.3986983    7.1030960 
H    -2.6117767    6.2256560    8.6448018 
C    -2.9262826    4.3174442    7.5026120 
O    -3.5265427    3.3337050    7.9712914 
N    -1.8947727    4.2720148    6.6392950 
H    -1.5793860    5.1553508    6.2300601 
C    -1.3579980    3.0361776    6.0168318 
H    -1.9930635    2.2454970    6.4591076 
C    -1.6445022    3.0905141    4.5060810 
H    -1.2339208    2.1848334    4.0217391 
H    -2.7301436    3.1366247    4.2951251 
H    -1.1780795    3.9719425    4.0256891 
H    -0.2681976    2.7917635    6.2410705 
H    -3.2096460    7.3322276   -7.8606687 
C    -4.3060588    7.3391353   -7.5301150 
H    -4.7886646    8.1355525   -8.1260542 
H    -4.8206624    6.4062565   -7.8557905 
C    -4.5348411    7.6857569   -6.0511998 
O    -5.6847709    8.0002980   -5.7113348 
N    -3.5063860    7.7207897   -5.1788497 
H    -2.6012748    7.2834877   -5.3843008 
C    -3.7155504    8.2024396   -3.8009833 
H    -4.4520957    7.5641682   -3.2801306 
C    -2.4045906    8.1456199   -3.0076335 
H    -1.6085882    8.6786387   -3.5608033 
H    -2.1043245    7.0949909   -2.8506688 
S    -2.6352552    8.9854299   -1.3892700 
C    -4.1719987    9.6674554   -3.8977839 
O    -3.4417506   10.5086032   -4.4807075 
N    -5.3520713   10.0375385   -3.3644367 
C    -6.4123899    9.1597942   -2.8192709 
H    -6.2832215    9.0587277   -1.7236428 
H    -6.3503462    8.1609536   -3.2721070 
C    -7.6810699    9.9256359   -3.2086745 
H    -8.5603110    9.6314536   -2.6100603 
H    -7.9028871    9.7340861   -4.2753446 
C    -7.2764168   11.3944696   -3.0047678 
H    -7.3198149   11.6485901   -1.9291052 
H    -7.9042392   12.1169401   -3.5522755 
C    -5.8035119   11.4380039   -3.4941231 
H    -5.7355952   11.7507039   -4.5504016 
C    -4.9813923   12.4374334   -2.6709277 
O    -5.0883522   13.6574500   -2.8864024 
N    -4.2558690   11.8853934   -1.6701979 
H    -4.1677257   10.8528728   -1.6234335 
C    -3.5823398   12.6407785   -0.6231267 
H    -4.0252158   13.6521659   -0.6185539 
C    -3.7998959   11.9430957    0.7267137 
H    -3.3966790   12.5532926    1.5491375 
H    -4.8775776   11.7754536    0.8980855 
H    -3.3061858   10.9540520    0.7347816 
C    -2.0705181   12.8548566   -0.8416022 
O    -1.4654268   13.6499312   -0.1027412 
N    -1.5124878   12.1104576   -1.8198004 
H    -2.1392428   11.4534868   -2.2962000 
C    -0.1153743   12.1296252   -2.2573951 
H    -0.0640827   11.3979953   -3.0839334 
H     0.1612350   13.1305711   -2.7090199 
C     0.9127113   11.6520727   -1.1826202 
O     1.9942159   12.2339394   -1.0112885 
N     0.5712958   10.5271786   -0.5229432 
H    -0.3459523   10.0998014   -0.7196498 
C     1.3915928    9.9608264    0.5920830 
H     2.0144853   10.8050956    0.9192841 
C     0.4115815    9.5226115    1.6887000 
H    -0.2111829    8.6652868    1.3608166 
H     0.9530666    9.2122177    2.6010692 
H    -0.2682811   10.3542775    1.9626119 
H     2.0966456    9.1324333    0.3250144 
Fe   -3.9136940    7.5075925   -0.0739930 
Fe   -4.1535713    5.0106231    0.6180485 
Fe   -4.0124197    6.8970357    2.4811974 
S    -5.2052399    5.0414885    2.5990667 
S    -5.1988780    8.5865619    1.4384551 
S    -2.3112599    6.3824055    1.1476884 
S    -5.1586576    5.9865357   -1.2321808 
