# Supplementary material for: Benchmark Study of Redox Potential Calculations for Iron–Sulfur Clusters in Proteins
Source: Inorg Chem. 2022 Apr 11;61(16):5991–6007. doi: 10.1021/acs.inorgchem.1c03422 (PMC9044450; doi:10.1021/acs.inorgchem.1c03422)
Supplement: Supplementary file 2 — ic1c03422_si_002.zip [file ic1c03422_si_002.zip › xyz/3Fd1-large-FF14SB-Fix-OX]

268
Energy = -13048.9026258386
H     1.4646703    6.4178761    3.8814807 
C     0.5257989    7.0254273    3.8761014 
H    -0.2999807    6.3743712    4.2177750 
H     0.5876870    7.8870912    4.5686071 
H     0.2913067    7.3968850    2.8594991 
H     3.0313039    9.7108372    4.0731087 
C     3.2390728   10.5771174    4.7335336 
H     4.0640588   10.2938975    5.4109988 
H     3.6992835   11.3936370    4.1311032 
C     1.9750621   10.8812596    5.5429136 
O     0.9122505   10.2693954    5.4045462 
N     2.1017321   11.9029002    6.4198666 
H     3.0200434   12.3186652    6.6077668 
C     0.9597411   12.2964855    7.2297146 
H     0.5148295   11.4191373    7.7320850 
H     1.3618036   12.9789660    7.9856155 
C    -0.2226957   12.9554203    6.5061552 
O    -1.2943211   13.0992364    7.0973686 
N    -0.0380498   13.3101101    5.2171681 
H     0.8093727   13.0319891    4.7113768 
C    -1.1853609   13.7019592    4.4399366 
H    -1.7963199   14.3668401    5.0683911 
H    -0.8822350   14.3014391    3.5302031 
C    -2.2006820   12.5791099    4.1174144 
O    -3.3230960   12.8948050    3.7018053 
N    -1.8754075   11.2993035    4.4182178 
H    -0.9266370   11.0462617    4.7181341 
C    -2.8549291   10.2301343    4.2014775 
H    -3.0357085   10.1209184    3.1138706 
C    -2.3329411    8.9022281    4.7559185 
H    -2.1596024    9.0052939    5.8432082 
H    -1.3926053    8.6239359    4.2567861 
S    -3.5314208    7.5023856    4.5850188 
C    -4.1891393   10.5704954    4.8904940 
O    -4.2856998   10.7665380    6.1224700 
N    -5.2385064   10.5599516    4.0566681 
H    -5.0534898   10.3527164    3.0632450 
C    -6.6114032   10.8548041    4.4204093 
H    -6.5935158   11.3607108    5.4034147 
C    -7.2872830   11.7348805    3.3678392 
H    -7.3023316   11.2110542    2.3942164 
H    -8.3347108   11.8770396    3.6866386 
H    -6.8604280   12.7415005    3.2113828 
C    -7.4572179    9.5693302    4.5700357 
O    -8.7005967    9.6352407    4.6255251 
N    -6.7795346    8.4063557    4.5950799 
H    -5.7472923    8.4034367    4.5437330 
C    -7.4458883    7.1106456    4.7404380 
H    -6.6574958    6.3615063    4.5334855 
C    -8.0090081    6.8883467    6.1417534 
H    -8.4739571    5.8916769    6.2289039 
H    -7.1733105    6.9609685    6.8557293 
H    -8.7522365    7.6606744    6.3961203 
C    -8.5000887    6.9145893    3.6365832 
O    -9.6119693    6.4231866    3.8473480 
N    -8.0689492    7.2445439    2.3859152 
H    -7.1304084    7.6511388    2.2506225 
C    -8.9215080    7.0296760    1.2334410 
H    -9.9487310    7.3450249    1.4785413 
C    -8.4212167    7.8283013    0.0208273 
H    -7.3903540    7.5317091   -0.2570516 
H    -9.0964279    7.6304712   -0.8281319 
S    -8.4261563    9.6537073    0.2804107 
H    -7.1432018    9.6845438    0.7674594 
C    -9.0378087    5.5319496    0.8521225 
O   -10.0848349    5.0819377    0.3764581 
N    -7.9019355    4.8053022    1.0374076 
H    -7.1119696    5.2754979    1.5111526 
C    -7.7523580    3.3602444    0.9030113 
H    -6.7634697    3.1293626    1.3453443 
H    -8.4873488    2.7019845    1.4605892 
C    -7.7090460    2.8622312   -0.5439688 
O    -7.7124816    1.6537672   -0.8206747 
N    -7.6231433    3.8121076   -1.5142276 
H    -7.3745611    4.7710977   -1.2409570 
C    -7.4692252    3.3831612   -2.9029914 
H    -8.3552650    2.7876606   -3.1829167 
C    -7.3286362    4.6006601   -3.8249604 
H    -6.4589495    5.2222813   -3.5397196 
H    -7.1978277    4.2676681   -4.8694681 
H    -8.2428606    5.2197072   -3.7813453 
C    -6.2636588    2.4371134   -3.0537440 
O    -6.2758826    1.4821595   -3.8430597 
N    -5.1861825    2.7813733   -2.3150504 
H    -5.2555102    3.5730225   -1.6603859 
C    -3.9351218    2.0427762   -2.3070855 
H    -3.5031789    2.0303324   -3.3272704 
C    -2.9641309    2.8060717   -1.3822661 
H    -2.7477731    3.7912331   -1.8305473 
H    -2.0174194    2.2471394   -1.2802475 
S    -3.6474683    3.0686924    0.3245974 
C    -4.0810247    0.5412656   -1.9335631 
O    -3.3684811   -0.2980427   -2.5135348 
N    -4.9483083    0.2953044   -0.9375845 
H    -5.5420025    1.0824594   -0.6596725 
C    -5.2876280   -1.0296062   -0.3535908 
H    -4.3351838   -1.5635104   -0.1729245 
C    -5.9938575   -0.7044670    0.9911542 
H    -6.8521734   -0.0368334    0.7713165 
H    -6.4480662   -1.6118772    1.4947282 
C    -5.0435814   -0.0116786    1.9882624 
H    -5.5604662    0.3230279    2.9076469 
H    -4.2099469   -0.6820378    2.2742347 
H    -4.5904848    0.8902905    1.5367162 
H    -5.8924141   -1.6333461   -1.0576608 
H    -5.2055321   -0.9459677   -6.0208273 
C    -4.8439111    0.1075747   -6.2083631 
H    -4.6726886    0.5668006   -5.2139212 
H    -3.8754754    0.0986617   -6.7334680 
H    -5.6395336    0.6972198   -6.7047626 
H    -0.6613993   -1.1781662    1.1622229 
C    -1.0459376   -0.2501576    0.6555311 
H    -1.8880291   -0.5675126    0.0125390 
H    -1.4433936    0.4303206    1.4340986 
C     0.0049950    0.4467784   -0.1777264 
C     0.9062530    1.3856083    0.3617032 
H     0.8560689    1.6334758    1.4296811 
C     1.8475943    2.0211033   -0.4626244 
H     2.5236805    2.7727275   -0.0364891 
C     1.9121953    1.7177815   -1.8329768 
H     2.6442244    2.2186304   -2.4787898 
C     1.0160003    0.7875648   -2.3789292 
H     1.0507037    0.5445296   -3.4496380 
C     0.0646686    0.1722980   -1.5560104 
H    -0.6808160   -0.5161522   -1.9584392 
H    -6.1706543    0.3843149    6.5550251 
C    -6.7036070    0.7108413    5.6265555 
H    -6.6157260   -0.0991031    4.8799659 
H    -7.7755950    0.8476140    5.8663380 
S    -6.0229212    2.2004775    4.8196790 
C    -6.3978582    3.4671719    6.0763354 
H    -7.4849113    3.5430931    6.2670458 
H    -5.8392957    3.2591125    7.0072090 
H    -6.0228114    4.4138742    5.6488651 
H    -4.3134387    5.5318486    8.4382661 
C    -3.4077742    5.6347156    7.7933469 
H    -3.6468206    6.4116997    7.0396374 
C    -2.2311711    6.1103393    8.6586418 
H    -2.5627542    6.9238175    9.3337807 
H    -1.8728967    5.2811171    9.2967372 
C    -1.0905890    6.6276012    7.7828969 
H    -0.6009824    5.7904759    7.2664796 
H    -1.5000491    7.2927282    6.9987867 
C    -0.0772710    7.4122729    8.6072638 
H    -0.5681562    8.3233218    8.9968558 
H     0.2578968    6.8113640    9.4776651 
C     1.1187589    7.8081420    7.7605382 
H     1.6691206    6.9395427    7.3585856 
H     0.8301797    8.4568878    6.9175083 
N     2.0899277    8.5886727    8.5927207 
H     2.4593019    8.0433794    9.4080620 
H     2.9446449    8.8808228    8.0735082 
H     1.6943175    9.4703642    8.9938349 
C    -3.1647735    4.2938395    7.1114503 
O    -3.4351055    3.2274097    7.6891129 
N    -2.6052095    4.4049079    5.8949706 
H    -2.4426244    5.3463518    5.5231414 
C    -1.9985928    3.2710236    5.1849853 
H    -2.6733842    2.4172407    5.3784305 
C    -1.9517962    3.5369809    3.6807464 
H    -1.4877325    2.6729545    3.1675233 
H    -2.9607826    3.6843675    3.2530930 
H    -1.3442339    4.4312116    3.4365387 
H    -0.9940698    3.0524968    5.5969190 
H    -1.2471840    3.0155869   -7.0847505 
C    -1.5220466    3.3235558   -6.0195706 
H    -2.6244557    3.3192553   -5.9791883 
C    -0.9189535    2.3909355   -4.9598685 
H     0.1779508    2.3118808   -5.0430743 
H    -1.1469789    2.7978051   -3.9579834 
H    -1.3501033    1.3752514   -5.0093563 
C    -1.0913469    4.7885677   -5.8803342 
O    -1.9045836    5.6729437   -5.6032440 
N     0.2156730    5.0584450   -6.1408361 
H     0.8831289    4.2942683   -6.3136561 
C     0.7071332    6.4298469   -6.0675442 
H     0.7204686    6.7957307   -5.0257418 
H     1.7439678    6.4831509   -6.4919957 
C    -0.2175717    7.3737257   -6.8353316 
O    -0.6302500    8.4101108   -6.2893407 
N    -0.4992628    7.0596090   -8.1222509 
H    -0.0787785    6.2159939   -8.5372284 
C    -1.2597735    7.9778120   -8.9684356 
H    -0.8369366    8.9951817   -8.8923823 
H    -1.1280108    7.6368551  -10.0418634 
C    -2.7506183    8.1425035   -8.5561837 
O    -3.3599030    9.1831299   -8.8299477 
N    -3.2737587    7.0961146   -7.8739868 
H    -2.6603680    6.3015480   -7.6607035 
C    -4.6295678    7.0620431   -7.3325802 
H    -5.2792426    7.6761770   -7.9780139 
H    -5.0286527    6.0223067   -7.3467963 
C    -4.7771422    7.6093102   -5.9095078 
O    -5.8922780    7.5984243   -5.3767268 
N    -3.6865867    8.0993580   -5.2794473 
H    -2.7553725    8.0368261   -5.6987479 
C    -3.8493525    8.6474880   -3.9332043 
H    -4.6180409    8.0442573   -3.4269107 
C    -2.5731970    8.5603195   -3.0964646 
H    -1.7389670    9.1284512   -3.5457495 
H    -2.2686292    7.5074375   -2.9697247 
S    -2.9456993    9.3266152   -1.4626144 
C    -4.3044650   10.1155017   -4.0466177 
O    -3.5284445   10.9821749   -4.5276571 
N    -5.5392148   10.4530966   -3.6249754 
C    -6.5930552    9.5694440   -3.0673021 
H    -6.4342504    9.4437538   -1.9775131 
H    -6.5575610    8.5906739   -3.5670920 
C    -7.8696573   10.3608797   -3.3664365 
H    -8.7041328   10.0793508   -2.7015503 
H    -8.1702793   10.1914484   -4.4172187 
C    -7.4325955   11.8185262   -3.1555996 
H    -7.4170753   12.0456529   -2.0735241 
H    -8.0825760   12.5582172   -3.6509959 
C    -5.9888755   11.8619703   -3.7178136 
H    -5.9625059   12.1861796   -4.7691215 
C    -5.0809808   12.8019962   -2.9126266 
O    -4.8582549   13.9722190   -3.2388529 
N    -4.6211827   12.2410733   -1.7605342 
H    -4.6531762   11.2184487   -1.6555029 
C    -3.7655510   12.9616378   -0.8350213 
H    -4.1521934   13.9927097   -0.7469503 
C    -3.7834190   12.2715328    0.5354304 
H    -3.2797438   12.8973204    1.2869379 
H    -4.8247333   12.0918246    0.8550542 
H    -3.2758922   11.2912391    0.4894064 
C    -2.3118320   13.0897353   -1.3136804 
O    -1.5143338   13.7388139   -0.6296244 
N    -1.9632782   12.4008617   -2.4273987 
H    -2.6865073   11.9304029   -2.9824094 
C    -0.5847430   12.3045014   -2.8952423 
H    -0.5568608   11.5400472   -3.6906075 
H    -0.2049183   13.2537349   -3.3554761 
C     0.3656430   11.8675504   -1.7683238 
O     1.5596195   12.2051987   -1.7449350 
N    -0.1660033   11.0797730   -0.8236272 
H    -1.1202182   10.7159991   -0.9331407 
C     0.5976746   10.7498639    0.3901061 
H     1.1263495   11.6780035    0.6787654 
C    -0.3862974   10.3426525    1.4900741 
H    -0.9455530    9.4241528    1.2211582 
H     0.1579964   10.1384888    2.4306649 
H    -1.1183774   11.1477729    1.6939873 
H     1.3630234    9.9771685    0.2255422 
H     1.4811268    6.5626193   -1.6932925 
C     0.5541698    6.2656523   -1.1238573 
H     0.8693128    5.9968121   -0.0972278 
H    -0.1104030    7.1455054   -1.0260159 
C    -0.2583378    5.1220563   -1.7457923 
H     0.2896549    4.1599975   -1.7858186 
H    -1.1627699    4.9528273   -1.1324944 
H    -0.6021176    5.3692541   -2.7744776 
Fe   -3.8686845    7.7521292   -0.1496055 
Fe   -3.9717453    5.2241095    0.5940239 
Fe   -3.9267321    7.1595830    2.4193987 
S    -5.0353581    5.2926573    2.4829372 
S    -5.1072376    8.7562640    1.4238469 
S    -2.2731341    6.5998223    1.0517816 
S    -5.0221704    6.1074524   -1.1384082 
O    -2.8604318    9.6774993    8.2589188 
H    -3.5110444    8.9368984    8.2759406 
H    -3.1868773   10.2504405    7.5150656 
O     1.0680250    9.7887824   -4.1238884 
H     1.8108475    9.3050264   -3.6858443 
H     0.5791829    9.1460657   -4.6853771 
O    -1.2687913   10.9842759   -6.2425703 
H    -1.0313302   10.0306456   -6.3080395 
H    -1.9764436   11.0124793   -5.5433258 
