# Supplementary material for: Benchmark Study of Redox Potential Calculations for Iron–Sulfur Clusters in Proteins
Source: Inorg Chem. 2022 Apr 11;61(16):5991–6007. doi: 10.1021/acs.inorgchem.1c03422 (PMC9044450; doi:10.1021/acs.inorgchem.1c03422)
Supplement: Supplementary file 2 — ic1c03422_si_002.zip [file ic1c03422_si_002.zip › xyz/3Fd1-large-FF14SB-Fix-Red]

268
Energy = -13048.6044871699
H     1.4656330    6.4184560    3.8822189 
C     0.5281577    7.0274320    3.8783636 
H    -0.2986113    6.3802506    4.2240132 
H     0.5924896    7.8911568    4.5686563 
H     0.2845144    7.3938958    2.8627908 
H     3.0327349    9.7110538    4.0728370 
C     3.2421248   10.5770039    4.7329640 
H     4.0683887   10.2935200    5.4088223 
H     3.7004646   11.3938520    4.1306789 
C     1.9800833   10.8795304    5.5466929 
O     0.9229061   10.2599966    5.4212334 
N     2.1046962   11.9090106    6.4166013 
H     3.0193467   12.3349043    6.5954524 
C     0.9612557   12.2994114    7.2256806 
H     0.5156378   11.4200381    7.7233201 
H     1.3624315   12.9798790    7.9843121 
C    -0.2188222   12.9651105    6.5029983 
O    -1.2822886   13.1292169    7.1031699 
N    -0.0381232   13.3090237    5.2113213 
H     0.7981078   13.0088969    4.6995944 
C    -1.1865715   13.7063886    4.4373505 
H    -1.7920309   14.3709936    5.0703566 
H    -0.8824505   14.3037314    3.5286922 
C    -2.2094784   12.5896216    4.1143138 
O    -3.3333904   12.9202962    3.7171383 
N    -1.8785888   11.3110659    4.3992429 
H    -0.9231079   11.0618225    4.6756131 
C    -2.8497743   10.2265650    4.2083709 
H    -3.0368284   10.0883823    3.1255563 
C    -2.3025179    8.9202956    4.7866893 
H    -2.0801585    9.0662938    5.8596022 
H    -1.3859363    8.6274567    4.2526769 
S    -3.5220201    7.5429762    4.6865022 
C    -4.1807118   10.5723041    4.9004676 
O    -4.2651769   10.8000735    6.1311880 
N    -5.2306842   10.5541655    4.0716649 
H    -5.0603093   10.2707968    3.0877064 
C    -6.6024170   10.8550583    4.4317189 
H    -6.5852264   11.3688427    5.4105981 
C    -7.2758319   11.7267072    3.3682461 
H    -7.2754117   11.1969737    2.3979176 
H    -8.3277531   11.8578176    3.6777500 
H    -6.8567209   12.7377291    3.2116401 
C    -7.4566778    9.5743040    4.5876029 
O    -8.7010094    9.6553691    4.6529280 
N    -6.7880597    8.4097021    4.6092953 
H    -5.7552886    8.4003354    4.5384865 
C    -7.4568790    7.1124197    4.7324781 
H    -6.6709118    6.3682617    4.4977986 
C    -8.0077962    6.8688462    6.1348298 
H    -8.4738895    5.8712444    6.2085745 
H    -7.1655729    6.9266576    6.8434831 
H    -8.7486957    7.6375237    6.4079786 
C    -8.5223745    6.9335166    3.6361551 
O    -9.6461142    6.4681134    3.8645959 
N    -8.0918155    7.2492586    2.3862654 
H    -7.1284948    7.6031567    2.2413029 
C    -8.9366649    7.0257373    1.2292684 
H    -9.9641873    7.3434063    1.4689753 
C    -8.4249828    7.8180644    0.0176171 
H    -7.3926573    7.5150678   -0.2523274 
H    -9.0939103    7.6205664   -0.8364755 
S    -8.4202970    9.6439297    0.2827029 
H    -7.1330408    9.6439298    0.7804968 
C    -9.0555039    5.5267143    0.8505263 
O   -10.1149672    5.0799365    0.3894008 
N    -7.9238343    4.8030904    1.0302078 
H    -7.1185701    5.2661213    1.4974890 
C    -7.7624887    3.3619742    0.8904266 
H    -6.7656133    3.1484701    1.3267110 
H    -8.4903739    2.7021738    1.4561862 
C    -7.7252115    2.8642839   -0.5576367 
O    -7.7697319    1.6544235   -0.8350128 
N    -7.6077747    3.8161037   -1.5234013 
H    -7.2284174    4.7430571   -1.2558185 
C    -7.4511321    3.3713695   -2.9059160 
H    -8.3345441    2.7664276   -3.1739746 
C    -7.3232265    4.5810096   -3.8412139 
H    -6.4728120    5.2220896   -3.5397222 
H    -7.1720126    4.2390172   -4.8811039 
H    -8.2507419    5.1812745   -3.8114633 
C    -6.2475825    2.4256992   -3.0584613 
O    -6.2730712    1.4637568   -3.8470905 
N    -5.1660268    2.7567073   -2.3265439 
H    -5.1819290    3.6010591   -1.7240131 
C    -3.9250864    2.0047186   -2.3709733 
H    -3.5566922    1.9624233   -3.4169832 
C    -2.8919391    2.7696144   -1.5192286 
H    -2.7373773    3.7615641   -1.9805291 
H    -1.9339755    2.2197443   -1.5216584 
S    -3.4247604    2.9954105    0.2308266 
C    -4.0768988    0.5154828   -1.9639674 
O    -3.3887239   -0.3468478   -2.5461334 
N    -4.9316639    0.2897996   -0.9534521 
H    -5.4541148    1.1085616   -0.6284517 
C    -5.2810441   -1.0260275   -0.3581833 
H    -4.3329482   -1.5663207   -0.1691138 
C    -5.9923912   -0.6962489    0.9836111 
H    -6.8513792   -0.0311308    0.7576988 
H    -6.4472826   -1.6081110    1.4916989 
C    -5.0480503    0.0044345    1.9810963 
H    -5.5741296    0.3529436    2.8901721 
H    -4.2199299   -0.6665996    2.2833947 
H    -4.5839015    0.8993403    1.5234136 
H    -5.8887727   -1.6314609   -1.0598866 
H    -5.2057191   -0.9461448   -6.0208729 
C    -4.8444761    0.1076478   -6.2085350 
H    -4.6797295    0.5681256   -5.2120960 
H    -3.8754350    0.0987057   -6.7334149 
H    -5.6398707    0.6973057   -6.7046528 
H    -0.6623671   -1.1777873    1.1610722 
C    -1.0482055   -0.2495781    0.6519818 
H    -1.8872168   -0.5669422    0.0051726 
H    -1.4526608    0.4350958    1.4223195 
C     0.0063712    0.4465425   -0.1767080 
C     0.8938882    1.3974107    0.3637021 
H     0.8246920    1.6597911    1.4270208 
C     1.8373223    2.0351383   -0.4564069 
H     2.4968828    2.8016344   -0.0307915 
C     1.9174782    1.7227290   -1.8240138 
H     2.6464242    2.2305250   -2.4684029 
C     1.0328302    0.7826635   -2.3718851 
H     1.0729254    0.5395137   -3.4428502 
C     0.0796696    0.1649578   -1.5528254 
H    -0.6634440   -0.5244612   -1.9585147 
H    -6.1704960    0.3827259    6.5557946 
C    -6.7038347    0.7070207    5.6270810 
H    -6.6232542   -0.1107241    4.8873019 
H    -7.7749313    0.8491935    5.8715370 
S    -6.0183579    2.1823571    4.8004917 
C    -6.3708247    3.4632617    6.0479253 
H    -7.4555024    3.5473338    6.2491920 
H    -5.8044465    3.2628106    6.9763681 
H    -5.9973728    4.4009026    5.6005964 
H    -4.3163462    5.5305737    8.4355331 
C    -3.4128149    5.6332605    7.7876350 
H    -3.6559740    6.4042598    7.0288209 
C    -2.2390593    6.1165532    8.6508279 
H    -2.5704469    6.9301853    9.3270161 
H    -1.8748784    5.2887296    9.2886725 
C    -1.1062008    6.6360901    7.7673449 
H    -0.6273045    5.8011136    7.2373405 
H    -1.5223644    7.3059942    6.9915641 
C    -0.0834894    7.4095971    8.5894580 
H    -0.5680128    8.3196037    8.9904223 
H     0.2579308    6.8005929    9.4521710 
C     1.1060439    7.8105339    7.7377435 
H     1.6596098    6.9457333    7.3321036 
H     0.8108814    8.4599057    6.8977269 
N     2.0761734    8.5950373    8.5723181 
H     2.4449212    8.0485173    9.3857441 
H     2.9290479    8.8928094    8.0536152 
H     1.6741320    9.4724501    8.9750034 
C    -3.1451919    4.2913971    7.1191215 
O    -3.3604265    3.2275508    7.7273191 
N    -2.6126915    4.4024712    5.8930269 
H    -2.5311747    5.3417640    5.4831759 
C    -2.0001604    3.2738532    5.1766570 
H    -2.6738633    2.4163297    5.3603169 
C    -1.9503326    3.5525418    3.6741288 
H    -1.5024107    2.6856809    3.1511488 
H    -2.9571063    3.7212199    3.2494676 
H    -1.3302879    4.4387215    3.4366813 
H    -0.9952116    3.0538558    5.5929686 
H    -1.2490218    3.0158078   -7.0844781 
C    -1.5263307    3.3265882   -6.0174569 
H    -2.6288197    3.3219856   -5.9789548 
C    -0.9260728    2.4027187   -4.9494886 
H     0.1721332    2.3288111   -5.0232954 
H    -1.1669251    2.8141577   -3.9521168 
H    -1.3540590    1.3854884   -4.9949857 
C    -1.0971004    4.7933867   -5.8935715 
O    -1.9142681    5.6836361   -5.6532346 
N     0.2145853    5.0594450   -6.1370413 
H     0.8844716    4.2918726   -6.2792047 
C     0.7068889    6.4304447   -6.0651569 
H     0.7213053    6.7975204   -5.0238742 
H     1.7437197    6.4833218   -6.4911239 
C    -0.2138881    7.3760881   -6.8351024 
O    -0.6111643    8.4212740   -6.2992693 
N    -0.5012111    7.0568888   -8.1216328 
H    -0.0982050    6.2017000   -8.5284510 
C    -1.2594657    7.9757684   -8.9672593 
H    -0.8366043    8.9929790   -8.8877116 
H    -1.1275505    7.6361919  -10.0419680 
C    -2.7537398    8.1407858   -8.5655095 
O    -3.3631677    9.1762226   -8.8643481 
N    -3.2758869    7.0998483   -7.8786703 
H    -2.6525130    6.3226461   -7.6307602 
C    -4.6316715    7.0668000   -7.3352285 
H    -5.2800978    7.6761523   -7.9861478 
H    -5.0290548    6.0247867   -7.3472553 
C    -4.7834467    7.6295977   -5.9167185 
O    -5.9120573    7.6687488   -5.4183499 
N    -3.6899200    8.0781121   -5.2638853 
H    -2.7527944    7.9645286   -5.6553326 
C    -3.8583546    8.6265275   -3.9131640 
H    -4.6297315    8.0247563   -3.4073407 
C    -2.5946694    8.5372065   -3.0585263 
H    -1.7506365    9.0919052   -3.5092240 
H    -2.3067453    7.4801160   -2.9230511 
S    -2.9978241    9.2978129   -1.4310346 
C    -4.3034513   10.0948839   -4.0391684 
O    -3.5299486   10.9602484   -4.5340374 
N    -5.5386308   10.4387941   -3.6261712 
C    -6.5872429    9.5612865   -3.0500570 
H    -6.4219638    9.4477611   -1.9603304 
H    -6.5528497    8.5759705   -3.5352512 
C    -7.8643476   10.3474473   -3.3571598 
H    -8.6963096   10.0704176   -2.6869982 
H    -8.1643114   10.1669852   -4.4069575 
C    -7.4282473   11.8076406   -3.1608092 
H    -7.4134850   12.0423085   -2.0804800 
H    -8.0771960   12.5445759   -3.6633769 
C    -5.9825906   11.8462902   -3.7209524 
H    -5.9522705   12.1722853   -4.7719401 
C    -5.0787536   12.7856892   -2.9107241 
O    -4.8725874   13.9644057   -3.2281445 
N    -4.6113586   12.2179966   -1.7672460 
H    -4.6076457   11.1888548   -1.6752485 
C    -3.7655570   12.9433107   -0.8370195 
H    -4.1601977   13.9715733   -0.7498172 
C    -3.7793888   12.2519763    0.5332960 
H    -3.2688742   12.8777289    1.2804394 
H    -4.8193011   12.0753795    0.8578650 
H    -3.2794995   11.2684594    0.4831193 
C    -2.3161735   13.0852013   -1.3199898 
O    -1.5218258   13.7534310   -0.6481950 
N    -1.9671251   12.3980864   -2.4329509 
H    -2.6823673   11.8847929   -2.9604696 
C    -0.5881485   12.3003281   -2.8935259 
H    -0.5580871   11.5352447   -3.6880983 
H    -0.2061575   13.2515981   -3.3545490 
C     0.3526634   11.8645092   -1.7572483 
O     1.5429035   12.2222420   -1.7144389 
N    -0.1799606   11.0626904   -0.8262319 
H    -1.1214999   10.6595248   -0.9542087 
C     0.5834799   10.7380172    0.3912234 
H     1.1040408   11.6720275    0.6771738 
C    -0.3959105   10.3204759    1.4911582 
H    -0.9473856    9.3969927    1.2243327 
H     0.1538309   10.1207275    2.4303202 
H    -1.1343571   11.1195861    1.6967538 
H     1.3564104    9.9716569    0.2269318 
H     1.4799880    6.5630029   -1.6930900 
C     0.5511841    6.2668167   -1.1231084 
H     0.8650476    5.9944180   -0.0970434 
H    -0.1120280    7.1460245   -1.0170926 
C    -0.2703940    5.1287430   -1.7435986 
H     0.2753695    4.1651024   -1.7959482 
H    -1.1688421    4.9596165   -1.1218168 
H    -0.6224954    5.3841895   -2.7680389 
Fe   -4.0337127    5.1744171    0.6406080 
Fe   -3.9970191    7.0751931    2.4863164 
Fe   -3.9821569    7.6622351   -0.0907807 
S    -5.1879699    5.2087650    2.5690285 
S    -5.1766921    8.7485472    1.4753358 
S    -2.2861360    6.6524384    1.1332036 
S    -5.0967786    6.0253934   -1.2522676 
O    -2.8211818    9.7432599    8.2536470 
H    -3.4149004    8.9581033    8.2207871 
H    -3.1580751   10.3035952    7.5012682 
O     1.0752552    9.7963042   -4.1556223 
H     1.7735228    9.2886713   -3.6759689 
H     0.5222581    9.1542982   -4.6547563 
O    -1.2931532   10.9846340   -6.2370429 
H    -1.0474826   10.0337059   -6.3010309 
H    -2.0091469   11.0003895   -5.5413244 
