# Supplementary material for: Benchmark Study of Redox Potential Calculations for Iron–Sulfur Clusters in Proteins
Source: Inorg Chem. 2022 Apr 11;61(16):5991–6007. doi: 10.1021/acs.inorgchem.1c03422 (PMC9044450; doi:10.1021/acs.inorgchem.1c03422)
Supplement: Supplementary file 2 — ic1c03422_si_002.zip [file ic1c03422_si_002.zip › xyz/3Fd1-large-FF14SB-Free-OX]

268
Energy = -13053.0697592630
H     1.6247706    5.9412465    3.9684026 
C     0.6972612    6.4991587    4.2357807 
H    -0.0668463    5.7594652    4.5277741 
H     0.8486744    7.1978803    5.0805677 
H     0.3191151    7.0608931    3.3597758 
H     3.2583406    9.4099869    3.9906275 
C     3.4349738   10.3424126    4.5890877 
H     4.2745705   10.1229468    5.2731106 
H     3.8387574   11.1737266    3.9274953 
C     2.1731456   10.6711381    5.4054766 
O     1.1124736   10.0489814    5.2973798 
N     2.3118667   11.7094306    6.2694767 
H     3.2136376   12.1957822    6.3728584 
C     1.1815662   12.1007337    7.0999956 
H     0.7454897   11.2086606    7.5855132 
H     1.5636581   12.7759507    7.9000980 
C    -0.0202193   12.7628321    6.3964630 
O    -1.0481548   12.9414060    7.0495044 
N     0.0775801   13.0732491    5.0775841 
H     0.8964596   12.8022195    4.5173662 
C    -1.1199269   13.5054800    4.3752412 
H    -1.7115005   14.1179198    5.0760285 
H    -0.8665945   14.1499421    3.4900879 
C    -2.0918010   12.3860986    3.9649115 
O    -3.1882720   12.6919802    3.4826746 
N    -1.7478277   11.1041572    4.2445802 
H    -0.8174138   10.8703131    4.6106916 
C    -2.7169770   10.0265307    4.0229900 
H    -2.9142766    9.9141436    2.9401774 
C    -2.1650383    8.7035807    4.5776669 
H    -1.9266072    8.8307034    5.6501086 
H    -1.2464426    8.4235530    4.0372976 
S    -3.3492990    7.2798673    4.5204339 
C    -4.0232059   10.3915071    4.7471078 
O    -4.0094796   10.6780669    5.9671594 
N    -5.1330528   10.3366057    3.9973027 
H    -5.0103187   10.0699746    3.0075067 
C    -6.4949980   10.5946881    4.4539108 
H    -6.4225098   11.0532628    5.4563661 
C    -7.2761198   11.5124073    3.4971076 
H    -7.3180108   11.0462372    2.4953863 
H    -8.3115327   11.5886083    3.8716993 
H    -6.8829464   12.5421727    3.3923459 
C    -7.2806391    9.2721845    4.5986899 
O    -8.5225712    9.2711736    4.6801203 
N    -6.5742807    8.1258986    4.5838786 
H    -5.5410510    8.1255240    4.5241814 
C    -7.2569312    6.8324404    4.6572305 
H    -6.4880000    6.0874762    4.3786412 
C    -7.7978201    6.5104171    6.0470090 
H    -8.3922311    5.5821941    6.0273111 
H    -6.9372126    6.3598869    6.7196370 
H    -8.4387780    7.3250043    6.4245960 
C    -8.3271826    6.7311806    3.5577892 
O    -9.4441720    6.2389921    3.7293315 
N    -7.9045175    7.1341220    2.3238621 
H    -6.9474977    7.4960127    2.1844411 
C    -8.7673456    6.9324245    1.1782213 
H    -9.7855607    7.2710924    1.4305409 
C    -8.2486923    7.7040650   -0.0434766 
H    -7.2251516    7.3767963   -0.3134531 
H    -8.9171290    7.5299411   -0.9031148 
S    -8.2084212    9.5236403    0.2357209 
H    -6.9450367    9.5148727    0.7711868 
C    -8.9169875    5.4358634    0.8300178 
O    -9.9769195    4.9904164    0.3631274 
N    -7.8056060    4.6892397    1.0309145 
H    -6.9921957    5.1400236    1.4846731 
C    -7.7109151    3.2467390    0.8945161 
H    -6.7316089    2.9593925    1.3229006 
H    -8.4815623    2.6544053    1.4458049 
C    -7.7383667    2.7278149   -0.5515676 
O    -7.8789635    1.5188007   -0.8093325 
N    -7.5570914    3.6477187   -1.5295646 
H    -7.2840097    4.6027736   -1.2681481 
C    -7.4587139    3.2275455   -2.9251543 
H    -8.3927238    2.7109737   -3.2095855 
C    -7.2138782    4.4501369   -3.8200291 
H    -6.3191559    5.0059643   -3.4814787 
H    -7.0462030    4.1281315   -4.8615297 
H    -8.0863948    5.1295088   -3.7990089 
C    -6.3274439    2.1926879   -3.1026810 
O    -6.3812140    1.2898964   -3.9545237 
N    -5.2707653    2.4147253   -2.2935381 
H    -5.3378047    3.1622399   -1.5885011 
C    -4.0738340    1.6040248   -2.2277965 
H    -3.5573214    1.6164791   -3.2090367 
C    -3.1196248    2.2674198   -1.2071482 
H    -2.7615816    3.2169880   -1.6359998 
H    -2.2456222    1.6170800   -1.0359587 
S    -3.8965699    2.6316057    0.4375626 
C    -4.3178728    0.0980905   -1.9646721 
O    -3.4866034   -0.7103778   -2.4176457 
N    -5.3954831   -0.2381210   -1.2387539 
H    -6.0528337    0.5075557   -0.9737302 
C    -5.7349223   -1.6248800   -0.8047206 
H    -4.7830673   -2.1857133   -0.8570228 
C    -6.1995476   -1.4810033    0.6655061 
H    -7.1063666   -0.8402162    0.6836561 
H    -6.5159338   -2.4646056    1.0855913 
C    -5.1312959   -0.8657382    1.5904825 
H    -5.5116263   -0.7434042    2.6245778 
H    -4.2245909   -1.4997387    1.6209748 
H    -4.8261053    0.1368256    1.2376055 
H    -6.4725547   -2.1324758   -1.4984592 
H    -5.0217188   -1.1262976   -6.2601192 
C    -4.6397114   -0.0760170   -6.4527169 
H    -4.3751518    0.3590279   -5.4693624 
H    -3.7308305   -0.0410500   -7.1130213 
H    -5.4578064    0.5613021   -6.8996487 
H    -0.7030265   -1.2478478    1.4041583 
C    -1.2145734   -0.3820170    0.9017418 
H    -2.0286116   -0.7997394    0.2807556 
H    -1.6621129    0.2716153    1.6749207 
C    -0.2213433    0.3772356    0.0443576 
C     0.6344665    1.3520998    0.5938170 
H     0.5460339    1.6176590    1.6551927 
C     1.6021513    1.9818336   -0.2020728 
H     2.2532136    2.7457468    0.2397127 
C     1.7321157    1.6424774   -1.5587169 
H     2.4995515    2.1208458   -2.1801603 
C     0.8644909    0.6964882   -2.1218452 
H     0.9488030    0.4395593   -3.1862410 
C    -0.1097639    0.0756941   -1.3280814 
H    -0.8037608   -0.6530536   -1.7599214 
H    -6.0353885    0.6168259    6.6309422 
C    -6.4998258    0.8530101    5.6335014 
H    -6.4875975   -0.0584350    5.0085336 
H    -7.5577331    1.1397560    5.8005712 
S    -5.6299629    2.1348806    4.6629521 
C    -5.7722933    3.5516940    5.8020356 
H    -6.8321184    3.7561141    6.0440440 
H    -5.1703959    3.3911329    6.7154116 
H    -5.3434671    4.4091386    5.2538479 
H    -3.7480699    5.7693933    8.6214795 
C    -2.7800270    5.8428438    8.0431585 
H    -2.9605692    6.5599091    7.2166777 
C    -1.6390361    6.3456036    8.9491607 
H    -1.9769222    7.2527993    9.4859706 
H    -1.3966646    5.5839130    9.7142681 
C    -0.3853346    6.6947734    8.1317711 
H     0.0956084    5.7724091    7.7568868 
H    -0.6880922    7.2951782    7.2504406 
C     0.6411839    7.4997076    8.9345788 
H     0.1631625    8.4021036    9.3629409 
H     1.0161512    6.8890974    9.7805749 
C     1.7996033    7.9134484    8.0330121 
H     2.2702280    7.0563182    7.5222133 
H     1.4803854    8.6395458    7.2678047 
N     2.8855879    8.5742178    8.8482254 
H     3.2828646    7.8818469    9.5197254 
H     3.6809338    8.9263010    8.2666353 
H     2.5254186    9.4114120    9.3645366 
C    -2.5749164    4.4315336    7.4633226 
O    -3.2331076    3.4629677    7.8992371 
N    -1.6528864    4.3472638    6.4908775 
H    -1.1805917    5.1964292    6.1825391 
C    -1.2557790    3.0911153    5.8494750 
H    -1.9398605    2.3494896    6.3029160 
C    -1.5491699    3.1204024    4.3416486 
H    -1.1478897    2.2018046    3.8706136 
H    -2.6374356    3.1600853    4.1439884 
H    -1.0902172    3.9922029    3.8400008 
H    -0.2108038    2.8074060    6.1154874 
H    -1.2030312    3.0232010   -6.9728290 
C    -1.3670919    3.4458801   -5.9285146 
H    -2.4593721    3.5688569   -5.8396156 
C    -0.8406049    2.4812034   -4.8561746 
H     0.2533199    2.3453061   -4.8967696 
H    -1.0869277    2.8795291   -3.8574875 
H    -1.3215878    1.4892483   -4.9478845 
C    -0.8023268    4.8809486   -5.9140289 
O    -1.5769389    5.8269381   -5.7408165 
N     0.5217008    5.0847623   -6.1616480 
H     1.1789648    4.2929774   -6.1835456 
C     1.0592290    6.4496956   -6.1181530 
H     1.0820037    6.8282686   -5.0837635 
H     2.1227748    6.4971517   -6.5150011 
C     0.1399593    7.4306616   -6.8600094 
O    -0.1892992    8.4911556   -6.3029966 
N    -0.2243921    7.1474990   -8.1329838 
H     0.1480981    6.3008716   -8.5858444 
C    -0.9823807    8.1152939   -8.9171010 
H    -0.5081387    9.1105890   -8.8685825 
H    -1.0095122    7.7861627   -9.9943288 
C    -2.4514459    8.3002187   -8.4718040 
O    -3.0361686    9.3732121   -8.6711728 
N    -3.0385026    7.2093157   -7.9301937 
H    -2.4691385    6.3827149   -7.7221053 
C    -4.4517766    7.1884139   -7.5782075 
H    -4.9087530    8.0631146   -8.0750259 
H    -4.9739942    6.2881446   -7.9940980 
C    -4.6880516    7.3789927   -6.0641046 
O    -5.8032773    7.2134462   -5.5546205 
N    -3.6263707    7.8245015   -5.3464382 
H    -2.6985403    7.8468123   -5.7718658 
C    -3.7664198    8.2770564   -3.9610463 
H    -4.5279399    7.6517957   -3.4707385 
C    -2.4584173    8.1438650   -3.1754312 
H    -1.6290484    8.6855130   -3.6650950 
H    -2.1858873    7.0810110   -3.0796268 
S    -2.6793207    8.9065411   -1.5106010 
C    -4.2008279    9.7522938   -4.0074520 
O    -3.4367306   10.6231362   -4.4983411 
N    -5.4243513   10.0970570   -3.5658685 
C    -6.5114563    9.2030351   -3.0973177 
H    -6.4166180    9.0482336   -2.0057064 
H    -6.4541584    8.2376860   -3.6221025 
C    -7.7641179   10.0095121   -3.4534046 
H    -8.6382863    9.7071087   -2.8522462 
H    -7.9976268    9.8645419   -4.5247747 
C    -7.3353599   11.4605010   -3.1860833 
H    -7.3718651   11.6598976   -2.0989247 
H    -7.9553694   12.2149770   -3.6976146 
C    -5.8661773   11.5049599   -3.6779830 
H    -5.7966607   11.8275082   -4.7315542 
C    -5.0166415   12.4771324   -2.8500039 
O    -5.0311413   13.6927780   -3.0980259 
N    -4.3612714   11.9121564   -1.8091430 
H    -4.3430905   10.8854060   -1.7347794 
C    -3.6249352   12.6463707   -0.7885656 
H    -4.0528615   13.6623704   -0.7318892 
C    -3.7772171   11.9263628    0.5550913 
H    -3.2633577   12.4856121    1.3487328 
H    -4.8443359   11.8300752    0.8247963 
H    -3.3433650   10.9096770    0.5013386 
C    -2.1240966   12.8289152   -1.0907448 
O    -1.4412593   13.5648508   -0.3709017 
N    -1.6215502   12.0938755   -2.1139359 
H    -2.2771843   11.5589524   -2.6911975 
C    -0.2242419   12.1559860   -2.5355365 
H    -0.1093457   11.4086488   -3.3416359 
H     0.0380493   13.1577902   -2.9813189 
C     0.7788006   11.7459533   -1.4236382 
O     1.9017672   12.2598832   -1.3253041 
N     0.3664582   10.7307702   -0.6345926 
H    -0.5674668   10.3374366   -0.8001793 
C     1.1415476   10.2550277    0.5433889 
H     1.7834665   11.1065971    0.8125354 
C     0.1253733    9.9263426    1.6440775 
H    -0.5357486    9.0879167    1.3404099 
H     0.6328322    9.6191506    2.5777038 
H    -0.5071451   10.8030407    1.8793173 
H     1.8040337    9.3833710    0.3468532 
H     1.1502136    6.1393036   -1.8737719 
C     0.2017624    5.8913071   -1.3173685 
H     0.4851372    5.5088397   -0.3199449 
H    -0.3669984    6.8263725   -1.1469636 
C    -0.7322483    4.8970516   -2.0166689 
H    -0.3470113    3.8589731   -1.9764127 
H    -1.7184860    4.9073112   -1.5136067 
H    -0.9129398    5.1676907   -3.0774994 
Fe   -3.6623936    7.3544999   -0.1764034 
Fe   -3.9171131    4.8547073    0.6184052 
Fe   -3.7916898    6.8302205    2.4032936 
S    -4.9205437    4.9997245    2.5529340 
S    -4.9043350    8.4307067    1.3706274 
S    -2.1451724    6.1704109    1.0947648 
S    -4.9041681    5.7696916   -1.1426743 
O    -2.4064157    9.5623533    7.9744799 
H    -3.0925776    8.8645697    8.1231854 
H    -2.7776958   10.1004189    7.2258477 
O     1.0122810    9.5817493   -3.9558712 
H     1.7423710    9.0431773   -3.5509107 
H     0.6589760    9.0727598   -4.7253990 
O    -1.3527938   10.8887621   -6.2652654 
H    -1.0189890    9.9627542   -6.3061674 
H    -2.0482171   10.8896863   -5.5578435 
