# Supplementary material for: Benchmark Study of Redox Potential Calculations for Iron–Sulfur Clusters in Proteins
Source: Inorg Chem. 2022 Apr 11;61(16):5991–6007. doi: 10.1021/acs.inorgchem.1c03422 (PMC9044450; doi:10.1021/acs.inorgchem.1c03422)
Supplement: Supplementary file 2 — ic1c03422_si_002.zip [file ic1c03422_si_002.zip › xyz/3Fd1-large-FF14SB-Free-Red]

268
Energy = -13052.7754196532
H     1.6049983    5.9721270    3.9324335 
C     0.6633158    6.5311956    4.1435912 
H    -0.0867463    5.8029205    4.4971245 
H     0.7869305    7.3083511    4.9217819 
H     0.2747260    7.0019593    3.2201902 
H     3.2206572    9.4399251    3.9201944 
C     3.4009929   10.3802122    4.5054336 
H     4.2407652   10.1657258    5.1911610 
H     3.8096064   11.1996821    3.8320843 
C     2.1409118   10.7202160    5.3199173 
O     1.0852981   10.0882466    5.2333233 
N     2.2735540   11.7785624    6.1614840 
H     3.1746658   12.2653732    6.2639587 
C     1.1458231   12.1606063    6.9975969 
H     0.7026312   11.2594251    7.4598694 
H     1.5318010   12.8112188    7.8156903 
C    -0.0502208   12.8473964    6.3074701 
O    -1.0606644   13.0561006    6.9801374 
N     0.0311963   13.1372592    4.9841272 
H     0.8389951   12.8428236    4.4190126 
C    -1.1667813   13.5873920    4.2894336 
H    -1.7431572   14.2078179    4.9954121 
H    -0.9079018   14.2276754    3.4034428 
C    -2.1603509   12.4841441    3.8809819 
O    -3.2596734   12.8150660    3.4243098 
N    -1.8180522   11.1980584    4.1305730 
H    -0.8861364   10.9636313    4.4870479 
C    -2.7820144   10.1091379    3.9271998 
H    -2.9935420    9.9888548    2.8489239 
C    -2.1982805    8.7962965    4.4751284 
H    -1.8722765    8.9520774    5.5192273 
H    -1.3299819    8.4966216    3.8664637 
S    -3.4056263    7.4024184    4.5309546 
C    -4.0847989   10.4680222    4.6616767 
O    -4.0634977   10.7815825    5.8783031 
N    -5.1915141   10.4016627    3.9112666 
H    -5.0780850   10.0619088    2.9366074 
C    -6.5536481   10.6643689    4.3582954 
H    -6.4838435   11.1485370    5.3480317 
C    -7.3391102   11.5599731    3.3819045 
H    -7.3925525   11.0705532    2.3925337 
H    -8.3688105   11.6556040    3.7663594 
H    -6.9377726   12.5827777    3.2439157 
C    -7.3369297    9.3455031    4.5403863 
O    -8.5769700    9.3576845    4.6750270 
N    -6.6404569    8.1985677    4.5113274 
H    -5.6080457    8.1924910    4.4108498 
C    -7.3178748    6.9054613    4.6251978 
H    -6.5514445    6.1588820    4.3420361 
C    -7.8251164    6.6232402    6.0343589 
H    -8.3553283    5.6576360    6.0722427 
H    -6.9453900    6.5735703    6.6969081 
H    -8.5138422    7.4151059    6.3758353 
C    -8.4141082    6.7689656    3.5597496 
O    -9.5314858    6.2915920    3.7845311 
N    -8.0264304    7.1357327    2.3097246 
H    -7.0575484    7.4620209    2.1249207 
C    -8.9167527    6.8873767    1.1959224 
H    -9.9315961    7.2144040    1.4747069 
C    -8.4502022    7.6452816   -0.0549584 
H    -7.4364650    7.3210913   -0.3656232 
H    -9.1526574    7.4594321   -0.8850482 
S    -8.4065844    9.4658893    0.2285449 
H    -7.1234002    9.4336656    0.7379637 
C    -9.0563180    5.3799015    0.9092129 
O   -10.1617849    4.8985845    0.6071406 
N    -7.9227553    4.6588834    0.9958675 
H    -7.0637595    5.1152361    1.3667753 
C    -7.8246797    3.2149274    0.8828274 
H    -6.7988361    2.9628641    1.2178121 
H    -8.5259336    2.6215292    1.5287916 
C    -7.9683968    2.6753423   -0.5521412 
O    -8.1883986    1.4712896   -0.7905811 
N    -7.7912386    3.5761952   -1.5522016 
H    -7.3629633    4.4932523   -1.3281945 
C    -7.7550513    3.1115109   -2.9364607 
H    -8.6721975    2.5268108   -3.1313493 
C    -7.6606819    4.3085645   -3.8971124 
H    -6.7451268    4.8956311   -3.6879488 
H    -7.6331251    3.9483514   -4.9434372 
H    -8.5356758    4.9728082   -3.7743586 
C    -6.5835580    2.1338078   -3.1697244 
O    -6.6368019    1.2346284   -4.0311761 
N    -5.5056290    2.3755694   -2.3974089 
H    -5.5096332    3.1703432   -1.7334508 
C    -4.2662717    1.6323680   -2.4830658 
H    -3.8964132    1.6583552   -3.5304852 
C    -3.2158301    2.3488947   -1.6052308 
H    -3.0207495    3.3365811   -2.0579104 
H    -2.2809473    1.7616656   -1.6118622 
S    -3.7513800    2.5900125    0.1418276 
C    -4.3996979    0.1234728   -2.1775330 
O    -3.5481510   -0.6477466   -2.6616305 
N    -5.4237705   -0.2597808   -1.3977606 
H    -6.0706104    0.4732324   -1.0828433 
C    -5.6964396   -1.6551273   -0.9402695 
H    -4.7187600   -2.1715135   -0.9866619 
C    -6.1739185   -1.5125174    0.5267629 
H    -7.1424268   -0.9710116    0.5244223 
H    -6.3890724   -2.5108565    0.9829891 
C    -5.1809161   -0.7612342    1.4365046 
H    -5.5946803   -0.6247431    2.4557602 
H    -4.2224912   -1.3101067    1.5149426 
H    -4.9467869    0.2455590    1.0419052 
H    -6.4177460   -2.2009345   -1.6260180 
H    -4.9692530   -1.0799902   -6.3590531 
C    -4.5995796   -0.0167253   -6.4890875 
H    -4.3777634    0.3788287   -5.4789054 
H    -3.6665237    0.0589823   -7.1053676 
H    -5.4100090    0.6248835   -6.9411488 
H    -0.7678970   -1.2277018    1.3673345 
C    -1.2690668   -0.3564911    0.8589020 
H    -2.0724739   -0.7630640    0.2181897 
H    -1.7325406    0.2958472    1.6219623 
C    -0.2529569    0.4014480    0.0274748 
C     0.5998968    1.3674139    0.5973676 
H     0.4826743    1.6418994    1.6529260 
C     1.5966242    1.9820024   -0.1740905 
H     2.2410680    2.7441988    0.2800358 
C     1.7603983    1.6363253   -1.5258750 
H     2.5443032    2.1094718   -2.1299774 
C     0.8974580    0.6996018   -2.1100533 
H     1.0050974    0.4394199   -3.1719377 
C    -0.1068818    0.0967838   -1.3404808 
H    -0.7980204   -0.6252514   -1.7901034 
H    -6.0946608    0.4795140    6.6840907 
C    -6.5828144    0.6839434    5.6932116 
H    -6.5485956   -0.2357269    5.0804410 
H    -7.6485806    0.9322561    5.8730164 
S    -5.7768398    1.9812724    4.6935623 
C    -6.0379763    3.4224225    5.7797129 
H    -7.1092678    3.5305059    6.0395556 
H    -5.4072112    3.3533978    6.6855571 
H    -5.7171470    4.2916071    5.1797134 
H    -3.8656183    5.6712820    8.4476833 
C    -2.9227426    5.7454944    7.8269125 
H    -3.1361007    6.4387635    6.9860351 
C    -1.7553772    6.2683020    8.6846368 
H    -2.0727606    7.1906176    9.2100449 
H    -1.4978296    5.5252950    9.4641680 
C    -0.5175510    6.5925907    7.8315194 
H    -0.0389296    5.6624350    7.4742071 
H    -0.8312700    7.1655559    6.9357797 
C     0.4977773    7.4224538    8.6198036 
H    -0.0021042    8.3287374    9.0107667 
H     0.8621798    6.8393682    9.4896100 
C     1.6689801    7.8491941    7.7473672 
H     2.1707355    7.0021848    7.2505860 
H     1.3549136    8.5722540    6.9780033 
N     2.7201893    8.5301361    8.5964921 
H     3.1054244    7.8490151    9.2870706 
H     3.5317767    8.8902327    8.0435710 
H     2.3409495    9.3639008    9.1036889 
C    -2.6936549    4.3218768    7.2913463 
O    -3.2798487    3.3458104    7.8056301 
N    -1.8002424    4.2437560    6.2916350 
H    -1.4372005    5.1109819    5.8941652 
C    -1.3232143    2.9832688    5.7160685 
H    -2.0038921    2.2337264    6.1624344 
C    -1.5473322    2.9513146    4.1966935 
H    -1.1075750    2.0230478    3.7822832 
H    -2.6255307    2.9632684    3.9470417 
H    -1.0842576    3.8110976    3.6771656 
H    -0.2772712    2.7359487    6.0366932 
H    -1.2290192    3.0990899   -6.9260380 
C    -1.4024988    3.5118670   -5.8772483 
H    -2.4949875    3.6340130   -5.7893162 
C    -0.8761782    2.5358302   -4.8140365 
H     0.2113799    2.3620751   -4.8846975 
H    -1.0810850    2.9475258   -3.8116297 
H    -1.3954478    1.5614630   -4.8820545 
C    -0.8305349    4.9436999   -5.8573391 
O    -1.5914303    5.8971139   -5.6707801 
N     0.4920149    5.1317164   -6.1291881 
H     1.1392914    4.3310786   -6.1425216 
C     1.0433788    6.4914110   -6.0996929 
H     1.0781617    6.8768475   -5.0681332 
H     2.1035777    6.5278270   -6.5069757 
C     0.1261827    7.4736900   -6.8441750 
O    -0.1466915    8.5621019   -6.3190702 
N    -0.2919608    7.1536045   -8.0952608 
H     0.0771224    6.3040593   -8.5433406 
C    -1.0362842    8.1242673   -8.8871937 
H    -0.5550258    9.1158161   -8.8372374 
H    -1.0612919    7.7914225   -9.9643892 
C    -2.5056306    8.3288473   -8.4587486 
O    -3.0651563    9.4178468   -8.6426632 
N    -3.1397738    7.2398223   -7.9732670 
H    -2.6092203    6.3803046   -7.7980670 
C    -4.5727117    7.2811239   -7.7112000 
H    -4.9824978    8.0961457   -8.3311450 
H    -5.0772099    6.3437656   -8.0556427 
C    -4.9183069    7.6566853   -6.2544541 
O    -6.0786530    7.9745487   -5.9696751 
N    -3.8993182    7.6876014   -5.3659999 
H    -2.9707582    7.3570930   -5.6428399 
C    -4.0565825    8.1832601   -3.9886611 
H    -4.8257113    7.5937580   -3.4613478 
C    -2.7409491    8.0316020   -3.2107495 
H    -1.9074631    8.5132831   -3.7561909 
H    -2.5173321    6.9598445   -3.0716113 
S    -2.8993134    8.8562176   -1.5752395 
C    -4.4289156    9.6740833   -4.0511302 
O    -3.6400083   10.5034341   -4.5770530 
N    -5.6084227   10.0895206   -3.5550053 
C    -6.7190281    9.2658351   -3.0263672 
H    -6.5913346    9.1320090   -1.9352844 
H    -6.7305737    8.2819626   -3.5141338 
C    -7.9423544   10.1247260   -3.3633117 
H    -8.8140863    9.8824930   -2.7325026 
H    -8.2080221    9.9803782   -4.4266813 
C    -7.4385205   11.5549819   -3.1343206 
H    -7.4411476   11.7771087   -2.0513901 
H    -8.0298656   12.3311687   -3.6477455 
C    -5.9786538   11.5156011   -3.6551573 
H    -5.9094180   11.8392702   -4.7081376 
C    -5.0957557   12.4471578   -2.8251996 
O    -5.1336518   13.6738870   -3.0273671 
N    -4.4098414   11.8556486   -1.8252036 
H    -4.3574743   10.8220399   -1.7828991 
C    -3.6865480   12.5796197   -0.7879489 
H    -4.1212084   13.5927403   -0.7245695 
C    -3.8567237   11.8418132    0.5433307 
H    -3.3604323   12.3921360    1.3544696 
H    -4.9292426   11.7424504    0.7887691 
H    -3.4297440   10.8234449    0.4817193 
C    -2.1894747   12.7835868   -1.0908587 
O    -1.5141106   13.5408107   -0.3839686 
N    -1.6842908   12.0584203   -2.1187501 
H    -2.3274841   11.4560086   -2.6405437 
C    -0.2922397   12.1232896   -2.5485689 
H    -0.1812959   11.3816553   -3.3599768 
H    -0.0271578   13.1294529   -2.9886218 
C     0.7181558   11.7100582   -1.4470704 
O     1.8420731   12.2276362   -1.3572005 
N     0.3166107   10.6975383   -0.6501177 
H    -0.6120138   10.2864025   -0.8082643 
C     1.1130303   10.2405646    0.5218618 
H     1.7469741   11.1040558    0.7737372 
C     0.1119785    9.9117700    1.6351418 
H    -0.5513261    9.0734234    1.3378332 
H     0.6292519    9.6053622    2.5640709 
H    -0.5164481   10.7897442    1.8759458 
H     1.7889921    9.3783824    0.3232319 
H     1.1547636    6.1025447   -1.8452198 
C     0.2263052    5.8433524   -1.2565970 
H     0.5506331    5.5051968   -0.2550998 
H    -0.3670054    6.7650903   -1.0974570 
C    -0.7046903    4.8006884   -1.8823016 
H    -0.2673476    3.7820534   -1.8863673 
H    -1.6383153    4.7549376   -1.2918996 
H    -0.9880345    5.0728750   -2.9213010 
Fe   -4.1146348    4.8366585    0.5686142 
Fe   -3.9704414    6.7826515    2.3916864 
Fe   -3.9926838    7.3093647   -0.1969747 
S    -5.1785228    4.9242706    2.5355112 
S    -5.1448959    8.4566900    1.3592887 
S    -2.3088135    6.2682702    1.0164649 
S    -5.1821186    5.6944214   -1.3251971 
O    -2.4123633    9.5248342    7.8123484 
H    -3.0579467    8.7808619    7.8600115 
H    -2.7960157   10.1247395    7.1170346 
O     1.0267732    9.6282564   -3.9516622 
H     1.7216517    9.0688266   -3.5190350 
H     0.6486137    9.1111895   -4.7025827 
O    -1.4613502   10.8781717   -6.2125636 
H    -1.1183483    9.9555557   -6.2601716 
H    -2.1972290   10.8448664   -5.5485316 
