# Supplementary material for: Benchmark Study of Redox Potential Calculations for Iron–Sulfur Clusters in Proteins
Source: Inorg Chem. 2022 Apr 11;61(16):5991–6007. doi: 10.1021/acs.inorgchem.1c03422 (PMC9044450; doi:10.1021/acs.inorgchem.1c03422)
Supplement: Supplementary file 2 — ic1c03422_si_002.zip [file ic1c03422_si_002.zip › xyz/3Fd1-Min-FF14SB-Fix-OX]

31
Energy = -6852.41984017391
H    -1.8648640   11.2447696    4.2776512 
C    -2.6132780   10.3849112    4.0901150 
H    -2.7484214   10.3876359    2.9888826 
C    -2.0103621    9.0516128    4.5136304 
H    -1.6425565    9.1165417    5.5509823 
H    -1.1582867    8.7774589    3.8688413 
S    -3.2121374    7.6274145    4.4847141 
H    -3.5847746   10.6360095    4.5822524 
H    -4.5815762    2.8266392   -2.2786955 
C    -3.6266871    2.1954655   -2.2757647 
H    -3.2530293    2.2168069   -3.3189900 
C    -2.6924184    2.9815303   -1.3443406 
H    -2.4850665    3.9818164   -1.7598967 
H    -1.7343963    2.4452145   -1.2136465 
S    -3.4008481    3.2319411    0.3672387 
H    -3.7942056    1.1332075   -1.9689766 
H    -3.4481899    8.2572432   -5.0385133 
C    -3.5128093    8.7273783   -3.9898170 
H    -4.2619340    8.1048977   -3.4694080 
C    -2.1985495    8.5807946   -3.2209821 
H    -1.3681447    9.1197553   -3.7087396 
H    -1.9082700    7.5239208   -3.0847419 
S    -2.4032294    9.3647761   -1.5520226 
H    -3.8026633    9.8031043   -4.1094575 
Fe   -3.5371727    7.8795663   -0.2444573 
Fe   -3.7038487    7.3541788    2.3333646 
Fe   -3.7390139    5.3798720    0.5706747 
S    -4.8475719    5.4995714    2.4266355 
S    -4.7859624    8.9718918    1.2829956 
S    -2.0059254    6.7102125    1.0369976 
S    -4.7565259    6.2044793   -1.2103490 
