# Supplementary material for: Benchmark Study of Redox Potential Calculations for Iron–Sulfur Clusters in Proteins
Source: Inorg Chem. 2022 Apr 11;61(16):5991–6007. doi: 10.1021/acs.inorgchem.1c03422 (PMC9044450; doi:10.1021/acs.inorgchem.1c03422)
Supplement: Supplementary file 2 — ic1c03422_si_002.zip [file ic1c03422_si_002.zip › xyz/3Fd1-Min-FF14SB-Fix-Red]

31
Energy = -6852.06104258488
H    -1.8615281   11.2450006    4.2802035 
C    -2.6089032   10.3764765    4.1038256 
H    -2.7400170   10.3385790    3.0034936 
C    -1.9860985    9.0702454    4.5836740 
H    -1.5813070    9.2022763    5.6038935 
H    -1.1526222    8.7752414    3.9233176 
S    -3.1897700    7.6635146    4.6350900 
H    -3.5828968   10.6327181    4.5867490 
H    -4.5830162    2.8251739   -2.2864639 
C    -3.6310017    2.1940696   -2.3087376 
H    -3.3016456    2.1975770   -3.3714258 
C    -2.6545915    2.9872702   -1.4294172 
H    -2.5227169    4.0046730   -1.8390072 
H    -1.6696232    2.4809678   -1.4110256 
S    -3.2301265    3.1607893    0.3239851 
H    -3.7961142    1.1346058   -1.9819781 
H    -3.4486202    8.2553884   -5.0354328 
C    -3.5147133    8.7258481   -3.9719830 
H    -4.2698687    8.1001088   -3.4621323 
C    -2.2143493    8.5686244   -3.1802826 
H    -1.3635435    9.0725196   -3.6748336 
H    -1.9630856    7.5037548   -3.0253559 
S    -2.4477861    9.3689446   -1.5262355 
H    -3.8017652    9.8025239   -4.1000288 
Fe   -3.7798362    7.2900261    2.4400001 
Fe   -3.8071586    5.3535172    0.6508073 
Fe   -3.6373080    7.8182674   -0.1600152 
S    -5.0049102    5.4263530    2.5436609 
S    -4.8703733    8.9667008    1.3585222 
S    -2.0033110    6.7744480    1.1626971 
S    -4.8336752    6.1384530   -1.2696075 
