# Supplementary material for: Benchmark Study of Redox Potential Calculations for Iron–Sulfur Clusters in Proteins
Source: Inorg Chem. 2022 Apr 11;61(16):5991–6007. doi: 10.1021/acs.inorgchem.1c03422 (PMC9044450; doi:10.1021/acs.inorgchem.1c03422)
Supplement: Supplementary file 2 — ic1c03422_si_002.zip [file ic1c03422_si_002.zip › xyz/3Fd1-Min-FF14SB-Free-OX]

31
Energy = -6852.86510808254
H    -1.9556000   11.2928479    4.2685502 
C    -2.7128865   10.4373169    4.1949842 
H    -2.9288091   10.3757595    3.1065960 
C    -2.0450621    9.1303173    4.6297970 
H    -1.7536657    9.1774326    5.6947305 
H    -1.1357586    8.9266565    4.0364627 
S    -3.1537197    7.6480300    4.4928244 
H    -3.6444896   10.6908033    4.7669050 
H    -4.5805569    2.5617589   -2.4447020 
C    -3.6365651    1.9164198   -2.4517933 
H    -3.2797443    1.9191102   -3.5007101 
C    -2.6822690    2.7352850   -1.5576270 
H    -2.4566911    3.7094480   -2.0220450 
H    -1.7336541    2.1923258   -1.3970594 
S    -3.3739812    3.0961185    0.1383122 
H    -3.7952969    0.8546080   -2.1236130 
H    -3.5992011    8.2608925   -5.2434296 
C    -3.7049569    8.7684039   -4.2209732 
H    -4.4682795    8.1549789   -3.7102826 
C    -2.4222038    8.6211359   -3.3943112 
H    -1.5747839    9.2045245   -3.8000653 
H    -2.1070434    7.5646420   -3.3175719 
S    -2.7176218    9.2609194   -1.6740575 
H    -4.0419175    9.8317743   -4.4124913 
Fe   -3.5295639    7.7599310   -0.2736728 
Fe   -3.6298339    7.2341867    2.3131477 
Fe   -3.6947821    5.2697975    0.5333193 
S    -4.8907460    5.4032938    2.3796025 
S    -4.7231932    8.8817089    1.2675099 
S    -1.9329818    6.6828436    0.8620986 
S    -4.6011752    6.1385452   -1.2755990 
