# Supplementary material for: Benchmark Study of Redox Potential Calculations for Iron–Sulfur Clusters in Proteins
Source: Inorg Chem. 2022 Apr 11;61(16):5991–6007. doi: 10.1021/acs.inorgchem.1c03422 (PMC9044450; doi:10.1021/acs.inorgchem.1c03422)
Supplement: Supplementary file 2 — ic1c03422_si_002.zip [file ic1c03422_si_002.zip › xyz/3Fd1-Min-FF14SB-Free-Red]

31
Energy = -6852.52344741663
H    -1.9407105   11.3001480    4.2625080 
C    -2.7071248   10.4445838    4.2048036 
H    -2.9401688   10.3741127    3.1210718 
C    -2.0522351    9.1278300    4.6345449 
H    -1.7028766    9.1888481    5.6836570 
H    -1.1777121    8.8985731    3.9983849 
S    -3.2103153    7.6807563    4.5489661 
H    -3.6332052   10.7148883    4.7803588 
H    -4.5758413    2.5868693   -2.4451688 
C    -3.6373566    1.9338940   -2.4528596 
H    -3.2724493    1.9459341   -3.5024431 
C    -2.6950937    2.7373203   -1.5317440 
H    -2.5064139    3.7331152   -1.9699670 
H    -1.7265876    2.2142765   -1.4229836 
S    -3.3830674    3.0098358    0.1764415 
H    -3.8175593    0.8658249   -2.1406433 
H    -3.6248744    8.2205708   -5.2328303 
C    -3.7375273    8.7661815   -4.2232829 
H    -4.4813668    8.1449448   -3.6926459 
C    -2.4499822    8.6721709   -3.3964255 
H    -1.6135497    9.2417606   -3.8462318 
H    -2.1296664    7.6201116   -3.2811800 
S    -2.7613564    9.3690342   -1.7121426 
H    -4.0871354    9.8229840   -4.4449334 
Fe   -3.6972881    7.2099524    2.3402493 
Fe   -3.8387436    5.2653969    0.5227849 
Fe   -3.7389302    7.7482999   -0.2680123 
S    -4.9414826    5.3617982    2.4812657 
S    -4.8271205    8.9028720    1.3760594 
S    -2.0072502    6.6944079    0.9399772 
S    -4.9193251    6.0509831   -1.3608053 
