# Supplementary material for: Benchmark Study of Redox Potential Calculations for Iron–Sulfur Clusters in Proteins
Source: Inorg Chem. 2022 Apr 11;61(16):5991–6007. doi: 10.1021/acs.inorgchem.1c03422 (PMC9044450; doi:10.1021/acs.inorgchem.1c03422)
Supplement: Supplementary file 2 — ic1c03422_si_002.zip [file ic1c03422_si_002.zip › xyz/3Fd2-Int-FF14SB-Fix-OX]

138
Energy = -9658.1383012396
H    -2.0839988   -7.0978940    1.5902246 
C    -2.6114529   -7.3266681    2.5485793 
H    -3.2887483   -8.1503079    2.2912764 
H    -1.8814182   -7.7415747    3.2723503 
C    -3.5066847   -6.2269892    3.1262162 
O    -4.4028925   -6.5696520    3.9073667 
N    -3.3317780   -4.9624737    2.6955713 
H    -2.5617365   -4.7150135    2.0639226 
C    -4.2999804   -3.9267080    3.0566345 
H    -4.3601890   -3.8421072    4.1568277 
C    -3.7974445   -2.5960383    2.4776391 
H    -3.6584507   -2.6979234    1.3859542 
H    -2.8143247   -2.3691808    2.9257685 
S    -4.9277144   -1.1824026    2.7827418 
C    -5.7008935   -4.2804637    2.5384077 
O    -6.7120948   -3.9083372    3.1762520 
N    -5.7611634   -4.8998134    1.3466645 
H    -4.8986714   -5.2791577    0.9431929 
C    -7.0398338   -5.1483051    0.6615558 
H    -7.4813010   -4.1528134    0.4649768 
H    -6.9207701   -5.6351716   -0.3468713 
H    -7.6970835   -5.7463217    1.3194490 
H    -8.6747520   -5.3200787    4.8027340 
C    -8.4120810   -5.1095069    5.8720655 
H    -9.0895729   -5.6715343    6.5282488 
H    -7.3762045   -5.4550959    6.0372730 
C    -8.6288541   -3.6038428    6.1343597 
O    -9.5491162   -3.2387647    6.8744097 
N    -7.7662547   -2.7661588    5.5010135 
H    -7.1233297   -3.1311830    4.7670466 
C    -7.9452719   -1.3138882    5.5324054 
H    -7.0097939   -0.8697351    5.1443655 
H    -8.7721091   -1.0331808    4.8408182 
C    -8.1630969   -0.8349816    6.9740925 
O    -9.1765542   -0.2895671    7.4187470 
N    -7.0992726   -1.0831480    7.7741904 
H    -6.2176251   -1.4568696    7.3841041 
C    -7.1976325   -0.7168676    9.1715801 
H    -8.1407525   -1.0952088    9.5972073 
H    -6.3518805   -1.1754985    9.6911200 
C    -7.1686676    0.7970783    9.4605661 
O    -7.7212982    1.2413163   10.4838611 
N    -6.4359869    1.5061419    8.5804412 
H    -6.0790078    1.0002240    7.7529847 
C    -6.2253033    2.9556353    8.5391924 
H    -5.6328008    3.1270514    7.6183762 
H    -7.1669013    3.5506399    8.4467325 
C    -5.3435378    3.4894085    9.6651772 
O    -5.1279925    4.6849925    9.8236860 
N    -4.7080409    2.5639897   10.4590944 
H    -4.6978732    1.5812467   10.1715879 
C    -3.7082352    3.0448473   11.3997064 
H    -4.1554679    3.7814677   12.0909236 
H    -3.3543790    2.1574019   11.9784528 
C    -2.4798100    3.7501586   10.7655328 
O    -1.7185124    4.4553744   11.4441216 
N    -2.2889691    3.5199823    9.4538318 
H    -2.9677973    2.9625988    8.9225120 
C    -1.2159397    4.1415868    8.6976629 
H    -0.2714305    4.0226545    9.2609222 
C    -1.0881866    3.4217925    7.3487139 
H    -0.8001433    2.3624687    7.4857784 
H    -0.3181648    3.9412757    6.7571215 
S    -2.6795562    3.5183598    6.4030366 
C    -1.3456354    5.6708236    8.4574913 
O    -0.3113506    6.2652594    8.1121278 
N    -2.5674859    6.2159556    8.5777118 
H    -3.3563397    5.6324110    8.8742723 
C    -2.8021429    7.6539411    8.3134840 
H    -2.0996104    7.9217336    7.4997190 
H    -3.8565804    7.8592046    7.9577727 
H    -2.5647827    8.2798252    9.1874504 
H    -8.8612433   -0.4838279    0.1775435 
C    -7.7341243   -0.4189242    0.1051164 
H    -7.2745469   -1.0664094    0.8753759 
H    -7.4971995   -0.8021360   -0.9207504 
C    -7.4352250    1.0870836    0.2768949 
O    -8.3302982    1.9329518    0.0756229 
N    -6.1763533    1.3574324    0.6468671 
H    -5.4845141    0.5996439    0.6833371 
C    -5.5833074    2.6930144    0.6332030 
H    -6.3347728    3.4107177    0.2631908 
H    -5.2506535    2.9958178    1.6772069 
H    -4.6873362    2.6478846   -0.0158591 
H     2.9388035    1.0265013   11.8485010 
C     1.8584019    1.1395688   12.1735043 
H     1.8198343    0.8955696   13.2479428 
H     1.5140802    2.1911156   12.0406467 
C     0.8732605    0.1936275   11.4647383 
O    -0.1097775   -0.2106391   12.0982184 
N     1.0585909   -0.1625839   10.1767820 
H     1.7641335    0.3018642    9.5950123 
C     0.0396601   -1.0136661    9.5279446 
H    -0.9250865   -0.4745260    9.5038684 
C     0.4695812   -1.3005308    8.0834344 
H     1.4472680   -1.8157980    8.0871573 
H     0.5577728   -0.3534159    7.5180246 
S    -0.7380094   -2.4100540    7.2451473 
C    -0.0919792   -2.3499792   10.2950115 
O     0.9016325   -3.0909514   10.4441579 
N    -1.3014486   -2.7650421   10.7348313 
C    -2.5404532   -1.9815044   10.9037202 
H    -3.1555070   -2.0497015    9.9878573 
H    -2.2916554   -0.9278279   11.0801271 
C    -3.1921581   -2.6654652   12.1104864 
H    -4.2741175   -2.4708524   12.1742468 
H    -2.7156518   -2.2938140   13.0369845 
C    -2.8429109   -4.1460696   11.9041355 
H    -3.5099828   -4.5943317   11.1495689 
H    -2.9029643   -4.7535716   12.8236260 
C    -1.3983495   -4.1024307   11.3521686 
H    -0.6678030   -4.1969796   12.1699536 
C    -1.1175111   -5.2407407   10.3571609 
O    -0.6000810   -6.3120225   10.7426361 
N    -1.5588855   -5.0073262    9.1107334 
H    -1.7398732   -4.0255224    8.8500286 
C    -1.4444443   -5.9626229    7.9824643 
H    -1.8033330   -6.9295158    8.3734731 
C    -2.3832655   -5.4860089    6.8684471 
H    -2.0688959   -4.5125977    6.4500006 
H    -2.4078457   -6.2121278    6.0380088 
H    -3.4244439   -5.3649069    7.2236747 
H    -0.3930602   -6.0841753    7.6158284 
H     1.3612274   -4.2708967    5.1183041 
C     1.2034872   -4.1160417    4.0130245 
H     1.4769383   -5.0799598    3.5431460 
C    -0.2808456   -3.8024353    3.7693196 
H    -0.9601983   -4.5877855    4.1573536 
H    -0.5865446   -2.8479146    4.2412562 
H    -0.4579703   -3.7005938    2.6794857 
H     1.8484606   -3.3232400    3.5971310 
Fe   -3.3096351    1.3977167    6.3439411 
Fe   -4.1667753   -0.5582163    4.7845127 
Fe   -2.4626939   -1.0669169    6.7526364 
S    -5.3868021    1.0477286    5.5881946 
S    -3.0547338    0.3458328    8.3122283 
S    -2.0036966    0.1044674    4.9403173 
S    -4.1668503   -2.2806596    6.1476425 
