# Supplementary material for: Benchmark Study of Redox Potential Calculations for Iron–Sulfur Clusters in Proteins
Source: Inorg Chem. 2022 Apr 11;61(16):5991–6007. doi: 10.1021/acs.inorgchem.1c03422 (PMC9044450; doi:10.1021/acs.inorgchem.1c03422)
Supplement: Supplementary file 2 — ic1c03422_si_002.zip [file ic1c03422_si_002.zip › xyz/3Fd2-Int-FF14SB-Fix-Red]

138
Energy = -9657.7243500345
H    -2.0837304   -7.0934207    1.5901878 
C    -2.6119044   -7.3175724    2.5499893 
H    -3.2917894   -8.1392404    2.2928385 
H    -1.8817544   -7.7383400    3.2727126 
C    -3.5132389   -6.2164663    3.1267876 
O    -4.4129458   -6.5808800    3.8955454 
N    -3.3423875   -4.9519508    2.7018888 
H    -2.5545826   -4.6973186    2.0956552 
C    -4.3136130   -3.9087297    3.0512596 
H    -4.3683768   -3.7941509    4.1511883 
C    -3.8348776   -2.5813296    2.4367256 
H    -3.6531943   -2.7279681    1.3555113 
H    -2.8763450   -2.3032345    2.9119636 
S    -5.0230110   -1.1960920    2.6604657 
C    -5.7092264   -4.2835229    2.5457061 
O    -6.7234998   -3.9389895    3.1885770 
N    -5.7646990   -4.8953516    1.3452304 
H    -4.8957933   -5.2460270    0.9323400 
C    -7.0398812   -5.1473526    0.6618943 
H    -7.4863500   -4.1544138    0.4617988 
H    -6.9207429   -5.6349383   -0.3468572 
H    -7.6971619   -5.7460377    1.3192520 
H    -8.6743087   -5.3237601    4.8026623 
C    -8.4129595   -5.1127276    5.8729563 
H    -9.0886823   -5.6767704    6.5295289 
H    -7.3761774   -5.4556480    6.0376065 
C    -8.6507481   -3.6083274    6.1292114 
O    -9.6013471   -3.2606313    6.8444332 
N    -7.7921013   -2.7675546    5.5097563 
H    -7.0861022   -3.1299390    4.8390318 
C    -7.9538139   -1.3141768    5.5429704 
H    -7.0082428   -0.8773980    5.1664271 
H    -8.7749149   -1.0328793    4.8441463 
C    -8.1761801   -0.8365228    6.9842503 
O    -9.2022626   -0.3049038    7.4264744 
N    -7.1120077   -1.0816399    7.7777782 
H    -6.2250616   -1.4481242    7.3720912 
C    -7.1983639   -0.7121306    9.1735997 
H    -8.1419729   -1.0838056    9.6060711 
H    -6.3521092   -1.1735386    9.6913179 
C    -7.1656067    0.8022313    9.4581437 
O    -7.7291448    1.2479309   10.4804566 
N    -6.4398181    1.5067899    8.5751176 
H    -6.0627181    1.0021711    7.7513597 
C    -6.2211751    2.9544442    8.5385582 
H    -5.6212441    3.1218887    7.6214592 
H    -7.1642304    3.5497426    8.4460276 
C    -5.3494290    3.4816417    9.6758981 
O    -5.1827529    4.6805419    9.8789982 
N    -4.6890262    2.5463140   10.4383878 
H    -4.5520057    1.6030070   10.0420354 
C    -3.7026572    3.0380316   11.3860889 
H    -4.1677247    3.7726559   12.0669853 
H    -3.3520180    2.1548735   11.9741321 
C    -2.4754121    3.7601910   10.7648552 
O    -1.7366442    4.4883991   11.4524045 
N    -2.2786596    3.5359540    9.4573008 
H    -2.8893212    2.8862136    8.9384586 
C    -1.2022736    4.1482140    8.6971504 
H    -0.2557874    4.0354889    9.2611480 
C    -1.0811415    3.4057179    7.3547039 
H    -0.7873602    2.3532419    7.5255763 
H    -0.3052028    3.9145649    6.7595511 
S    -2.6692316    3.4473376    6.4133527 
C    -1.3350883    5.6753125    8.4599259 
O    -0.3029380    6.2920444    8.1390706 
N    -2.5613778    6.2147738    8.5734535 
H    -3.3517405    5.6138731    8.8258587 
C    -2.8002078    7.6504573    8.3127965 
H    -2.0994207    7.9238994    7.4979440 
H    -3.8556547    7.8577912    7.9576114 
H    -2.5637100    8.2779735    9.1866580 
H    -8.8615011   -0.4830256    0.1799837 
C    -7.7321194   -0.4177598    0.1088188 
H    -7.2640277   -1.0582515    0.8819141 
H    -7.4966218   -0.8017303   -0.9189677 
C    -7.4351795    1.0895092    0.2654244 
O    -8.3222624    1.9352619    0.0139429 
N    -6.1872296    1.3597689    0.6616672 
H    -5.5176772    0.5897206    0.8050942 
C    -5.5847451    2.6901976    0.6372861 
H    -6.3371545    3.4068913    0.2662470 
H    -5.2509539    2.9948462    1.6785491 
H    -4.6883559    2.6463263   -0.0140638 
H     2.9400113    1.0273548   11.8499703 
C     1.8577492    1.1393707   12.1751030 
H     1.8216294    0.8944401   13.2494630 
H     1.5136822    2.1909597   12.0410438 
C     0.8784699    0.1793060   11.4699531 
O    -0.0729481   -0.2594986   12.1280888 
N     1.0450114   -0.1525692   10.1768687 
H     1.7181838    0.3486409    9.5871120 
C     0.0338684   -1.0160234    9.5231767 
H    -0.9383514   -0.4820662    9.4796658 
C     0.4781778   -1.2970321    8.0823521 
H     1.4817111   -1.7608767    8.0956029 
H     0.5195613   -0.3462511    7.5172402 
S    -0.6791151   -2.4544890    7.2549158 
C    -0.0882725   -2.3479853   10.2933110 
O     0.9108645   -3.0790195   10.4749511 
N    -1.2988161   -2.7701270   10.7226135 
C    -2.5560231   -2.0077954   10.8449228 
H    -3.1582967   -2.1213534    9.9253559 
H    -2.3438569   -0.9391364   10.9693838 
C    -3.2007826   -2.6626678   12.0697224 
H    -4.2840289   -2.4751820   12.1301950 
H    -2.7250590   -2.2617404   12.9851344 
C    -2.8383226   -4.1453732   11.8995697 
H    -3.5008513   -4.6143563   11.1533260 
H    -2.8933097   -4.7348537   12.8322398 
C    -1.3929128   -4.1017445   11.3453230 
H    -0.6606896   -4.1928212   12.1624358 
C    -1.1157972   -5.2431274   10.3536270 
O    -0.6056150   -6.3210685   10.7448981 
N    -1.5520329   -5.0061062    9.1085464 
H    -1.6838914   -4.0161917    8.8291465 
C    -1.4435497   -5.9635255    7.9831752 
H    -1.8022510   -6.9291636    8.3795852 
C    -2.3840396   -5.4875673    6.8698964 
H    -2.0785779   -4.5084730    6.4598899 
H    -2.4004689   -6.2090485    6.0341445 
H    -3.4258827   -5.3707862    7.2217508 
H    -0.3929113   -6.0844156    7.6160154 
H     1.3612699   -4.2716908    5.1175488 
C     1.2028815   -4.1182498    4.0126969 
H     1.4751533   -5.0827587    3.5405070 
C    -0.2818653   -3.8021875    3.7738205 
H    -0.9587917   -4.5869642    4.1673832 
H    -0.5840291   -2.8479875    4.2479183 
H    -0.4651960   -3.7003707    2.6844347 
H     1.8476964   -3.3242664    3.5971733 
Fe   -3.3454742    1.2886274    6.3415390 
Fe   -4.2555636   -0.6076428    4.7379136 
Fe   -2.6217843   -1.1696748    6.7462417 
S    -5.4443650    1.0543918    5.5693814 
S    -2.9922236    0.3670249    8.4329910 
S    -2.1009680    0.0228538    4.8135407 
S    -4.4176181   -2.3877896    6.1146814 
