# Supplementary material for: Benchmark Study of Redox Potential Calculations for Iron–Sulfur Clusters in Proteins
Source: Inorg Chem. 2022 Apr 11;61(16):5991–6007. doi: 10.1021/acs.inorgchem.1c03422 (PMC9044450; doi:10.1021/acs.inorgchem.1c03422)
Supplement: Supplementary file 2 — ic1c03422_si_002.zip [file ic1c03422_si_002.zip › xyz/3Fd2-Int-FF14SB-Free-OX]

138
Energy = -9659.5338200446
H    -2.0814076   -7.2390919    1.4892703 
C    -2.5645675   -7.4967473    2.4751774 
H    -3.2359018   -8.3310050    2.2212513 
H    -1.8094867   -7.9430234    3.1826290 
C    -3.4372473   -6.3904680    3.1021058 
O    -4.3051771   -6.7264895    3.9136458 
N    -3.2775905   -5.1122998    2.6918793 
H    -2.5376255   -4.8388787    2.0332000 
C    -4.2567453   -4.1013611    3.1178607 
H    -4.3099291   -4.0859862    4.2209207 
C    -3.7589931   -2.7276777    2.6278697 
H    -3.5474717   -2.7859521    1.5467844 
H    -2.8130002   -2.4939152    3.1481324 
S    -4.9332959   -1.3336154    2.8737395 
C    -5.6683533   -4.4470108    2.6037946 
O    -6.6707078   -4.0570831    3.2450514 
N    -5.7597125   -5.0893498    1.4283597 
H    -4.9121761   -5.4703829    0.9952718 
C    -7.0533824   -5.3369371    0.7691641 
H    -7.5246457   -4.3376664    0.6371160 
H    -6.9258519   -5.7551049   -0.2732772 
H    -7.7089776   -5.9680670    1.4123255 
H    -8.6872599   -5.3920181    4.8368631 
C    -8.3776623   -5.1855692    5.9000890 
H    -9.0744944   -5.7132931    6.5650529 
H    -7.3642752   -5.6235181    6.0298493 
C    -8.5241524   -3.6768816    6.1946040 
O    -9.4387832   -3.2939649    6.9341012 
N    -7.6286689   -2.8617963    5.5833461 
H    -7.0076839   -3.2496847    4.8436243 
C    -7.7706262   -1.4047380    5.5837753 
H    -6.8217642   -1.0009743    5.1876029 
H    -8.5896415   -1.1106594    4.8788946 
C    -7.9974089   -0.8636506    7.0078893 
O    -9.0177828   -0.2885193    7.3952047 
N    -6.9543118   -1.0908198    7.8512353 
H    -6.0577437   -1.4589509    7.4903384 
C    -7.1167299   -0.7201575    9.2440386 
H    -8.1031176   -1.0698724    9.5879065 
H    -6.3438886   -1.2292034    9.8662585 
C    -7.1170411    0.8008383    9.5269644 
O    -7.6762267    1.2322999   10.5520614 
N    -6.4544555    1.5694146    8.6426353 
H    -6.0991618    1.1296051    7.7772421 
C    -6.3007809    3.0302888    8.7407545 
H    -5.6068097    3.2853392    7.9120507 
H    -7.2441066    3.6221850    8.5672556 
C    -5.5408578    3.4341037   10.0180324 
O    -5.6203941    4.5280402   10.5633212 
N    -4.6333169    2.4750745   10.4484202 
H    -4.4808950    1.6501923    9.8526302 
C    -3.6014415    2.8145776   11.4058979 
H    -4.0295814    3.5401352   12.1212837 
H    -3.3003800    1.8801585   11.9749711 
C    -2.3421668    3.5056321   10.8175001 
O    -1.4013618    3.8605020   11.5451251 
N    -2.3658122    3.7333645    9.4921061 
H    -3.1286680    3.3477873    8.9206229 
C    -1.2270982    4.2676748    8.7532937 
H    -0.3211014    4.0600524    9.3488456 
C    -1.1410192    3.4990906    7.4250019 
H    -0.9068487    2.4355564    7.6184537 
H    -0.3460936    3.9422664    6.8078142 
S    -2.7325246    3.6077298    6.4772562 
C    -1.1814239    5.8100382    8.5147109 
O    -0.0671897    6.3274598    8.3593178 
N    -2.3620923    6.4489483    8.4427567 
H    -3.2051945    5.8752746    8.5047529 
C    -2.5437612    7.8955536    8.0808635 
H    -1.8267760    8.1154852    7.2683019 
H    -3.6039763    7.9928165    7.6968549 
H    -2.3441149    8.5744054    8.9530487 
H    -8.9757190   -0.7289835    0.1745300 
C    -7.8361700   -0.7011450    0.1376220 
H    -7.4379500   -1.3945936    0.9027316 
H    -7.5703693   -1.0632865   -0.8900237 
C    -7.4514695    0.7880359    0.3841455 
O    -8.3392113    1.6661718    0.3666440 
N    -6.1451710    1.0150150    0.5988908 
H    -5.4638982    0.2489489    0.5496447 
C    -5.5257606    2.3416781    0.7174600 
H    -6.2386689    3.0798792    0.3062912 
H    -5.3259286    2.5937890    1.8148416 
H    -4.5626436    2.3180709    0.1565591 
H     3.0266386    0.7644746   11.6346832 
C     1.9561854    0.9001664   11.9961126 
H     1.9550330    0.6404717   13.0673313 
H     1.5781259    1.9448857   11.8915536 
C     0.9876784   -0.0522606   11.2882554 
O     0.1219339   -0.6417029   11.9506127 
N     1.0839832   -0.2080498    9.9534148 
H     1.6947277    0.4021827    9.3939925 
C     0.1056597   -1.0636542    9.2640125 
H    -0.8789826   -0.5610634    9.2494945 
C     0.5546189   -1.2734959    7.8133122 
H     1.5432165   -1.7680329    7.7934998 
H     0.6294157   -0.2928743    7.3073965 
S    -0.6424133   -2.3437441    6.9150684 
C     0.0242189   -2.4256357    9.9798809 
O     1.0492107   -3.1199054   10.1314842 
N    -1.1782409   -2.9158890   10.3565556 
C    -2.4280857   -2.1700734   10.5876806 
H    -3.0814473   -2.2533305    9.7002124 
H    -2.2030429   -1.1090560   10.7488874 
C    -2.9953836   -2.8737699   11.8254025 
H    -4.0734469   -2.6967740   11.9683052 
H    -2.4674432   -2.4992006   12.7219516 
C    -2.6371503   -4.3474036   11.5741105 
H    -3.3386778   -4.7972424   10.8523703 
H    -2.6340575   -4.9698556   12.4850893 
C    -1.2251808   -4.2650121   10.9448975 
H    -0.4554771   -4.3587239   11.7257286 
C    -0.9483971   -5.3775924    9.9244369 
O    -0.5269540   -6.4868117   10.3332966 
N    -1.2511457   -5.0925991    8.6543248 
H    -1.4069228   -4.0972650    8.4171984 
C    -1.0661992   -5.9944217    7.4862596 
H    -1.3237986   -7.0049941    7.8379793 
C    -2.0700116   -5.5480776    6.4183372 
H    -1.9201048   -4.4919823    6.1287397 
H    -1.9560559   -6.1532635    5.5058056 
H    -3.1169063   -5.6562619    6.7649931 
H    -0.0072186   -6.0142324    7.1090183 
H     1.8531245   -4.1589972    4.6623988 
C     1.6750223   -4.1295255    3.5362049 
H     2.1478288   -5.0431943    3.1365138 
C     0.1543877   -4.1470149    3.3176520 
H    -0.3342540   -5.0228864    3.7886154 
H    -0.3275782   -3.2372791    3.7300070 
H    -0.0634324   -4.1678573    2.2329495 
H     2.1409928   -3.2430221    3.0699278 
Fe   -3.3366317    1.4677950    6.3578391 
Fe   -4.2055293   -0.4997705    4.8132083 
Fe   -2.4256262   -0.9941597    6.7046495 
S    -5.4091740    1.1542798    5.5987507 
S    -3.0638389    0.3549865    8.3030873 
S    -2.0486841    0.2196307    4.9110111 
S    -4.1227666   -2.2406084    6.1813476 
