# Supplementary material for: Benchmark Study of Redox Potential Calculations for Iron–Sulfur Clusters in Proteins
Source: Inorg Chem. 2022 Apr 11;61(16):5991–6007. doi: 10.1021/acs.inorgchem.1c03422 (PMC9044450; doi:10.1021/acs.inorgchem.1c03422)
Supplement: Supplementary file 2 — ic1c03422_si_002.zip [file ic1c03422_si_002.zip › xyz/3Fd2-Int-FF14SB-Free-Red]

138
Energy = -9659.1570594468
H    -2.0854331   -7.1959282    1.4959365 
C    -2.5789143   -7.4528362    2.4779939 
H    -3.2367083   -8.2967941    2.2201735 
H    -1.8257130   -7.8849518    3.1935723 
C    -3.4715672   -6.3562678    3.0960056 
O    -4.3380841   -6.7117982    3.9028452 
N    -3.3259381   -5.0813663    2.6829965 
H    -2.5717847   -4.8007062    2.0451755 
C    -4.3144836   -4.0704392    3.0922684 
H    -4.3659719   -4.0210714    4.1968356 
C    -3.8473413   -2.6969365    2.5687617 
H    -3.6087987   -2.7856700    1.4942048 
H    -2.9202612   -2.4217109    3.1037108 
S    -5.0692641   -1.3388002    2.7773246 
C    -5.7095547   -4.4553692    2.5781889 
O    -6.7250339   -4.0843089    3.2047632 
N    -5.7794944   -5.1173221    1.4074897 
H    -4.9194479   -5.4627447    0.9722511 
C    -7.0640621   -5.3746718    0.7399989 
H    -7.5394598   -4.3774503    0.6017905 
H    -6.9276069   -5.7896522   -0.3014989 
H    -7.7255117   -6.0053598    1.3782524 
H    -8.6741113   -5.4124712    4.8254301 
C    -8.3643062   -5.1943213    5.8857771 
H    -9.0477364   -5.7352770    6.5536924 
H    -7.3406732   -5.6084833    6.0132274 
C    -8.5475723   -3.6872588    6.1708266 
O    -9.4869252   -3.3258221    6.8950675 
N    -7.6627318   -2.8628339    5.5699364 
H    -6.9975512   -3.2396822    4.8668730 
C    -7.7874404   -1.4061547    5.5943698 
H    -6.8311960   -1.0045926    5.2093084 
H    -8.6014964   -1.0999870    4.8919538 
C    -8.0005732   -0.8845013    7.0253523 
O    -9.0197792   -0.3112420    7.4291701 
N    -6.9514882   -1.1354903    7.8472079 
H    -6.0554543   -1.4974627    7.4569438 
C    -7.0790454   -0.7693775    9.2421269 
H    -8.0558008   -1.1212999    9.6120792 
H    -6.2888285   -1.2793101    9.8409790 
C    -7.0783323    0.7486004    9.5312538 
O    -7.6490506    1.1650736   10.5617684 
N    -6.4286656    1.5305403    8.6564303 
H    -6.0452246    1.1092190    7.7885164 
C    -6.2863545    2.9897352    8.7851241 
H    -5.5911500    3.2635611    7.9635445 
H    -7.2378501    3.5781653    8.6199735 
C    -5.5311138    3.3679410   10.0748498 
O    -5.6777300    4.4223085   10.6872569 
N    -4.5673414    2.4415976   10.4427619 
H    -4.3438706    1.6619066    9.7944145 
C    -3.5418558    2.7992789   11.3993270 
H    -3.9817083    3.5272432   12.1056728 
H    -3.2299868    1.8746811   11.9841750 
C    -2.2949698    3.5161765   10.8133668 
O    -1.3731045    3.9069796   11.5531551 
N    -2.3129270    3.7445559    9.4918605 
H    -3.0298183    3.2993344    8.8971994 
C    -1.1655336    4.2768203    8.7601668 
H    -0.2657398    4.0806986    9.3693699 
C    -1.0809926    3.4745100    7.4470825 
H    -0.8543935    2.4186648    7.6868126 
H    -0.2736199    3.8909338    6.8256480 
S    -2.6694477    3.5316061    6.5006177 
C    -1.1313748    5.8195479    8.5259404 
O    -0.0268132    6.3787131    8.4472605 
N    -2.3226350    6.4342067    8.3973196 
H    -3.1392772    5.8236491    8.3249773 
C    -2.5167794    7.8785899    8.0418835 
H    -1.8053761    8.1180926    7.2280033 
H    -3.5796627    7.9699309    7.6595037 
H    -2.3331045    8.5606373    8.9167499 
H    -8.9541756   -0.7292200    0.1899112 
C    -7.8152816   -0.7108325    0.1395004 
H    -7.4014916   -1.3914667    0.9093955 
H    -7.5686831   -1.0835460   -0.8905210 
C    -7.4228257    0.7817188    0.3465871 
O    -8.3017339    1.6687079    0.2603661 
N    -6.1211201    0.9962669    0.5853078 
H    -5.4681797    0.2053046    0.6621492 
C    -5.4829672    2.3138459    0.6775675 
H    -6.2063796    3.0519727    0.2839724 
H    -5.2551390    2.5669256    1.7701315 
H    -4.5377512    2.3040714    0.0832318 
H     3.0204199    0.7745286   11.6427140 
C     1.9537708    0.9179980   12.0211358 
H     1.9659972    0.6607802   13.0929621 
H     1.5817675    1.9643255   11.9159713 
C     0.9764889   -0.0401943   11.3272925 
O     0.1333140   -0.6420921   12.0086852 
N     1.0598895   -0.1887464    9.9942432 
H     1.6525546    0.4379109    9.4341608 
C     0.0983650   -1.0560702    9.2911180 
H    -0.8929602   -0.5576175    9.2536178 
C     0.5781161   -1.2537927    7.8482114 
H     1.5965358   -1.6854031    7.8491748 
H     0.5974593   -0.2687110    7.3446094 
S    -0.5435592   -2.3869597    6.9424069 
C     0.0276877   -2.4103181   10.0119202 
O     1.0619037   -3.0855090   10.2000657 
N    -1.1720879   -2.9107853   10.3832797 
C    -2.4463589   -2.1961409   10.5607345 
H    -3.0976528   -2.3784941    9.6876546 
H    -2.2766627   -1.1147002   10.6148651 
C    -2.9779687   -2.8233231   11.8530411 
H    -4.0587332   -2.6647812   11.9998201 
H    -2.4472750   -2.3719581   12.7121700 
C    -2.5897175   -4.3053723   11.7021670 
H    -3.3231001   -4.8305150   11.0673105 
H    -2.5207512   -4.8461760   12.6632014 
C    -1.2088452   -4.2449247   10.9951502 
H    -0.4012588   -4.3319421   11.7361777 
C    -0.9793584   -5.3717629    9.9790519 
O    -0.5666990   -6.4870220   10.3918729 
N    -1.2954896   -5.0924763    8.7124918 
H    -1.4090831   -4.0919685    8.4544361 
C    -1.1305587   -6.0087033    7.5515693 
H    -1.4016977   -7.0120691    7.9169611 
C    -2.1319855   -5.5461996    6.4865686 
H    -2.0041738   -4.4767334    6.2385738 
H    -2.0006161   -6.1138679    5.5509441 
H    -3.1804702   -5.6805286    6.8171075 
H    -0.0700829   -6.0434843    7.1747216 
H     1.7012886   -4.1481296    4.6794637 
C     1.5384217   -4.1063163    3.5506342 
H     1.9315591   -5.0606677    3.1544594 
C     0.0226810   -3.9851356    3.3227964 
H    -0.5437668   -4.8340581    3.7563916 
H    -0.3862247   -3.0591059    3.7738469 
H    -0.1926068   -3.9419842    2.2376969 
H     2.0795959   -3.2587868    3.0877317 
Fe   -3.3344703    1.3520673    6.3564050 
Fe   -4.2757607   -0.5675441    4.7894123 
Fe   -2.5423236   -1.1013610    6.6965764 
S    -5.4391138    1.1476963    5.6035629 
S    -2.9318745    0.3918089    8.4165089 
S    -2.1393628    0.1255301    4.7694775 
S    -4.3203470   -2.3721638    6.1743405 
