# Supplementary material for: Benchmark Study of Redox Potential Calculations for Iron–Sulfur Clusters in Proteins
Source: Inorg Chem. 2022 Apr 11;61(16):5991–6007. doi: 10.1021/acs.inorgchem.1c03422 (PMC9044450; doi:10.1021/acs.inorgchem.1c03422)
Supplement: Supplementary file 2 — ic1c03422_si_002.zip [file ic1c03422_si_002.zip › xyz/3Fd2-Int-FF15IPQ-Fix-OX]

138
Energy = -9588.3628021111
H    -2.0802676   -7.0987218    1.5811435 
C    -2.6174898   -7.3319209    2.5404331 
H    -3.2829454   -8.1629374    2.2810883 
H    -1.8863170   -7.7384193    3.2703601 
C    -3.5031485   -6.2199717    3.1087206 
O    -4.3946179   -6.5533526    3.8991537 
N    -3.3353881   -4.9568684    2.6680077 
H    -2.5679106   -4.7027612    2.0355158 
C    -4.3062390   -3.9282517    3.0423439 
H    -4.3600267   -3.8522063    4.1434059 
C    -3.8124527   -2.5925791    2.4667292 
H    -3.6761261   -2.6893468    1.3747963 
H    -2.8282290   -2.3615521    2.9103245 
S    -4.9484635   -1.1830608    2.7752296 
C    -5.7111541   -4.2801357    2.5308247 
O    -6.7188513   -3.8954067    3.1738736 
N    -5.7814019   -4.8996029    1.3431375 
H    -4.9224885   -5.2918472    0.9427054 
C    -7.0639906   -5.1499216    0.6604018 
H    -7.5025620   -4.1542783    0.4625189 
H    -6.9280324   -5.6362162   -0.3461101 
H    -7.7152616   -5.7612510    1.3164553 
H    -8.6763445   -5.3167396    4.7948206 
C    -8.4119366   -5.1050011    5.8667951 
H    -9.0927026   -5.6670370    6.5199879 
H    -7.3768224   -5.4539362    6.0359946 
C    -8.6246110   -3.6012688    6.1251025 
O    -9.5482988   -3.2236794    6.8547452 
N    -7.7550410   -2.7682593    5.4940606 
H    -7.1032916   -3.1328667    4.7641097 
C    -7.9383359   -1.3210209    5.5294565 
H    -7.0081204   -0.8704406    5.1335051 
H    -8.7692516   -1.0346839    4.8400613 
C    -8.1504024   -0.8323293    6.9675176 
O    -9.1577627   -0.2723325    7.4080729 
N    -7.0923872   -1.0934067    7.7690568 
H    -6.2081354   -1.4652938    7.3764412 
C    -7.1945235   -0.7218552    9.1641759 
H    -8.1355599   -1.0959324    9.5979743 
H    -6.3479245   -1.1775323    9.6870399 
C    -7.1655530    0.7923363    9.4542163 
O    -7.7127767    1.2370866   10.4771582 
N    -6.4365782    1.4975177    8.5673896 
H    -6.0780400    0.9916695    7.7387581 
C    -6.2184701    2.9416872    8.5264733 
H    -5.6252502    3.1171519    7.6072740 
H    -7.1575187    3.5428219    8.4440047 
C    -5.3430007    3.4798160    9.6572295 
O    -5.1384735    4.6774732    9.8112195 
N    -4.7134337    2.5571448   10.4563577 
H    -4.6827689    1.5787378   10.1521423 
C    -3.7123686    3.0455920   11.3922226 
H    -4.1594398    3.7799790   12.0855393 
H    -3.3579689    2.1593119   11.9749248 
C    -2.4817266    3.7442646   10.7536530 
O    -1.7170413    4.4466865   11.4305350 
N    -2.2971465    3.5101886    9.4426494 
H    -2.9746749    2.9466143    8.9151936 
C    -1.2272339    4.1268925    8.6773774 
H    -0.2754060    3.9900960    9.2249447 
C    -1.1332946    3.4189278    7.3190697 
H    -0.8557863    2.3549954    7.4414787 
H    -0.3701306    3.9335889    6.7146640 
S    -2.7413043    3.5388546    6.4074302 
C    -1.3422713    5.6606651    8.4567438 
O    -0.3023518    6.2479360    8.1166427 
N    -2.5609505    6.2101529    8.5861120 
H    -3.3464329    5.6205690    8.8784728 
C    -2.8024685    7.6472483    8.3308267 
H    -2.1037906    7.9199823    7.5137738 
H    -3.8555251    7.8567248    7.9649536 
H    -2.5633367    8.2829999    9.1999813 
H    -8.8672222   -0.4796740    0.1943357 
C    -7.7288728   -0.4220101    0.1113572 
H    -7.2683898   -1.0658590    0.8843876 
H    -7.4963036   -0.7995858   -0.9190864 
C    -7.4409950    1.0929507    0.2878754 
O    -8.3569407    1.9224454    0.1040919 
N    -6.1808218    1.3710298    0.6357337 
H    -5.4825951    0.6173987    0.6514530 
C    -5.5755597    2.7077222    0.6213729 
H    -6.3173457    3.4325186    0.2468033 
H    -5.2495810    2.9991890    1.6727140 
H    -4.6741333    2.6527826   -0.0237307 
H     2.9406656    1.0231736   11.8433064 
C     1.8515585    1.1390983   12.1645814 
H     1.8216941    0.9118941   13.2429329 
H     1.5132234    2.1917874   12.0388948 
C     0.8493642    0.2179838   11.4470827 
O    -0.1659452   -0.1253155   12.0665215 
N     1.0437075   -0.1539965   10.1669459 
H     1.7978139    0.2498875    9.6011216 
C     0.0165747   -0.9901970    9.5116362 
H    -0.9415738   -0.4397686    9.4928996 
C     0.4458385   -1.2712002    8.0660156 
H     1.4216715   -1.7903022    8.0660269 
H     0.5391905   -0.3227829    7.5042595 
S    -0.7647528   -2.3753352    7.2252219 
C    -0.1221286   -2.3283019   10.2755419 
O     0.8741696   -3.0629064   10.4315679 
N    -1.3278794   -2.7471672   10.7162974 
C    -2.5821755   -1.9882090   10.8555343 
H    -3.1917790   -2.1084640    9.9404990 
H    -2.3621256   -0.9216644   10.9871378 
C    -3.2160301   -2.6462858   12.0857806 
H    -4.2990177   -2.4634929   12.1629092 
H    -2.7328509   -2.2413158   12.9939663 
C    -2.8503309   -4.1278442   11.9159525 
H    -3.5215205   -4.6067594   11.1838850 
H    -2.8917970   -4.7069358   12.8541494 
C    -1.4125862   -4.0810551   11.3474448 
H    -0.6733988   -4.1594460   12.1582846 
C    -1.1259140   -5.2228026   10.3574888 
O    -0.6081386   -6.2882905   10.7503260 
N    -1.5550916   -4.9927677    9.1054721 
H    -1.7542817   -4.0161824    8.8458733 
C    -1.4314556   -5.9489927    7.9790259 
H    -1.7946068   -6.9156219    8.3671875 
C    -2.3757243   -5.4796253    6.8652026 
H    -2.0644759   -4.5078876    6.4392873 
H    -2.4012858   -6.2094907    6.0379489 
H    -3.4168869   -5.3592136    7.2227396 
H    -0.3806640   -6.0781415    7.6080683 
H     1.3716145   -4.2592953    5.1296136 
C     1.2193199   -4.1029862    4.0183525 
H     1.4865217   -5.0746017    3.5617475 
C    -0.2684914   -3.8118625    3.7609480 
H    -0.9430813   -4.5978712    4.1573153 
H    -0.5898588   -2.8507483    4.2090339 
H    -0.4338145   -3.7320819    2.6674010 
H     1.8597046   -3.3107289    3.5935294 
Fe   -3.3668995    1.4158096    6.3370497 
Fe   -4.2003288   -0.5488689    4.7750411 
Fe   -2.4916297   -1.0400957    6.7435529 
S    -5.4426148    1.0486099    5.5751808 
S    -3.1037300    0.3669266    8.3101154 
S    -2.0482769    0.1390907    4.9354597 
S    -4.1963159   -2.2599115    6.1484179 
