# Supplementary material for: Benchmark Study of Redox Potential Calculations for Iron–Sulfur Clusters in Proteins
Source: Inorg Chem. 2022 Apr 11;61(16):5991–6007. doi: 10.1021/acs.inorgchem.1c03422 (PMC9044450; doi:10.1021/acs.inorgchem.1c03422)
Supplement: Supplementary file 2 — ic1c03422_si_002.zip [file ic1c03422_si_002.zip › xyz/3Fd2-Int-FF15IPQ-Fix-Red]

138
Energy = -9588.0160912855
H    -2.0802152   -7.0946373    1.5809804 
C    -2.6186607   -7.3223763    2.5421327 
H    -3.2875640   -8.1509067    2.2829224 
H    -1.8869650   -7.7349517    3.2708523 
C    -3.5093951   -6.2069742    3.1073867 
O    -4.4058729   -6.5607618    3.8844476 
N    -3.3439927   -4.9439081    2.6727188 
H    -2.5619409   -4.6836156    2.0604484 
C    -4.3195394   -3.9090059    3.0366109 
H    -4.3703165   -3.8082113    4.1374061 
C    -3.8512137   -2.5721742    2.4340066 
H    -3.6630434   -2.7067793    1.3530602 
H    -2.8971648   -2.2884036    2.9144345 
S    -5.0504286   -1.1944611    2.6585943 
C    -5.7185365   -4.2821035    2.5361466 
O    -6.7286186   -3.9228150    3.1836915 
N    -5.7841375   -4.8961320    1.3408507 
H    -4.9194270   -5.2643103    0.9331377 
C    -7.0638682   -5.1492341    0.6605474 
H    -7.5065605   -4.1553415    0.4594683 
H    -6.9279444   -5.6360692   -0.3463556 
H    -7.7152265   -5.7610268    1.3160972 
H    -8.6757927   -5.3215491    4.7947232 
C    -8.4137555   -5.1095586    5.8680638 
H    -9.0921344   -5.6755252    6.5205231 
H    -7.3772498   -5.4549457    6.0364317 
C    -8.6484027   -3.6070763    6.1210348 
O    -9.6016772   -3.2474964    6.8269769 
N    -7.7843975   -2.7702316    5.5028063 
H    -7.0694424   -3.1311644    4.8375062 
C    -7.9505477   -1.3217026    5.5420923 
H    -7.0096956   -0.8769502    5.1594161 
H    -8.7735273   -1.0345280    4.8439025 
C    -8.1682057   -0.8349644    6.9800644 
O    -9.1869697   -0.2862050    7.4184857 
N    -7.1099283   -1.0948066    7.7743452 
H    -6.2218383   -1.4633678    7.3636577 
C    -7.1976195   -0.7180267    9.1676446 
H    -8.1382394   -1.0856664    9.6097808 
H    -6.3490941   -1.1759542    9.6876134 
C    -7.1647254    0.7968926    9.4544342 
O    -7.7245236    1.2425692   10.4757802 
N    -6.4408636    1.4981441    8.5666972 
H    -6.0599739    0.9931933    7.7429709 
C    -6.2151725    2.9405057    8.5291378 
H    -5.6130727    3.1113453    7.6139858 
H    -7.1553795    3.5420761    8.4445735 
C    -5.3498519    3.4737292    9.6707983 
O    -5.1936697    4.6748511    9.8666025 
N    -4.6932765    2.5422051   10.4378757 
H    -4.5402159    1.6038087   10.0299096 
C    -3.7061279    3.0416636   11.3810345 
H    -4.1703701    3.7744346   12.0641803 
H    -3.3553369    2.1579080   11.9715070 
C    -2.4758831    3.7559597   10.7561147 
O    -1.7317603    4.4802311   11.4416206 
N    -2.2849900    3.5270827    9.4495596 
H    -2.8973027    2.8765317    8.9320990 
C    -1.2112580    4.1357081    8.6834304 
H    -0.2600954    4.0100871    9.2374258 
C    -1.1145688    3.3988189    7.3361990 
H    -0.8264740    2.3436741    7.5010325 
H    -0.3449717    3.9023681    6.7286049 
S    -2.7170876    3.4582793    6.4216948 
C    -1.3335129    5.6659401    8.4612168 
O    -0.2960298    6.2763335    8.1459335 
N    -2.5573684    6.2089175    8.5815905 
H    -3.3462082    5.6032984    8.8266180 
C    -2.8015941    7.6444276    8.3303003 
H    -2.1052926    7.9222705    7.5116165 
H    -3.8551613    7.8557589    7.9648333 
H    -2.5625524    8.2813622    9.1991965 
H    -8.8674523   -0.4785186    0.1978525 
C    -7.7261717   -0.4211402    0.1151918 
H    -7.2573951   -1.0587697    0.8911023 
H    -7.4955554   -0.7993901   -0.9174137 
C    -7.4395979    1.0946693    0.2762279 
O    -8.3469702    1.9251277    0.0399312 
N    -6.1905526    1.3726935    0.6540880 
H    -5.5125618    0.6058404    0.7761702 
C    -5.5775705    2.7044580    0.6257280 
H    -6.3224940    3.4272937    0.2518907 
H    -5.2500535    2.9981073    1.6741280 
H    -4.6754283    2.6510361   -0.0218942 
H     2.9426970    1.0243102   11.8435203 
C     1.8526077    1.1405231   12.1640105 
H     1.8259388    0.9113306   13.2418617 
H     1.5135680    2.1924689   12.0385281 
C     0.8530502    0.2097766   11.4512727 
O    -0.1370416   -0.1563916   12.0977858 
N     1.0268237   -0.1468751   10.1682119 
H     1.7515599    0.2893269    9.5880779 
C     0.0006585   -0.9938654    9.5162864 
H    -0.9660560   -0.4506354    9.4903830 
C     0.4322803   -1.2588427    8.0683011 
H     1.4416605   -1.7100035    8.0654012 
H     0.4577428   -0.3031204    7.5109768 
S    -0.7174283   -2.4253516    7.2441730 
C    -0.1209496   -2.3294848   10.2834505 
O     0.8809681   -3.0568074   10.4566543 
N    -1.3243081   -2.7535758   10.7282450 
C    -2.5792475   -1.9940274   10.8703648 
H    -3.1854852   -2.0945328    9.9520037 
H    -2.3612397   -0.9284740   11.0078595 
C    -3.2158649   -2.6629614   12.0926965 
H    -4.2992938   -2.4793865   12.1648097 
H    -2.7370916   -2.2692860   13.0091419 
C    -2.8496304   -4.1426484   11.9092359 
H    -3.5140347   -4.6102483   11.1640232 
H    -2.8977148   -4.7366397   12.8386575 
C    -1.4075893   -4.0886632   11.3504040 
H    -0.6738862   -4.1723415   12.1666543 
C    -1.1196560   -5.2286103   10.3590851 
O    -0.6068549   -6.3005209   10.7556009 
N    -1.5465911   -4.9941353    9.1099478 
H    -1.7040628   -4.0087010    8.8366893 
C    -1.4300228   -5.9497572    7.9835632 
H    -1.7925357   -6.9156176    8.3760698 
C    -2.3774546   -5.4812379    6.8717100 
H    -2.0730225   -4.5074628    6.4475365 
H    -2.4000219   -6.2117353    6.0438579 
H    -3.4176451   -5.3593115    7.2281501 
H    -0.3803583   -6.0783746    7.6097225 
H     1.3723225   -4.2595822    5.1294137 
C     1.2192925   -4.1052984    4.0191077 
H     1.4862112   -5.0776515    3.5610030 
C    -0.2688086   -3.8127217    3.7651237 
H    -0.9411431   -4.6013956    4.1601799 
H    -0.5891583   -2.8550055    4.2200144 
H    -0.4375673   -3.7273249    2.6720655 
H     1.8589052   -3.3117205    3.5941060 
Fe   -3.4015388    1.3027892    6.3435606 
Fe   -4.2923665   -0.5944389    4.7322185 
Fe   -2.6612241   -1.1543067    6.7468705 
S    -5.5015702    1.0593940    5.5650563 
S    -3.0525369    0.3807938    8.4391235 
S    -2.1478284    0.0507387    4.8235469 
S    -4.4575462   -2.3700102    6.1118393 
