# Supplementary material for: Benchmark Study of Redox Potential Calculations for Iron–Sulfur Clusters in Proteins
Source: Inorg Chem. 2022 Apr 11;61(16):5991–6007. doi: 10.1021/acs.inorgchem.1c03422 (PMC9044450; doi:10.1021/acs.inorgchem.1c03422)
Supplement: Supplementary file 2 — ic1c03422_si_002.zip [file ic1c03422_si_002.zip › xyz/3Fd2-Int-FF15IPQ-Free-OX]

138
Energy = -9592.0326195481
H    -2.0280080   -7.2148475    1.4104238 
C    -2.5169695   -7.4775708    2.4058616 
H    -3.1726440   -8.3229913    2.1496246 
H    -1.7582756   -7.9177453    3.1158163 
C    -3.3870483   -6.3715717    3.0371138 
O    -4.2472324   -6.7089089    3.8564159 
N    -3.2471804   -5.0912733    2.6262021 
H    -2.5087096   -4.7970741    1.9718527 
C    -4.2377951   -4.1042723    3.0799641 
H    -4.2671508   -4.0970866    4.1840564 
C    -3.7725639   -2.7200117    2.5876018 
H    -3.5762185   -2.7702817    1.5045364 
H    -2.8199123   -2.4762491    3.0906970 
S    -4.9550134   -1.3367445    2.8551977 
C    -5.6582015   -4.4720928    2.5998214 
O    -6.6519046   -4.0846476    3.2638738 
N    -5.7758005   -5.1230410    1.4352687 
H    -4.9322305   -5.4896847    0.9808209 
C    -7.0811906   -5.3727726    0.7914059 
H    -7.5453431   -4.3709163    0.6565094 
H    -6.9393898   -5.7881480   -0.2533140 
H    -7.7355800   -6.0115300    1.4374088 
H    -8.6951251   -5.4078326    4.8409178 
C    -8.3823172   -5.2040897    5.9071774 
H    -9.0935955   -5.7176217    6.5690272 
H    -7.3764514   -5.6556895    6.0430493 
C    -8.4960689   -3.6924525    6.1892703 
O    -9.4120934   -3.2744933    6.9083587 
N    -7.5668217   -2.9090625    5.5854989 
H    -6.9462929   -3.3152374    4.8503319 
C    -7.6776937   -1.4519344    5.5728859 
H    -6.7283978   -1.0739118    5.1516043 
H    -8.4947354   -1.1487326    4.8683316 
C    -7.8774865   -0.8852474    6.9859251 
O    -8.8796309   -0.2793884    7.3744767 
N    -6.8405288   -1.1396323    7.8244824 
H    -5.9456068   -1.5135529    7.4553221 
C    -6.9991298   -0.7611330    9.2134713 
H    -7.9856685   -1.1008418    9.5678218 
H    -6.2251635   -1.2689260    9.8337695 
C    -6.9834246    0.7599527    9.4909084 
O    -7.5406748    1.2002733   10.5097897 
N    -6.3013880    1.5028760    8.5984910 
H    -5.9520964    1.0391393    7.7419783 
C    -6.1202120    2.9585156    8.6396185 
H    -5.4397705    3.1783877    7.7906829 
H    -7.0577621    3.5559229    8.4753164 
C    -5.3475891    3.4205834    9.8836314 
O    -5.3210201    4.5794621   10.2804170 
N    -4.5663776    2.4341758   10.4624758 
H    -4.4290696    1.5690839    9.9217008 
C    -3.5382666    2.8021364   11.4119052 
H    -3.9557663    3.5668289   12.0919052 
H    -3.2776795    1.8895467   12.0359267 
C    -2.2631880    3.4482052   10.8109306 
O    -1.3279229    3.8232949   11.5361048 
N    -2.2779737    3.6329545    9.4820913 
H    -3.0407850    3.2430205    8.9138215 
C    -1.1595591    4.1882337    8.7321492 
H    -0.2351552    3.9491405    9.2868159 
C    -1.1300172    3.4751651    7.3720846 
H    -0.9028458    2.4025069    7.5176485 
H    -0.3551384    3.9362463    6.7432177 
S    -2.7483880    3.6281211    6.4803552 
C    -1.1041843    5.7381473    8.5496290 
O     0.0152440    6.2433994    8.4016358 
N    -2.2785257    6.3921562    8.4982984 
H    -3.1279009    5.8262500    8.5527390 
C    -2.4355354    7.8413776    8.1377590 
H    -1.7153621    8.0431810    7.3224232 
H    -3.4881250    7.9701075    7.7389943 
H    -2.2232284    8.5364856    8.9962169 
H    -8.9301966   -0.6826640    0.2122254 
C    -7.7840112   -0.6667161    0.1418414 
H    -7.3688797   -1.3659787    0.8922472 
H    -7.5418895   -1.0005302   -0.8991156 
C    -7.3959202    0.8226335    0.3995414 
O    -8.3013135    1.6853760    0.4414732 
N    -6.0858023    1.0513194    0.5494405 
H    -5.4028769    0.2893908    0.4581792 
C    -5.4507588    2.3770395    0.6721506 
H    -6.1595018    3.1207331    0.2635533 
H    -5.2626163    2.6085615    1.7747208 
H    -4.4852821    2.3415776    0.1118861 
H     3.0256498    0.7601106   11.6518309 
C     1.9514923    0.9111608   12.0161406 
H     1.9486696    0.6163204   13.0787682 
H     1.6130510    1.9743824   11.9719941 
C     0.9516140    0.0350322   11.2545605 
O    -0.0119213   -0.4533147   11.8622604 
N     1.1182196   -0.1676385    9.9344020 
H     1.8042373    0.3725537    9.3903033 
C     0.1391498   -1.0104501    9.2320085 
H    -0.8468596   -0.5109259    9.2323522 
C     0.5874849   -1.1901128    7.7776782 
H     1.5842279   -1.6678796    7.7467624 
H     0.6486408   -0.2001866    7.2889086 
S    -0.5896595   -2.2643222    6.8610438 
C     0.0694332   -2.3826976    9.9325804 
O     1.1118647   -3.0394225   10.1246817 
N    -1.1281855   -2.9151492   10.2601127 
C    -2.3963792   -2.2044418   10.4935577 
H    -3.0485422   -2.3212527    9.6090338 
H    -2.2036536   -1.1341807   10.6433797 
C    -2.9320756   -2.9236888   11.7379366 
H    -4.0086880   -2.7641223   11.9125803 
H    -2.3882544   -2.5527582   12.6269894 
C    -2.5628514   -4.3903575   11.4610308 
H    -3.2670291   -4.8373633   10.7406123 
H    -2.5436682   -5.0244262   12.3629933 
C    -1.1574609   -4.2788042   10.8233360 
H    -0.3916307   -4.3704106   11.6054500 
C    -0.8476499   -5.3796831    9.7965708 
O    -0.4538802   -6.4906980   10.2288250 
N    -1.0744078   -5.0861064    8.5142177 
H    -1.2559512   -4.0932799    8.2862657 
C    -0.8367915   -5.9641544    7.3284440 
H    -1.0709387   -6.9896655    7.6492925 
C    -1.8402584   -5.5215530    6.2575135 
H    -1.7059183   -4.4590149    5.9820981 
H    -1.6973782   -6.1085769    5.3384537 
H    -2.8893891   -5.6569594    6.5887142 
H     0.2298095   -5.9600811    6.9629864 
H     2.1223394   -4.0115861    4.6743491 
C     1.8958169   -4.0071265    3.5452397 
H     2.4510376   -4.8743582    3.1463985 
C     0.3852484   -4.2075351    3.3595759 
H     0.0162949   -5.1209555    3.8638029 
H    -0.1952262   -3.3460691    3.7494355 
H     0.1606202   -4.2865885    2.2784082 
H     2.2713213   -3.0932936    3.0507198 
Fe   -3.3469022    1.4877546    6.3218478 
Fe   -4.1795624   -0.4966640    4.7777886 
Fe   -2.3897326   -0.9587234    6.6691854 
S    -5.4107471    1.1531544    5.5419409 
S    -3.0524614    0.3728061    8.2709483 
S    -2.0375144    0.2612858    4.8788534 
S    -4.0714812   -2.2330903    6.1653879 
