# Supplementary material for: Benchmark Study of Redox Potential Calculations for Iron–Sulfur Clusters in Proteins
Source: Inorg Chem. 2022 Apr 11;61(16):5991–6007. doi: 10.1021/acs.inorgchem.1c03422 (PMC9044450; doi:10.1021/acs.inorgchem.1c03422)
Supplement: Supplementary file 2 — ic1c03422_si_002.zip [file ic1c03422_si_002.zip › xyz/3Fd2-Int-FF15IPQ-Free-Red]

138
Energy = -9591.7220054372
H    -2.0173426   -7.1806116    1.3932875 
C    -2.5128814   -7.4484767    2.3829571 
H    -3.1635055   -8.2957793    2.1199466 
H    -1.7557593   -7.8855879    3.0931812 
C    -3.3924014   -6.3497507    3.0139155 
O    -4.2416728   -6.7061198    3.8384130 
N    -3.2744946   -5.0740704    2.5939159 
H    -2.5340402   -4.7730650    1.9461188 
C    -4.2775554   -4.0902338    3.0339111 
H    -4.2985457   -4.0446100    4.1389874 
C    -3.8500650   -2.7088556    2.4981316 
H    -3.6400651   -2.7925154    1.4189204 
H    -2.9092460   -2.4221151    3.0029105 
S    -5.0789505   -1.3625962    2.7377577 
C    -5.6861542   -4.4993404    2.5673283 
O    -6.6864386   -4.1344679    3.2290669 
N    -5.7942582   -5.1616640    1.4039775 
H    -4.9451760   -5.5006090    0.9406662 
C    -7.0962821   -5.4077003    0.7564696 
H    -7.5590220   -4.4042906    0.6246572 
H    -6.9496632   -5.8127550   -0.2913353 
H    -7.7559798   -6.0473477    1.3967211 
H    -8.6844751   -5.4427080    4.8228371 
C    -8.3719867   -5.2284862    5.8871321 
H    -9.0767893   -5.7460932    6.5522717 
H    -7.3584774   -5.6617876    6.0259361 
C    -8.5122515   -3.7163214    6.1545591 
O    -9.4517759   -3.3116304    6.8551640 
N    -7.5894635   -2.9307984    5.5586882 
H    -6.9233095   -3.3347035    4.8680895 
C    -7.6761827   -1.4739997    5.5580902 
H    -6.7106331   -1.1040875    5.1630883 
H    -8.4709454   -1.1591843    4.8386435 
C    -7.8860775   -0.9211167    6.9730646 
O    -8.8934908   -0.3185022    7.3633760 
N    -6.8528316   -1.1951699    7.8028912 
H    -5.9570189   -1.5692079    7.4138718 
C    -6.9856031   -0.8095510    9.1894776 
H    -7.9647145   -1.1463426    9.5675764 
H    -6.1955362   -1.3132082    9.7922951 
C    -6.9666560    0.7118659    9.4552792 
O    -7.5403170    1.1565968   10.4685988 
N    -6.2838597    1.4493088    8.5670673 
H    -5.9046182    0.9872866    7.7175851 
C    -6.0884590    2.9013812    8.6207485 
H    -5.4025253    3.1191595    7.7745742 
H    -7.0235488    3.5084009    8.4604544 
C    -5.3183347    3.3462977    9.8725764 
O    -5.3167497    4.4992819   10.2960861 
N    -4.5260593    2.3601837   10.4336891 
H    -4.3133802    1.5287327    9.8463259 
C    -3.5117108    2.7447225   11.3904031 
H    -3.9438924    3.5142168   12.0562567 
H    -3.2499420    1.8390373   12.0280887 
C    -2.2383660    3.4073501   10.8025612 
O    -1.3237960    3.8111022   11.5449453 
N    -2.2398638    3.5892038    9.4776486 
H    -2.9546730    3.1333992    8.8887113 
C    -1.1173041    4.1486267    8.7362867 
H    -0.1933339    3.9210458    9.2978589 
C    -1.0826182    3.4162727    7.3823635 
H    -0.8407727    2.3516221    7.5590931 
H    -0.3058835    3.8737835    6.7522588 
S    -2.7001414    3.5087600    6.4922634 
C    -1.0755474    5.6974502    8.5603628 
O     0.0380031    6.2284086    8.4425561 
N    -2.2565406    6.3437396    8.4996717 
H    -3.0944631    5.7578529    8.4750732 
C    -2.4117487    7.7890149    8.1241214 
H    -1.6837247    7.9870180    7.3137601 
H    -3.4600395    7.9151921    7.7119891 
H    -2.2146481    8.4981297    8.9770921 
H    -8.9084284   -0.6854364    0.2327395 
C    -7.7623778   -0.6778408    0.1472112 
H    -7.3293809   -1.3690899    0.8974846 
H    -7.5386431   -1.0099186   -0.8998914 
C    -7.3736240    0.8154636    0.3760832 
O    -8.2768271    1.6860333    0.3614626 
N    -6.0668731    1.0365072    0.5416227 
H    -5.4028780    0.2510401    0.5530218 
C    -5.4197222    2.3564567    0.6287601 
H    -6.1431376    3.0977963    0.2415450 
H    -5.1975531    2.5909649    1.7249115 
H    -4.4734997    2.3326639    0.0317979 
H     3.0242171    0.7385566   11.6385647 
C     1.9530486    0.8944139   12.0159188 
H     1.9611781    0.5977782   13.0777653 
H     1.6194049    1.9590909   11.9757080 
C     0.9503248    0.0106987   11.2630294 
O     0.0218528   -0.5168661   11.8929657 
N     1.0908433   -0.1584621    9.9390286 
H     1.7521411    0.4098103    9.3935122 
C     0.1357052   -1.0221947    9.2239022 
H    -0.8598504   -0.5334917    9.1906871 
C     0.6241643   -1.1937707    7.7811760 
H     1.6532198   -1.5991632    7.7800208 
H     0.6266204   -0.2026117    7.2900517 
S    -0.4627948   -2.3392584    6.8532543 
C     0.0776997   -2.3851840    9.9360906 
O     1.1264331   -3.0241622   10.1640114 
N    -1.1171085   -2.9280838   10.2582291 
C    -2.4011906   -2.2368592   10.4535365 
H    -3.0474463   -2.4119488    9.5746594 
H    -2.2452400   -1.1541947   10.5367244 
C    -2.9198496   -2.9106594   11.7292829 
H    -3.9976380   -2.7588017   11.9044197 
H    -2.3742565   -2.4982461   12.5992094 
C    -2.5344170   -4.3828253   11.5077113 
H    -3.2470011   -4.8673376   10.8197391 
H    -2.4898166   -4.9799888   12.4344470 
C    -1.1403536   -4.2800416   10.8390179 
H    -0.3553267   -4.3673908   11.6018495 
C    -0.8634308   -5.3911280    9.8182272 
O    -0.4654177   -6.5035923   10.2524323 
N    -1.1231215   -5.1116772    8.5410558 
H    -1.2677182   -4.1129035    8.2950400 
C    -0.8949833   -6.0067988    7.3665937 
H    -1.1515117   -7.0232786    7.7005000 
C    -1.8861653   -5.5534659    6.2898144 
H    -1.7414921   -4.4921904    6.0172680 
H    -1.7496524   -6.1434930    5.3710173 
H    -2.9383439   -5.6708697    6.6155899 
H     0.1764719   -6.0182795    7.0092782 
H     1.9554631   -4.0218805    4.6604201 
C     1.7789087   -4.0010617    3.5245402 
H     2.2706975   -4.9133598    3.1423370 
C     0.2631392   -4.0818119    3.2904651 
H    -0.1899566   -4.9801632    3.7552948 
H    -0.2659271   -3.1943191    3.6926773 
H     0.0634622   -4.1149526    2.2022729 
H     2.2353269   -3.1152628    3.0417240 
Fe   -3.3381137    1.3301834    6.3048206 
Fe   -4.2403073   -0.5991040    4.7319247 
Fe   -2.4906150   -1.1124826    6.6353691 
S    -5.4309111    1.1151516    5.5165635 
S    -2.9482586    0.3549604    8.3651062 
S    -2.1221579    0.1329825    4.7195984 
S    -4.2630257   -2.3993522    6.1287980 
