# Supplementary material for: Benchmark Study of Redox Potential Calculations for Iron–Sulfur Clusters in Proteins
Source: Inorg Chem. 2022 Apr 11;61(16):5991–6007. doi: 10.1021/acs.inorgchem.1c03422 (PMC9044450; doi:10.1021/acs.inorgchem.1c03422)
Supplement: Supplementary file 2 — ic1c03422_si_002.zip [file ic1c03422_si_002.zip › xyz/3Fd2-large-FF14SB-Fix-OX]

279
Energy = -13326.5391311993
H     1.2990833    0.5087675   -0.4422763 
C     0.5838083   -0.2028428    0.0844597 
H     1.0676585   -0.4818385    1.0373775 
C    -0.7922577    0.4596530    0.3383448 
H    -1.3079835    0.5653437   -0.6334233 
C    -1.6159085   -0.4912355    1.2185461 
H    -1.6397374   -1.5109705    0.7935027 
H    -1.1830556   -0.5511559    2.2382853 
H    -2.6526109   -0.1231714    1.3044510 
C    -0.6897889    1.8490129    0.9880765 
H    -0.2012552    2.5784520    0.3106384 
H    -1.7045030    2.2266813    1.2080224 
H    -0.1155896    1.8121137    1.9364550 
C     0.4597746   -1.4019078   -0.8611133 
O     0.0932067   -1.2586079   -2.0406897 
N     0.7347445   -2.6023851   -0.3139568 
H     1.1476123   -2.6553810    0.6323334 
C     0.6166568   -3.8278227   -1.0731228 
H     0.4143480   -3.5258116   -2.1185564 
H     1.5659437   -4.4296178   -1.0445968 
C    -0.6167609   -4.6331465   -0.6150458 
O    -1.5030834   -4.1845445    0.1255401 
N    -0.6848817   -5.8950211   -1.1320498 
H     0.1064099   -6.2067918   -1.6983639 
C    -1.8865456   -6.7110582   -1.1843203 
H    -2.6161188   -6.3128564   -1.9153409 
H    -1.5233214   -7.7066446   -1.5683006 
C    -2.6689970   -6.8702422    0.1308702 
O    -3.8949677   -7.0151652    0.1203130 
N    -1.9587432   -6.8933433    1.2904987 
H    -0.9365033   -6.7900614    1.2637150 
C    -2.6318468   -7.3131551    2.4956335 
H    -3.3195452   -8.1289943    2.2367735 
H    -1.8940105   -7.7345227    3.2482299 
C    -3.5313188   -6.2466618    3.1401021 
O    -4.3809430   -6.5830539    3.9779001 
N    -3.3640880   -4.9876252    2.6895935 
H    -2.6785741   -4.8032005    1.9413531 
C    -4.3205479   -3.9508462    3.0767493 
H    -4.3920545   -3.9183951    4.1782190 
C    -3.7942936   -2.6005928    2.5719867 
H    -3.6177076   -2.6424292    1.4852387 
H    -2.8309169   -2.3887724    3.0651767 
S    -4.9282433   -1.1850889    2.8597125 
C    -5.7228181   -4.2690596    2.5375552 
O    -6.7312483   -3.8766105    3.1698010 
N    -5.7770754   -4.8932905    1.3513045 
H    -4.9223168   -5.3106799    0.9697305 
C    -7.0491985   -5.1474290    0.6589484 
H    -7.4916441   -4.1539282    0.4588934 
H    -6.9237174   -5.6349212   -0.3477996 
H    -7.7010512   -5.7464966    1.3186007 
H    -8.6758467   -5.2998331    4.8093115 
C    -8.3886419   -5.0912134    5.8873209 
H    -9.1264357   -5.6001639    6.5232804 
C    -6.9840959   -5.6400372    6.1469204 
H    -6.2444452   -5.2720128    5.4151939 
H    -6.6550480   -5.3363153    7.1568799 
S    -6.8931064   -7.4642908    5.9976501 
H    -7.7836039   -7.7880863    6.9860652 
C    -8.5796600   -3.5844113    6.1536464 
O    -9.4787167   -3.2011122    6.9129407 
N    -7.7158769   -2.7490153    5.5189092 
H    -7.1046815   -3.1124801    4.7561862 
C    -7.9266549   -1.3014711    5.5536275 
H    -7.0050080   -0.8344207    5.1590083 
H    -8.7630227   -1.0297083    4.8517712 
C    -8.1296921   -0.8184857    7.0025387 
O    -9.1069147   -0.1996712    7.4370813 
N    -7.0781081   -1.0999975    7.8176586 
H    -6.2219734   -1.5387744    7.4363740 
C    -7.1477064   -0.7202486    9.2209388 
H    -8.0968082   -1.0915098    9.6429544 
C    -5.9488429   -1.3216219    9.9819986 
H    -5.0264478   -1.0070995    9.4549344 
H    -5.9129836   -0.8651627   10.9872876 
C    -6.0127749   -2.8286798   10.0980376 
C    -6.8312945   -3.4293276   11.0753233 
H    -7.4130630   -2.7940313   11.7537065 
C    -6.8865005   -4.8154426   11.2359050 
H    -7.5193561   -5.2605717   12.0123535 
C    -6.0824955   -5.6437343   10.4297846 
O    -6.0873678   -6.9887952   10.6892981 
H    -5.2831544   -7.4321596   10.2602324 
C    -5.2885075   -5.0689973    9.4249320 
H    -4.6669864   -5.7202533    8.7997423 
C    -5.2600315   -3.6751611    9.2643138 
H    -4.6238457   -3.2383259    8.4830003 
C    -7.1800776    0.8093764    9.4315102 
O    -7.7537382    1.3027012   10.4250586 
N    -6.4716283    1.5056708    8.5211930 
H    -6.1067288    0.9844365    7.7045590 
C    -6.2264734    2.9463959    8.4682914 
H    -5.6083724    3.0821524    7.5591608 
C    -7.4923223    3.8201183    8.2985016 
H    -7.1243237    4.8530030    8.1640666 
C    -8.3171090    3.3977120    7.0804220 
H    -7.7126837    3.4346305    6.1539385 
H    -8.7025575    2.3702753    7.2163897 
H    -9.1787324    4.0835386    6.9727486 
O    -8.2789004    3.8341626    9.4853836 
H    -8.2854258    2.9168721    9.8683670 
C    -5.3471218    3.4759868    9.6078086 
O    -5.1764704    4.6853509    9.7529266 
N    -4.7024557    2.5636856   10.3888351 
H    -4.7109675    1.5777966   10.1083565 
C    -3.7327379    3.0111141   11.3869734 
H    -4.2224061    3.7417012   12.0546220 
C    -3.2768410    1.7942942   12.2080084 
H    -2.8318738    1.0407571   11.5352440 
H    -2.4936680    2.1357586   12.9102961 
C    -4.4555364    1.1912247   12.9975464 
O    -5.0347386    1.9598593   13.8317577 
O    -4.7755920   -0.0107857   12.7702597 
C    -2.5199462    3.7451219   10.7754718 
O    -1.7831243    4.4748001   11.4544883 
N    -2.2915961    3.5071920    9.4688845 
H    -2.9280743    2.9075251    8.9311514 
C    -1.1976729    4.1213956    8.7422248 
H    -0.2583737    3.9833082    9.3101482 
C    -1.0698700    3.4197463    7.3855327 
H    -0.8286658    2.3508981    7.5293298 
H    -0.2664663    3.9039521    6.8101570 
S    -2.6268978    3.5771313    6.3934623 
C    -1.3240293    5.6484638    8.5302335 
O    -0.3023307    6.2761671    8.2235061 
N    -2.5620821    6.1762717    8.6167253 
H    -3.3378647    5.5817723    8.9287730 
C    -2.8038329    7.6070710    8.3300322 
H    -2.0984682    7.8598649    7.5173834 
C    -4.2389951    7.8361624    7.8092699 
H    -4.2975141    8.8600362    7.4021935 
C    -4.6464437    6.8570634    6.6976496 
H    -3.8785680    6.8417307    5.9020557 
H    -4.7466329    5.8193953    7.0659033 
H    -5.6083449    7.1539729    6.2385484 
H    -5.0030193    7.8291797    8.6342596 
H    -2.5651380    8.2598384    9.1886365 
H    -2.8556721    7.5596415    3.2174199 
C    -1.9921054    7.0376704    3.6777564 
C    -1.6977343    5.7342434    3.2360039 
H    -2.2888169    5.2701723    2.4365387 
C    -0.6566948    5.0036579    3.8237940 
H    -0.4577843    3.9761873    3.4963371 
C     0.1086854    5.5863185    4.8400673 
H     0.9057058    5.0025435    5.3203555 
C    -0.1780608    6.8852376    5.2852529 
H     0.3331794    7.2584027    6.1816306 
C    -1.2280237    7.6183649    4.7042770 
H    -1.4684737    8.6195627    5.0789153 
H    -8.8531286   -0.4766022    0.1764639 
C    -7.7241257   -0.3934943    0.1227259 
H    -7.3019415   -1.0533331    0.9053054 
C    -7.2961786   -0.8292164   -1.3001659 
H    -7.8162194   -1.7789691   -1.5461283 
H    -7.6512020   -0.0599890   -2.0022407 
C    -5.8166107   -1.0388504   -1.5407105 
C    -5.0679468   -1.9394542   -0.7633309 
H    -5.5415519   -2.4480366    0.0861804 
C    -3.7373236   -2.2246266   -1.0906980 
H    -3.1604999   -2.9470394   -0.5035860 
C    -3.1277700   -1.6032250   -2.1897302 
H    -2.0722624   -1.7972116   -2.4089728 
C    -3.8652860   -0.7033834   -2.9674939 
H    -3.4007114   -0.2132662   -3.8316929 
C    -5.1961905   -0.4190852   -2.6393523 
H    -5.7670933    0.2903827   -3.2512458 
C    -7.4468590    1.0986502    0.4063580 
O    -8.3699709    1.9434664    0.3786631 
N    -6.1545503    1.3646432    0.6322529 
H    -5.4657786    0.6113361    0.5288473 
C    -5.5429960    2.6999951    0.6776281 
H    -6.2983774    3.4113004    0.2968187 
C    -5.0865079    3.1048593    2.1073318 
H    -5.0149921    2.1974413    2.7414597 
H    -4.0572074    3.5137472    2.0569119 
C    -5.9638868    4.1531310    2.8214733 
H    -6.0335584    5.0373118    2.1516824 
C    -7.3861791    3.6387455    3.0930043 
H    -7.3248284    2.7926440    3.8064258 
H    -8.0066978    4.4296570    3.5661791 
H    -7.8845045    3.2851200    2.1683043 
C    -5.3070560    4.5822560    4.1417178 
H    -5.9112313    5.3386771    4.6765546 
H    -5.1974757    3.7069923    4.8119363 
H    -4.2943714    4.9967432    3.9896603 
H    -4.6756731    2.6524661    0.0070797 
H     2.9340350    1.0239762   11.8501370 
C     1.8580835    1.1311917   12.1757229 
H     1.8203319    0.8920311   13.2513075 
H     1.5150170    2.1828980   12.0418356 
C     0.8855525    0.1732875   11.4702111 
O    -0.1009297   -0.2337203   12.0940092 
N     1.0835790   -0.2065559   10.1862235 
H     1.7883232    0.2553570    9.6006824 
C     0.0387797   -1.0221661    9.5307329 
H    -0.9178848   -0.4677833    9.5398338 
C     0.4346186   -1.2725326    8.0686693 
H     1.4238706   -1.7654490    8.0138371 
H     0.4826955   -0.3112731    7.5252527 
S    -0.8045463   -2.3668912    7.2531892 
C    -0.1268211   -2.3824833   10.2464952 
O     0.8326684   -3.1974737   10.2935491 
N    -1.3153680   -2.7673603   10.7472426 
C    -2.5236572   -1.9548138   11.0095618 
H    -3.1691214   -1.9528683   10.1141072 
H    -2.2318710   -0.9228813   11.2409227 
C    -3.1586512   -2.6896092   12.1942351 
H    -4.2333102   -2.4759633   12.2864550 
H    -2.6600264   -2.3719123   13.1279452 
C    -2.8532941   -4.1671243   11.9073152 
H    -3.5610585   -4.5594895   11.1568782 
H    -2.8979067   -4.8120764   12.8013238 
C    -1.4236714   -4.1293034   11.3179626 
H    -0.6721937   -4.2669696   12.1102285 
C    -1.1746402   -5.2258598   10.2745873 
O    -0.6479976   -6.3145779   10.5778015 
N    -1.6303600   -4.9390655    9.0347425 
H    -1.8370810   -3.9537786    8.8006752 
C    -1.5150869   -5.8613282    7.9089355 
H    -1.8087882   -6.8610855    8.2691033 
C    -2.4641414   -5.4450874    6.7748693 
H    -2.2983899   -4.3983290    6.4622767 
H    -2.3068396   -6.1018866    5.9070033 
H    -3.5170371   -5.5504640    7.0853467 
C    -0.0714907   -5.9992894    7.3780923 
O     0.1849872   -6.8363639    6.4953589 
N     0.8386387   -5.1358683    7.8794938 
H     0.5391395   -4.4625340    8.5916920 
C     2.2258542   -5.0516458    7.4195009 
H     2.5769927   -4.0348342    7.6742887 
C     3.1386174   -6.0703184    8.1140816 
H     2.6888892   -7.0777409    8.0483028 
H     4.1056798   -6.0996086    7.5884600 
C     3.3685139   -5.6876986    9.5939643 
H     2.3986109   -5.5740376   10.1120915 
H     3.9323570   -6.4956164   10.0929293 
C     4.2056249   -4.4146957    9.7044786 
O     5.4124532   -4.4067064    9.4125348 
N     3.5758487   -3.2900546   10.1135583 
H     2.5478573   -3.2255562   10.1802987 
H     4.0921292   -2.4100857    9.9737871 
C     2.2780532   -5.0865129    5.8815613 
O     3.1231934   -5.7349233    5.2501286 
N     1.3615436   -4.2751294    5.2995272 
H     0.6894297   -3.7655466    5.8959995 
C     1.2110101   -4.1544661    3.8583164 
H     1.5508246   -5.1017903    3.4070798 
C    -0.2590583   -3.8874310    3.5054079 
H    -0.8977266   -4.7054452    3.8825134 
H    -0.6036057   -2.9443695    3.9716904 
H    -0.3818439   -3.8065402    2.4120501 
C     2.0862487   -3.0512029    3.2451720 
O     2.1726585   -2.9636615    2.0027917 
N     2.6535952   -2.1871127    4.0934814 
H     2.6476309   -2.4032835    5.0960966 
C     3.4658637   -1.0585266    3.6261641 
H     3.0804906   -0.8568494    2.6129034 
C     3.1987469    0.1839071    4.5115160 
H     3.5118650   -0.0375442    5.5514978 
H     3.8657810    1.0307402    4.1634208 
C     1.7141550    0.5941390    4.4904509 
H     1.4096946    0.8027981    3.4437759 
H     1.1194589   -0.2908032    4.7939660 
C     1.3153089    1.7737157    5.3824733 
H     0.2195887    1.9122878    5.3511760 
H     1.6125522    1.6052896    6.4378612 
H     1.7827713    2.7242652    5.0591258 
H     4.5323424   -1.3521913    3.5457032 
Fe   -4.2215852   -0.4942168    4.8222954 
Fe   -3.3185557    1.4688831    6.3585838 
Fe   -2.5157038   -1.0128157    6.7855097 
S    -5.3818148    1.1947097    5.5525987 
S    -3.1173785    0.3902121    8.3481223 
S    -2.0477657    0.1392502    4.9616876 
S    -4.2366930   -2.2069621    6.1969656 
O     3.9709936   -2.3888260    6.6433687 
H     4.4504604   -2.0384140    7.4266339 
H     4.5988241   -2.3065209    5.8692764 
