# Supplementary material for: Benchmark Study of Redox Potential Calculations for Iron–Sulfur Clusters in Proteins
Source: Inorg Chem. 2022 Apr 11;61(16):5991–6007. doi: 10.1021/acs.inorgchem.1c03422 (PMC9044450; doi:10.1021/acs.inorgchem.1c03422)
Supplement: Supplementary file 2 — ic1c03422_si_002.zip [file ic1c03422_si_002.zip › xyz/3Fd2-large-FF14SB-Fix-Red]

279
Energy = -13326.1836930576
H     1.2991505    0.5081792   -0.4449392 
C     0.5816993   -0.2045962    0.0787413 
H     1.0588079   -0.4812275    1.0356186 
C    -0.7970450    0.4571014    0.3228347 
H    -1.3037923    0.5674994   -0.6534732 
C    -1.6239027   -0.4992386    1.1931716 
H    -1.6452779   -1.5156283    0.7596856 
H    -1.1992164   -0.5639956    2.2149956 
H    -2.6616756   -0.1348037    1.2801375 
C    -0.6951010    1.8438090    0.9787288 
H    -0.2055071    2.5765661    0.3041487 
H    -1.7100388    2.2191339    1.2008335 
H    -0.1243241    1.8026032    1.9284336 
C     0.4697589   -1.4036328   -0.8664519 
O     0.1242190   -1.2643035   -2.0541866 
N     0.7350868   -2.6037181   -0.3138273 
H     1.1329597   -2.6587035    0.6397662 
C     0.6183031   -3.8281189   -1.0737449 
H     0.4179437   -3.5222123   -2.1185736 
H     1.5665880   -4.4298331   -1.0447619 
C    -0.6186160   -4.6314710   -0.6232890 
O    -1.5196733   -4.1767149    0.0911816 
N    -0.6761951   -5.9029837   -1.1232121 
H     0.1275172   -6.2264127   -1.6646676 
C    -1.8809492   -6.7123317   -1.1829752 
H    -2.6079704   -6.3073494   -1.9130379 
H    -1.5211968   -7.7076450   -1.5683978 
C    -2.6675126   -6.8820961    0.1288644 
O    -3.8890390   -7.0573111    0.1060559 
N    -1.9613496   -6.8869813    1.2903401 
H    -0.9421536   -6.7544477    1.2682054 
C    -2.6332291   -7.3042925    2.4975236 
H    -3.3224526   -8.1175952    2.2350365 
H    -1.8946555   -7.7314116    3.2487347 
C    -3.5370525   -6.2383224    3.1436066 
O    -4.3896744   -6.5910583    3.9719806 
N    -3.3717370   -4.9786647    2.6992540 
H    -2.6761577   -4.7904361    1.9633211 
C    -4.3288060   -3.9314002    3.0713814 
H    -4.3917276   -3.8619239    4.1724783 
C    -3.8246065   -2.5892932    2.5170334 
H    -3.6278638   -2.6843745    1.4364253 
H    -2.8729395   -2.3362200    3.0154902 
S    -4.9977479   -1.1918848    2.7386148 
C    -5.7283864   -4.2735645    2.5478419 
O    -6.7387950   -3.9129719    3.1898836 
N    -5.7799726   -4.8858218    1.3508513 
H    -4.9167591   -5.2671478    0.9554507 
C    -7.0491137   -5.1464788    0.6594682 
H    -7.4962659   -4.1555190    0.4553328 
H    -6.9235080   -5.6346373   -0.3475631 
H    -7.7009742   -5.7462195    1.3185896 
H    -8.6733689   -5.3054812    4.8086911 
C    -8.3844476   -5.0973826    5.8863859 
H    -9.1115966   -5.6186553    6.5246855 
C    -6.9709678   -5.6254405    6.1347970 
H    -6.2414296   -5.2538466    5.3950301 
H    -6.6331302   -5.3131854    7.1387722 
S    -6.8674768   -7.4525908    5.9975884 
H    -7.7563235   -7.7714525    6.9888848 
C    -8.6047186   -3.5921506    6.1473308 
O    -9.5344655   -3.2268423    6.8819468 
N    -7.7441514   -2.7519521    5.5270908 
H    -7.0801322   -3.1123680    4.8121397 
C    -7.9369720   -1.3031837    5.5653495 
H    -7.0053662   -0.8442016    5.1818050 
H    -8.7664368   -1.0298300    4.8556398 
C    -8.1453955   -0.8220772    7.0148686 
O    -9.1348244   -0.2154722    7.4464648 
N    -7.0952693   -1.1029377    7.8262801 
H    -6.2281617   -1.5210656    7.4269143 
C    -7.1500853   -0.7106972    9.2263579 
H    -8.0989895   -1.0733679    9.6579448 
C    -5.9486529   -1.3106157    9.9862286 
H    -5.0245597   -0.9958715    9.4596456 
H    -5.9141292   -0.8511712   10.9901062 
C    -6.0164218   -2.8177021   10.1112619 
C    -6.8344182   -3.4176761   11.0888695 
H    -7.4168640   -2.7812927   11.7659895 
C    -6.8890123   -4.8052756   11.2525808 
H    -7.5207246   -5.2494918   12.0310358 
C    -6.0884811   -5.6337357   10.4451120 
O    -6.0945499   -6.9850423   10.6999504 
H    -5.2903754   -7.4181416   10.2651517 
C    -5.2927921   -5.0596391    9.4423717 
H    -4.6710266   -5.7092635    8.8148458 
C    -5.2610171   -3.6664475    9.2815270 
H    -4.6313181   -3.2310051    8.4934998 
C    -7.1748397    0.8209881    9.4263022 
O    -7.7537281    1.3218915   10.4181054 
N    -6.4719863    1.5094906    8.5115125 
H    -6.0920620    0.9916839    7.6943823 
C    -6.2204055    2.9486325    8.4639664 
H    -5.5949652    3.0811495    7.5584781 
C    -7.4855019    3.8222611    8.2887145 
H    -7.1187631    4.8559045    8.1545951 
C    -8.3075188    3.3952712    7.0700636 
H    -7.7009392    3.4254446    6.1448989 
H    -8.6902231    2.3672746    7.2106723 
H    -9.1709790    4.0796007    6.9584157 
O    -8.2848090    3.8349505    9.4711800 
H    -8.2547088    2.9225951    9.8707366 
C    -5.3535693    3.4729432    9.6167826 
O    -5.2242391    4.6842973    9.7985613 
N    -4.6962578    2.5524481   10.3773518 
H    -4.5765287    1.6016232    9.9903340 
C    -3.7368937    3.0085559   11.3805415 
H    -4.2404508    3.7359190   12.0407698 
C    -3.2843884    1.7938780   12.2088197 
H    -2.8505506    1.0355317   11.5343353 
H    -2.4963703    2.1356385   12.9072159 
C    -4.4568177    1.1971568   13.0109125 
O    -5.0380183    1.9707070   13.8447173 
O    -4.7716619   -0.0098727   12.8079367 
C    -2.5261840    3.7604827   10.7822477 
O    -1.8174153    4.5174993   11.4681887 
N    -2.2835275    3.5243895    9.4817542 
H    -2.8441985    2.8334355    8.9591863 
C    -1.1776038    4.1303393    8.7664629 
H    -0.2480166    4.0114365    9.3563582 
C    -1.0243703    3.3948192    7.4271409 
H    -0.7762335    2.3348979    7.6172044 
H    -0.2069950    3.8692559    6.8620526 
S    -2.5626993    3.4882760    6.4118694 
C    -1.3114909    5.6516298    8.5347694 
O    -0.2933069    6.2938292    8.2372823 
N    -2.5525472    6.1749874    8.6155918 
H    -3.3263744    5.5668893    8.9036210 
C    -2.7998221    7.6027455    8.3295007 
H    -2.0967224    7.8599506    7.5157111 
C    -4.2360612    7.8308406    7.8082583 
H    -4.2946462    8.8540426    7.3976361 
C    -4.6408257    6.8476227    6.6990814 
H    -3.8744031    6.8365293    5.9023361 
H    -4.7295799    5.8090288    7.0660036 
H    -5.6066433    7.1365540    6.2422952 
H    -5.0018376    7.8272741    8.6337393 
H    -2.5632688    8.2577765    9.1879633 
H    -2.8540957    7.5605795    3.2172090 
C    -1.9873504    7.0408024    3.6771359 
C    -1.6982776    5.7330328    3.2452010 
H    -2.2975127    5.2609866    2.4565887 
C    -0.6606654    5.0019855    3.8383923 
H    -0.4756743    3.9667023    3.5289005 
C     0.1081748    5.5896286    4.8488747 
H     0.8920532    5.0007159    5.3434100 
C    -0.1713140    6.8936244    5.2835429 
H     0.3313287    7.2629752    6.1869511 
C    -1.2196464    7.6264676    4.6982992 
H    -1.4609811    8.6281274    5.0716246 
H    -8.8510657   -0.4755917    0.1793513 
C    -7.7176685   -0.3923092    0.1236405 
H    -7.2865335   -1.0438084    0.9092668 
C    -7.3019443   -0.8342387   -1.3020873 
H    -7.8198478   -1.7884587   -1.5375709 
H    -7.6695062   -0.0685804   -2.0015698 
C    -5.8254577   -1.0339631   -1.5693805 
C    -5.0536253   -1.9271809   -0.8074277 
H    -5.5025437   -2.4340657    0.0558183 
C    -3.7253284   -2.1946393   -1.1578653 
H    -3.1288109   -2.9036442   -0.5749253 
C    -3.1415766   -1.5643941   -2.2655511 
H    -2.0846440   -1.7399974   -2.4930493 
C    -3.9042288   -0.6767361   -3.0329683 
H    -3.4614036   -0.1793296   -3.9051007 
C    -5.2322482   -0.4091407   -2.6802700 
H    -5.8217935    0.2955140   -3.2804907 
C    -7.4433185    1.1050916    0.3793126 
O    -8.3588349    1.9528600    0.2594867 
N    -6.1648424    1.3708092    0.6665238 
H    -5.4895816    0.5974389    0.6939689 
C    -5.5433532    2.7020080    0.6813533 
H    -6.3017248    3.4063611    0.2929890 
C    -5.0785951    3.1275269    2.1010274 
H    -4.9690794    2.2282542    2.7406286 
H    -4.0628475    3.5661859    2.0328444 
C    -5.9733617    4.1550040    2.8229085 
H    -6.0583886    5.0447514    2.1607818 
C    -7.3864988    3.6124178    3.0885363 
H    -7.3050672    2.7583855    3.7887526 
H    -8.0189770    4.3866865    3.5749775 
H    -7.8821085    3.2670639    2.1584645 
C    -5.3215306    4.5771168    4.1484273 
H    -5.9426463    5.3108975    4.6965000 
H    -5.1866560    3.6935412    4.8017618 
H    -4.3200072    5.0182595    3.9987801 
H    -4.6766286    2.6522221    0.0078584 
H     2.9363298    1.0263123   11.8530769 
C     1.8603450    1.1339588   12.1803150 
H     1.8258368    0.8962463   13.2562710 
H     1.5156195    2.1840928   12.0431699 
C     0.8963418    0.1615628   11.4794511 
O    -0.0537393   -0.2914888   12.1269403 
N     1.0725691   -0.1826749   10.1858795 
H     1.7405838    0.3233599    9.5931805 
C     0.0360194   -1.0111055    9.5282700 
H    -0.9316648   -0.4681280    9.5295588 
C     0.4397458   -1.2360857    8.0650334 
H     1.4605338   -1.6604346    8.0074246 
H     0.4201252   -0.2685823    7.5305391 
S    -0.7321423   -2.3918667    7.2559970 
C    -0.1122041   -2.3739355   10.2397551 
O     0.8555823   -3.1810449   10.3078146 
N    -1.3016056   -2.7677444   10.7340619 
C    -2.5135847   -1.9581612   10.9913756 
H    -3.1541780   -1.9499251   10.0924893 
H    -2.2276982   -0.9239091   11.2178393 
C    -3.1481597   -2.6917065   12.1765218 
H    -4.2236926   -2.4805293   12.2654174 
H    -2.6528678   -2.3712244   13.1117724 
C    -2.8386923   -4.1689228   11.8921301 
H    -3.5454909   -4.5621052   11.1412706 
H    -2.8817955   -4.8157164   12.7856704 
C    -1.4087521   -4.1284184   11.3018144 
H    -0.6576315   -4.2686693   12.0940728 
C    -1.1653642   -5.2278155   10.2606603 
O    -0.6493143   -6.3229490   10.5705099 
N    -1.6176177   -4.9383228    9.0220488 
H    -1.7945035   -3.9458356    8.7782759 
C    -1.5087751   -5.8631072    7.8978485 
H    -1.8093823   -6.8602018    8.2599933 
C    -2.4526997   -5.4405176    6.7616555 
H    -2.3006683   -4.3870703    6.4662459 
H    -2.2814659   -6.0856869    5.8871240 
H    -3.5069921   -5.5568166    7.0627669 
C    -0.0642124   -6.0143130    7.3753251 
O     0.1970288   -6.8641457    6.5038958 
N     0.8451361   -5.1555907    7.8813158 
H     0.5161277   -4.4282734    8.5247625 
C     2.2263172   -5.0561506    7.4139184 
H     2.5687262   -4.0380191    7.6725729 
C     3.1457065   -6.0707850    8.1050734 
H     2.6996469   -7.0796812    8.0351449 
H     4.1141594   -6.0941433    7.5818150 
C     3.3681632   -5.6922717    9.5875926 
H     2.3936321   -5.5747817   10.0960762 
H     3.9256010   -6.5034582   10.0891160 
C     4.2083703   -4.4222212    9.7068614 
O     5.4248584   -4.4250954    9.4466983 
N     3.5731709   -3.2936250   10.0870901 
H     2.5413183   -3.2231923   10.1446064 
H     4.0921196   -2.4151704    9.9493992 
C     2.2771086   -5.0859550    5.8754930 
O     3.1230173   -5.7361116    5.2414996 
N     1.3589382   -4.2748102    5.3013122 
H     0.6981813   -3.7462519    5.9038389 
C     1.2013561   -4.1512256    3.8612015 
H     1.5342904   -5.0999239    3.4067473 
C    -0.2697878   -3.8753448    3.5158177 
H    -0.9090088   -4.6937424    3.8908030 
H    -0.6125790   -2.9343000    3.9870737 
H    -0.3945656   -3.7890987    2.4232237 
C     2.0817269   -3.0539282    3.2449460 
O     2.1739182   -2.9709782    2.0010356 
N     2.6543898   -2.1919082    4.0907516 
H     2.6337242   -2.3972939    5.0958054 
C     3.4647458   -1.0622739    3.6247397 
H     3.0784738   -0.8598392    2.6118488 
C     3.1948546    0.1797842    4.5103384 
H     3.5100996   -0.0405522    5.5503172 
H     3.8641059    1.0291060    4.1630895 
C     1.7078677    0.5818934    4.4920050 
H     1.3978017    0.7775876    3.4444731 
H     1.1191316   -0.3023438    4.8069540 
C     1.3032823    1.7652426    5.3754987 
H     0.2042604    1.8799353    5.3642386 
H     1.6242669    1.6147007    6.4263505 
H     1.7490056    2.7195176    5.0305322 
H     4.5314656   -1.3540763    3.5449340 
Fe   -3.3336309    1.3557759    6.3598873 
Fe   -4.2738884   -0.5650102    4.7866177 
Fe   -2.6593143   -1.1042472    6.8030851 
S    -5.4129037    1.1800928    5.5470203 
S    -3.0275950    0.4213617    8.4808128 
S    -2.1046305    0.0445073    4.8595307 
S    -4.4345173   -2.3231372    6.2203560 
O     3.9726730   -2.4193580    6.6470504 
H     4.4069371   -1.9926756    7.4185889 
H     4.5968263   -2.3147664    5.8738576 
