# Supplementary material for: Benchmark Study of Redox Potential Calculations for Iron–Sulfur Clusters in Proteins
Source: Inorg Chem. 2022 Apr 11;61(16):5991–6007. doi: 10.1021/acs.inorgchem.1c03422 (PMC9044450; doi:10.1021/acs.inorgchem.1c03422)
Supplement: Supplementary file 2 — ic1c03422_si_002.zip [file ic1c03422_si_002.zip › xyz/3Fd2-large-FF14SB-Free-OX]

279
Energy = -13328.3876513009
H     1.5383106    0.5081833   -0.5055204 
C     0.7744575   -0.1586300    0.0319270 
H     1.2639330   -0.4475915    0.9808109 
C    -0.5683376    0.5497774    0.3248165 
H    -1.1147778    0.6775389   -0.6267750 
C    -1.3953747   -0.3712908    1.2399935 
H    -1.5986765   -1.3436727    0.7588067 
H    -0.8526218   -0.5619831    2.1882309 
H    -2.3638014    0.0990020    1.4803057 
C    -0.3886009    1.9238708    0.9840025 
H     0.1533428    2.6296713    0.3232540 
H    -1.3818820    2.3573783    1.2027132 
H     0.1720261    1.8423451    1.9372601 
C     0.5780626   -1.3867440   -0.8636521 
O     0.3423823   -1.2913636   -2.0793383 
N     0.6303229   -2.5622661   -0.1965728 
H     0.9684235   -2.5393745    0.7777080 
C     0.6179195   -3.8532865   -0.8553587 
H     0.5759404   -3.6591026   -1.9427565 
H     1.5563311   -4.4145484   -0.6068879 
C    -0.6199707   -4.6862243   -0.4856432 
O    -1.5353707   -4.2980356    0.2551403 
N    -0.6364545   -5.9289725   -1.0549601 
H     0.1452386   -6.1825100   -1.6622282 
C    -1.8108246   -6.7824446   -1.1079597 
H    -2.5719706   -6.4062973   -1.8156284 
H    -1.4429958   -7.7778893   -1.4724073 
C    -2.5238648   -6.9740258    0.2309782 
O    -3.7515024   -7.1044174    0.2804776 
N    -1.7595434   -7.0703063    1.3550159 
H    -0.7338065   -6.9723813    1.3241495 
C    -2.4579024   -7.4335253    2.5664920 
H    -3.1210411   -8.2775233    2.3237467 
H    -1.7390308   -7.8311231    3.3323589 
C    -3.3775743   -6.3424019    3.1619955 
O    -4.2161352   -6.6552354    4.0188817 
N    -3.2462398   -5.0924895    2.6692579 
H    -2.5808522   -4.8978644    1.9022211 
C    -4.2224203   -4.0682426    3.0624895 
H    -4.2749927   -4.0313173    4.1649785 
C    -3.7219326   -2.7049038    2.5494860 
H    -3.5624613   -2.7463428    1.4605727 
H    -2.7507886   -2.4852043    3.0234815 
S    -4.8429127   -1.2755351    2.8365193 
C    -5.6347220   -4.4181105    2.5570028 
O    -6.6398110   -3.9826849    3.1692147 
N    -5.7113842   -5.1244815    1.4222970 
H    -4.8621515   -5.5623108    1.0473207 
C    -6.9913230   -5.4095068    0.7545152 
H    -7.4651410   -4.4217740    0.5661216 
H    -6.8341175   -5.8726553   -0.2619230 
H    -7.6476173   -6.0143454    1.4161424 
H    -8.5912009   -5.3519742    4.8369695 
C    -8.2738358   -5.1003519    5.8983300 
H    -8.9777731   -5.6107682    6.5714355 
C    -6.8401976   -5.5837368    6.1333105 
H    -6.1480636   -5.2276401    5.3512999 
H    -6.4911817   -5.1966702    7.1070595 
S    -6.6468500   -7.4037779    6.1009420 
H    -7.5455271   -7.7107013    7.0875071 
C    -8.4764292   -3.5870106    6.1355550 
O    -9.3780905   -3.1853903    6.8816862 
N    -7.5936761   -2.7769742    5.4943342 
H    -6.9930607   -3.1729337    4.7395082 
C    -7.7585945   -1.3239660    5.4747031 
H    -6.8313760   -0.9109401    5.0362935 
H    -8.6035955   -1.0489986    4.7958246 
C    -7.9303290   -0.7509312    6.8955480 
O    -8.9011042   -0.1027474    7.3029262 
N    -6.8744910   -0.9942811    7.7145759 
H    -6.0162677   -1.4340443    7.3404931 
C    -6.9518752   -0.5916969    9.1094419 
H    -7.8906247   -0.9854418    9.5337196 
C    -5.7406868   -1.1624731    9.8788780 
H    -4.8244164   -0.8542623    9.3376601 
H    -5.7008799   -0.6845866   10.8738375 
C    -5.8040567   -2.6679668   10.0378981 
C    -6.5537359   -3.2321342   11.0895450 
H    -7.0495328   -2.5743671   11.8116697 
C    -6.6378378   -4.6128840   11.2763354 
H    -7.2137946   -5.0240811   12.1128809 
C    -5.9349208   -5.4780645   10.4174852 
O    -5.9932247   -6.8230462   10.6812463 
H    -5.1799052   -7.3020041   10.3202788 
C    -5.1920007   -4.9408695    9.3543018 
H    -4.6403770   -5.6178401    8.6923996 
C    -5.1330549   -3.5496858    9.1704949 
H    -4.5402125   -3.1441102    8.3400075 
C    -7.0472017    0.9377799    9.3071941 
O    -7.6668219    1.4060813   10.2830562 
N    -6.3585173    1.6773846    8.4172003 
H    -5.9739356    1.1929973    7.5855577 
C    -6.2108300    3.1368081    8.4110858 
H    -5.5448784    3.3310918    7.5454456 
C    -7.5159619    3.9261274    8.1633468 
H    -7.2096960    4.9804918    8.0332137 
C    -8.2385979    3.4370359    6.9032908 
H    -7.5824069    3.4872097    6.0133174 
H    -8.5810467    2.3940113    7.0388012 
H    -9.1239681    4.0758480    6.7293792 
O    -8.3806395    3.9108244    9.2909385 
H    -8.3600573    3.0066749    9.6973438 
C    -5.4276093    3.6667398    9.6343200 
O    -5.5127587    4.8304809   10.0232662 
N    -4.5500044    2.7618856   10.1686567 
H    -4.4239962    1.8657153    9.6776716 
C    -3.5731785    3.1145899   11.1897595 
H    -4.0696187    3.7780208   11.9193919 
C    -3.1298572    1.8348950   11.9152120 
H    -2.7815940    1.0870075   11.1809510 
H    -2.2787728    2.0963921   12.5736416 
C    -4.2682588    1.2792111   12.7828023 
O    -4.8720284    2.1387588   13.5042466 
O    -4.5347175    0.0448808   12.7531461 
C    -2.3480268    3.8863953   10.6558319 
O    -1.4460719    4.2747056   11.4172018 
N    -2.3311011    4.0911197    9.3256159 
H    -3.0468176    3.6398237    8.7401631 
C    -1.2080406    4.6549851    8.5979940 
H    -0.2997481    4.5088259    9.2101336 
C    -1.0562062    3.8481626    7.2964324 
H    -0.7393935    2.8203231    7.5435361 
H    -0.3037171    4.3273443    6.6506545 
S    -2.6309948    3.7724894    6.3199054 
C    -1.2744801    6.1884913    8.3546286 
O    -0.2342981    6.7887182    8.0647548 
N    -2.4948968    6.7591361    8.4673019 
H    -3.2721677    6.1445206    8.7200025 
C    -2.7844376    8.1930734    8.1563278 
H    -2.0350091    8.4811298    7.3969502 
C    -4.1944975    8.2799573    7.5257570 
H    -4.2967183    9.2864680    7.0825525 
C    -4.4303558    7.2171847    6.4362578 
H    -3.5583055    7.1550707    5.7613948 
H    -4.5687207    6.1999271    6.8516693 
H    -5.3233491    7.4513402    5.8296471 
H    -5.0297807    8.2160093    8.2854751 
H    -2.6546985    8.8563639    9.0499365 
H    -2.6038048    7.4145911    3.1685115 
C    -1.7388621    6.8577067    3.5688309 
C    -1.5966251    5.4972841    3.2484632 
H    -2.3018019    5.0058465    2.5682465 
C    -0.5481299    4.7515765    3.8041270 
H    -0.4565975    3.6843038    3.5721527 
C     0.3910865    5.3824477    4.6301655 
H     1.2377515    4.8119967    5.0297189 
C     0.2474534    6.7382512    4.9512658 
H     0.9559049    7.1962554    5.6493625 
C    -0.8243144    7.4804156    4.4360733 
H    -0.9521105    8.5333640    4.7171622 
H    -8.8582564   -0.7024386    0.0815090 
C    -7.7328225   -0.6943445    0.0167751 
H    -7.3451284   -1.3760052    0.7986597 
C    -7.3526007   -1.1663151   -1.4078011 
H    -7.8257583   -2.1557071   -1.5771849 
H    -7.7982602   -0.4650755   -2.1345574 
C    -5.8616434   -1.2821441   -1.6641692 
C    -5.0394025   -2.0615468   -0.8287388 
H    -5.4762127   -2.5787522    0.0359548 
C    -3.6735027   -2.2042008   -1.1005550 
H    -3.0410551   -2.8277562   -0.4592910 
C    -3.0995394   -1.5604420   -2.2045929 
H    -2.0190681   -1.6278990   -2.3728702 
C    -3.9113638   -0.8005033   -3.0534352 
H    -3.4806133   -0.3002513   -3.9288609 
C    -5.2760993   -0.6536420   -2.7764852 
H    -5.8917748   -0.0328475   -3.4362971 
C    -7.3833664    0.7812845    0.3219289 
O    -8.2823301    1.6546116    0.3767378 
N    -6.0782281    1.0061522    0.4958240 
H    -5.4045170    0.2498492    0.3324085 
C    -5.4451210    2.3225538    0.6235981 
H    -6.1544791    3.0574605    0.1957701 
C    -5.1196478    2.7083339    2.0996190 
H    -5.3860368    1.8679986    2.7699563 
H    -4.0252296    2.8425210    2.2183323 
C    -5.8278439    3.9887880    2.6020308 
H    -5.6808036    4.7776599    1.8350331 
C    -7.3382729    3.7530449    2.7721853 
H    -7.5015479    3.0457396    3.6121493 
H    -7.8708120    4.6945577    3.0236961 
H    -7.7832720    3.3061279    1.8611156 
C    -5.2226229    4.4834017    3.9255914 
H    -5.6990218    5.4185230    4.2764952 
H    -5.3556277    3.7205191    4.7174814 
H    -4.1373468    4.6707214    3.8420224 
H    -4.5328008    2.2706225    0.0089856 
H     3.1285358    0.8933156   11.6334631 
C     2.0557495    1.0398961   11.9834595 
H     2.0573851    0.8363465   13.0668585 
H     1.6642572    2.0744144   11.8149311 
C     1.0990398    0.0365375   11.3427154 
O     0.2586085   -0.5302323   12.0531335 
N     1.1588596   -0.1924985   10.0138327 
H     1.7496599    0.3859172    9.4015850 
C     0.1111970   -1.0256933    9.3979046 
H    -0.8487325   -0.4756699    9.3981086 
C     0.4878302   -1.3172982    7.9416896 
H     1.4572337   -1.8475121    7.8869871 
H     0.5686503   -0.3701003    7.3815906 
S    -0.8171167   -2.3567184    7.1695481 
C    -0.0238367   -2.3593965   10.1561014 
O     0.9513161   -3.1611157   10.1765060 
N    -1.2005548   -2.7361444   10.6870508 
C    -2.3805505   -1.8913260   10.9817840 
H    -3.0310072   -1.8416453   10.0914597 
H    -2.0506076   -0.8771436   11.2402990 
C    -3.0351085   -2.6271390   12.1560945 
H    -4.1072246   -2.4010937   12.2351082 
H    -2.5487437   -2.3222999   13.0988134 
C    -2.7508106   -4.1074260   11.8672022 
H    -3.4669360   -4.4906953   11.1201865 
H    -2.7996258   -4.7509123   12.7617303 
C    -1.3228529   -4.0888541   11.2716418 
H    -0.5669788   -4.2378641   12.0566878 
C    -1.1099661   -5.1735335   10.2181514 
O    -0.5676441   -6.2673271   10.4876327 
N    -1.6013323   -4.8845273    8.9979194 
H    -1.8179034   -3.8999230    8.7678345 
C    -1.4459827   -5.7910145    7.8690303 
H    -1.7206358   -6.8029995    8.2122971 
C    -2.3830123   -5.3956659    6.7160177 
H    -2.3521369   -4.3108976    6.5102340 
H    -2.0801475   -5.9257074    5.8012360 
H    -3.4235582   -5.6857964    6.9382176 
C     0.0175268   -5.8995117    7.3945199 
O     0.3097390   -6.7407230    6.5272434 
N     0.9082598   -5.0338702    7.9147600 
H     0.6083210   -4.3695366    8.6354435 
C     2.3050391   -4.9505717    7.4886604 
H     2.6584644   -3.9444906    7.7754816 
C     3.2009248   -5.9875327    8.1765933 
H     2.7232372   -6.9830855    8.1369156 
H     4.1555959   -6.0505040    7.6315071 
C     3.4603692   -5.5899353    9.6480024 
H     2.4953381   -5.4121879   10.1542103 
H     3.9776134   -6.4158773   10.1643716 
C     4.3639210   -4.3644380    9.7329243 
O     5.5888151   -4.4566481    9.5504063 
N     3.7819421   -3.1680779    9.9921551 
H     2.7558782   -3.0545297   10.0134838 
H     4.3603080   -2.3402751    9.7984979 
C     2.3981353   -4.9272569    5.9565783 
O     3.3213131   -5.4686356    5.3316706 
N     1.4334381   -4.1791613    5.3757480 
H     0.7144295   -3.7304264    5.9664112 
C     1.3050066   -4.0010329    3.9401841 
H     1.7656284   -4.8831181    3.4615506 
C    -0.1773440   -3.8886620    3.5608869 
H    -0.7184334   -4.7981686    3.8746255 
H    -0.6409773   -3.0211481    4.0677928 
H    -0.2934832   -3.7640495    2.4719938 
C     2.0763295   -2.7753573    3.4254717 
O     2.0273852   -2.4838768    2.2103891 
N     2.7571287   -2.0635780    4.3254797 
H     2.8099153   -2.3890402    5.2977564 
C     3.5374957   -0.8739370    3.9733659 
H     3.2163184   -0.6267289    2.9432184 
C     3.1128837    0.2799256    4.9011735 
H     3.2992712   -0.0148172    5.9543134 
H     3.7556921    1.1778936    4.7085582 
C     1.6239966    0.6409825    4.7248491 
H     1.4402536    0.9208426    3.6667541 
H     1.0263486   -0.2783667    4.8867265 
C     1.0929643    1.7473442    5.6411232 
H     0.0012902    1.8533496    5.5136000 
H     1.2974579    1.5273140    6.7084500 
H     1.5502344    2.7300644    5.4207025 
H     4.6210857   -1.1306118    3.9617001 
Fe   -4.1309818   -0.4176017    4.7308350 
Fe   -3.2027632    1.6044909    6.2135436 
Fe   -2.4069651   -0.8885397    6.6710674 
S    -5.2919275    1.2539426    5.4885618 
S    -2.8975994    0.5839300    8.2211879 
S    -1.9835149    0.2392650    4.8018446 
S    -4.0977482   -2.1279840    6.0840373 
O     4.0931545   -2.4206180    6.8503528 
H     4.4524805   -1.9016396    7.6169941 
H     4.7159915   -2.1664744    6.1006222 
