# Supplementary material for: Benchmark Study of Redox Potential Calculations for Iron–Sulfur Clusters in Proteins
Source: Inorg Chem. 2022 Apr 11;61(16):5991–6007. doi: 10.1021/acs.inorgchem.1c03422 (PMC9044450; doi:10.1021/acs.inorgchem.1c03422)
Supplement: Supplementary file 2 — ic1c03422_si_002.zip [file ic1c03422_si_002.zip › xyz/3Fd2-large-FF14SB-Free-Red]

279
Energy = -13327.9838638237
H     1.5169382    0.5331047   -0.4714045 
C     0.7493820   -0.1541133    0.0416095 
H     1.2187156   -0.4364268    1.0025997 
C    -0.6139146    0.5321763    0.2976819 
H    -1.1279122    0.6662724   -0.6712216 
C    -1.4599654   -0.4095847    1.1721743 
H    -1.6141375   -1.3859157    0.6823994 
H    -0.9661846   -0.5837759    2.1489317 
H    -2.4500389    0.0358877    1.3651049 
C    -0.4725234    1.9001479    0.9806697 
H     0.0858540    2.6206148    0.3482539 
H    -1.4766028    2.3222381    1.1707472 
H     0.0532821    1.8099540    1.9525556 
C     0.5962807   -1.3834293   -0.8642589 
O     0.3958873   -1.2820756   -2.0863670 
N     0.6387350   -2.5631862   -0.2045887 
H     0.9499704   -2.5491586    0.7789043 
C     0.6316752   -3.8514885   -0.8698444 
H     0.5876608   -3.6503211   -1.9559863 
H     1.5697600   -4.4194251   -0.6300216 
C    -0.6083796   -4.6857496   -0.5032722 
O    -1.5333238   -4.2920417    0.2191636 
N    -0.6164490   -5.9407264   -1.0519071 
H     0.1717096   -6.2041976   -1.6458414 
C    -1.7971282   -6.7850377   -1.1099898 
H    -2.5559603   -6.3990395   -1.8150197 
H    -1.4372645   -7.7820611   -1.4797706 
C    -2.5147670   -6.9807721    0.2265898 
O    -3.7402211   -7.1300826    0.2661433 
N    -1.7535854   -7.0578920    1.3537193 
H    -0.7291540   -6.9517915    1.3222153 
C    -2.4508663   -7.4181481    2.5676624 
H    -3.1140174   -8.2618680    2.3237011 
H    -1.7312955   -7.8166654    3.3344731 
C    -3.3748194   -6.3307357    3.1674046 
O    -4.2073349   -6.6582366    4.0257242 
N    -3.2552388   -5.0813179    2.6781237 
H    -2.5860467   -4.8801870    1.9181282 
C    -4.2367464   -4.0546655    3.0662291 
H    -4.2797386   -3.9905710    4.1683730 
C    -3.7563148   -2.6948776    2.5179660 
H    -3.5588812   -2.7833143    1.4373664 
H    -2.8047198   -2.4409645    3.0151451 
S    -4.9240460   -1.2895435    2.7343588 
C    -5.6441015   -4.4361999    2.5766800 
O    -6.6545964   -4.0319280    3.1967306 
N    -5.7149768   -5.1434196    1.4387376 
H    -4.8564026   -5.5452854    1.0499071 
C    -6.9893712   -5.4338656    0.7654497 
H    -7.4634416   -4.4467555    0.5725483 
H    -6.8260270   -5.8941465   -0.2512882 
H    -7.6531738   -6.0383785    1.4195500 
H    -8.5873047   -5.3698610    4.8573903 
C    -8.2736717   -5.1191148    5.9192435 
H    -8.9761263   -5.6342944    6.5900068 
C    -6.8382599   -5.5936601    6.1533605 
H    -6.1465664   -5.2256364    5.3765052 
H    -6.4918623   -5.2150188    7.1311143 
S    -6.6394600   -7.4145277    6.1029309 
H    -7.5501777   -7.7336878    7.0743862 
C    -8.4889892   -3.6050152    6.1508133 
O    -9.4083107   -3.2116312    6.8827953 
N    -7.6069855   -2.7978941    5.5156479 
H    -6.9725380   -3.1955224    4.7926899 
C    -7.7429672   -1.3430930    5.4987337 
H    -6.8014678   -0.9469395    5.0733303 
H    -8.5742188   -1.0581079    4.8098503 
C    -7.9187208   -0.7662512    6.9162834 
O    -8.8921619   -0.1127609    7.3164901 
N    -6.8689910   -1.0203238    7.7338743 
H    -6.0017395   -1.4458576    7.3442835 
C    -6.9323093   -0.5959626    9.1206418 
H    -7.8701785   -0.9783147    9.5578298 
C    -5.7189024   -1.1601688    9.8928568 
H    -4.7997738   -0.8498236    9.3556069 
H    -5.6862947   -0.6782847   10.8857393 
C    -5.7860855   -2.6656898   10.0603280 
C    -6.5476739   -3.2279980   11.1041117 
H    -7.0547431   -2.5686235   11.8174846 
C    -6.6342709   -4.6098115   11.2932204 
H    -7.2188283   -5.0196598   12.1251358 
C    -5.9272004   -5.4762936   10.4402901 
O    -5.9924504   -6.8256481   10.7008556 
H    -5.1835050   -7.3040286   10.3373659 
C    -5.1740349   -4.9410114    9.3847639 
H    -4.6203922   -5.6184906    8.7241813 
C    -5.1064792   -3.5503872    9.2022512 
H    -4.5104528   -3.1468355    8.3722570 
C    -7.0238678    0.9346838    9.2943585 
O    -7.6629623    1.4157713   10.2568017 
N    -6.3322140    1.6663771    8.4083805 
H    -5.9194282    1.1857816    7.5826233 
C    -6.1800110    3.1239075    8.4215045 
H    -5.4986640    3.3247483    7.5687544 
C    -7.4788015    3.9219059    8.1619931 
H    -7.1649710    4.9770245    8.0506510 
C    -8.1817157    3.4513811    6.8831207 
H    -7.5106492    3.5031277    6.0047054 
H    -8.5287062    2.4081468    7.0054757 
H    -9.0627656    4.0955282    6.7004939 
O    -8.3722300    3.8933088    9.2700827 
H    -8.3164197    2.9939925    9.6898030 
C    -5.4162091    3.6348383    9.6657168 
O    -5.5525784    4.7799627   10.1025107 
N    -4.5050722    2.7468317   10.1672694 
H    -4.2802149    1.8988353    9.6087003 
C    -3.5347227    3.1247009   11.1868924 
H    -4.0527044    3.7593446   11.9276137 
C    -3.0381886    1.8535044   11.8947427 
H    -2.6941629    1.1219922   11.1419286 
H    -2.1801374    2.1360429   12.5358205 
C    -4.1392925    1.2686641   12.7887165 
O    -4.7456188    2.1110184   13.5328713 
O    -4.3866944    0.0307896   12.7650340 
C    -2.3532736    3.9649331   10.6566569 
O    -1.4475601    4.3661375   11.4112927 
N    -2.3901326    4.2419089    9.3413079 
H    -3.0571036    3.7350270    8.7364856 
C    -1.2969770    4.8584443    8.6122767 
H    -0.3841072    4.7577633    9.2270322 
C    -1.1103191    4.0293719    7.3198555 
H    -0.7190395    3.0371699    7.6073848 
H    -0.3906236    4.5378438    6.6588246 
S    -2.6792897    3.7863738    6.3721632 
C    -1.4399359    6.3937341    8.3989813 
O    -0.4311916    7.0666048    8.1430453 
N    -2.6864870    6.9057777    8.5391448 
H    -3.4282130    6.2369516    8.7647107 
C    -3.0681713    8.3338250    8.2778022 
H    -2.2927951    8.7095593    7.5854402 
C    -4.4301988    8.3369573    7.5498802 
H    -4.5902302    9.3523856    7.1421641 
C    -4.4958628    7.3057356    6.4098896 
H    -3.5801042    7.3622865    5.7965655 
H    -4.5510490    6.2623919    6.7734346 
H    -5.3669766    7.4769815    5.7536401 
H    -5.2873917    8.1621827    8.2604343 
H    -3.0525014    8.9702195    9.2111228 
H    -2.5859934    7.4099596    3.1642863 
C    -1.7218490    6.8388117    3.5512235 
C    -1.6099280    5.4741091    3.2375541 
H    -2.3352015    4.9907196    2.5736855 
C    -0.5764832    4.7058236    3.7895679 
H    -0.5234718    3.6318746    3.5789503 
C     0.3853264    5.3223900    4.5997797 
H     1.2121180    4.7272887    5.0061951 
C     0.2776516    6.6841421    4.9094423 
H     1.0014471    7.1322471    5.6007344 
C    -0.7850325    7.4463041    4.4050729 
H    -0.8895943    8.5005003    4.6891421 
H    -8.8116793   -0.7073055    0.0938062 
C    -7.6883062   -0.7003097    0.0131234 
H    -7.2819889   -1.3735092    0.7919090 
C    -7.3300486   -1.1724657   -1.4170994 
H    -7.8003313   -2.1652443   -1.5759345 
H    -7.7903651   -0.4731331   -2.1365596 
C    -5.8432670   -1.2813950   -1.6981401 
C    -5.0047623   -2.0536217   -0.8728610 
H    -5.4240109   -2.5671511    0.0016509 
C    -3.6412798   -2.1822417   -1.1612706 
H    -2.9968723   -2.7935093   -0.5205944 
C    -3.0859406   -1.5291407   -2.2694411 
H    -2.0050284   -1.5750499   -2.4417422 
C    -3.9151612   -0.7797314   -3.1107024 
H    -3.4987791   -0.2673782   -3.9866463 
C    -5.2784208   -0.6511355   -2.8201500 
H    -5.9063542   -0.0342778   -3.4724271 
C    -7.3512565    0.7824405    0.2996504 
O    -8.2592488    1.6520629    0.3156248 
N    -6.0535369    1.0188004    0.4899658 
H    -5.3782626    0.2516095    0.3985921 
C    -5.4268667    2.3395046    0.5912674 
H    -6.1530525    3.0634165    0.1733394 
C    -5.0731928    2.7356574    2.0580666 
H    -5.3033820    1.8947303    2.7401626 
H    -3.9794130    2.8915812    2.1521700 
C    -5.7963829    4.0042082    2.5690524 
H    -5.6673578    4.8014060    1.8053412 
C    -7.3023120    3.7459466    2.7473771 
H    -7.4453979    3.0327915    3.5851270 
H    -7.8439145    4.6810557    3.0078080 
H    -7.7500903    3.2987794    1.8370275 
C    -5.1971879    4.4956293    3.8959199 
H    -5.6910609    5.4203260    4.2528676 
H    -5.3134432    3.7196307    4.6768444 
H    -4.1155649    4.7005856    3.8170906 
H    -4.5293198    2.2963310   -0.0453251 
H     3.1500064    0.8756130   11.6448321 
C     2.0891733    1.0242346   12.0309289 
H     2.1225042    0.8196184   13.1132424 
H     1.6939372    2.0590541   11.8708465 
C     1.1331095    0.0056346   11.4096607 
O     0.3707990   -0.6356591   12.1459661 
N     1.1342149   -0.1575541   10.0737980 
H     1.6843940    0.4679872    9.4704693 
C     0.1055833   -0.9989457    9.4355823 
H    -0.8658367   -0.4604568    9.4231999 
C     0.5133293   -1.2439781    7.9802125 
H     1.5200360   -1.7010613    7.9298411 
H     0.5286660   -0.2790352    7.4452095 
S    -0.7087719   -2.3458659    7.1814107 
C    -0.0147850   -2.3457286   10.1670384 
O     0.9640219   -3.1469219   10.1803969 
N    -1.1876069   -2.7287525   10.7015692 
C    -2.3612174   -1.8804761   11.0186479 
H    -3.0128482   -1.7995851   10.1314923 
H    -2.0251733   -0.8737744   11.2954308 
C    -3.0101469   -2.6347212   12.1848799 
H    -4.0820478   -2.4108993   12.2716749 
H    -2.5204825   -2.3419149   13.1303942 
C    -2.7286203   -4.1113928   11.8777317 
H    -3.4483143   -4.4848619   11.1295353 
H    -2.7720080   -4.7665314   12.7646280 
C    -1.3051815   -4.0850846   11.2719543 
H    -0.5428377   -4.2428664   12.0495791 
C    -1.1039056   -5.1616847   10.2105953 
O    -0.5734816   -6.2647874   10.4762633 
N    -1.5922749   -4.8626053    8.9933182 
H    -1.7793914   -3.8708073    8.7545598 
C    -1.4451875   -5.7748509    7.8678685 
H    -1.7417382   -6.7811830    8.2112993 
C    -2.3596861   -5.3592225    6.7042889 
H    -2.3026992   -4.2759189    6.4975913 
H    -2.0663759   -5.9062551    5.7960138 
H    -3.4103868   -5.6143557    6.9226570 
C     0.0209481   -5.9110758    7.4137562 
O     0.3158357   -6.7712755    6.5641010 
N     0.9129571   -5.0508784    7.9355715 
H     0.5903632   -4.3343622    8.5941502 
C     2.3024794   -4.9553624    7.4961921 
H     2.6462139   -3.9435708    7.7726668 
C     3.2114393   -5.9785914    8.1867243 
H     2.7448949   -6.9798000    8.1471208 
H     4.1687531   -6.0306057    7.6463989 
C     3.4585329   -5.5742356    9.6586433 
H     2.4868352   -5.3986522   10.1522412 
H     3.9750912   -6.3949631   10.1846465 
C     4.3539722   -4.3434690    9.7461039 
O     5.5837110   -4.4299219    9.5824736 
N     3.7617678   -3.1498831    9.9851555 
H     2.7319506   -3.0419248    9.9931258 
H     4.3392848   -2.3233763    9.7845518 
C     2.3827861   -4.9480196    5.9629938 
O     3.3020140   -5.4995412    5.3362594 
N     1.4090667   -4.2119289    5.3865294 
H     0.7160387   -3.7198437    5.9847653 
C     1.2635362   -4.0463116    3.9515169 
H     1.6974233   -4.9414064    3.4715909 
C    -0.2197346   -3.9009691    3.5848123 
H    -0.7813951   -4.7923353    3.9131999 
H    -0.6603053   -3.0172793    4.0837640 
H    -0.3378329   -3.7850644    2.4949890 
C     2.0521660   -2.8430060    3.4199748 
O     2.0064498   -2.5582438    2.2034083 
N     2.7482524   -2.1332353    4.3095534 
H     2.7897520   -2.4417305    5.2870634 
C     3.5304767   -0.9568589    3.9331696 
H     3.2021090   -0.7350251    2.8991456 
C     3.1069632    0.2229941    4.8307036 
H     3.3396025   -0.0220845    5.8860570 
H     3.7172756    1.1289219    4.5689275 
C     1.6005404    0.5429510    4.7182328 
H     1.3479557    0.7817693    3.6644105 
H     1.0352688   -0.3823721    4.9415989 
C     1.0906582    1.6642124    5.6336369 
H    -0.0135561    1.6822177    5.6335078 
H     1.4355714    1.5264208    6.6787409 
H     1.4369748    2.6620498    5.3021888 
H     4.6147117   -1.2217775    3.9139831 
Fe   -3.2223641    1.5381011    6.2394733 
Fe   -4.1514658   -0.4585186    4.6943964 
Fe   -2.5225709   -0.9271578    6.6950612 
S    -5.3123207    1.2572615    5.4763551 
S    -2.7865217    0.6411370    8.3522438 
S    -2.0071949    0.2167509    4.7268676 
S    -4.2472887   -2.2110677    6.1334717 
O     4.0967648   -2.4831776    6.8389185 
H     4.4927424   -1.9722658    7.5920458 
H     4.7030989   -2.2602375    6.0663584 
