# Supplementary material for: Benchmark Study of Redox Potential Calculations for Iron–Sulfur Clusters in Proteins
Source: Inorg Chem. 2022 Apr 11;61(16):5991–6007. doi: 10.1021/acs.inorgchem.1c03422 (PMC9044450; doi:10.1021/acs.inorgchem.1c03422)
Supplement: Supplementary file 2 — ic1c03422_si_002.zip [file ic1c03422_si_002.zip › xyz/3Fd2-Min-FF14SB-Fix-OX]

31
Energy = -6888.38956823108
H    -3.6291547   -4.6814521    2.8160246 
C    -4.3762840   -3.8408613    3.1166974 
H    -4.3938219   -3.8624363    4.2219185 
C    -3.7636107   -2.5275198    2.6259111 
H    -3.6417445   -2.5272050    1.5264516 
H    -2.7692244   -2.3463230    3.0744777 
S    -4.8085528   -1.0531073    3.0242588 
H    -5.3920476   -4.0537245    2.7047837 
H    -1.9626300    3.8847480    9.5732746 
C    -1.1661100    4.4284919    8.9749842 
H    -0.2151456    4.2698003    9.5221828 
C    -1.1204084    3.7116326    7.6133987 
H    -0.8287037    2.6478799    7.7043083 
H    -0.3830245    4.2142211    6.9620461 
S    -2.7454867    3.7697123    6.6932386 
H    -1.3512596    5.5235827    8.8725357 
H     0.9226234   -0.3095989   10.1980504 
C     0.1470349   -0.9753039    9.6506725 
H    -0.7739236   -0.3626574    9.6399566 
C     0.5977720   -1.1920348    8.2052654 
H     1.5418695   -1.7653206    8.1643406 
H     0.7333502   -0.2431065    7.6504440 
S    -0.6530438   -2.2127471    7.2961437 
H     0.0158670   -1.9607337   10.1797568 
Fe   -3.3035457    1.6096695    6.5551575 
Fe   -4.0740738   -0.3744625    4.9870901 
Fe   -2.3363118   -0.8060509    6.9310892 
S    -5.3798425    1.1878957    5.7832505 
S    -2.9890338    0.6088405    8.5436881 
S    -1.9560082    0.4159328    5.1047019 
S    -3.9225523   -2.1343774    6.2566360 
