# Supplementary material for: Benchmark Study of Redox Potential Calculations for Iron–Sulfur Clusters in Proteins
Source: Inorg Chem. 2022 Apr 11;61(16):5991–6007. doi: 10.1021/acs.inorgchem.1c03422 (PMC9044450; doi:10.1021/acs.inorgchem.1c03422)
Supplement: Supplementary file 2 — ic1c03422_si_002.zip [file ic1c03422_si_002.zip › xyz/3Fd2-Min-FF14SB-Fix-Red]

31
Energy = -6887.92473884436
H    -3.6273233   -4.6757459    2.8130801 
C    -4.3781828   -3.8179043    3.1057161 
H    -4.3919176   -3.8113078    4.2121498 
C    -3.7820077   -2.5046866    2.5815200 
H    -3.5899941   -2.5661625    1.4921735 
H    -2.8213249   -2.2753191    3.0811222 
S    -4.8996209   -1.0491544    2.8502616 
H    -5.3922229   -4.0439373    2.7001895 
H    -1.9618898    3.8832165    9.5755547 
C    -1.1661309    4.4244153    8.9789300 
H    -0.2140873    4.2658538    9.5304523 
C    -1.1327241    3.6940428    7.6214286 
H    -0.8609611    2.6272341    7.7357297 
H    -0.3747036    4.1771271    6.9740093 
S    -2.7531997    3.7489142    6.7075983 
H    -1.3510558    5.5202541    8.8731663 
H     0.9201785   -0.3065311   10.1946732 
C     0.1369798   -0.9750324    9.6376879 
H    -0.7865031   -0.3624703    9.6227161 
C     0.6048045   -1.1822700    8.1950408 
H     1.5761791   -1.7127498    8.1725145 
H     0.7161231   -0.2209525    7.6543115 
S    -0.6044642   -2.2256378    7.2696829 
H     0.0112611   -1.9606069   10.1713876 
Fe   -3.3916622    1.5453662    6.5611500 
Fe   -4.1766913   -0.3940710    4.9246328 
Fe   -2.5305837   -0.8456442    6.9551203 
S    -5.4805040    1.2274306    5.7450811 
S    -3.0084562    0.6845596    8.6735191 
S    -2.0544514    0.3923236    5.0075063 
S    -4.2226784   -2.1776771    6.2754145 
