# Supplementary material for: Benchmark Study of Redox Potential Calculations for Iron–Sulfur Clusters in Proteins
Source: Inorg Chem. 2022 Apr 11;61(16):5991–6007. doi: 10.1021/acs.inorgchem.1c03422 (PMC9044450; doi:10.1021/acs.inorgchem.1c03422)
Supplement: Supplementary file 2 — ic1c03422_si_002.zip [file ic1c03422_si_002.zip › xyz/3Fd2-Min-FF14SB-Free-OX]

31
Energy = -6888.96025098585
H    -3.7730473   -4.6432228    2.8607050 
C    -4.5412969   -3.7899681    3.1564632 
H    -4.6391341   -3.8824422    4.2541698 
C    -3.8630194   -2.4555391    2.8196496 
H    -3.6472266   -2.3742814    1.7405407 
H    -2.9048898   -2.3429584    3.3598925 
S    -4.8703091   -0.9485136    3.2397858 
H    -5.5452275   -3.9569032    2.6694539 
H    -1.9444138    4.0932963    9.5935331 
C    -1.1432220    4.6947237    9.0596814 
H    -0.2001171    4.5198950    9.6135647 
C    -1.0978741    3.9673977    7.6970726 
H    -0.6962331    2.9430410    7.8107130 
H    -0.4509423    4.5170639    6.9976643 
S    -2.7695040    3.8000181    6.8554322 
H    -1.3331695    5.8122627    9.0035812 
H     0.9356174   -0.5530262   10.5912926 
C     0.2074561   -1.2410986   10.0298414 
H    -0.7425252   -0.6742225   10.0436316 
C     0.6715808   -1.3108368    8.5683614 
H     1.6475871   -1.8225078    8.4705152 
H     0.7618113   -0.3028584    8.1189569 
S    -0.5285409   -2.2746315    7.5427932 
H     0.1246073   -2.2591727   10.5165063 
Fe   -3.0650210    1.5893541    6.6796829 
Fe   -3.9908372   -0.3855886    5.1623808 
Fe   -2.2848971   -0.8710759    7.1161122 
S    -5.0859017    1.3550204    5.7667992 
S    -2.8001655    0.6695690    8.6760483 
S    -1.8996620    0.3455903    5.1756704 
S    -4.1146269   -2.0647725    6.5260459 
