# Supplementary material for: Benchmark Study of Redox Potential Calculations for Iron–Sulfur Clusters in Proteins
Source: Inorg Chem. 2022 Apr 11;61(16):5991–6007. doi: 10.1021/acs.inorgchem.1c03422 (PMC9044450; doi:10.1021/acs.inorgchem.1c03422)
Supplement: Supplementary file 2 — ic1c03422_si_002.zip [file ic1c03422_si_002.zip › xyz/3Fd2-Min-FF14SB-Free-Red]

31
Energy = -6888.51715551450
H    -3.7788008   -4.6620575    2.8302713 
C    -4.5615510   -3.8103110    3.1146968 
H    -4.6430412   -3.8667015    4.2169521 
C    -3.8913192   -2.4849994    2.7270121 
H    -3.6205997   -2.4799171    1.6558624 
H    -2.9603490   -2.3327388    3.3050136 
S    -4.9553110   -1.0014094    3.0257492 
H    -5.5643888   -4.0016139    2.6326730 
H    -1.8638083    4.0655276    9.5865308 
C    -1.0681309    4.6995077    9.0780837 
H    -0.1278216    4.5318304    9.6445648 
C    -1.0036430    3.9849887    7.7071994 
H    -0.6394769    2.9475856    7.8340008 
H    -0.3017114    4.5204513    7.0461763 
S    -2.6451251    3.8701375    6.8252708 
H    -1.2808740    5.8203412    9.0401606 
H     0.8922650   -0.5038726   10.5580974 
C     0.1649728   -1.2093990   10.0005256 
H    -0.7891736   -0.6459320   10.0099812 
C     0.6184352   -1.2758047    8.5333555 
H     1.6152454   -1.7535869    8.4319564 
H     0.6753829   -0.2603661    8.0920453 
S    -0.5829400   -2.2475570    7.5247380 
H     0.0941098   -2.2230773   10.5077735 
Fe   -3.2348381    1.6165585    6.6407157 
Fe   -4.1180901   -0.3454570    5.0599061 
Fe   -2.4562201   -0.8201403    7.0704545 
S    -5.3240691    1.3918507    5.7500272 
S    -2.8402551    0.7360093    8.7505498 
S    -1.9637376    0.3556323    5.0917082 
S    -4.2342549   -2.0897823    6.4716697 
