# Supplementary material for: Benchmark Study of Redox Potential Calculations for Iron–Sulfur Clusters in Proteins
Source: Inorg Chem. 2022 Apr 11;61(16):5991–6007. doi: 10.1021/acs.inorgchem.1c03422 (PMC9044450; doi:10.1021/acs.inorgchem.1c03422)
Supplement: Supplementary file 2 — ic1c03422_si_002.zip [file ic1c03422_si_002.zip › xyz/4Fd1-Int-FF14SB-Fix-OX]

156
Energy = -11943.4381809509
H    -4.0539113    6.0282307   10.6253986 
C    -3.0230722    6.3895647   10.9574094 
H    -3.1795242    7.0882714   11.7980673 
H    -2.4109465    5.5345304   11.3344168 
C    -2.3283951    7.2280358    9.8887420 
O    -1.5062016    8.0821054   10.2396831 
N    -2.6746824    7.0896429    8.5710642 
H    -3.0794539    6.2012324    8.2439066 
C    -1.9912373    7.9280839    7.5809986 
H    -0.9243296    7.6412582    7.5095348 
C    -2.6713677    7.7204676    6.2152965 
H    -3.7499373    7.9329071    6.3295014 
H    -2.5441617    6.6728890    5.8852435 
S    -2.0604567    8.8341545    4.8734746 
C    -2.0894157    9.4158522    7.9987918 
O    -3.1593642    9.9597009    8.3181428 
N    -0.9147889   10.0891220    7.8697453 
H    -0.0730959    9.5441052    7.6446256 
C    -0.7424018   11.4982032    8.1722179 
H    -1.6610811   11.8257027    8.6966470 
H     0.1301559   11.6788567    8.8663585 
C    -0.6509311   12.4024914    6.9284268 
O    -0.3646086   13.6139553    7.0228666 
N    -0.9610556   11.8148890    5.7543736 
H    -1.2309664   10.8113075    5.7290663 
C    -1.1561040   12.5933975    4.5326239 
H    -1.2716880   11.8441979    3.7275055 
C    -2.4026564   13.4748540    4.5965501 
H    -2.3271811   14.1881585    5.4346612 
H    -2.4888584   14.0453209    3.6566061 
H    -3.2995226   12.8426330    4.7192170 
C     0.0979657   13.4323617    4.1953282 
O     0.0679968   14.6543866    4.0088414 
N     1.2226294   12.6793129    4.0586651 
H     1.1558697   11.6589515    4.1705032 
C     2.5258983   13.2594130    3.8193810 
H     2.4451004   14.3218247    4.1023264 
C     3.5928738   12.5904667    4.6983132 
H     3.2307530   12.5294225    5.7397612 
H     4.4826034   13.2442979    4.6793267 
S     4.1651832   10.9259871    4.1087865 
C     2.9923564   13.2543819    2.3544743 
O     3.9652842   13.9492406    2.0069206 
N     2.3305364   12.4530892    1.4997666 
H     1.5067767   11.9343824    1.8280945 
C     2.6593900   12.4157320    0.0876144 
H     1.7740574   12.0535350   -0.4575982 
H     2.8924557   13.4373060   -0.2612803 
C     3.8584507   11.5481653   -0.3267411 
O     4.3292519   11.6731882   -1.4605932 
N     4.3535277   10.6446570    0.5653042 
H     4.0502534   10.6787734    1.5511989 
C     5.5939576    9.9458742    0.2195049 
H     6.1409725   10.5974154   -0.4840802 
C     6.4444189    9.6821632    1.4689477 
H     7.3802197    9.1803930    1.1635251 
H     6.6762455   10.6328386    1.9845077 
H     5.9101883    9.0253745    2.1807582 
C     5.3804379    8.6255243   -0.5512750 
O     6.2786343    8.1464129   -1.2651885 
N     4.2112108    7.9948285   -0.3359545 
H     3.4678983    8.4345802    0.2231790 
C     3.9531027    6.6681603   -0.8745041 
H     4.8892811    6.0881317   -0.8040371 
C     2.8770042    5.9695400   -0.0328806 
H     3.3060819    5.7013650    0.9476218 
H     2.5537098    5.0483103   -0.5494389 
S     1.3787278    7.0256951    0.2351734 
C     3.6208096    6.6568714   -2.3786667 
O     4.0486988    5.7272514   -3.0792166 
N     2.8559672    7.6706421   -2.8237155 
H     2.5185948    8.3731741   -2.1587816 
C     2.5735073    7.8577367   -4.2560846 
H     2.2475183    6.8904327   -4.6799164 
H     1.7358576    8.5748189   -4.3285435 
H     3.4510499    8.2244015   -4.8236601 
H    -5.2978068   11.3581636    2.4153918 
C    -5.1941228   10.3520956    2.9251842 
H    -4.3024097   10.4056407    3.5757990 
H    -6.0825409   10.1002088    3.5459819 
C    -4.9954714    9.3426584    1.7863343 
O    -5.7638105    9.3296946    0.8050441 
N    -3.9489490    8.5327640    1.9617145 
H    -3.4235005    8.5755412    2.8447271 
C    -3.5519681    7.5350677    0.9642667 
H    -3.6026289    8.0726097    0.0040839 
C    -2.1040087    7.1148295    1.2174469 
H    -1.9864447    6.5703807    2.1742222 
H    -1.7527271    6.4508521    0.4070173 
H    -1.4213377    7.9903570    1.2465286 
H    -4.2456210    6.6758853    0.9197563 
H     9.1765209    3.4939151    3.7237428 
C     9.1787659    4.6110689    3.8455504 
H    10.1363935    4.8783014    4.3188402 
H     9.1674228    5.0317140    2.8238244 
C     8.0571788    5.2458328    4.6727535 
O     8.2976844    6.3485498    5.1935506 
N     6.8494634    4.6523761    4.7613088 
H     6.6401115    3.8052623    4.2213224 
C     5.7206138    5.3464693    5.4194898 
H     5.5118892    6.2672099    4.8478800 
C     4.4541729    4.4880967    5.4361148 
H     4.6421962    3.5450400    5.9793242 
H     4.1076075    4.2592976    4.4123643 
S     3.1621483    5.4138783    6.3755624 
C     6.0959831    5.6868429    6.8802611 
O     6.3686093    4.7903028    7.6961411 
N     6.0989482    6.9926470    7.2346227 
C     5.6789671    8.1503789    6.4226193 
H     4.7692060    7.9147301    5.8459886 
H     6.4864481    8.4425255    5.7220522 
C     5.4191636    9.2106728    7.4925393 
H     4.4033439    9.0629470    7.9058308 
H     5.4738459   10.2314495    7.0785091 
C     6.4915988    8.9130125    8.5542542 
H     6.2313584    9.3053482    9.5500422 
H     7.4666700    9.3374396    8.2523467 
C     6.6038353    7.3644679    8.5633572 
H     7.6493233    7.0306533    8.6777364 
C     5.8373250    6.7201309    9.7273287 
O     6.4189073    6.4834392   10.8081693 
N     4.5269318    6.5103649    9.5199346 
H     4.0977483    6.7447096    8.6158170 
C     3.6011460    6.0594975   10.5504274 
H     4.1177598    6.1437581   11.5243914 
H     2.7080528    6.7135214   10.5319480 
C     3.2150642    4.5923853   10.4238533 
O     2.3399243    4.0952741   11.1368626 
N     3.9259738    3.8515507    9.5227934 
H     4.6420241    4.3040661    8.9414452 
C     3.6679428    2.4342948    9.3587958 
H     4.2975414    2.0992673    8.5235177 
H     3.9869124    1.8284958   10.2542897 
C     2.2007200    2.0959761    9.0008552 
O     1.7019117    0.9920433    9.2695741 
N     1.5817490    3.0646467    8.2978559 
H     2.0759488    3.9431320    8.1085547 
C     0.1987824    2.9581938    7.8622152 
H    -0.4231837    2.5842772    8.6923880 
H    -0.1753333    3.9651409    7.5685567 
C    -0.0047545    1.9861669    6.6857872 
O    -1.0990451    1.4317181    6.5267894 
N     1.0337708    1.8587621    5.8307724 
H     1.9365389    2.2242217    6.1370713 
C     0.9854988    0.8844958    4.7263724 
H    -0.0461629    0.9176351    4.3295164 
H     1.6806861    1.1628765    3.8862395 
H     1.1984044   -0.1167307    5.1238049 
Fe    0.1227537    8.2817393    4.4754570 
S     0.4016729    6.0962071    3.8511103 
Fe    2.2355957    6.8327414    4.8571322 
S     1.6007660    8.6805981    6.1137266 
Fe    2.5128831    9.3267962    4.1050882 
S     3.6891329    7.5150366    3.1728889 
Fe    1.5644814    7.4964348    2.4184857 
S     0.7664302    9.6677876    2.7262092 
