# Supplementary material for: Benchmark Study of Redox Potential Calculations for Iron–Sulfur Clusters in Proteins
Source: Inorg Chem. 2022 Apr 11;61(16):5991–6007. doi: 10.1021/acs.inorgchem.1c03422 (PMC9044450; doi:10.1021/acs.inorgchem.1c03422)
Supplement: Supplementary file 2 — ic1c03422_si_002.zip [file ic1c03422_si_002.zip › xyz/4Fd1-Int-FF14SB-Fix-Red]

156
Energy = -11943.0008878997
H    -4.0541789    6.0287408   10.6216313 
C    -3.0214963    6.3907925   10.9493423 
H    -3.1783489    7.0914586   11.7878783 
H    -2.4107599    5.5357479   11.3314251 
C    -2.3268197    7.2356046    9.8796900 
O    -1.5112179    8.0857599   10.2536744 
N    -2.6653967    7.1058834    8.5616435 
H    -3.0638281    6.2177932    8.2274824 
C    -1.9895353    7.9555066    7.5671208 
H    -0.9228434    7.6709276    7.4876888 
C    -2.6706698    7.7579082    6.1981068 
H    -3.7542956    7.9385393    6.3253366 
H    -2.5155056    6.7175308    5.8563178 
S    -2.0788799    8.8994489    4.8694764 
C    -2.0861545    9.4361563    8.0009818 
O    -3.1507902    9.9703772    8.3660872 
N    -0.9169594   10.1074171    7.8569592 
H    -0.0843529    9.5777371    7.5468529 
C    -0.7410068   11.5113880    8.1675732 
H    -1.6588564   11.8366904    8.6944416 
H     0.1306093   11.6832590    8.8644265 
C    -0.6474114   12.4241908    6.9296580 
O    -0.3818673   13.6419147    7.0415375 
N    -0.9320897   11.8389015    5.7526600 
H    -1.1851998   10.8278125    5.7138940 
C    -1.1053272   12.6078835    4.5221705 
H    -1.1997198   11.8498711    3.7217137 
C    -2.3617494   13.4771746    4.5683928 
H    -2.2964782   14.1991507    5.4007301 
H    -2.4512753   14.0383474    3.6223698 
H    -3.2522423   12.8352050    4.6947665 
C     0.1476290   13.4543814    4.1964720 
O     0.1022327   14.6818952    4.0168906 
N     1.2721499   12.7085517    4.0755263 
H     1.2039325   11.6774112    4.1346948 
C     2.5746805   13.2857583    3.8190997 
H     2.4953389   14.3527125    4.0839418 
C     3.6484095   12.6177747    4.6942022 
H     3.2827287   12.5661323    5.7360605 
H     4.5360278   13.2782675    4.6697902 
S     4.1920572   10.9412862    4.1038354 
C     3.0234806   13.2631284    2.3493309 
O     3.9666748   13.9901690    1.9734049 
N     2.3734763   12.4326656    1.5178927 
H     1.6319880   11.8113071    1.8812964 
C     2.6855703   12.3755647    0.1053910 
H     1.7996251   11.9840359   -0.4182409 
H     2.8946864   13.3949618   -0.2636908 
C     3.8952710   11.5270661   -0.3134945 
O     4.3716565   11.6676899   -1.4470301 
N     4.3881004   10.6247052    0.5748805 
H     4.0676331   10.6382887    1.5589856 
C     5.6209892    9.9165094    0.2333011 
H     6.1811143   10.5689622   -0.4595930 
C     6.4485465    9.6304928    1.4929248 
H     7.3921955    9.1394906    1.1932780 
H     6.6620379   10.5708196    2.0339755 
H     5.8971330    8.9596238    2.1795200 
C     5.4008876    8.6055794   -0.5536168 
O     6.2933411    8.1412115   -1.2911141 
N     4.2396051    7.9727386   -0.3318283 
H     3.4973324    8.3902349    0.2516658 
C     3.9672462    6.6485272   -0.8700252 
H     4.8924210    6.0518131   -0.7945784 
C     2.8642634    5.9862425   -0.0265550 
H     3.2919542    5.7221719    0.9564084 
H     2.5274300    5.0652230   -0.5357763 
S     1.4095093    7.0974924    0.2319407 
C     3.6419206    6.6480824   -2.3734421 
O     4.0816976    5.7341067   -3.0912522 
N     2.8693098    7.6588795   -2.8133765 
H     2.4813716    8.3196268   -2.1312844 
C     2.5806084    7.8464092   -4.2427323 
H     2.2557074    6.8797118   -4.6712946 
H     1.7402067    8.5613512   -4.3103094 
H     3.4536189    8.2185569   -4.8179505 
H    -5.2972984   11.3583071    2.4154761 
C    -5.1923521   10.3510272    2.9257070 
H    -4.2990665   10.4009906    3.5763178 
H    -6.0818833   10.0999326    3.5463601 
C    -4.9979907    9.3412891    1.7869654 
O    -5.7779112    9.3262162    0.8095770 
N    -3.9530096    8.5342758    1.9617387 
H    -3.4070711    8.5974491    2.8354901 
C    -3.5511353    7.5378101    0.9641183 
H    -3.6056494    8.0769734    0.0046787 
C    -2.1020905    7.1209362    1.2188531 
H    -1.9821390    6.5740617    2.1730639 
H    -1.7469162    6.4631716    0.4050916 
H    -1.4218646    7.9958295    1.2535432 
H    -4.2452842    6.6776094    0.9197209 
H     9.1788047    3.4932025    3.7215951 
C     9.1827478    4.6118379    3.8410395 
H    10.1478453    4.8792495    4.2992178 
H     9.1552489    5.0280438    2.8177133 
C     8.0745206    5.2526831    4.6857964 
O     8.3452514    6.3470612    5.2113159 
N     6.8644297    4.6731136    4.7799626 
H     6.6426897    3.8407141    4.2227365 
C     5.7360820    5.3610764    5.4537990 
H     5.4970053    6.2687513    4.8714851 
C     4.4816085    4.4876827    5.4973417 
H     4.6993590    3.5434540    6.0297350 
H     4.1229073    4.2642876    4.4756971 
S     3.1957710    5.4049109    6.4507048 
C     6.1306015    5.7146141    6.9034429 
O     6.4366043    4.8301817    7.7243840 
N     6.1186773    7.0223742    7.2480078 
C     5.6709077    8.1696987    6.4322715 
H     4.7766598    7.9128125    5.8396078 
H     6.4798563    8.4884640    5.7452034 
C     5.3652262    9.2182235    7.4996821 
H     4.3473137    9.0415694    7.8958147 
H     5.3949952   10.2390756    7.0833543 
C     6.4330184    8.9505222    8.5744345 
H     6.1499604    9.3303736    9.5693097 
H     7.3989100    9.4057309    8.2863670 
C     6.5969089    7.4052123    8.5811691 
H     7.6513382    7.1050844    8.7110600 
C     5.8349755    6.7377514    9.7353613 
O     6.4132000    6.5072547   10.8230569 
N     4.5300013    6.5128316    9.5181061 
H     4.1056793    6.7176572    8.6005529 
C     3.6042387    6.0632136   10.5483132 
H     4.1235512    6.1522364   11.5208333 
H     2.7089067    6.7147332   10.5306237 
C     3.2257613    4.5941414   10.4334742 
O     2.3689654    4.0944194   11.1696519 
N     3.9324119    3.8538025    9.5309576 
H     4.6038735    4.3209100    8.9086166 
C     3.6679667    2.4399639    9.3588393 
H     4.2965428    2.1066617    8.5217906 
H     3.9871982    1.8302398   10.2540787 
C     2.1982374    2.1031142    9.0043252 
O     1.6960246    1.0020271    9.2934378 
N     1.5821171    3.0672571    8.2977265 
H     2.0935825    3.9263698    8.0464549 
C     0.1976060    2.9594039    7.8646036 
H    -0.4196347    2.5903819    8.7001081 
H    -0.1758760    3.9658495    7.5688643 
C    -0.0101815    1.9674114    6.7038909 
O    -1.0877445    1.3654600    6.5854213 
N     1.0123782    1.8590327    5.8299730 
H     1.8834988    2.3386814    6.0603092 
C     0.9780441    0.8856230    4.7261782 
H    -0.0505304    0.9106701    4.3177817 
H     1.6777727    1.1634088    3.8869702 
H     1.1949424   -0.1157912    5.1245564 
Fe    2.5701582    9.3275232    4.1144645 
S     0.3996768    6.1214235    3.8903499 
Fe    1.5861240    7.5385337    2.4670251 
S     1.5994799    8.7412171    6.1315402 
Fe    0.1540630    8.3403513    4.4530481 
S     3.7291318    7.4626825    3.2094590 
Fe    2.2478622    6.8697289    4.9249346 
S     0.8053803    9.7546977    2.7116036 
