# Supplementary material for: Benchmark Study of Redox Potential Calculations for Iron–Sulfur Clusters in Proteins
Source: Inorg Chem. 2022 Apr 11;61(16):5991–6007. doi: 10.1021/acs.inorgchem.1c03422 (PMC9044450; doi:10.1021/acs.inorgchem.1c03422)
Supplement: Supplementary file 2 — ic1c03422_si_002.zip [file ic1c03422_si_002.zip › xyz/4Fd1-Int-FF14SB-Free-OX]

156
Energy = -11944.1860153009
H    -4.0638209    5.7937570   10.6135250 
C    -2.9966719    6.0963213   10.8720424 
H    -3.0679403    6.7068132   11.7888509 
H    -2.3853015    5.1890171   11.1039447 
C    -2.3665389    7.0280459    9.8391686 
O    -1.7131322    8.0038543   10.2384762 
N    -2.5523852    6.7962639    8.5096144 
H    -2.9215321    5.8804264    8.2035406 
C    -1.8800058    7.6300940    7.5059137 
H    -0.8111166    7.3487890    7.4301259 
C    -2.5754579    7.4084190    6.1458098 
H    -3.6587242    7.5796823    6.2794344 
H    -2.4157777    6.3714115    5.8016577 
S    -2.0501272    8.5646931    4.8018872 
C    -1.9852330    9.1240562    7.8711326 
O    -3.0871160    9.6769278    8.0477016 
N    -0.8163308    9.8077440    7.8277847 
H     0.0505554    9.2813124    7.6654568 
C    -0.7166931   11.2288531    8.1072332 
H    -1.6355963   11.5127422    8.6485885 
H     0.1304267   11.4863939    8.8011623 
C    -0.6958063   12.1249140    6.8600796 
O    -0.4491766   13.3471713    6.9503308 
N    -1.0266044   11.5615766    5.6843539 
H    -1.2662659   10.5503892    5.6205332 
C    -1.2595543   12.4037063    4.5063986 
H    -1.3636817   11.7026940    3.6581553 
C    -2.5318216   13.2435693    4.6413907 
H    -2.4603196   13.9149566    5.5145683 
H    -2.6650484   13.8592871    3.7360764 
H    -3.4043564   12.5740652    4.7505793 
C    -0.0252357   13.2903509    4.2156867 
O    -0.0751758   14.5240241    4.1250932 
N     1.1126668   12.5784620    4.0117147 
H     1.0770168   11.5508306    4.0562880 
C     2.3966311   13.2133549    3.7996418 
H     2.2891117   14.2532393    4.1531324 
C     3.4913645   12.5329216    4.6381542 
H     3.1437761   12.4459100    5.6821300 
H     4.3813167   13.1835893    4.6184511 
S     4.0761700   10.8930078    4.0073959 
C     2.8382535   13.3007165    2.3269896 
O     3.7479086   14.0852031    1.9915943 
N     2.2353584   12.4663554    1.4595978 
H     1.4135392   11.9340479    1.7711053 
C     2.5680442   12.4394931    0.0453888 
H     1.6928829   12.0593919   -0.5069584 
H     2.7914013   13.4615497   -0.3051998 
C     3.7831143   11.5842313   -0.3421947 
O     4.3023036   11.7188959   -1.4507784 
N     4.2354693   10.6684029    0.5576144 
H     3.8979007   10.6960305    1.5330918 
C     5.4948245    9.9856384    0.2679596 
H     6.1139538   10.6745061   -0.3347139 
C     6.2221408    9.6358095    1.5733033 
H     7.1532645    9.0920959    1.3459583 
H     6.4658608   10.5594533    2.1267654 
H     5.5886631    8.9972887    2.2170750 
C     5.3462016    8.7279612   -0.6123747 
O     6.3416834    8.2638570   -1.2032281 
N     4.1355494    8.1360100   -0.6380931 
H     3.3417690    8.5530679   -0.1318721 
C     3.9438106    6.8056188   -1.1976587 
H     4.9117617    6.2831068   -1.0996365 
C     2.9114647    6.0152939   -0.3620014 
H     3.3847446    5.6941084    0.5813601 
H     2.6068662    5.1168474   -0.9276185 
S     1.3838510    6.9809325    0.0414905 
C     3.6981421    6.7288966   -2.7275161 
O     4.0784880    5.6932238   -3.2956098 
N     3.1275643    7.7796609   -3.3443867 
H     2.7798066    8.5520602   -2.7647058 
C     2.9882858    7.8882030   -4.8227088 
H     2.7890893    6.8707460   -5.2031389 
H     2.1067277    8.5259946   -5.0106949 
H     3.8878449    8.3186569   -5.3381084 
H    -5.3318479   11.4366277    2.4336029 
C    -5.2731376   10.4258158    2.9704967 
H    -4.3970933   10.4522500    3.6432925 
H    -6.2098429   10.2245306    3.5575010 
C    -5.1286918    9.3916773    1.8437211 
O    -5.8233827    9.5083544    0.8090571 
N    -4.2646980    8.4050237    2.0845967 
H    -3.7482368    8.3913328    2.9742339 
C    -3.9164465    7.3956808    1.0810133 
H    -4.1250380    7.9038857    0.1192335 
C    -2.4064019    7.1224586    1.1430959 
H    -2.0926057    6.6379330    2.0860903 
H    -2.1076573    6.4624488    0.3079314 
H    -1.8210864    8.0593555    1.0493618 
H    -4.5467358    6.4750556    1.0923152 
H     9.1035805    3.2135035    3.5689483 
C     9.0403281    4.3309706    3.5555574 
H    10.0231237    4.7150851    3.8731366 
H     8.8666903    4.6178576    2.5006990 
C     7.9691804    4.9640151    4.4374152 
O     8.2018648    6.0962122    4.8923390 
N     6.7866294    4.3582039    4.6564816 
H     6.5155651    3.5164047    4.1316535 
C     5.7085117    5.1395325    5.3022588 
H     5.5101760    6.0267214    4.6741626 
C     4.4154923    4.3316747    5.4237909 
H     4.5777293    3.4232314    6.0322620 
H     4.0287138    4.0339525    4.4331360 
S     3.2159562    5.4088206    6.3102471 
C     6.1669723    5.5737121    6.7107912 
O     6.5075587    4.7170639    7.5547969 
N     6.1765612    6.8860694    7.0160917 
C     5.6942121    8.0150785    6.1950454 
H     4.7571108    7.7457287    5.6807491 
H     6.4593292    8.2874478    5.4414910 
C     5.4903170    9.1121244    7.2441258 
H     4.5045304    8.9746502    7.7271480 
H     5.5047090   10.1178695    6.7935143 
C     6.6364843    8.8593416    8.2387791 
H     6.4645958    9.3060763    9.2328866 
H     7.5898151    9.2495042    7.8397282 
C     6.7300555    7.3138049    8.3120511 
H     7.7668752    6.9614631    8.4176811 
C     5.9743497    6.7502754    9.5125983 
O     6.5553371    6.6167100   10.6119532 
N     4.6795399    6.4821944    9.3157035 
H     4.2403158    6.6365517    8.3963574 
C     3.7569972    6.1094109   10.3766225 
H     4.2501736    6.3148484   11.3444529 
H     2.8639619    6.7556682   10.2619449 
C     3.4387518    4.6166727   10.3872619 
O     2.5991073    4.1360688   11.1461788 
N     4.1962474    3.8371243    9.5502654 
H     4.8927269    4.2782792    8.9374396 
C     3.9785098    2.4098630    9.4250483 
H     4.6906292    2.0684034    8.6596983 
H     4.1993844    1.8147419   10.3628323 
C     2.5570245    2.0209692    8.9523990 
O     2.0866935    0.8919323    9.1663525 
N     1.9439340    2.9749773    8.2399022 
H     2.4190885    3.8739307    8.1057267 
C     0.5523595    2.9261765    7.8047370 
H    -0.0530156    2.4243388    8.5814900 
H     0.2088408    3.9749618    7.7216260 
C     0.3128929    2.1660794    6.4939072 
O    -0.8477037    1.9478726    6.1280384 
N     1.4290273    1.7997793    5.8217221 
H     2.3152283    1.8977762    6.3180247 
C     1.3833813    0.8265855    4.7236753 
H     0.3340478    0.8430956    4.3681925 
H     2.0168451    1.1421192    3.8479607 
H     1.6148228   -0.1661648    5.1578945 
Fe    0.1399970    8.1212128    4.3306287 
S     0.4571092    5.9536524    3.6802548 
Fe    2.2747453    6.7153067    4.6963686 
S     1.6123993    8.5468315    5.9645290 
Fe    2.5067052    9.2109559    3.9622616 
S     3.7092664    7.4146848    3.0093267 
Fe    1.5885349    7.3858616    2.2441641 
S     0.7507445    9.5446508    2.6043490 
