# Supplementary material for: Benchmark Study of Redox Potential Calculations for Iron–Sulfur Clusters in Proteins
Source: Inorg Chem. 2022 Apr 11;61(16):5991–6007. doi: 10.1021/acs.inorgchem.1c03422 (PMC9044450; doi:10.1021/acs.inorgchem.1c03422)
Supplement: Supplementary file 2 — ic1c03422_si_002.zip [file ic1c03422_si_002.zip › xyz/4Fd1-Int-FF14SB-Free-Red]

156
Energy = -11943.7960037343
H    -4.0671864    5.8421364   10.5855079 
C    -2.9995175    6.1361537   10.8535709 
H    -3.0790694    6.7659924   11.7567937 
H    -2.4074558    5.2223864   11.1128299 
C    -2.3412427    7.0492732    9.8164162 
O    -1.6768983    8.0137493   10.2261510 
N    -2.5231129    6.8201193    8.4884321 
H    -2.9034533    5.9105442    8.1806725 
C    -1.8659456    7.6611252    7.4737393 
H    -0.8028575    7.3698896    7.3659222 
C    -2.5965625    7.4692398    6.1257407 
H    -3.6761660    7.6380070    6.2948162 
H    -2.4445848    6.4359445    5.7654149 
S    -2.0865814    8.6384796    4.7869028 
C    -1.9442224    9.1466029    7.8695867 
O    -3.0354590    9.7037528    8.1085656 
N    -0.7722443    9.8168298    7.8086405 
H     0.0814799    9.3028539    7.5310966 
C    -0.6635545   11.2338775    8.0907982 
H    -1.5758596   11.5158707    8.6441213 
H     0.1891673   11.4929384    8.7801834 
C    -0.6611995   12.1306764    6.8444224 
O    -0.4461183   13.3613077    6.9425479 
N    -0.9808432   11.5638264    5.6719407 
H    -1.2001578   10.5441163    5.6004613 
C    -1.2090124   12.3928568    4.4846994 
H    -1.3034136   11.6803077    3.6443376 
C    -2.4874585   13.2259614    4.6114773 
H    -2.4186884   13.9029827    5.4814894 
H    -2.6210555   13.8409641    3.7051837 
H    -3.3565869   12.5504685    4.7189805 
C     0.0195067   13.2857171    4.1893219 
O    -0.0492403   14.5220568    4.0868001 
N     1.1606451   12.5842991    4.0104487 
H     1.1348167   11.5494175    4.0303678 
C     2.4350388   13.2256370    3.7618026 
H     2.3275126   14.2733167    4.0924781 
C     3.5445824   12.5502872    4.5862051 
H     3.2137424   12.4901302    5.6388751 
H     4.4365697   13.1987250    4.5335430 
S     4.0722550   10.8824955    3.9693036 
C     2.8395748   13.2881774    2.2776813 
O     3.6807290   14.1304340    1.8919377 
N     2.2775709   12.3884232    1.4553347 
H     1.5855802   11.7151085    1.8254821 
C     2.5806754   12.3289680    0.0383396 
H     1.7068983   11.9006173   -0.4801865 
H     2.7591907   13.3483854   -0.3432288 
C     3.8157045   11.5011740   -0.3465415 
O     4.3299973   11.6295916   -1.4618386 
N     4.2867083   10.6147984    0.5667676 
H     3.9447996   10.6411070    1.5445691 
C     5.5400336    9.9236429    0.2831950 
H     6.1771123   10.6097242   -0.3050034 
C     6.2366877    9.5533815    1.5998245 
H     7.1748954    9.0155650    1.3875692 
H     6.4611352   10.4704006    2.1723150 
H     5.5834830    8.9092461    2.2191282 
C     5.3825296    8.6778650   -0.6141766 
O     6.3714844    8.2303001   -1.2350359 
N     4.1766717    8.0845076   -0.6241980 
H     3.3890806    8.4760061   -0.0815058 
C     3.9625461    6.7590629   -1.1874441 
H     4.9180353    6.2127886   -1.0945417 
C     2.9024138    6.0080362   -0.3453518 
H     3.3718656    5.7019633    0.6058474 
H     2.5876826    5.1030263   -0.8952697 
S     1.4117792    7.0346082    0.0272278 
C     3.7047853    6.7022074   -2.7133145 
O     4.0933000    5.6846840   -3.3112134 
N     3.1046408    7.7503021   -3.3095101 
H     2.7335761    8.5008029   -2.7143781 
C     2.9394125    7.8692709   -4.7829349 
H     2.7398392    6.8539576   -5.1712635 
H     2.0508791    8.5038113   -4.9516655 
H     3.8265659    8.3106955   -5.3129080 
H    -5.3068525   11.4469983    2.4475439 
C    -5.2585982   10.4327966    2.9807063 
H    -4.3805544   10.4405951    3.6516824 
H    -6.2009308   10.2469570    3.5662088 
C    -5.1379548    9.3994266    1.8516149 
O    -5.8457433    9.5270712    0.8237118 
N    -4.2901038    8.3997672    2.0858032 
H    -3.7399837    8.3980834    2.9590844 
C    -3.9541782    7.3941170    1.0728093 
H    -4.1644027    7.9111253    0.1150797 
C    -2.4440494    7.1149326    1.1302554 
H    -2.1277548    6.6332263    2.0733524 
H    -2.1477385    6.4520004    0.2961542 
H    -1.8552179    8.0480095    1.0341728 
H    -4.5884820    6.4737272    1.0748514 
H     9.0615601    3.2059151    3.5621022 
C     8.9952790    4.3237345    3.5359997 
H     9.9846363    4.7132635    3.8243423 
H     8.7922518    4.5944873    2.4822000 
C     7.9460085    4.9614108    4.4421456 
O     8.2162079    6.0739965    4.9253265 
N     6.7544036    4.3750730    4.6504460 
H     6.4624463    3.5674322    4.0828765 
C     5.6800661    5.1540183    5.3122175 
H     5.4360671    6.0188948    4.6668901 
C     4.4089416    4.3260969    5.4912298 
H     4.6171848    3.4246471    6.0993664 
H     3.9951874    4.0150140    4.5145913 
S     3.2265797    5.4065143    6.3941927 
C     6.1679510    5.6240245    6.6962671 
O     6.5504871    4.7920575    7.5515255 
N     6.1645780    6.9416428    6.9746673 
C     5.6308225    8.0465257    6.1506662 
H     4.7066114    7.7411904    5.6331064 
H     6.3826855    8.3513929    5.3958505 
C     5.3772220    9.1329245    7.1974263 
H     4.3992524    8.9469748    7.6805461 
H     5.3388432   10.1348123    6.7400659 
C     6.5388187    8.9389841    8.1874488 
H     6.3504245    9.3750513    9.1841933 
H     7.4704893    9.3765363    7.7856125 
C     6.7156588    7.3993185    8.2586934 
H     7.7713424    7.1028842    8.3528364 
C     6.0066825    6.8047811    9.4703832 
O     6.6170457    6.6899758   10.5591595 
N     4.7164114    6.5010087    9.3046193 
H     4.2491524    6.6217009    8.3897001 
C     3.8359772    6.1142801   10.3933717 
H     4.3511831    6.3446557   11.3441910 
H     2.9203500    6.7320226   10.3016872 
C     3.5537777    4.6161859   10.4372816 
O     2.7935583    4.1304884   11.2778351 
N     4.2558629    3.8457381    9.5502492 
H     4.8866497    4.3048784    8.8797788 
C     4.0342914    2.4204175    9.4113294 
H     4.7390603    2.0867273    8.6357350 
H     4.2592110    1.8093915   10.3397714 
C     2.6053496    2.0339220    8.9569040 
O     2.1392784    0.9033369    9.1852283 
N     1.9735330    2.9859025    8.2638573 
H     2.4497220    3.8794824    8.0681032 
C     0.5738031    2.9210393    7.8551873 
H    -0.0084219    2.4145663    8.6465497 
H     0.2238966    3.9682690    7.7856588 
C     0.3126342    2.1446653    6.5563763 
O    -0.8512996    1.8833446    6.2285870 
N     1.4172771    1.7982352    5.8585951 
H     2.3166826    1.9603634    6.3104717 
C     1.3732025    0.8337696    4.7541754 
H     0.3236704    0.8519183    4.3988791 
H     2.0062546    1.1577666    3.8806007 
H     1.6072258   -0.1658941    5.1739140 
Fe    2.5379415    9.1923777    3.9511812 
S     0.4169625    5.9742184    3.7036570 
Fe    1.5870751    7.4110342    2.2786758 
S     1.6094660    8.5821086    5.9723575 
Fe    0.1496861    8.1724645    4.3020859 
S     3.7277985    7.3311123    3.0360306 
Fe    2.2571110    6.7234799    4.7427566 
S     0.7709889    9.6185202    2.5746231 
