# Supplementary material for: Benchmark Study of Redox Potential Calculations for Iron–Sulfur Clusters in Proteins
Source: Inorg Chem. 2022 Apr 11;61(16):5991–6007. doi: 10.1021/acs.inorgchem.1c03422 (PMC9044450; doi:10.1021/acs.inorgchem.1c03422)
Supplement: Supplementary file 2 — ic1c03422_si_002.zip [file ic1c03422_si_002.zip › xyz/4Fd1-Int-FF15IPQ-Fix-OX]

156
Energy = -11861.4012079317
H    -4.0635209    6.0288124   10.6145881 
C    -3.0302190    6.3952177   10.9494256 
H    -3.1928606    7.0970344   11.7847841 
H    -2.4172581    5.5431124   11.3294346 
C    -2.3186773    7.2161297    9.8733660 
O    -1.4512507    8.0186018   10.2347941 
N    -2.6857429    7.1011447    8.5644667 
H    -3.1573748    6.2490251    8.2319649 
C    -2.0237740    7.9426966    7.5615254 
H    -0.9626804    7.6450907    7.4518151 
C    -2.7543671    7.7537517    6.2201822 
H    -3.8276602    7.9622803    6.3794258 
H    -2.6377186    6.7118758    5.8683958 
S    -2.1820596    8.8942619    4.8884257 
C    -2.0955954    9.4260005    7.9999983 
O    -3.1538560    9.9642912    8.3616968 
N    -0.9202245   10.0912132    7.8618307 
H    -0.0912632    9.5551656    7.5681490 
C    -0.7445298   11.4998304    8.1677283 
H    -1.6631344   11.8209264    8.6943405 
H     0.1275528   11.6806511    8.8636596 
C    -0.6432085   12.4038252    6.9235199 
O    -0.3497743   13.6111593    7.0219006 
N    -0.9520794   11.8160842    5.7498099 
H    -1.2416740   10.8197291    5.7290571 
C    -1.1563122   12.5943614    4.5283452 
H    -1.2732856   11.8452140    3.7235534 
C    -2.4061568   13.4693659    4.6037180 
H    -2.3266615   14.1861674    5.4386404 
H    -2.5049601   14.0368877    3.6634785 
H    -3.2987037   12.8336990    4.7372536 
C     0.0910272   13.4409790    4.1864579 
O     0.0523735   14.6641482    4.0179364 
N     1.2181002   12.6963235    4.0269175 
H     1.1571310   11.6733511    4.1177698 
C     2.5146639   13.2905278    3.7849110 
H     2.4137665   14.3559987    4.0491481 
C     3.5862871   12.6570539    4.6819097 
H     3.2226467   12.6075527    5.7230987 
H     4.4717847   13.3152297    4.6530319 
S     4.1760957   10.9910902    4.1154744 
C     2.9940330   13.2623617    2.3246804 
O     3.9844984   13.9327672    1.9833633 
N     2.3273596   12.4662091    1.4684322 
H     1.4775657   11.9840678    1.7829070 
C     2.6724177   12.4193388    0.0590642 
H     1.7894444   12.0633621   -0.4927690 
H     2.9178504   13.4365462   -0.2932425 
C     3.8684851   11.5392552   -0.3356031 
O     4.3511095   11.6480049   -1.4645797 
N     4.3502304   10.6399646    0.5710396 
H     4.0438536   10.6937935    1.5537126 
C     5.5971743    9.9424832    0.2462461 
H     6.1519714   10.5889102   -0.4559278 
C     6.4328479    9.6890106    1.5075448 
H     7.3737285    9.1883746    1.2160304 
H     6.6576480   10.6432953    2.0186691 
H     5.8914173    9.0346109    2.2172301 
C     5.3918266    8.6168326   -0.5154718 
O     6.2894910    8.1332920   -1.2253297 
N     4.2251696    7.9801442   -0.2968689 
H     3.4756225    8.4273959    0.2447718 
C     3.9813322    6.6549182   -0.8450284 
H     4.9210352    6.0826284   -0.7682114 
C     2.9037187    5.9424940   -0.0242585 
H     3.3074073    5.6968448    0.9731967 
H     2.6138136    5.0099113   -0.5400176 
S     1.3728804    6.9679662    0.1787851 
C     3.6535976    6.6372824   -2.3501925 
O     4.0527587    5.6784533   -3.0276237 
N     2.9140066    7.6638755   -2.8005269 
H     2.6110770    8.3813476   -2.1362843 
C     2.6149874    7.8544190   -4.2294189 
H     2.2903099    6.8817633   -4.6436447 
H     1.7639820    8.5548265   -4.3011310 
H     3.4776189    8.2153533   -4.8214973 
H    -5.2989835   11.3692480    2.4141264 
C    -5.1855512   10.3515931    2.9221410 
H    -4.3005146   10.4208958    3.5813354 
H    -6.0779671   10.1011451    3.5437872 
C    -4.9927101    9.3452204    1.7789150 
O    -5.7713854    9.3422532    0.8076252 
N    -3.9524631    8.5302206    1.9462409 
H    -3.4244610    8.5731731    2.8274952 
C    -3.5609722    7.5255164    0.9460584 
H    -3.6048417    8.0629978   -0.0125815 
C    -2.1171549    7.1059731    1.2296201 
H    -2.0182662    6.5760930    2.1967218 
H    -1.7562469    6.4257979    0.4371623 
H    -1.4296297    7.9783422    1.2542018 
H    -4.2554723    6.6641542    0.9140747 
H     9.1789946    3.4782349    3.7299681 
C     9.2016739    4.6011174    3.8877961 
H    10.1517305    4.8234057    4.3981329 
H     9.2405235    5.0475979    2.8770485 
C     8.0626173    5.2318350    4.6926444 
O     8.2975931    6.3437110    5.1933182 
N     6.8609861    4.6308429    4.7905919 
H     6.6537864    3.7742278    4.2656324 
C     5.7331972    5.3248727    5.4493842 
H     5.5027854    6.2307882    4.8618025 
C     4.4837795    4.4429811    5.5011800 
H     4.7025326    3.5121405    6.0531551 
H     4.1202499    4.1935925    4.4883693 
S     3.1922914    5.3552517    6.4552384 
C     6.1169798    5.6942799    6.9012534 
O     6.3944546    4.8114923    7.7311262 
N     6.1112124    7.0045454    7.2358361 
C     5.6665992    8.1487941    6.4160171 
H     4.7687894    7.8881510    5.8317116 
H     6.4709468    8.4625488    5.7216633 
C     5.3700634    9.2051956    7.4801825 
H     4.3561773    9.0307984    7.8888254 
H     5.3978243   10.2246110    7.0605623 
C     6.4474440    8.9435040    8.5461932 
H     6.1772636    9.3347811    9.5396966 
H     7.4104887    9.3926356    8.2439199 
C     6.6048639    7.3982727    8.5637469 
H     7.6583179    7.0949312    8.6841954 
C     5.8471545    6.7421481    9.7253563 
O     6.4177089    6.5196620   10.8115178 
N     4.5380072    6.5103350    9.5101834 
H     4.1229075    6.7049074    8.5897746 
C     3.6203308    6.0582846   10.5472655 
H     4.1482275    6.1499958   11.5137262 
H     2.7213050    6.7064266   10.5318741 
C     3.2276247    4.5935840   10.4075944 
O     2.3289625    4.1019485   11.0983578 
N     3.9542474    3.8532279    9.5227913 
H     4.6871927    4.3009543    8.9568853 
C     3.6845020    2.4416415    9.3522409 
H     4.3177232    2.0965128    8.5240802 
H     3.9932508    1.8327490   10.2513203 
C     2.2159369    2.1124379    9.0010959 
O     1.7058882    1.0250373    9.3038168 
N     1.6041758    3.0707314    8.2793142 
H     2.1221429    3.9204140    8.0213927 
C     0.2181603    2.9561825    7.8595405 
H    -0.3885419    2.5772642    8.6985639 
H    -0.1684375    3.9619866    7.5675981 
C     0.0029555    1.9738082    6.6906808 
O    -1.0930549    1.4150876    6.5640734 
N     1.0252009    1.8466060    5.8211089 
H     1.9320060    2.2098662    6.1176651 
C     0.9733125    0.8613888    4.7202900 
H    -0.0579433    0.9003925    4.3234889 
H     1.6763703    1.1543737    3.8860377 
H     1.1989966   -0.1363834    5.1255166 
Fe   -0.0001954    8.3217227    4.4941973 
S     0.3921814    6.1207244    3.8601734 
Fe    2.2542505    6.7605153    4.9295420 
S     1.5679903    8.6862953    6.1066469 
Fe    1.5450833    7.4861342    2.3395764 
S     3.6609556    7.5235056    3.2014400 
Fe    2.5392546    9.3962931    4.1141368 
S     0.7655208    9.6690467    2.7289085 
