# Supplementary material for: Benchmark Study of Redox Potential Calculations for Iron–Sulfur Clusters in Proteins
Source: Inorg Chem. 2022 Apr 11;61(16):5991–6007. doi: 10.1021/acs.inorgchem.1c03422 (PMC9044450; doi:10.1021/acs.inorgchem.1c03422)
Supplement: Supplementary file 2 — ic1c03422_si_002.zip [file ic1c03422_si_002.zip › xyz/4Fd1-Int-FF15IPQ-Fix-Red]

156
Energy = -11861.0008925383
H    -4.0639790    6.0303086   10.6103478 
C    -3.0282792    6.3974744   10.9406428 
H    -3.1920864    7.1048227   11.7711568 
H    -2.4170406    5.5446133   11.3261813 
C    -2.3129930    7.2195229    9.8621029 
O    -1.4508547    8.0180473   10.2457587 
N    -2.6689365    7.1099093    8.5524699 
H    -3.1408879    6.2607822    8.2141846 
C    -1.9996503    7.9563662    7.5498715 
H    -0.9354397    7.6660080    7.4577317 
C    -2.6984367    7.7636864    6.1903776 
H    -3.7787787    7.9540885    6.3300207 
H    -2.5567111    6.7217192    5.8468612 
S    -2.1028521    8.9020442    4.8650383 
C    -2.0859924    9.4342519    7.9952315 
O    -3.1458241    9.9607598    8.3815573 
N    -0.9162130   10.1017893    7.8565682 
H    -0.0908071    9.5785909    7.5120936 
C    -0.7450979   11.5075220    8.1660182 
H    -1.6638379   11.8242675    8.6953083 
H     0.1273816   11.6835248    8.8628279 
C    -0.6460503   12.4168213    6.9252881 
O    -0.3729440   13.6308908    7.0370952 
N    -0.9361515   11.8293966    5.7506675 
H    -1.1941758   10.8207895    5.7131218 
C    -1.1146400   12.5992656    4.5206176 
H    -1.2142836   11.8431691    3.7192947 
C    -2.3697724   13.4695720    4.5763327 
H    -2.3022832   14.1881009    5.4115114 
H    -2.4616262   14.0358273    3.6338432 
H    -3.2602356   12.8280889    4.7030755 
C     0.1369689   13.4467681    4.1929488 
O     0.0901270   14.6735982    4.0208774 
N     1.2618402   12.7025251    4.0627925 
H     1.1972156   11.6724971    4.1227911 
C     2.5632359   13.2820096    3.8082000 
H     2.4828832   14.3484329    4.0747774 
C     3.6344716   12.6180494    4.6872447 
H     3.2777677   12.5846271    5.7324688 
H     4.5263806   13.2700079    4.6464581 
S     4.1671562   10.9312293    4.1199524 
C     3.0179264   13.2560987    2.3405622 
O     3.9747415   13.9666931    1.9729560 
N     2.3621304   12.4358354    1.5027561 
H     1.5907306   11.8490487    1.8536400 
C     2.6840998   12.3803032    0.0910985 
H     1.8008643   11.9910742   -0.4378749 
H     2.8952777   13.3998209   -0.2765288 
C     3.8959504   11.5272980   -0.3144520 
O     4.3760115   11.6550293   -1.4460213 
N     4.3877624   10.6327335    0.5852093 
H     4.0693959   10.6604169    1.5684338 
C     5.6250695    9.9254870    0.2530526 
H     6.1885891   10.5731907   -0.4415873 
C     6.4496456    9.6490018    1.5170006 
H     7.3940282    9.1555258    1.2244668 
H     6.6638662   10.5938267    2.0498557 
H     5.8989534    8.9828763    2.2083583 
C     5.4058768    8.6091460   -0.5237319 
O     6.2942215    8.1377402   -1.2590313 
N     4.2460652    7.9738643   -0.2917962 
H     3.5052029    8.4011650    0.2832438 
C     3.9802575    6.6486206   -0.8297597 
H     4.9070871    6.0558639   -0.7474944 
C     2.8807640    5.9777412    0.0070942 
H     3.3021524    5.7139681    0.9924881 
H     2.5520970    5.0564605   -0.5068199 
S     1.4086225    7.0695777    0.2613867 
C     3.6647862    6.6354839   -2.3365903 
O     4.0866111    5.6932846   -3.0277750 
N     2.9180052    7.6574615   -2.7885186 
H     2.5649216    8.3413096   -2.1121698 
C     2.6202542    7.8472149   -4.2169040 
H     2.2939708    6.8751709   -4.6335302 
H     1.7674227    8.5466627   -4.2887621 
H     3.4797202    8.2107125   -4.8160268 
H    -5.2982779   11.3694197    2.4142371 
C    -5.1828689   10.3501398    2.9235931 
H    -4.2966601   10.4173549    3.5826397 
H    -6.0768811   10.1008492    3.5443395 
C    -4.9931123    9.3432130    1.7809849 
O    -5.7840455    9.3373580    0.8145343 
N    -3.9532708    8.5313300    1.9475733 
H    -3.3997448    8.5966653    2.8157797 
C    -3.5590119    7.5267607    0.9466614 
H    -3.6057945    8.0664793   -0.0111927 
C    -2.1145103    7.1086639    1.2285759 
H    -2.0130924    6.5755040    2.1926323 
H    -1.7516423    6.4346905    0.4317738 
H    -1.4273341    7.9790496    1.2573804 
H    -4.2544020    6.6652255    0.9144254 
H     9.1807314    3.4784406    3.7292270 
C     9.1955291    4.6126557    3.8889482 
H    10.1513543    4.8452904    4.3847387 
H     9.2175463    5.0480697    2.8729559 
C     8.0665654    5.2460780    4.7009300 
O     8.3158442    6.3476967    5.2241294 
N     6.8593867    4.6556839    4.7892521 
H     6.6504107    3.8091727    4.2488454 
C     5.7298888    5.3461520    5.4531253 
H     5.4975434    6.2548406    4.8700827 
C     4.4705833    4.4792383    5.4982207 
H     4.6827938    3.5346235    6.0310815 
H     4.1061501    4.2571364    4.4790093 
S     3.1873893    5.4044804    6.4531653 
C     6.1140070    5.7063789    6.9042813 
O     6.3967399    4.8252149    7.7380797 
N     6.1119978    7.0166670    7.2392720 
C     5.6602173    8.1602725    6.4202712 
H     4.7638982    7.8981506    5.8339424 
H     6.4640615    8.4796742    5.7280299 
C     5.3564983    9.2112776    7.4860526 
H     4.3419006    9.0303680    7.8896907 
H     5.3781574   10.2303559    7.0652094 
C     6.4327364    8.9523789    8.5542976 
H     6.1585168    9.3372299    9.5498529 
H     7.3947656    9.4076871    8.2564255 
C     6.6005182    7.4071539    8.5662107 
H     7.6557746    7.1090292    8.6901943 
C     5.8427515    6.7465746    9.7238429 
O     6.4103046    6.5297210   10.8168046 
N     4.5363153    6.5109093    9.5040467 
H     4.1249329    6.6774255    8.5725320 
C     3.6211208    6.0608615   10.5422238 
H     4.1532075    6.1551708   11.5064979 
H     2.7212621    6.7074408   10.5298758 
C     3.2336834    4.5948675   10.4105044 
O     2.3475940    4.0993219   11.1179648 
N     3.9589483    3.8562615    9.5255539 
H     4.6622499    4.3132535    8.9279719 
C     3.6851556    2.4474182    9.3490019 
H     4.3181683    2.1056768    8.5192669 
H     3.9936047    1.8347588   10.2498483 
C     2.2148945    2.1229046    8.9991032 
O     1.6980486    1.0413066    9.3227149 
N     1.6089975    3.0757682    8.2680557 
H     2.1360580    3.9112841    7.9625715 
C     0.2190701    2.9589323    7.8589421 
H    -0.3786479    2.5838759    8.7059739 
H    -0.1682973    3.9634167    7.5669728 
C    -0.0047516    1.9614017    6.7031587 
O    -1.0900100    1.3694271    6.6094875 
N     1.0045684    1.8461796    5.8195772 
H     1.8883792    2.2976374    6.0582243 
C     0.9674084    0.8619674    4.7196514 
H    -0.0605081    0.8930561    4.3119739 
H     1.6740847    1.1547433    3.8865538 
H     1.1964637   -0.1355191    5.1258594 
Fe    2.5403823    9.3211974    4.1437893 
S     0.3709611    6.1047757    3.9138856 
Fe    1.5594519    7.5201460    2.4811827 
S     1.5657711    8.7179178    6.1580379 
Fe    2.2233743    6.8574899    4.9334486 
S     3.6918769    7.4689976    3.2298681 
Fe    0.1253784    8.3226477    4.4677808 
S     0.7828782    9.7320590    2.7358014 
