# Supplementary material for: Benchmark Study of Redox Potential Calculations for Iron–Sulfur Clusters in Proteins
Source: Inorg Chem. 2022 Apr 11;61(16):5991–6007. doi: 10.1021/acs.inorgchem.1c03422 (PMC9044450; doi:10.1021/acs.inorgchem.1c03422)
Supplement: Supplementary file 2 — ic1c03422_si_002.zip [file ic1c03422_si_002.zip › xyz/4Fd1-Int-FF15IPQ-Free-OX]

156
Energy = -11866.7508381007
H    -4.1061627    5.7436774   10.5740812 
C    -3.0332511    6.0312133   10.8542866 
H    -3.1195273    6.6672670   11.7516014 
H    -2.4701878    5.1073503   11.1377456 
C    -2.3312473    6.9169122    9.8174964 
O    -1.5974010    7.8225127   10.2375196 
N    -2.5388416    6.7206042    8.4892689 
H    -2.9821000    5.8501938    8.1590826 
C    -1.8882983    7.5649394    7.4782176 
H    -0.8246898    7.2796253    7.3595252 
C    -2.6432722    7.3627450    6.1440249 
H    -3.7205872    7.5139926    6.3359856 
H    -2.4878085    6.3338941    5.7746430 
S    -2.2000362    8.5504811    4.8002487 
C    -1.9823358    9.0493106    7.8766181 
O    -3.0798392    9.5561888    8.1732318 
N    -0.8377041    9.7582389    7.7508239 
H     0.0163196    9.2547068    7.4706215 
C    -0.7351804   11.1818686    8.0296824 
H    -1.6579820   11.4675818    8.5608773 
H     0.1057769   11.4410672    8.7355555 
C    -0.6819424   12.0778003    6.7801336 
O    -0.4111210   13.2927327    6.8815492 
N    -1.0086510   11.5243962    5.5989816 
H    -1.2863504   10.5242973    5.5425250 
C    -1.2420392   12.3729260    4.4216460 
H    -1.3502656   11.6733136    3.5731393 
C    -2.5109742   13.2150534    4.5623838 
H    -2.4381633   13.8892137    5.4325955 
H    -2.6437539   13.8268032    3.6551549 
H    -3.3841929   12.5495661    4.6793379 
C    -0.0108171   13.2620079    4.1196639 
O    -0.0528003   14.4981147    4.0910497 
N     1.1069289   12.5483780    3.8302524 
H     1.0581668   11.5200719    3.8320999 
C     2.3898298   13.1738209    3.5891647 
H     2.2735133   14.2307679    3.8855244 
C     3.4817594   12.5487244    4.4719081 
H     3.1292826   12.5107217    5.5170839 
H     4.3727667   13.1953462    4.4223894 
S     4.0688551   10.8822936    3.9184527 
C     2.8514710   13.1733811    2.1200816 
O     3.7986522   13.9036636    1.7678146 
N     2.2397921   12.3243087    1.2745510 
H     1.3792487   11.8517052    1.5759766 
C     2.6088303   12.2384137   -0.1310818 
H     1.7441533   11.8419521   -0.6863776 
H     2.8415354   13.2448608   -0.5196639 
C     3.8283577   11.3638511   -0.4593660 
O     4.3351653   11.4078487   -1.5810160 
N     4.3127816   10.5264388    0.4998305 
H     3.9863102   10.6079064    1.4752108 
C     5.5896944    9.8632162    0.2314028 
H     6.2028165   10.5553262   -0.3745286 
C     6.3229272    9.5326209    1.5360636 
H     7.2772476    9.0333791    1.2964777 
H     6.5257174   10.4606391    2.0984214 
H     5.7172040    8.8589513    2.1711000 
C     5.4645224    8.5946359   -0.6329001 
O     6.4834758    8.0883328   -1.1424365 
N     4.2328243    8.0527559   -0.7380983 
H     3.4363899    8.5126714   -0.2782888 
C     4.0135371    6.7352604   -1.3123188 
H     4.9747035    6.2003532   -1.2164485 
C     2.9813258    5.9421347   -0.4823644 
H     3.4401280    5.6331666    0.4721193 
H     2.6937326    5.0389540   -1.0482483 
S     1.4302400    6.8890042   -0.1162536 
C     3.7615051    6.6648890   -2.8447718 
O     4.0321650    5.5784458   -3.3795795 
N     3.3240945    7.7629826   -3.4851449 
H     3.0577235    8.5709693   -2.9138206 
C     3.2003376    7.8837150   -4.9692865 
H     3.0342976    6.8598832   -5.3473754 
H     2.2903922    8.4786663   -5.1664961 
H     4.0862531    8.3468397   -5.4945261 
H    -5.3126523   11.4101843    2.4110524 
C    -5.2439744   10.3946102    2.9564863 
H    -4.3668402   10.4384350    3.6270688 
H    -6.1762631   10.2080198    3.5600491 
C    -5.1300818    9.3546544    1.8310188 
O    -5.8065343    9.5215278    0.7901338 
N    -4.3328505    8.3180369    2.0748214 
H    -3.8246414    8.2774743    2.9690544 
C    -4.0038921    7.3065391    1.0584700 
H    -4.2342500    7.8149097    0.1028486 
C    -2.4866866    7.0608847    1.1200030 
H    -2.1667805    6.5789592    2.0625027 
H    -2.1734291    6.4080540    0.2845140 
H    -1.9185038    8.0085328    1.0292419 
H    -4.6151785    6.3694539    1.0841841 
H     8.9455236    2.9624277    3.5276072 
C     8.8546882    4.0926101    3.5331940 
H     9.8352058    4.4824323    3.8503909 
H     8.6924198    4.3841789    2.4780594 
C     7.7721346    4.7323163    4.3990359 
O     8.0002191    5.8889293    4.7905271 
N     6.6004155    4.1364266    4.6723734 
H     6.3288042    3.2522447    4.2249442 
C     5.5302512    4.9604815    5.2828047 
H     5.3067569    5.7954630    4.5935302 
C     4.2548304    4.1503546    5.5159550 
H     4.4572618    3.2938321    6.1851132 
H     3.8284928    3.7728754    4.5703405 
S     3.0783802    5.2904824    6.3596301 
C     6.0097117    5.5002872    6.6453035 
O     6.3271850    4.6934641    7.5485808 
N     6.0598570    6.8244417    6.8718860 
C     5.5786065    7.9313518    6.0220580 
H     4.6356453    7.6537335    5.5238674 
H     6.3355099    8.1735965    5.2508871 
C     5.3954002    9.0619349    7.0409492 
H     4.4169211    8.9437967    7.5451789 
H     5.4030475   10.0522793    6.5586907 
C     6.5583085    8.8365044    8.0217249 
H     6.4171220    9.3204498    9.0035958 
H     7.5072521    9.2010313    7.5899931 
C     6.6366598    7.2944839    8.1439431 
H     7.6705444    6.9351745    8.2519327 
C     5.8885987    6.7733804    9.3615990 
O     6.4812887    6.6739476   10.4571560 
N     4.5896366    6.4946866    9.1973387 
H     4.1441486    6.5809032    8.2715398 
C     3.7209764    6.1032345   10.2953352 
H     4.2746956    6.3002151   11.2320272 
H     2.8144747    6.7395307   10.2496004 
C     3.4046057    4.6111584   10.2922223 
O     2.5471600    4.1358951   11.0375592 
N     4.1766034    3.8295894    9.4782233 
H     4.8890494    4.2610403    8.8711023 
C     3.9836199    2.3987259    9.3858926 
H     4.7130310    2.0423076    8.6461164 
H     4.1837157    1.8296303   10.3433003 
C     2.5688210    1.9594069    8.9359728 
O     2.1287527    0.8291338    9.1955996 
N     1.9121532    2.8785029    8.2179295 
H     2.3634222    3.7799529    8.0160881 
C     0.5157338    2.7616802    7.8212092 
H    -0.0431721    2.2356416    8.6167534 
H     0.1158420    3.7920173    7.7339066 
C     0.2790513    1.9880302    6.5144444 
O    -0.8837108    1.7611190    6.1609849 
N     1.3984333    1.6377150    5.8448223 
H     2.2790052    1.7400848    6.3494759 
C     1.3919917    0.6772309    4.7302644 
H     0.3458030    0.6768666    4.3654396 
H     2.0225139    1.0467994    3.8682885 
H     1.6576348   -0.3131358    5.1631059 
Fe   -0.0243206    8.0969787    4.2477696 
S     0.4013947    5.9258511    3.5584875 
Fe    2.2367910    6.5643757    4.6623919 
S     1.5423128    8.4812585    5.8558460 
Fe    1.5573664    7.3275506    2.0727968 
S     3.6520433    7.3625119    2.9564804 
Fe    2.4938538    9.2220573    3.8726716 
S     0.7130237    9.4775452    2.5050304 
