# Supplementary material for: Benchmark Study of Redox Potential Calculations for Iron–Sulfur Clusters in Proteins
Source: Inorg Chem. 2022 Apr 11;61(16):5991–6007. doi: 10.1021/acs.inorgchem.1c03422 (PMC9044450; doi:10.1021/acs.inorgchem.1c03422)
Supplement: Supplementary file 2 — ic1c03422_si_002.zip [file ic1c03422_si_002.zip › xyz/4Fd1-Int-FF15IPQ-Free-Red]

156
Energy = -11866.4021227594
H    -4.0958648    5.7594014   10.5463580 
C    -3.0219228    6.0471229   10.8254789 
H    -3.1118347    6.6936060   11.7149566 
H    -2.4605124    5.1246444   11.1204519 
C    -2.3162207    6.9294793    9.7842545 
O    -1.5873166    7.8362354   10.2120458 
N    -2.5182661    6.7329345    8.4574475 
H    -2.9589252    5.8614528    8.1271905 
C    -1.8672993    7.5829769    7.4452434 
H    -0.8036673    7.2989991    7.3280720 
C    -2.6148885    7.3868571    6.1048370 
H    -3.6947333    7.5264806    6.2962064 
H    -2.4458156    6.3593803    5.7362244 
S    -2.1660781    8.5734095    4.7615604 
C    -1.9600127    9.0618455    7.8581831 
O    -3.0549963    9.5682949    8.1764962 
N    -0.8145681    9.7649504    7.7370870 
H     0.0329040    9.2674086    7.4113483 
C    -0.7088311   11.1861510    8.0119015 
H    -1.6261932   11.4728579    8.5512831 
H     0.1368733   11.4481921    8.7118872 
C    -0.6706605   12.0794880    6.7612383 
O    -0.4212398   13.3014908    6.8668894 
N    -0.9965924   11.5243335    5.5851368 
H    -1.2426702   10.5133424    5.5169699 
C    -1.2266475   12.3659418    4.4037237 
H    -1.3329676   11.6599538    3.5601965 
C    -2.4968533   13.2070530    4.5466033 
H    -2.4226961   13.8763417    5.4209355 
H    -2.6273615   13.8272716    3.6443109 
H    -3.3707561   12.5398656    4.6565925 
C     0.0030173   13.2557057    4.0964499 
O    -0.0496455   14.4946109    4.0573728 
N     1.1203014   12.5434546    3.8279125 
H     1.0726477   11.5108692    3.8240146 
C     2.4029095   13.1617501    3.5659538 
H     2.3045143   14.2198554    3.8639766 
C     3.4991368   12.5054176    4.4222530 
H     3.1675915   12.4884453    5.4759787 
H     4.4029395   13.1332295    4.3454360 
S     4.0070884   10.8122191    3.8672669 
C     2.8342108   13.1628525    2.0879558 
O     3.7176961   13.9570032    1.6978857 
N     2.2675564   12.2581576    1.2750190 
H     1.5162622   11.6486833    1.6308731 
C     2.6143075   12.1558128   -0.1322157 
H     1.7503251   11.7269835   -0.6640186 
H     2.8146951   13.1627125   -0.5362444 
C     3.8494952   11.3045928   -0.4648113 
O     4.3490216   11.3492560   -1.5926753 
N     4.3497195   10.4895122    0.4999717 
H     4.0198585   10.5651741    1.4788503 
C     5.6195514    9.8173629    0.2309798 
H     6.2440456   10.5069767   -0.3667294 
C     6.3345010    9.4717620    1.5419526 
H     7.3045644    8.9996243    1.3121853 
H     6.5013200   10.3926608    2.1271787 
H     5.7269976    8.7761557    2.1512930 
C     5.4846078    8.5557154   -0.6439200 
O     6.4965919    8.0678296   -1.1894357 
N     4.2561671    8.0071236   -0.7145224 
H     3.4701161    8.4462595   -0.2125058 
C     4.0067109    6.6931766   -1.2851721 
H     4.9490582    6.1257660   -1.1878456 
C     2.9386565    5.9455913   -0.4500912 
H     3.3905022    5.6312307    0.5061229 
H     2.6253910    5.0451395   -1.0071705 
S     1.4325848    6.9602745   -0.0891447 
C     3.7567733    6.6422755   -2.8175023 
O     4.0350290    5.5689966   -3.3765666 
N     3.3064177    7.7464975   -3.4419774 
H     3.0201960    8.5377711   -2.8562040 
C     3.1615955    7.8858118   -4.9216549 
H     2.9875861    6.8677760   -5.3131050 
H     2.2505094    8.4862219   -5.0981975 
H     4.0370849    8.3552244   -5.4591953 
H    -5.2878293   11.4043962    2.4247252 
C    -5.2225293   10.3848668    2.9657737 
H    -4.3426191   10.4144148    3.6343441 
H    -6.1585452   10.2066320    3.5679198 
C    -5.1301190    9.3470638    1.8361921 
O    -5.8213131    9.5241758    0.8036440 
N    -4.3451758    8.3008043    2.0714730 
H    -3.8029028    8.2699381    2.9493883 
C    -4.0355365    7.2908548    1.0463590 
H    -4.2698304    7.8078031    0.0958173 
C    -2.5200596    7.0335300    1.0940920 
H    -2.1954551    6.5476820    2.0324497 
H    -2.2182762    6.3799069    0.2549499 
H    -1.9458862    7.9759558    1.0004338 
H    -4.6530179    6.3560724    1.0656407 
H     8.8322042    3.0426626    3.3394963 
C     8.6508415    4.1836003    3.3302243 
H     9.6329830    4.6554515    3.4932310 
H     8.3323534    4.3888765    2.2925271 
C     7.6525181    4.7871675    4.2978094 
O     7.9319182    5.8862978    4.8178639 
N     6.4610306    4.2161859    4.5590135 
H     6.1460738    3.3968269    4.0251580 
C     5.4215483    5.0429181    5.2123202 
H     5.1740402    5.8846998    4.5373090 
C     4.1442748    4.2491669    5.4800685 
H     4.3588324    3.3891941    6.1424033 
H     3.6889157    3.8788281    4.5448827 
S     3.0041698    5.4161335    6.3371507 
C     5.9261432    5.5773891    6.5656494 
O     6.2372974    4.7731699    7.4772361 
N     5.9877341    6.9011114    6.7951675 
C     5.4910028    8.0120561    5.9609268 
H     4.5506683    7.7324194    5.4593910 
H     6.2432430    8.2761182    5.1918884 
C     5.2945964    9.1204023    6.9995930 
H     4.3289545    8.9630738    7.5176359 
H     5.2644499   10.1176530    6.5333157 
C     6.4792256    8.9054168    7.9558409 
H     6.3527368    9.3754694    8.9471902 
H     7.4142851    9.2885979    7.5089428 
C     6.5827291    7.3625507    8.0579295 
H     7.6230056    7.0155484    8.1449739 
C     5.8639290    6.8292255    9.2858717 
O     6.4824719    6.7333435   10.3705654 
N     4.5627386    6.5493688    9.1499232 
H     4.1018539    6.6103498    8.2255410 
C     3.7248008    6.1362793   10.2624047 
H     4.3049217    6.3196989   11.1863039 
H     2.8122499    6.7664143   10.2564296 
C     3.4188932    4.6423302   10.2454719 
O     2.5763703    4.1514065   11.0010633 
N     4.1907434    3.8760094    9.4201597 
H     4.8760669    4.3195581    8.7862131 
C     3.9981502    2.4474052    9.3108891 
H     4.7286886    2.0973877    8.5682092 
H     4.1923204    1.8645703   10.2658886 
C     2.5808236    2.0172487    8.8630607 
O     2.1342961    0.8889837    9.1311450 
N     1.9158976    2.9328424    8.1505872 
H     2.3540373    3.8386415    7.9186973 
C     0.5111216    2.7965514    7.7885153 
H    -0.0221309    2.2821172    8.6092492 
H     0.1005811    3.8211902    7.6958705 
C     0.2498456    1.9800877    6.5137472 
O    -0.9178710    1.7073524    6.2082958 
N     1.3538979    1.6324171    5.8227550 
H     2.2490132    1.7968017    6.2819436 
C     1.3421999    0.6579515    4.7220302 
H     0.2929260    0.6512266    4.3649160 
H     1.9655673    1.0286405    3.8553345 
H     1.6139011   -0.3301490    5.1603171 
Fe    2.4249051    9.1576593    3.8528622 
S     0.3320614    5.9224681    3.5783001 
Fe    1.5001636    7.3566602    2.1452213 
S     1.4982985    8.5351005    5.8647615 
Fe    2.1548923    6.6913716    4.6136385 
S     3.6156767    7.3285888    2.9247324 
Fe    0.0400001    8.1090785    4.1984322 
S     0.6535816    9.5407127    2.4743874 
