# Supplementary material for: Benchmark Study of Redox Potential Calculations for Iron–Sulfur Clusters in Proteins
Source: Inorg Chem. 2022 Apr 11;61(16):5991–6007. doi: 10.1021/acs.inorgchem.1c03422 (PMC9044450; doi:10.1021/acs.inorgchem.1c03422)
Supplement: Supplementary file 2 — ic1c03422_si_002.zip [file ic1c03422_si_002.zip › xyz/4Fd1-large-FF14SB-Fix-OX]

306
Energy = -15349.9333328633
H    -3.4623155    3.4071071    3.3085281 
C    -3.2635841    4.2482133    4.0206973 
H    -2.2761361    4.1330892    4.5107834 
H    -3.2782724    5.1898247    3.4453402 
H    -4.0572596    4.3324283    4.7915239 
H    -4.0358522    1.8492258    6.4379776 
C    -4.6394514    2.0714248    7.3456344 
H    -5.5726850    1.4904501    7.2699976 
H    -4.0748127    1.7435501    8.2406595 
C    -4.9093906    3.5726956    7.3422299 
O    -4.0852707    4.4278577    7.6950762 
N    -6.1453104    3.9005029    6.8915515 
H    -6.8442641    3.1779239    6.6670214 
C    -6.4860212    5.3001671    6.7833229 
H    -5.6896806    5.8469413    6.2458958 
H    -7.4243323    5.4271453    6.2006065 
C    -6.6420082    5.9826872    8.1434464 
O    -6.7357084    7.2225459    8.1886233 
N    -6.6843381    5.1988604    9.2425735 
H    -6.5242031    4.1792167    9.1971320 
C    -6.7948476    5.8199120   10.5509249 
H    -7.4634065    6.6942925   10.4705529 
H    -7.2291960    5.1016584   11.2840204 
C    -5.4749091    6.3735163   11.1039262 
O    -5.5238539    7.1832587   12.0403137 
N    -4.3343651    5.9438606   10.5230008 
H    -4.3665825    5.1603840    9.8622039 
C    -3.0285057    6.4009911   10.9831337 
H    -3.2178306    7.0838462   11.8278254 
H    -2.4141619    5.5442470   11.3435105 
C    -2.2717768    7.2314127    9.9428067 
O    -1.3205866    7.9545347   10.2786930 
N    -2.6940800    7.1844119    8.6495998 
H    -3.3731071    6.4765096    8.3542183 
C    -1.9887646    7.9565539    7.6296816 
H    -0.9350552    7.6237967    7.5746614 
C    -2.6722605    7.7506157    6.2640547 
H    -3.7451933    8.0006245    6.3581889 
H    -2.5796052    6.6947551    5.9517117 
S    -2.0212957    8.8239888    4.9094855 
C    -2.0182779    9.4449752    8.0164936 
O    -3.0512432   10.0209843    8.3991999 
N    -0.8471207   10.1035732    7.8377316 
H    -0.0211084    9.5720254    7.5235645 
C    -0.7058611   11.5104847    8.1596631 
H    -1.6663078   11.7949817    8.6304722 
C     0.4662504   11.7993682    9.1166985 
H     0.5163199   12.9005397    9.2208476 
H     0.1999715   11.3974487   10.1310703 
C     1.8189705   11.2744177    8.5925946 
H     1.8844477   10.1764690    8.7215544 
H     1.8527020   11.4512968    7.4978455 
C     3.0337473   11.9672800    9.2231834 
H     3.0639210   11.8295249   10.3221075 
H     3.9747269   11.5693588    8.8015231 
H     3.0140613   13.0524237    9.0064328 
C    -0.6093799   12.4146345    6.9197401 
O    -0.3465615   13.6296027    7.0513470 
N    -0.8767501   11.8347427    5.7383015 
H    -1.1520140   10.8325226    5.7123289 
C    -1.0867591   12.6128327    4.5140091 
H    -1.1934432   11.8597180    3.7118938 
C    -2.3571804   13.4584523    4.5981994 
H    -2.2849859   14.1837778    5.4262618 
H    -2.4871523   14.0165169    3.6561393 
H    -3.2295713   12.7972681    4.7536053 
C     0.1559414   13.4747822    4.1767542 
O     0.1037482   14.7002972    4.0394347 
N     1.2864547   12.7412125    3.9853404 
H     1.2383569   11.7175222    4.0743109 
C     2.5862333   13.3307735    3.7261854 
H     2.5178800   14.3985231    4.0078516 
C     3.6689805   12.6768244    4.5944316 
H     3.3701824   12.7323966    5.6547008 
H     4.5978382   13.2529095    4.4581597 
S     4.1432219   10.9430829    4.1175282 
C     3.0315790   13.2797446    2.2554344 
O     4.0467293   13.9016893    1.8846021 
N     2.3220756   12.4975300    1.4180286 
H     1.4390357   12.0912063    1.7444737 
C     2.6443474   12.3871795    0.0041546 
H     1.7766899   11.9419253   -0.5104446 
H     2.8320610   13.3881043   -0.4230482 
C     3.8637113   11.5312673   -0.3639949 
O     4.3369859   11.6156628   -1.5003350 
N     4.3625093   10.6624902    0.5620553 
H     4.0646656   10.7341097    1.5467539 
C     5.6097354    9.9612630    0.2457523 
H     6.1827516   10.6065085   -0.4426914 
C     6.4233613    9.6833178    1.5171021 
H     7.3512792    9.1515490    1.2407398 
H     6.6733363   10.6286907    2.0330435 
H     5.8542623    9.0475241    2.2218893 
C     5.3950459    8.6446647   -0.5274816 
O     6.2811384    8.1609505   -1.2496026 
N     4.2303411    7.9999050   -0.3002019 
H     3.4832838    8.4352190    0.2532410 
C     4.0144016    6.6651484   -0.8328829 
H     4.9776100    6.1307704   -0.7632072 
C     2.9916624    5.9121326    0.0240892 
H     3.4538009    5.6584569    0.9910599 
H     2.7068968    4.9802065   -0.4945411 
S     1.4315834    6.8652527    0.3158679 
C     3.6670276    6.6190974   -2.3332744 
O     4.0793397    5.6560973   -3.0055693 
N     2.9064272    7.6211601   -2.8026135 
H     2.5967454    8.3644789   -2.1675770 
C     2.6087726    7.7804160   -4.2365980 
H     2.3313562    6.7941511   -4.6496058 
H     1.7363509    8.4524243   -4.3084281 
H     3.4638081    8.1862486   -4.8118505 
H    -0.6778615    4.5806203   -3.6580392 
C    -0.0298546    4.7518113   -2.7533519 
H     0.8045794    5.4017619   -3.0740348 
H    -0.6244256    5.3083645   -2.0030691 
C     0.5107948    3.4637282   -2.1791045 
C     1.7493576    2.9931019   -2.6457842 
H     2.2894570    3.6142842   -3.3657343 
C     2.2789791    1.7751965   -2.2048918 
H     3.2276814    1.4019969   -2.6144039 
C     1.5887679    1.0258982   -1.2434208 
O     2.0994414   -0.1786408   -0.7726797 
H     2.9850274   -0.3027346   -1.1724026 
C     0.3696992    1.4922116   -0.7277063 
H    -0.1569752    0.9029593    0.0320606 
C    -0.1639083    2.7000308   -1.2058393 
H    -1.1231356    3.0548773   -0.8092693 
H    -3.6102507   11.2261738   -1.9574799 
C    -2.5062778   11.0684504   -1.9912979 
C    -1.8063433   11.3808449   -3.1716227 
H    -2.3265101   11.8212308   -4.0313742 
C    -0.4372220   11.1092300   -3.2927855 
H     0.0887725   11.3382893   -4.2268479 
C     0.2593187   10.5286495   -2.2168318 
O     1.6063100   10.2644084   -2.2622426 
H     2.0444047   10.6990468   -3.0582935 
C    -0.4346817   10.2050819   -1.0344592 
H     0.1060950    9.7256936   -0.2107772 
C    -1.8084486   10.4676076   -0.9286971 
H    -2.3284050   10.1775552   -0.0081201 
H    -5.2995664   11.3568068    2.4466279 
C    -5.2037893   10.3481358    2.9831392 
H    -4.2984523   10.4139450    3.6164102 
C    -6.4460542   10.0174810    3.8308596 
H    -7.3267003   10.1463039    3.1907622 
C    -6.4041437    8.5351802    4.2495685 
H    -5.4527984    8.2725346    4.7516309 
H    -7.2326640    8.3386708    4.9567083 
H    -6.5055588    7.8691248    3.3740308 
C    -6.6253086   10.9481932    5.0475426 
H    -6.5995851   12.0068958    4.7087882 
H    -7.6467949   10.7818116    5.4452206 
C    -5.6224615   10.7436319    6.1881271 
H    -4.5762650   10.9231605    5.8655816 
H    -5.8661363   11.4099958    7.0352421 
H    -5.6708989    9.7183009    6.5957198 
C    -5.0043235    9.3464984    1.8376659 
O    -5.7937835    9.3279784    0.8729887 
N    -3.9507471    8.5375269    1.9876642 
H    -3.3952593    8.6001630    2.8497030 
C    -3.5576926    7.5508932    0.9723180 
H    -3.6132785    8.0962751    0.0168305 
C    -2.1103633    7.1206767    1.2167242 
H    -1.9987261    6.5552082    2.1619404 
H    -1.7682897    6.4677579    0.3926174 
H    -1.4211464    7.9897230    1.2597844 
H    -4.2463381    6.6872216    0.9220486 
H     7.3668548    2.2383326   -0.5810626 
C     6.5164028    2.8352906   -0.1156493 
H     6.8657432    3.8783924   -0.0409233 
C     5.2505683    2.7330950   -0.9795430 
H     4.9500519    1.6818197   -1.1333548 
H     4.4180625    3.2525594   -0.4746573 
H     5.3858065    3.2196350   -1.9611594 
C     6.3103876    2.3170315    1.3092685 
O     6.3173739    3.0645624    2.3033171 
N     6.1261669    0.9804354    1.4417355 
H     6.0927261    0.3830020    0.6044540 
C     5.9336525    0.3582078    2.7423993 
H     4.9823133    0.6842942    3.2006406 
H     5.8835267   -0.7412835    2.5600239 
C     7.0330035    0.7184427    3.7635179 
O     6.7364369    1.0824846    4.9122533 
N     8.3188797    0.5876636    3.3487730 
H     8.5329281    0.2280712    2.4075019 
C     9.4171692    0.7973260    4.2887521 
H     9.2126699    0.2569312    5.2288633 
H    10.3770480    0.4035237    3.8552190 
C     9.5918439    2.2650291    4.7072977 
O    10.1157650    2.5400956    5.7910034 
N     9.1510048    3.1879840    3.8106399 
H     8.7579827    2.8682737    2.9194973 
C     9.2666227    4.6134425    4.0445858 
H    10.1714495    4.8112880    4.6433800 
H     9.3677815    5.1284190    3.0730269 
C     8.1004881    5.2826360    4.7804146 
O     8.2399516    6.4436275    5.2029311 
N     6.9453620    4.6027501    4.9180729 
H     6.8573134    3.6511184    4.5495809 
C     5.7787506    5.2775777    5.5043238 
H     5.5916095    6.1903197    4.9135286 
C     4.5200026    4.4088406    5.4662169 
H     4.6894683    3.4473577    5.9855539 
H     4.2077840    4.2082194    4.4272121 
S     3.1911238    5.3099136    6.3827156 
C     6.0874819    5.6421446    6.9705915 
O     6.3415321    4.7530287    7.8061093 
N     6.0751260    6.9531396    7.3082866 
C     5.6869366    8.1081365    6.4725639 
H     4.7858271    7.8752513    5.8817718 
H     6.5130521    8.3745894    5.7858880 
C     5.4240986    9.1923785    7.5222783 
H     4.3934507    9.0872462    7.9114220 
H     5.5239099   10.2084990    7.1065265 
C     6.4627488    8.8874851    8.6133809 
H     6.1857014    9.2987261    9.5964875 
H     7.4506213    9.2918917    8.3288801 
C     6.5497787    7.3384821    8.6421102 
H     7.5857110    6.9914693    8.7940236 
C     5.7347396    6.7084542    9.7760470 
O     6.2726508    6.4358146   10.8654335 
N     4.4153067    6.5407864    9.5312276 
H     4.0249898    6.7195630    8.5951646 
C     3.4836659    6.0246132   10.5129864 
H     3.9618092    6.1192933   11.5045594 
C     2.1657014    6.8490681   10.4713727 
H     1.4013748    6.2529152   11.0012854 
C     2.3483071    8.1845875   11.1791152 
H     3.0555936    8.8300944   10.6245653 
H     1.3730813    8.6917387   11.2513091 
H     2.7367862    8.0167966   12.2007677 
O     1.7925450    7.0632288    9.1169126 
H     1.0660709    6.4223611    8.8774622 
C     3.1703330    4.5386409   10.3484281 
O     2.2543554    4.0313887   11.0053399 
N     3.9238719    3.8192894    9.4724796 
H     4.6843645    4.2643048    8.9369259 
C     3.6795297    2.3956281    9.3171510 
H     4.2939546    2.0269946    8.4728687 
H     3.9887968    1.8179971   10.2345068 
C     2.2139391    2.0633566    8.9646716 
O     1.6903227    0.9776758    9.2457894 
N     1.6040425    3.0206621    8.2254533 
H     2.1253160    3.8760639    7.9841722 
C     0.2069165    2.9369266    7.8369696 
H    -0.3662987    2.5061029    8.6762442 
C    -0.3408925    4.3421974    7.5055423 
H     0.2178801    4.7759710    6.6575007 
H    -1.4056322    4.2412532    7.2238113 
O    -0.1908725    5.2493906    8.5939623 
H    -0.8124789    4.9712854    9.3295052 
C    -0.0273118    2.0160152    6.6314781 
O    -1.1522682    1.5332331    6.4197305 
N     1.0283005    1.8348027    5.8182199 
H     1.9411063    2.1243386    6.1781083 
C     0.9862704    0.8700384    4.7118159 
H    -0.0479693    0.9107387    4.3241084 
C     1.9614641    1.2871558    3.5971521 
H     2.9901744    1.3613662    4.0174843 
H     2.0102404    0.4677890    2.8136918 
C     1.5355654    2.6306848    2.9885534 
H     0.5375437    2.5010513    2.5311514 
H     1.3923591    3.3409715    3.8264701 
C     2.4621403    3.2777323    1.9635626 
H     2.5460574    2.6815946    1.0328767 
H     2.0366399    4.2563324    1.6859375 
H     3.4814978    3.4435660    2.3686299 
H     1.1967833   -0.1191488    5.1184894 
Fe    0.1531229    8.2275567    4.5305675 
S     0.4351167    6.0435750    3.9087186 
Fe    2.2739794    6.7809944    4.9032085 
S     1.6398955    8.6210636    6.1651534 
Fe    2.5245719    9.3114674    4.1527993 
S     3.7082200    7.4966874    3.2343618 
Fe    1.5981935    7.4481596    2.4716699 
S     0.7787860    9.6128722    2.7786110 
O     4.4156781    0.7568894    6.6063986 
H     3.6188896    0.2599719    6.2613557 
H     5.0545593    0.8417059    5.8553714 
O     6.5886264    5.7812866    1.6177188 
H     6.4218628    4.8712418    1.9765524 
H     5.8210331    6.3264949    1.9003673 
O     7.8093044    1.9828371    7.7950154 
H     7.3116340    1.8689856    6.9586499 
H     7.1238886    1.9689605    8.5194335 
O     2.0953947   14.9628137    6.5896301 
H     1.2475097   14.5288054    6.8647552 
H     2.6133652   15.1935873    7.4047440 
O    -5.5336202    9.3625259    9.4509081 
H    -5.9380837    8.5910056    8.9865366 
H    -4.6035639    9.4144452    9.1066403 
O     2.5901708   17.0125396    4.8522201 
H     3.5436206   16.7603322    4.9649835 
H     2.1717018   16.3252297    5.4456173 
O     6.2460900   14.9804956    3.2911127 
H     5.8394956   15.3950317    4.1027804 
H     5.4904890   14.5394999    2.8199846 
O     5.5522986   13.8839437    7.2658009 
H     5.9222394   13.2469116    6.5770707 
H     6.1697015   13.8252540    8.0318378 
O     6.6792361   12.1849213    5.4889681 
H     6.0228200   11.5186046    5.1253967 
H     7.0923153   12.5755287    4.6836292 
O     5.1739576   16.0286434    5.6692914 
H     5.7012149   16.7262741    6.1203621 
H     5.2060598   15.2505958    6.3187341 
