# Supplementary material for: Benchmark Study of Redox Potential Calculations for Iron–Sulfur Clusters in Proteins
Source: Inorg Chem. 2022 Apr 11;61(16):5991–6007. doi: 10.1021/acs.inorgchem.1c03422 (PMC9044450; doi:10.1021/acs.inorgchem.1c03422)
Supplement: Supplementary file 2 — ic1c03422_si_002.zip [file ic1c03422_si_002.zip › xyz/4Fd1-large-FF14SB-Fix-Red]

306
Energy = -15349.5881095700
H    -3.4628426    3.4064201    3.3093640 
C    -3.2649987    4.2463574    4.0231629 
H    -2.2744512    4.1380144    4.5074441 
H    -3.2817387    5.1894132    3.4502483 
H    -4.0573665    4.3282465    4.7967015 
H    -4.0354279    1.8513425    6.4380134 
C    -4.6386687    2.0731136    7.3460114 
H    -5.5729542    1.4934738    7.2697416 
H    -4.0744965    1.7440503    8.2407721 
C    -4.9090783    3.5750566    7.3495504 
O    -4.0936010    4.4270570    7.7226973 
N    -6.1414428    3.9050804    6.8878512 
H    -6.8344898    3.1830102    6.6485240 
C    -6.4833502    5.3050057    6.7827425 
H    -5.6884812    5.8553825    6.2462316 
H    -7.4231437    5.4289036    6.2004711 
C    -6.6444962    5.9847781    8.1440752 
O    -6.7497553    7.2229480    8.1951738 
N    -6.6838631    5.1979275    9.2424116 
H    -6.5078898    4.1812144    9.1957377 
C    -6.7919617    5.8176599   10.5509396 
H    -7.4562943    6.6952418   10.4693177 
H    -7.2284008    5.1007853   11.2839841 
C    -5.4721016    6.3650873   11.1110746 
O    -5.5295113    7.1553842   12.0654962 
N    -4.3327945    5.9488229   10.5246958 
H    -4.3650001    5.1880297    9.8375275 
C    -3.0241750    6.4035452   10.9819752 
H    -3.2116981    7.0883784   11.8252946 
H    -2.4128150    5.5452061   11.3430388 
C    -2.2603909    7.2301649    9.9409027 
O    -1.3150326    7.9527375   10.2929376 
N    -2.6697249    7.1789505    8.6461347 
H    -3.3447922    6.4709456    8.3453738 
C    -1.9788425    7.9663144    7.6233553 
H    -0.9251221    7.6386692    7.5480292 
C    -2.6756144    7.7738162    6.2597740 
H    -3.7535954    7.9927311    6.3783927 
H    -2.5575626    6.7242867    5.9330441 
S    -2.0577632    8.8780594    4.9146880 
C    -2.0064214    9.4456148    8.0361323 
O    -3.0310441   10.0084353    8.4702109 
N    -0.8446637   10.1077226    7.8366264 
H    -0.0317223    9.5896063    7.4501880 
C    -0.7038003   11.5130068    8.1579232 
H    -1.6634090   11.7984710    8.6297818 
C     0.4668550   11.8040038    9.1173337 
H     0.5102300   12.9057204    9.2229092 
H     0.2001777   11.3988545   10.1315807 
C     1.8231131   11.2876512    8.5945655 
H     1.8983907   10.1912225    8.7275468 
H     1.8545149   11.4524054    7.4986304 
C     3.0315581   11.9985319    9.2173033 
H     3.0752752   11.8594207   10.3162764 
H     3.9749657   11.6176083    8.7844596 
H     2.9893069   13.0852660    9.0057144 
C    -0.6000144   12.4172468    6.9184725 
O    -0.3433852   13.6358551    7.0595656 
N    -0.8523409   11.8379666    5.7373663 
H    -1.1210102   10.8307116    5.7013228 
C    -1.0294471   12.6089770    4.5043914 
H    -1.1142694   11.8500595    3.7042178 
C    -2.3029980   13.4533881    4.5619630 
H    -2.2465500   14.1783619    5.3921947 
H    -2.4172879   14.0135874    3.6185401 
H    -3.1772116   12.7900333    4.7021671 
C     0.2187185   13.4713873    4.1878941 
O     0.1539790   14.6978504    4.0316212 
N     1.3549434   12.7424007    4.0480824 
H     1.3043154   11.7124299    4.1136443 
C     2.6505753   13.3281447    3.7545074 
H     2.5893606   14.3976541    4.0276813 
C     3.7561256   12.6666440    4.5904082 
H     3.4871260   12.7330276    5.6585584 
H     4.6834806   13.2387262    4.4220637 
S     4.1799228   10.9208288    4.1062056 
C     3.0558063   13.2703544    2.2730273 
O     4.0250306   13.9421058    1.8604040 
N     2.3645506   12.4425495    1.4691176 
H     1.5788914   11.8980590    1.8500876 
C     2.6515675   12.3297956    0.0508047 
H     1.7833031   11.8571718   -0.4377443 
H     2.7989045   13.3340521   -0.3837168 
C     3.8861829   11.5074955   -0.3400097 
O     4.3538718   11.6140918   -1.4797745 
N     4.3973529   10.6414186    0.5769814 
H     4.0912599   10.6903161    1.5634938 
C     5.6348738    9.9334392    0.2521646 
H     6.2134044   10.5790488   -0.4319242 
C     6.4420444    9.6375445    1.5235981 
H     7.3723003    9.1118158    1.2438249 
H     6.6826625   10.5775814    2.0537480 
H     5.8669871    8.9938693    2.2161927 
C     5.4100918    8.6246845   -0.5327982 
O     6.2900076    8.1540134   -1.2765801 
N     4.2524706    7.9771342   -0.3000620 
H     3.5148931    8.3809855    0.2933755 
C     4.0369648    6.6390196   -0.8247554 
H     4.9984456    6.1011603   -0.7513962 
C     3.0034961    5.9058600    0.0411108 
H     3.4709850    5.6717565    1.0114313 
H     2.7262298    4.9642107   -0.4640196 
S     1.4572276    6.8774441    0.3208998 
C     3.6933013    6.5942988   -2.3242547 
O     4.1125673    5.6393579   -3.0078159 
N     2.9290211    7.5941256   -2.7931530 
H     2.5922812    8.3148600   -2.1456690 
C     2.6244570    7.7546961   -4.2242378 
H     2.3562562    6.7667248   -4.6408700 
H     1.7434282    8.4163619   -4.2903041 
H     3.4706281    8.1735580   -4.8063054 
H    -0.6772878    4.5809658   -3.6573918 
C    -0.0283649    4.7521947   -2.7518816 
H     0.8068067    5.4025945   -3.0689416 
H    -0.6190068    5.3084094   -1.9985970 
C     0.5107041    3.4618149   -2.1815054 
C     1.7535368    2.9957911   -2.6411229 
H     2.3014172    3.6255900   -3.3478464 
C     2.2814377    1.7762991   -2.2020979 
H     3.2359761    1.4079900   -2.6027568 
C     1.5866127    1.0231680   -1.2471800 
O     2.0981352   -0.1848121   -0.7793663 
H     3.0092814   -0.2734362   -1.1276074 
C     0.3654025    1.4864254   -0.7356571 
H    -0.1593742    0.9002826    0.0278488 
C    -0.1673667    2.6948247   -1.2134309 
H    -1.1243225    3.0524162   -0.8141862 
H    -3.6107889   11.2261832   -1.9573285 
C    -2.5068845   11.0680901   -1.9912801 
C    -1.8071106   11.3864869   -3.1695861 
H    -2.3262971   11.8362266   -4.0258815 
C    -0.4389692   11.1100071   -3.2928517 
H     0.0887675   11.3452515   -4.2246595 
C     0.2555722   10.5163843   -2.2218766 
O     1.5988437   10.2436057   -2.2722257 
H     2.0405365   10.6875421   -3.0592628 
C    -0.4386954   10.1866340   -1.0409315 
H     0.1001205    9.7032399   -0.2182329 
C    -1.8101620   10.4568927   -0.9328950 
H    -2.3283664   10.1663362   -0.0117124 
H    -5.3007023   11.3585564    2.4495952 
C    -5.2070341   10.3494211    2.9873704 
H    -4.2982150   10.4080472    3.6161422 
C    -6.4492812   10.0326066    3.8443459 
H    -7.3403983   10.2413974    3.2383833 
C    -6.4762181    8.5289151    4.1806163 
H    -5.5302738    8.1889831    4.6436848 
H    -7.3037660    8.3349434    4.8907143 
H    -6.6268612    7.9212400    3.2710292 
C    -6.5476302   10.9018444    5.1177082 
H    -6.4457780   11.9740657    4.8398458 
H    -7.5750755   10.7864123    5.5202081 
C    -5.5502927   10.5562108    6.2291508 
H    -4.4963972   10.6835978    5.9097758 
H    -5.7422188   11.1660787    7.1309896 
H    -5.6645445    9.5080413    6.5568004 
C    -5.0146712    9.3468734    1.8412048 
O    -5.8112043    9.3294970    0.8782439 
N    -3.9632481    8.5388919    1.9912817 
H    -3.3966278    8.6127426    2.8485540 
C    -3.5624871    7.5560915    0.9738637 
H    -3.6204436    8.1042342    0.0197290 
C    -2.1138473    7.1322358    1.2225900 
H    -2.0018709    6.5618346    2.1639557 
H    -1.7629703    6.4874605    0.3958279 
H    -1.4285234    8.0023110    1.2772517 
H    -4.2483435    6.6899859    0.9224157 
H     7.3678106    2.2409345   -0.5784905 
C     6.5189855    2.8416855   -0.1056161 
H     6.8721197    3.8833216   -0.0255285 
C     5.2450168    2.7513116   -0.9576341 
H     4.9493751    1.7017213   -1.1339252 
H     4.4162430    3.2535340   -0.4290084 
H     5.3617758    3.2663419   -1.9269813 
C     6.3261121    2.3161610    1.3194587 
O     6.3654007    3.0512079    2.3195680 
N     6.1226993    0.9801334    1.4445009 
H     6.0670025    0.3889252    0.6046979 
C     5.9307804    0.3579087    2.7449489 
H     4.9796469    0.6828252    3.2048706 
H     5.8825209   -0.7415147    2.5608805 
C     7.0308028    0.7155675    3.7661248 
O     6.7395481    1.0646920    4.9190581 
N     8.3178390    0.5911657    3.3467377 
H     8.5301201    0.2488515    2.3994092 
C     9.4149023    0.7989977    4.2869048 
H     9.2074042    0.2587616    5.2266446 
H    10.3759990    0.4040846    3.8546549 
C     9.5963623    2.2658152    4.7089304 
O    10.1459331    2.5297794    5.7841611 
N     9.1415077    3.1903675    3.8248936 
H     8.7008255    2.8707383    2.9563689 
C     9.2525326    4.6177616    4.0550576 
H    10.1615470    4.8168116    4.6467986 
H     9.3450684    5.1287596    3.0806208 
C     8.0911152    5.2916604    4.7972207 
O     8.2507635    6.4486705    5.2230925 
N     6.9346826    4.6187058    4.9336513 
H     6.8382862    3.6782504    4.5411183 
C     5.7604424    5.2801575    5.5287895 
H     5.5443048    6.1837861    4.9328027 
C     4.5148003    4.3948766    5.5097402 
H     4.7098530    3.4337268    6.0224573 
H     4.1943219    4.1974237    4.4719166 
S     3.1850320    5.2924380    6.4266216 
C     6.0825629    5.6517876    6.9883671 
O     6.3653687    4.7704977    7.8269177 
N     6.0625138    6.9630559    7.3191685 
C     5.6380218    8.1095003    6.4865572 
H     4.7383907    7.8571603    5.9005301 
H     6.4525016    8.3975311    5.7947158 
C     5.3585351    9.1858726    7.5387127 
H     4.3326291    9.0581345    7.9328022 
H     5.4343935   10.2019646    7.1186237 
C     6.4130758    8.9028895    8.6211517 
H     6.1397292    9.3093158    9.6077452 
H     7.3902397    9.3257057    8.3249185 
C     6.5307128    7.3555870    8.6511354 
H     7.5723867    7.0254198    8.8047162 
C     5.7245447    6.7131060    9.7846786 
O     6.2678456    6.4410429   10.8747344 
N     4.4069778    6.5393514    9.5411604 
H     4.0147999    6.7048198    8.6008716 
C     3.4791680    6.0206372   10.5242440 
H     3.9611868    6.1139993   11.5139306 
C     2.1576586    6.8448462   10.4903997 
H     1.3911821    6.2355270   11.0027824 
C     2.3341992    8.1650934   11.2294543 
H     3.0461857    8.8198603   10.6917749 
H     1.3585177    8.6726934   11.2991037 
H     2.7135673    7.9777942   12.2515149 
O     1.7962025    7.0987018    9.1455938 
H     1.0864342    6.4550374    8.8694589 
C     3.1706595    4.5346500   10.3600171 
O     2.2644820    4.0226676   11.0287671 
N     3.9243303    3.8186489    9.4839931 
H     4.6559682    4.2764193    8.9195221 
C     3.6780396    2.3976144    9.3184438 
H     4.2928457    2.0319154    8.4732781 
H     3.9884976    1.8183215   10.2350799 
C     2.2105883    2.0644020    8.9676127 
O     1.6862963    0.9804685    9.2653636 
N     1.6048613    3.0172338    8.2245039 
H     2.1417227    3.8543011    7.9311610 
C     0.2063807    2.9414039    7.8365158 
H    -0.3688505    2.5218307    8.6797337 
C    -0.3240175    4.3539161    7.5014729 
H     0.2402634    4.7863036    6.6559759 
H    -1.3893970    4.2669456    7.2163279 
O    -0.1655124    5.2511641    8.5971766 
H    -0.7925557    4.9774336    9.3269664 
C    -0.0363777    2.0058461    6.6434196 
O    -1.1542727    1.4895635    6.4604043 
N     1.0090704    1.8379812    5.8162088 
H     1.9125565    2.1963348    6.1356228 
C     0.9797971    0.8715332    4.7121218 
H    -0.0522492    0.9058792    4.3169581 
C     1.9570646    1.2919296    3.5998792 
H     2.9853895    1.3656833    4.0224123 
H     2.0087699    0.4697820    2.8149126 
C     1.5318001    2.6358433    2.9913352 
H     0.5323019    2.5060319    2.5373268 
H     1.3897882    3.3525705    3.8236074 
C     2.4549814    3.2822732    1.9639086 
H     2.5357337    2.6870267    1.0316257 
H     2.0306839    4.2637557    1.6947060 
H     3.4744306    3.4477153    2.3685671 
H     1.1940462   -0.1179416    5.1192494 
Fe    0.1560636    8.2688687    4.4994990 
S     0.3980964    6.0425976    3.9649822 
Fe    2.2516899    6.8081904    4.9775209 
S     1.6028882    8.6802645    6.1799937 
Fe    2.5678335    9.2929150    4.1746314 
S     3.7109560    7.4387862    3.2700919 
Fe    1.5882361    7.4595228    2.5236029 
S     0.8132975    9.6784167    2.7598596 
O     4.4385039    0.7020032    6.6486291 
H     3.6225796    0.2522830    6.2858870 
H     5.0588793    0.8333945    5.8901770 
O     6.5602720    5.8179838    1.6775003 
H     6.3927669    4.9090764    2.0297296 
H     5.7884742    6.3589123    1.9717763 
O     7.8185789    1.9840745    7.7750453 
H     7.3284413    1.9350363    6.9275798 
H     7.1181458    2.0003783    8.4820420 
O     2.0183384   15.0977141    6.5808617 
H     1.2123559   14.5682377    6.8154141 
H     2.5603083   15.2417326    7.3976481 
O    -5.5068331    9.3501344    9.4877166 
H    -5.9052666    8.5983272    8.9892566 
H    -4.5707724    9.4172739    9.1503779 
O     2.5873083   17.1127559    4.8542948 
H     3.5336323   16.8283289    4.9483229 
H     2.1552685   16.4252243    5.4397148 
O     6.2159301   15.1618255    3.1669938 
H     5.8143945   15.5461513    3.9929464 
H     5.4778025   14.6420735    2.7508185 
O     5.6608118   13.8419693    7.0258557 
H     6.0777058   13.2111387    6.3571168 
H     6.1992436   13.7646962    7.8448316 
O     6.7734447   11.9588648    5.4169186 
H     5.9900694   11.3906697    5.1117038 
H     7.3530230   11.9985664    4.6136012 
O     5.1513889   16.0774511    5.6143640 
H     5.6824135   16.7336341    6.1187118 
H     5.2142420   15.2380877    6.1793271 
