# Supplementary material for: Benchmark Study of Redox Potential Calculations for Iron–Sulfur Clusters in Proteins
Source: Inorg Chem. 2022 Apr 11;61(16):5991–6007. doi: 10.1021/acs.inorgchem.1c03422 (PMC9044450; doi:10.1021/acs.inorgchem.1c03422)
Supplement: Supplementary file 2 — ic1c03422_si_002.zip [file ic1c03422_si_002.zip › xyz/4Fd1-large-FF14SB-Free-OX]

306
Energy = -15350.8880550410
H    -3.3018188    3.6039617    3.2252389 
C    -3.2453843    4.4212131    3.9897107 
H    -2.3582441    4.2939347    4.6436121 
H    -3.1668108    5.3828157    3.4567654 
H    -4.1699007    4.4688164    4.5994364 
H    -3.9353276    1.8563937    6.3060101 
C    -4.5948045    2.0186691    7.1949015 
H    -5.4937106    1.3997444    7.0461369 
H    -4.0655425    1.6840364    8.1199140 
C    -4.9321623    3.5077563    7.2425999 
O    -4.1229737    4.3733553    7.6119310 
N    -6.1933403    3.8161351    6.8574767 
H    -6.8635595    3.0933009    6.5614284 
C    -6.5762812    5.2118358    6.8219315 
H    -5.7850262    5.8063377    6.3291828 
H    -7.5050967    5.3472041    6.2355651 
C    -6.7810945    5.8252174    8.2072727 
O    -6.9472715    7.0570029    8.3125599 
N    -6.7728632    4.9938435    9.2720137 
H    -6.5734056    3.9803979    9.1899269 
C    -6.8603496    5.5779386   10.5969391 
H    -7.5653009    6.4268159   10.5511000 
H    -7.2335701    4.8346505   11.3422914 
C    -5.5425670    6.1957398   11.0873871 
O    -5.5940752    7.0145853   12.0176449 
N    -4.4152368    5.8190814   10.4489829 
H    -4.4576962    5.0495349    9.7734255 
C    -3.1027997    6.3322654   10.8216027 
H    -3.2614504    6.9861508   11.6938942 
H    -2.4200143    5.4964941   11.0994455 
C    -2.4297301    7.2035411    9.7630792 
O    -1.6325566    8.0951994   10.1058041 
N    -2.6953481    6.9679225    8.4529700 
H    -3.2531609    6.1507247    8.1753308 
C    -1.9836063    7.7047070    7.4088591 
H    -0.9459063    7.3344535    7.3197990 
C    -2.7301362    7.5268155    6.0734714 
H    -3.7912832    7.7965666    6.2258745 
H    -2.6741378    6.4780469    5.7356845 
S    -2.1188500    8.6163797    4.7185329 
C    -1.9747421    9.1903117    7.7709303 
O    -3.0472181    9.7682503    8.0356122 
N    -0.7968176    9.8403964    7.6650419 
H     0.0376170    9.2983448    7.3962982 
C    -0.6609916   11.2561450    7.9519208 
H    -1.6069683   11.5433746    8.4436123 
C     0.5220160   11.6102973    8.8803645 
H     0.5931225   12.7138976    8.8802567 
H     0.2496198   11.3243538    9.9278861 
C     1.8671848   11.0122519    8.4270987 
H     1.8540539    9.9101756    8.5379707 
H     1.9757088   11.2110159    7.3417324 
C     3.0800464   11.6066207    9.1551011 
H     3.0832932   11.3423857   10.2304298 
H     4.0186175   11.2327605    8.7114453 
H     3.0972974   12.7074040    9.0549418 
C    -0.6405965   12.1368481    6.6931751 
O    -0.3220238   13.3444341    6.7836132 
N    -1.0646619   11.5997734    5.5431584 
H    -1.3516708   10.5980736    5.4950117 
C    -1.3250592   12.4431207    4.3675600 
H    -1.4730309   11.7354524    3.5321772 
C    -2.5717205   13.3089616    4.5480000 
H    -2.4360644   14.0192124    5.3803968 
H    -2.7434902   13.8876683    3.6255758 
H    -3.4492423   12.6682076    4.7456156 
C    -0.0809400   13.3026071    4.0404884 
O    -0.1004582   14.5377953    3.9961380 
N     1.0249089   12.5626976    3.7740120 
H     0.9579552   11.5349450    3.7861447 
C     2.3490299   13.1410987    3.6692936 
H     2.2698345   14.1865804    4.0240717 
C     3.3271736   12.4013743    4.5942224 
H     2.8875908   12.3216801    5.6012243 
H     4.2407672   13.0030781    4.6704753 
S     3.9253528   10.7626605    3.9773332 
C     2.9114580   13.1869461    2.2404115 
O     3.9865117   13.7838038    2.0040409 
N     2.2343479   12.5264891    1.2842481 
H     1.2855980   12.1841524    1.4891140 
C     2.6809722   12.4927558   -0.1026399 
H     1.8296452   12.1679284   -0.7229718 
H     2.9939528   13.5008929   -0.4260193 
C     3.8589476   11.5619602   -0.4209464 
O     4.4181117   11.6464589   -1.5156143 
N     4.2473837   10.6431333    0.5049568 
H     3.8872018   10.6897118    1.4701956 
C     5.4912050    9.9143229    0.2495301 
H     6.1611486   10.5857613   -0.3160834 
C     6.1644697    9.5046797    1.5679006 
H     7.0679735    8.9130362    1.3462427 
H     6.4557997   10.4009819    2.1445443 
H     5.4843020    8.8883903    2.1854235 
C     5.3146584    8.6827604   -0.6600348 
O     6.2932824    8.2045036   -1.2633518 
N     4.0949539    8.1012225   -0.6923473 
H     3.3008833    8.5319618   -0.2043286 
C     3.9228383    6.7704082   -1.2544115 
H     4.9092981    6.2806502   -1.1682242 
C     2.9456889    5.9406282   -0.4025071 
H     3.4433789    5.6746561    0.5434875 
H     2.6927459    5.0144537   -0.9483260 
S     1.3517250    6.8032699   -0.0235134 
C     3.6541592    6.6735491   -2.7771588 
O     4.0132498    5.6152736   -3.3251200 
N     3.0924437    7.7210085   -3.4016759 
H     2.7503053    8.4996732   -2.8219572 
C     2.9609569    7.8425508   -4.8812929 
H     2.7604199    6.8313125   -5.2758739 
H     2.0820138    8.4851942   -5.0669642 
H     3.8634735    8.2811949   -5.3875729 
H    -0.8185578    4.6338543   -3.8573234 
C    -0.1974191    4.9028069   -2.9536368 
H     0.6060122    5.5799569   -3.3002655 
H    -0.8352434    5.4628492   -2.2436963 
C     0.4015562    3.6722544   -2.3062257 
C     1.6620250    3.2230271   -2.7383162 
H     2.2125070    3.8297333   -3.4650884 
C     2.2060708    2.0256593   -2.2588668 
H     3.1642082    1.6546306   -2.6451059 
C     1.5147402    1.2767740   -1.2989629 
O     2.0330131    0.0746463   -0.8277951 
H     2.9139512   -0.0473709   -1.2389515 
C     0.2889557    1.7391848   -0.7968523 
H    -0.2353444    1.1591426   -0.0284234 
C    -0.2631771    2.9228964   -1.3147572 
H    -1.2369003    3.2662166   -0.9450336 
H    -3.3702349   11.2381091   -1.9975433 
C    -2.2951621   10.9707550   -2.0583544 
C    -1.6058422   11.1736069   -3.2667190 
H    -2.1194246   11.5924210   -4.1413646 
C    -0.2539659   10.8342425   -3.3854903 
H     0.2622779   10.9697019   -4.3418296 
C     0.4416072   10.3349002   -2.2683714 
O     1.7955027   10.1001224   -2.2948702 
H     2.2233287   10.5846674   -3.0886122 
C    -0.2510304   10.0866186   -1.0695997 
H     0.2855288    9.6531551   -0.2188682 
C    -1.6150616   10.3953418   -0.9723122 
H    -2.1388739   10.1862085   -0.0322527 
H    -5.3364974   11.5771479    2.4198910 
C    -5.2741676   10.5574798    2.9523500 
H    -4.3710580   10.5974130    3.5900162 
C    -6.5388498   10.2499741    3.7861742 
H    -7.4096834   10.4072786    3.1304520 
C    -6.5471416    8.7662710    4.2128170 
H    -5.6287849    8.4970588    4.7708017 
H    -7.4171029    8.5786335    4.8724169 
H    -6.6135325    8.0913770    3.3404833 
C    -6.7003260   11.1882551    4.9990640 
H    -6.6443622   12.2441619    4.6533551 
H    -7.7275192   11.0495110    5.3895858 
C    -5.7091119   10.9754611    6.1528652 
H    -4.6532955   10.9899504    5.8191448 
H    -5.8542055   11.7770341    6.9036399 
H    -5.8779894   10.0166102    6.6766278 
C    -5.0997267    9.5566328    1.8046211 
O    -5.8155606    9.6515199    0.7833891 
N    -4.1784050    8.6180676    2.0194144 
H    -3.6718183    8.6095729    2.9144356 
C    -3.8167139    7.5989829    1.0327762 
H    -3.9811462    8.0893845    0.0540194 
C    -2.3266835    7.2654568    1.1662105 
H    -2.1037417    6.7382178    2.1124893 
H    -2.0133088    6.6095767    0.3325451 
H    -1.6937008    8.1744126    1.1326473 
H    -4.4543329    6.6937666    1.0684672 
H     7.3519866    2.1827048   -0.6387549 
C     6.4700247    2.6582553   -0.1094145 
H     6.7260402    3.7232146    0.0188380 
C     5.1975561    2.5075734   -0.9554926 
H     4.9635504    1.4473439   -1.1618822 
H     4.3427457    2.9499517   -0.4161929 
H     5.2883800    3.0462576   -1.9155612 
C     6.3506384    2.0660197    1.2986711 
O     6.4123567    2.7922661    2.3089219 
N     6.1795463    0.7261801    1.4260020 
H     6.0620383    0.1328237    0.5923043 
C     6.0186929    0.1082369    2.7449412 
H     5.0556579    0.3926912    3.2041537 
H     6.0317359   -1.0019108    2.5997946 
C     7.1127062    0.5512136    3.7284615 
O     6.8332787    0.9700595    4.8644081 
N     8.3967364    0.4330658    3.3102963 
H     8.6249335    0.0712148    2.3736057 
C     9.4737472    0.7055974    4.2540868 
H     9.2842469    0.1594375    5.1939032 
H    10.4485829    0.3442971    3.8434713 
C     9.5778622    2.1873738    4.6440123 
O    10.1079803    2.5057069    5.7155950 
N     9.0716323    3.0739180    3.7534255 
H     8.6368620    2.7213500    2.8957246 
C     9.1232119    4.5078197    3.9498202 
H     9.9579997    4.7401502    4.6335033 
H     9.3171499    5.0031033    2.9820102 
C     7.8724765    5.1666756    4.5368507 
O     7.8737794    6.3941301    4.7340227 
N     6.7944784    4.4195563    4.8381336 
H     6.7821519    3.4120989    4.6532781 
C     5.6025875    5.1072783    5.3585194 
H     5.4229406    5.9820880    4.7115985 
C     4.3595219    4.2213398    5.3455683 
H     4.5166606    3.2882731    5.9189112 
H     4.0764259    3.9621222    4.3124808 
S     3.0187006    5.1822881    6.1704776 
C     5.8793567    5.5640619    6.8044854 
O     6.1290391    4.7102101    7.6918520 
N     5.8744507    6.8759716    7.0966228 
C     5.4763729    7.9997599    6.2196028 
H     4.5689155    7.7387808    5.6504865 
H     6.2950615    8.2282086    5.5132150 
C     5.2299109    9.1254029    7.2280200 
H     4.2035953    9.0366068    7.6307918 
H     5.3227178   10.1229031    6.7690366 
C     6.2776494    8.8629605    8.3229125 
H     6.0249196    9.3329515    9.2884758 
H     7.2683429    9.2328592    8.0040701 
C     6.3365321    7.3168959    8.4260566 
H     7.3611900    6.9544042    8.6023702 
C     5.5042646    6.7500999    9.5777120 
O     6.0422678    6.4973612   10.6723179 
N     4.1835916    6.5825476    9.3585807 
H     3.7609002    6.7639588    8.4387803 
C     3.2989245    6.0365944   10.3679669 
H     3.8048790    6.1566469   11.3420984 
C     1.9436220    6.8025106   10.3746514 
H     1.2003186    6.1176389   10.8211887 
C     2.0336821    8.0640883   11.2240662 
H     2.7288716    8.7990547   10.7756135 
H     1.0285796    8.5071278   11.3114827 
H     2.3907806    7.8085378   12.2391883 
O     1.5843784    7.1370873    9.0379420 
H     0.9443300    6.4494352    8.7016010 
C     3.0559255    4.5339080   10.2158163 
O     2.1523035    3.9937255   10.8575566 
N     3.8498405    3.8355072    9.3594581 
H     4.6173929    4.2912252    8.8424926 
C     3.6453647    2.4103197    9.1731430 
H     4.3375215    2.0738394    8.3807343 
H     3.8612976    1.7965949   10.0928131 
C     2.2227843    2.0483604    8.7259141 
O     1.7706156    0.9009697    8.8527291 
N     1.5517032    3.0434380    8.1155195 
H     2.0233514    3.9426898    7.9603555 
C     0.1837026    2.9000761    7.6590689 
H    -0.4213187    2.4583909    8.4724795 
C    -0.3778166    4.2869347    7.2901297 
H     0.1752718    4.7058660    6.4319001 
H    -1.4436683    4.1778386    7.0183427 
O    -0.2215854    5.2093301    8.3663753 
H    -0.8438857    4.9317514    9.1060699 
C     0.0675201    1.9562094    6.4574366 
O    -1.0218314    1.4334856    6.1712364 
N     1.1973970    1.7965699    5.7457136 
H     2.0577485    2.1771181    6.1441277 
C     1.3006346    0.8219105    4.6583714 
H     0.2826370    0.7791108    4.2255451 
C     2.2569753    1.3246864    3.5622621 
H     3.2933690    1.3850318    3.9594676 
H     2.2722354    0.5586378    2.7339311 
C     1.8039578    2.6984612    3.0338593 
H     0.7603325    2.6051702    2.6804122 
H     1.7584647    3.3908092    3.8966804 
C     2.6346971    3.3514341    1.9263828 
H     2.5515946    2.8053018    0.9663015 
H     2.2497440    4.3716800    1.7492840 
H     3.7078030    3.4336178    2.1949105 
H     1.5548337   -0.1539583    5.1069450 
Fe    0.0308707    8.0135515    4.2601098 
S     0.3024439    5.8598733    3.5685468 
Fe    2.1381453    6.5582516    4.5871885 
S     1.5150776    8.3675597    5.8994324 
Fe    2.3851505    9.0865802    3.9011756 
S     3.5793971    7.2944615    2.9496457 
Fe    1.4794320    7.2890522    2.1610095 
S     0.6474462    9.4409164    2.5466464 
O     4.5635788    0.9593176    6.5256923 
H     3.8419624    0.3153672    6.2431540 
H     5.2586202    0.9108815    5.8209987 
O     6.5231557    5.4889771    1.5314549 
H     6.3968790    4.6035297    1.9616240 
H     5.7610958    6.0438000    1.8127149 
O     7.5030158    2.3692731    7.5149560 
H     7.4612651    1.8823942    6.6649648 
H     6.8700301    3.1321418    7.4349826 
O     2.0119623   14.7437685    6.9278094 
H     1.1748688   14.2394776    7.0900757 
H     2.3976704   15.0496503    7.7878475 
O    -5.1405370    8.8174422    9.4724497 
H    -5.6446467    8.1064763    9.0053071 
H    -4.3821517    9.0533768    8.8750393 
O     2.4290284   16.7346325    5.2458796 
H     3.3901347   16.5001257    5.3707766 
H     2.0227902   16.0535613    5.8616151 
O     5.8974764   14.4155280    3.8724330 
H     5.4758342   15.0006189    4.5833621 
H     5.2081217   14.2345701    3.1667624 
O     5.1007331   13.4375885    7.1881642 
H     5.5612470   12.8780814    6.4830001 
H     5.7558879   13.4891481    7.9412074 
O     6.4631967   12.1930145    5.2020711 
H     5.9150197   11.4758050    4.7853365 
H     6.3569187   13.0040952    4.5947262 
O     4.8955518   15.7411366    5.9561574 
H     5.4476767   16.3553553    6.5132560 
H     4.8256609   14.8760902    6.5128211 
