# Supplementary material for: Benchmark Study of Redox Potential Calculations for Iron–Sulfur Clusters in Proteins
Source: Inorg Chem. 2022 Apr 11;61(16):5991–6007. doi: 10.1021/acs.inorgchem.1c03422 (PMC9044450; doi:10.1021/acs.inorgchem.1c03422)
Supplement: Supplementary file 2 — ic1c03422_si_002.zip [file ic1c03422_si_002.zip › xyz/4Fd1-large-FF14SB-Free-Red]

306
Energy = -15350.5597518062
H    -3.3034252    3.5969146    3.2209882 
C    -3.2583039    4.4200148    3.9800306 
H    -2.3620931    4.3180687    4.6252741 
H    -3.2018032    5.3784213    3.4388596 
H    -4.1793857    4.4551922    4.5968249 
H    -3.9157921    1.8742580    6.3132356 
C    -4.5808955    2.0351210    7.1979906 
H    -5.4796287    1.4172371    7.0417556 
H    -4.0635331    1.6992853    8.1285008 
C    -4.9194579    3.5240780    7.2431144 
O    -4.1189760    4.3910108    7.6242489 
N    -6.1769215    3.8300845    6.8415170 
H    -6.8380925    3.1057574    6.5324791 
C    -6.5598609    5.2256649    6.7951197 
H    -5.7725480    5.8185005    6.2931598 
H    -7.4923009    5.3541732    6.2151413 
C    -6.7635984    5.8502745    8.1744298 
O    -6.9399700    7.0797952    8.2727963 
N    -6.7426434    5.0280471    9.2476070 
H    -6.5482871    4.0135175    9.1732250 
C    -6.8094654    5.6316763   10.5642741 
H    -7.5347465    6.4638487   10.5271412 
H    -7.1442522    4.8885749   11.3284411 
C    -5.4909879    6.2820059   11.0140297 
O    -5.5410425    7.1099555   11.9393345 
N    -4.3708390    5.9096231   10.3629941 
H    -4.4218695    5.1508980    9.6741969 
C    -3.0503416    6.4112162   10.7277961 
H    -3.2057163    7.0898550   11.5816580 
H    -2.3828032    5.5719097   11.0338117 
C    -2.3404180    7.2457363    9.6615884 
O    -1.5222189    8.1148168   10.0129300 
N    -2.5883920    7.0108922    8.3504605 
H    -3.1625905    6.2089277    8.0656704 
C    -1.8624444    7.7495774    7.3104415 
H    -0.8390783    7.3488002    7.1948948 
C    -2.6341100    7.6354558    5.9810465 
H    -3.6885337    7.9119992    6.1686261 
H    -2.5968481    6.5969791    5.6078327 
S    -2.0186972    8.7593323    4.6573185 
C    -1.8034420    9.2214407    7.7205515 
O    -2.8631969    9.8097764    8.0231653 
N    -0.6126214    9.8446388    7.6355804 
H     0.2021632    9.3035014    7.2859745 
C    -0.4434098   11.2479140    7.9624190 
H    -1.3447587   11.5303214    8.5332974 
C     0.8053214   11.5705369    8.8129889 
H     0.8293603   12.6727717    8.9020406 
H     0.6460304   11.1783316    9.8479634 
C     2.1274733   11.0771459    8.1946050 
H     2.2160664    9.9797596    8.3110448 
H     2.0873826   11.2553449    7.1022317 
C     3.3658525   11.7883101    8.7579294 
H     3.5128911   11.5786770    9.8360577 
H     4.2757985   11.4565823    8.2265525 
H     3.2779099   12.8822244    8.6151561 
C    -0.4736333   12.1690409    6.7313856 
O    -0.1700801   13.3813757    6.8563669 
N    -0.8943545   11.6433891    5.5786830 
H    -1.1690700   10.6355852    5.5117835 
C    -1.1314840   12.4768820    4.3946094 
H    -1.2485173   11.7657904    3.5563555 
C    -2.3944619   13.3258548    4.5428752 
H    -2.2951794   14.0256150    5.3902324 
H    -2.5457844   13.9157161    3.6237556 
H    -3.2679346   12.6677474    4.7019021 
C     0.1103906   13.3486378    4.1028377 
O     0.0578138   14.5844955    4.0492202 
N     1.2381194   12.6295487    3.8943353 
H     1.1929591   11.5964102    3.8948776 
C     2.5355067   13.2432538    3.6798301 
H     2.4524317   14.2946013    4.0113057 
C     3.6011570   12.5413378    4.5398763 
H     3.2418188   12.5221704    5.5828077 
H     4.5233769   13.1447625    4.5152032 
S     4.0810746   10.8449786    3.9598180 
C     2.9680093   13.2808504    2.2050587 
O     3.8773807   14.0552446    1.8339762 
N     2.3552305   12.4351919    1.3587747 
H     1.5893446   11.8376038    1.7002770 
C     2.6857154   12.3653822   -0.0548031 
H     1.8058807   11.9800105   -0.5969932 
H     2.9242249   13.3752242   -0.4289327 
C     3.8832063   11.4763551   -0.4142663 
O     4.4000902   11.5443076   -1.5324676 
N     4.3292859   10.6019967    0.5254321 
H     3.9926243   10.6658411    1.5013681 
C     5.5714205    9.8835648    0.2583966 
H     6.2426935   10.5589097   -0.3030724 
C     6.2294392    9.4669858    1.5806731 
H     7.1349381    8.8745925    1.3730524 
H     6.5010793   10.3650181    2.1616458 
H     5.5369608    8.8545629    2.1882869 
C     5.4010633    8.6548318   -0.6556310 
O     6.3852044    8.1913200   -1.2675068 
N     4.1872100    8.0705152   -0.6813972 
H     3.3971644    8.4772070   -0.1609392 
C     4.0018918    6.7393931   -1.2366486 
H     4.9785169    6.2307555   -1.1457595 
C     2.9929200    5.9462209   -0.3831073 
H     3.4820064    5.6862089    0.5696278 
H     2.7288860    5.0164343   -0.9171927 
S     1.4316948    6.8693553   -0.0334759 
C     3.7292143    6.6537110   -2.7558904 
O     4.0803373    5.5986119   -3.3191371 
N     3.1666227    7.7067320   -3.3712083 
H     2.8086645    8.4728174   -2.7834745 
C     3.0216502    7.8366720   -4.8472279 
H     2.8212216    6.8274432   -5.2485060 
H     2.1393009    8.4782946   -5.0207094 
H     3.9175433    8.2824683   -5.3605963 
H    -0.8125670    4.6557165   -3.8537274 
C    -0.1847800    4.9303357   -2.9550849 
H     0.6205052    5.6018271   -3.3075561 
H    -0.8128606    5.4980558   -2.2427928 
C     0.4100075    3.6976916   -2.3064913 
C     1.6746613    3.2494134   -2.7272165 
H     2.2380754    3.8621068   -3.4392787 
C     2.2107444    2.0472550   -2.2498345 
H     3.1748743    1.6789878   -2.6244035 
C     1.5071986    1.2933200   -1.3032159 
O     2.0162711    0.0830384   -0.8375775 
H     2.9132341   -0.0216859   -1.2175204 
C     0.2789609    1.7563580   -0.8091884 
H    -0.2502321    1.1772729   -0.0434836 
C    -0.2650792    2.9445545   -1.3248857 
H    -1.2381202    3.2915020   -0.9568636 
H    -3.3652357   11.2553070   -1.9728153 
C    -2.2896305   10.9899270   -2.0408820 
C    -1.6097517   11.2035514   -3.2523470 
H    -2.1258541   11.6429863   -4.1163079 
C    -0.2643869   10.8458199   -3.3899492 
H     0.2449927   10.9901688   -4.3488809 
C     0.4346214   10.3153245   -2.2890901 
O     1.7824613   10.0579282   -2.3381033 
H     2.2093093   10.5492330   -3.1249800 
C    -0.2479201   10.0623804   -1.0850587 
H     0.2913901    9.6145162   -0.2432746 
C    -1.6051049   10.3920785   -0.9694145 
H    -2.1188094   10.1826563   -0.0238539 
H    -5.2793753   11.5953330    2.4304589 
C    -5.2204183   10.5727060    2.9583092 
H    -4.3108232   10.6002210    3.5870581 
C    -6.4838710   10.2801428    3.8005536 
H    -7.3579241   10.4432568    3.1482832 
C    -6.5029403    8.7970214    4.2307633 
H    -5.5777643    8.5180229    4.7717686 
H    -7.3631179    8.6196528    4.9068072 
H    -6.5909787    8.1225256    3.3600475 
C    -6.6285068   11.2208495    5.0144323 
H    -6.5829030   12.2764474    4.6640353 
H    -7.6499331   11.0783641    5.4207712 
C    -5.6183102   11.0135452    6.1524148 
H    -4.5688482   11.0413510    5.7982669 
H    -5.7562571   11.7969264    6.9234007 
H    -5.7634203   10.0458980    6.6662480 
C    -5.0742679    9.5660988    1.8118215 
O    -5.8165969    9.6589227    0.8072480 
N    -4.1611594    8.6193405    2.0186508 
H    -3.6048303    8.6440720    2.8865287 
C    -3.8139252    7.5937880    1.0308159 
H    -3.9686227    8.0880017    0.0513635 
C    -2.3269712    7.2450479    1.1709580 
H    -2.1113440    6.7135620    2.1158520 
H    -2.0133275    6.5899662    0.3366979 
H    -1.6840404    8.1466492    1.1455196 
H    -4.4652582    6.6938251    1.0582589 
H     7.3646775    2.2149743   -0.6285590 
C     6.4888311    2.6959246   -0.0880513 
H     6.7521846    3.7581934    0.0509256 
C     5.2068558    2.5600557   -0.9226481 
H     4.9728319    1.5030277   -1.1467516 
H     4.3586487    2.9900810   -0.3629147 
H     5.2814017    3.1199707   -1.8717525 
C     6.3795545    2.0873831    1.3139380 
O     6.4694849    2.7968832    2.3317711 
N     6.1908421    0.7463829    1.4249484 
H     6.0477076    0.1654871    0.5867935 
C     6.0261621    0.1201545    2.7389099 
H     5.0680123    0.4124580    3.2042918 
H     6.0264245   -0.9893143    2.5874738 
C     7.1289025    0.5407185    3.7219473 
O     6.8607821    0.9385451    4.8666182 
N     8.4124800    0.4205665    3.2962192 
H     8.6370008    0.0764478    2.3527476 
C     9.4899874    0.6869669    4.2403101 
H     9.2967587    0.1426513    5.1803272 
H    10.4649496    0.3242290    3.8322175 
C     9.6061281    2.1683427    4.6287704 
O    10.1487387    2.4827763    5.6965271 
N     9.1076270    3.0549631    3.7373022 
H     8.6396028    2.7033937    2.8965377 
C     9.1617272    4.4891895    3.9309810 
H    10.0196454    4.7270826    4.5827253 
H     9.3162808    4.9798535    2.9537298 
C     7.9296231    5.1452154    4.5590935 
O     7.9618265    6.3644462    4.8004975 
N     6.8427216    4.4082462    4.8388277 
H     6.8042850    3.4146409    4.5952682 
C     5.6487715    5.0950206    5.3630107 
H     5.4474934    5.9602908    4.7081657 
C     4.4116385    4.2040404    5.3755447 
H     4.5863099    3.2758443    5.9513374 
H     4.1150918    3.9395252    4.3470821 
S     3.0851463    5.1823300    6.1990589 
C     5.9334295    5.5633045    6.8005542 
O     6.1932549    4.7205435    7.6996127 
N     5.9318110    6.8766300    7.0781830 
C     5.5563617    7.9904697    6.1793690 
H     4.6468134    7.7395723    5.6077839 
H     6.3823496    8.1911837    5.4732197 
C     5.3267193    9.1393498    7.1617928 
H     4.2884811    9.0933872    7.5376647 
H     5.4679618   10.1166842    6.6732536 
C     6.3404995    8.8718151    8.2875560 
H     6.0680579    9.3521334    9.2433074 
H     7.3448830    9.2249456    7.9941356 
C     6.3826627    7.3262230    8.4049847 
H     7.4034206    6.9580907    8.5947506 
C     5.5456396    6.7714216    9.5582345 
O     6.0875011    6.5459118   10.6597325 
N     4.2290850    6.5794340    9.3403113 
H     3.8081283    6.7347771    8.4132865 
C     3.3663173    6.0221578   10.3634486 
H     3.9029680    6.1360298   11.3214617 
C     2.0026179    6.7775069   10.4302906 
H     1.2707421    6.0541476   10.8331830 
C     2.0889708    7.9712333   11.3759112 
H     2.7321498    8.7642732   10.9458424 
H     1.0738870    8.3672289   11.5542155 
H     2.5122736    7.6565517   12.3483273 
O     1.6279260    7.2147297    9.1346968 
H     1.0051575    6.5443448    8.7392493 
C     3.1311102    4.5188384   10.2137407 
O     2.2501496    3.9710179   10.8820437 
N     3.9145696    3.8243960    9.3474754 
H     4.6564374    4.2885592    8.8002991 
C     3.6963394    2.4036091    9.1503501 
H     4.3847531    2.0650704    8.3560021 
H     3.9050002    1.7788924   10.0671925 
C     2.2664575    2.0614742    8.7068860 
O     1.7998313    0.9186987    8.8431295 
N     1.6041302    3.0646392    8.1065353 
H     2.1028494    3.9422030    7.8913333 
C     0.2311560    2.9410790    7.6557580 
H    -0.3773484    2.5184415    8.4766824 
C    -0.3033093    4.3402922    7.2869543 
H     0.2595772    4.7554227    6.4330330 
H    -1.3704165    4.2522119    7.0110767 
O    -0.1326634    5.2482336    8.3744072 
H    -0.7716541    4.9791743    9.1001253 
C     0.0910427    1.9792649    6.4700404 
O    -1.0027454    1.4478541    6.2122819 
N     1.2096418    1.8020051    5.7473278 
H     2.0702200    2.2209441    6.1051576 
C     1.2991091    0.8281248    4.6583021 
H     0.2782497    0.7928455    4.2307108 
C     2.2510289    1.3362428    3.5597321 
H     3.2898696    1.3888778    3.9530578 
H     2.2618649    0.5758491    2.7247306 
C     1.8020189    2.7171544    3.0441085 
H     0.7546718    2.6330807    2.6993001 
H     1.7676385    3.4094002    3.9071303 
C     2.6269383    3.3728147    1.9345406 
H     2.5414905    2.8285052    0.9730810 
H     2.2413407    4.3938736    1.7652144 
H     3.7003269    3.4568142    2.2020957 
H     1.5491919   -0.1544804    5.1001094 
Fe    0.1726791    8.1388209    4.2057704 
S     0.3603383    5.9457998    3.5727331 
Fe    2.2262358    6.6048874    4.6072603 
S     1.6439160    8.4261915    5.8958121 
Fe    2.5785542    9.1276476    3.9029799 
S     3.7052192    7.2595732    2.9603129 
Fe    1.5878137    7.3793514    2.1813794 
S     0.8432422    9.5967184    2.5131832 
O     4.5881759    0.9051621    6.5307086 
H     3.8516083    0.2862819    6.2347712 
H     5.2686258    0.8821998    5.8123943 
O     6.4799369    5.5734283    1.6058397 
H     6.3546310    4.6875514    2.0259894 
H     5.6972221    6.1149082    1.8816202 
O     7.5124677    2.3650732    7.5242616 
H     7.4694359    1.8981911    6.6635413 
H     6.9003786    3.1487907    7.4479924 
O     2.2822514   14.7049039    6.9697059 
H     1.4006923   14.2533077    7.0596740 
H     2.4949408   15.1681978    7.8237897 
O    -5.0660574    8.8964919    9.2524003 
H    -5.5356614    8.1848808    8.7570587 
H    -4.2437087    9.1137049    8.7307379 
O     2.5268630   16.7700312    5.2523126 
H     3.5152809   16.6274531    5.1785437 
H     2.2546472   16.0192014    5.8557907 
O     5.8537758   15.8019078    2.6218104 
H     5.5113314   16.2408378    3.4450111 
H     5.2323790   15.0463895    2.4510902 
O     6.5753341   14.2873687    5.8500477 
H     6.6683234   13.4353333    5.3215092 
H     6.5134677   14.0193075    6.8059565 
O     6.8818703   11.8156284    4.7754632 
H     6.0176991   11.3408816    4.5353310 
H     7.5188820   11.5848285    4.0440352 
O     5.2059998   16.4091527    5.2213664 
H     5.5509343   16.9964509    5.9412129 
H     5.6320919   15.5006176    5.4375027 
