# Supplementary material for: Benchmark Study of Redox Potential Calculations for Iron–Sulfur Clusters in Proteins
Source: Inorg Chem. 2022 Apr 11;61(16):5991–6007. doi: 10.1021/acs.inorgchem.1c03422 (PMC9044450; doi:10.1021/acs.inorgchem.1c03422)
Supplement: Supplementary file 2 — ic1c03422_si_002.zip [file ic1c03422_si_002.zip › xyz/4Fd1-Min-FF14SB-Fix-OX]

40
Energy = -8631.07741118568
H    -2.5834553    7.3738645    8.4457443 
C    -2.0639217    7.9923718    7.6097598 
H    -1.0323188    7.5921016    7.5875686 
C    -2.7579461    7.7404449    6.2656829 
H    -3.8332124    7.9951616    6.3385108 
H    -2.6758012    6.6849453    5.9417994 
S    -2.1066716    8.8043680    4.8803895 
H    -2.0751643    9.0625282    7.9099893 
H     1.5804309   12.7166792    4.0383704 
C     2.6187223   13.1309129    3.8356868 
H     2.5628010   14.1842039    4.1705352 
C     3.6015286   12.3943614    4.7473210 
H     3.2311094   12.2953714    5.7856519 
H     4.5013383   13.0367367    4.7997681 
S     4.2049087   10.7311232    4.1712841 
H     2.9424440   13.1153471    2.7705797 
H     4.1523542    7.6952609   -0.4813310 
C     3.9288895    6.6714896   -0.9466219 
H     4.8634518    6.0840561   -0.8464221 
C     2.8226737    6.0415940   -0.0934557 
H     3.2148160    5.7332821    0.8908699 
H     2.4277894    5.1473562   -0.6109857 
S     1.3829555    7.1845541    0.2068864 
H     3.6725744    6.7436307   -2.0205080 
H     6.7763577    4.7816225    4.9493411 
C     5.8517948    5.3064873    5.4153968 
H     5.6864864    6.1826319    4.7607066 
C     4.6337757    4.3821421    5.3368237 
H     4.8307819    3.4349055    5.8699999 
H     4.3551280    4.1498660    4.2916245 
S     3.1704638    5.1201912    6.2017013 
H     6.1161701    5.5816160    6.4626885 
Fe    2.2123963    6.6993011    4.8479234 
S     0.3277753    6.0307553    3.8176255 
Fe    0.0846100    8.2172811    4.5268901 
S     1.5899341    8.5316720    6.1606795 
Fe    2.5197988    9.2167134    4.1612509 
S     3.6336147    7.4208904    3.1422656 
Fe    1.5003108    7.5011194    2.4359169 
S     0.7406156    9.6953343    2.8517879 
