# Supplementary material for: Benchmark Study of Redox Potential Calculations for Iron–Sulfur Clusters in Proteins
Source: Inorg Chem. 2022 Apr 11;61(16):5991–6007. doi: 10.1021/acs.inorgchem.1c03422 (PMC9044450; doi:10.1021/acs.inorgchem.1c03422)
Supplement: Supplementary file 2 — ic1c03422_si_002.zip [file ic1c03422_si_002.zip › xyz/4Fd1-Min-FF14SB-Fix-Red]

40
Energy = -8630.60264798393
H    -2.5865826    7.3737360    8.4433949 
C    -2.0696017    7.9959334    7.5945894 
H    -1.0384596    7.5961519    7.5583580 
C    -2.7820941    7.7461281    6.2572255 
H    -3.8671804    7.9579604    6.3629557 
H    -2.6689868    6.6950287    5.9264824 
S    -2.1696628    8.8425828    4.8842923 
H    -2.0778336    9.0640461    7.9018306 
H     1.5825328   12.7196916    4.0439779 
C     2.6209639   13.1360355    3.8422739 
H     2.5634756   14.1922039    4.1747973 
C     3.6128603   12.3965611    4.7488952 
H     3.2252060   12.2840880    5.7819221 
H     4.4984237   13.0622946    4.8234869 
S     4.2245970   10.7455757    4.1500086 
H     2.9430959   13.1165919    2.7742803 
H     4.1531018    7.6945365   -0.4792775 
C     3.9269407    6.6709392   -0.9422085 
H     4.8580897    6.0753333   -0.8376782 
C     2.8066073    6.0701603   -0.0839396 
H     3.1972635    5.7820750    0.9079735 
H     2.4171908    5.1639989   -0.5887258 
S     1.3882275    7.2380602    0.1887812 
H     3.6716457    6.7431801   -2.0177065 
H     6.7753210    4.7797937    4.9493935 
C     5.8398227    5.3023734    5.4208985 
H     5.6591908    6.1730104    4.7625473 
C     4.6324717    4.3643399    5.3476552 
H     4.8578744    3.4079627    5.8557339 
H     4.3534024    4.1513924    4.2971658 
S     3.1715146    5.0856216    6.2243936 
H     6.1100029    5.5799577    6.4649468 
Fe    0.0799049    8.2539633    4.5038265 
S     0.2891633    6.0285924    3.8447192 
Fe    2.2101692    6.7263548    4.8903149 
S     1.5650718    8.5838426    6.1669663 
Fe    1.4751134    7.5367350    2.4753423 
S     3.6317828    7.3942396    3.1385172 
Fe    2.5331784    9.2275844    4.1636838 
S     0.7136793    9.7692680    2.8437158 
