# Supplementary material for: Benchmark Study of Redox Potential Calculations for Iron–Sulfur Clusters in Proteins
Source: Inorg Chem. 2022 Apr 11;61(16):5991–6007. doi: 10.1021/acs.inorgchem.1c03422 (PMC9044450; doi:10.1021/acs.inorgchem.1c03422)
Supplement: Supplementary file 2 — ic1c03422_si_002.zip [file ic1c03422_si_002.zip › xyz/4Fd1-Min-FF14SB-Free-OX]

40
Energy = -8631.54054934632
H    -2.5697305    7.3211079    8.6970768 
C    -2.0964672    8.0255680    7.8863167 
H    -1.0273273    7.7304226    7.9254667 
C    -2.6480674    7.6708510    6.4935217 
H    -3.7400083    7.8534655    6.4409177 
H    -2.4673785    6.6103534    6.2352767 
S    -1.9412632    8.7139813    5.1153058 
H    -2.2072589    9.1224059    8.1307830 
H     1.5775504   12.8060391    3.7350931 
C     2.6002463   13.3116951    3.5233713 
H     2.4762667   14.3465627    3.9014513 
C     3.6115433   12.6138940    4.4446299 
H     3.2647274   12.5960255    5.4955158 
H     4.5471609   13.2029488    4.4265242 
S     4.1651639   10.9006471    3.9729064 
H     2.9542769   13.3753132    2.4458176 
H     4.3226800    7.8082816   -0.5795169 
C     4.1517571    6.7625908   -1.0283254 
H     5.1068056    6.2175342   -0.8830283 
C     3.0597823    6.1133116   -0.1546273 
H     3.4894376    5.7671684    0.8021759 
H     2.6348438    5.2389560   -0.6825591 
S     1.6426624    7.2545423    0.2572261 
H     3.9472623    6.7832147   -2.1292440 
H     6.9425677    4.5634204    5.4416328 
C     6.0044397    5.0186966    5.9473827 
H     5.8211973    5.8988743    5.3023177 
C     4.7793767    4.1145436    5.7761592 
H     4.8584256    3.1940078    6.3843728 
H     4.6361430    3.8212299    4.7182227 
S     3.2457385    4.9770718    6.3765923 
H     6.2428799    5.3038089    7.0196103 
Fe    2.4199122    6.6338608    4.9735972 
S     0.5358271    5.9693422    3.9214599 
Fe    0.2441450    8.1310677    4.6753854 
S     1.7928163    8.4910908    6.2566108 
Fe    2.6302514    9.2293523    4.2315381 
S     3.8205139    7.4219749    3.2959640 
Fe    1.7022824    7.4343848    2.5280724 
S     0.8102066    9.5769639    2.9408027 
