# Supplementary material for: Benchmark Study of Redox Potential Calculations for Iron–Sulfur Clusters in Proteins
Source: Inorg Chem. 2022 Apr 11;61(16):5991–6007. doi: 10.1021/acs.inorgchem.1c03422 (PMC9044450; doi:10.1021/acs.inorgchem.1c03422)
Supplement: Supplementary file 2 — ic1c03422_si_002.zip [file ic1c03422_si_002.zip › xyz/4Fd1-Min-FF14SB-Free-Red]

40
Energy = -8631.11221936251
H    -2.5536262    7.3416187    8.6860213 
C    -2.0860321    8.0629617    7.8756551 
H    -1.0204242    7.7527277    7.8848455 
C    -2.6712266    7.7457727    6.4853163 
H    -3.7665156    7.9292197    6.4712118 
H    -2.5031744    6.6856689    6.2121389 
S    -1.9767282    8.8016983    5.1134314 
H    -2.1695667    9.1560486    8.1554414 
H     1.7229155   12.8356842    3.6401574 
C     2.7217123   13.3683930    3.3890659 
H     2.5940974   14.4090910    3.7563204 
C     3.7674425   12.6716024    4.2751029 
H     3.4700171   12.7136841    5.3431578 
H     4.7186000   13.2338600    4.1852616 
S     4.2124766   10.9144388    3.8436406 
H     3.0260868   13.4159109    2.2950649 
H     4.3893689    7.7130477   -0.5410657 
C     4.2018071    6.6769525   -0.9972362 
H     5.1431916    6.1081680   -0.8444176 
C     3.0769826    6.0813263   -0.1253343 
H     3.4871115    5.7625400    0.8503570 
H     2.6481953    5.1957342   -0.6344923 
S     1.6915282    7.2755744    0.2279901 
H     3.9985806    6.7102676   -2.0984453 
H     6.9251741    4.5592646    5.3226155 
C     5.9988269    4.9942057    5.8799436 
H     5.7724642    5.8761120    5.2513931 
C     4.7891495    4.0640257    5.7426150 
H     4.9107736    3.1449315    6.3506642 
H     4.6456055    3.7624806    4.6851184 
S     3.2432881    4.8941004    6.3422868 
H     6.2744387    5.2661482    6.9485588 
Fe    0.2622002    8.2050908    4.6302556 
S     0.5079674    6.0022477    3.9339839 
Fe    2.4173671    6.6706217    5.0116865 
S     1.8013166    8.5700763    6.2427353 
Fe    1.7070575    7.4849351    2.5515203 
S     3.8493787    7.3969638    3.2995325 
Fe    2.6586926    9.2685866    4.1963885 
S     0.8119353    9.6687070    2.8881086 
