# Supplementary material for: Benchmark Study of Redox Potential Calculations for Iron–Sulfur Clusters in Proteins
Source: Inorg Chem. 2022 Apr 11;61(16):5991–6007. doi: 10.1021/acs.inorgchem.1c03422 (PMC9044450; doi:10.1021/acs.inorgchem.1c03422)
Supplement: Supplementary file 2 — ic1c03422_si_002.zip [file ic1c03422_si_002.zip › xyz/4Fd2-Int-FF14SB-Fix-OX]

146
Energy = -11672.4932414467
H     3.4927236   -1.8977130   14.2560802 
C     4.1749194   -1.0319232   14.2135880 
H     4.3669124   -0.7164484   15.2515738 
H     5.0820736   -1.4832995   13.7813030 
C     3.6377268    0.1713132   13.4056803 
O     3.9029166    1.2945302   13.8431256 
N     2.9105638   -0.0721562   12.2858754 
H     2.9252455   -1.0143955   11.8734954 
C     2.3055204    0.9841185   11.4470750 
H     3.0875228    1.4595421   10.8266671 
C     1.2427031    0.3496099   10.5265660 
H     0.5183507   -0.1929800   11.1637648 
H     1.7237289   -0.3595081    9.8271361 
S     0.2734000    1.5916181    9.5583807 
C     1.6268423    2.0567043   12.3197876 
O     0.8003932    1.7539932   13.1903492 
N     1.9813533    3.3106656   11.9667564 
H     2.6623163    3.4136392   11.1979588 
C     1.5878237    4.5327546   12.6468515 
H     1.1514966    4.2144181   13.6126765 
H     2.5388466    5.1230613   12.8411744 
C     0.4642223    5.3391806   11.9712761 
O    -0.0096005    6.3447138   12.5208358 
N     0.0267084    4.8313202   10.7919846 
H     0.3889724    3.9133027   10.4855497 
C    -1.1440020    5.3559371   10.0845468 
H    -1.2872914    4.6715516    9.2252970 
C    -2.4172533    5.3818510   10.9377145 
H    -2.5448481    4.4020596   11.4246082 
H    -2.3406503    6.1661389   11.7094483 
H    -3.2962171    5.5881981   10.3040768 
C    -0.8632874    6.7399472    9.4777323 
O    -1.7510114    7.5790199    9.3023694 
N     0.4146157    6.9760738    9.0858137 
H     1.1290589    6.2561181    9.2325763 
C     0.7829159    8.2499331    8.4942154 
H     0.4148081    9.0603471    9.1524308 
C     2.3111755    8.3534979    8.3958506 
H     2.7529298    8.2133665    9.4008552 
H     2.5702549    9.3690472    8.0483990 
S     3.0932547    7.2095151    7.1847947 
C     0.1081526    8.5333553    7.1292905 
O    -0.0436551    9.7131460    6.7660295 
N    -0.2286748    7.4311314    6.4198318 
H     0.0403745    6.5297274    6.8401185 
C    -0.9135096    7.3326128    5.1313296 
H    -1.3106257    6.3019280    5.0696487 
H    -1.8072176    8.0135050    5.0431661 
C    -0.0161790    7.4957654    3.8863370 
O    -0.4933811    7.4885561    2.7484647 
N     1.3151469    7.5726885    4.1088134 
H     1.7084306    7.6375088    5.0602466 
C     2.2203672    7.8973098    3.0036820 
H     1.8765456    8.7970923    2.4616212 
H     3.1959180    8.0932431    3.4880560 
C     2.2971714    6.7717781    1.9656458 
O     2.5220089    7.0132372    0.7771546 
N     2.1502331    5.5060363    2.4374716 
H     1.9320862    5.3366877    3.4254125 
C     2.2003593    4.3668968    1.5356957 
H     3.0742957    4.4915196    0.8702700 
C     2.3819002    3.0647894    2.3358363 
H     3.3673929    3.0564803    2.8331265 
H     2.3210752    2.2106966    1.6390402 
S     1.0537876    2.8318131    3.6111952 
C     0.9971436    4.2893220    0.5565974 
O     1.1814912    3.8138839   -0.5754197 
N    -0.1792875    4.6997297    1.0571985 
H    -0.1533426    5.1576199    1.9697299 
C    -1.4376287    4.8296272    0.2846489 
H    -1.5585165    3.9174034   -0.3287509 
H    -2.2847817    4.9202959    1.0206689 
H    -1.3903478    5.7214185   -0.3884871 
H    -4.5514004    0.7222709   10.3139208 
C    -3.5079525    0.3901436   10.0162767 
H    -2.7587987    1.1446465   10.3180400 
H    -3.2705266   -0.5825906   10.5229830 
C    -3.6327305    0.2180418    8.4843059 
O    -4.7328751   -0.1239762    8.0058208 
N    -2.5232472    0.4526617    7.7811274 
H    -1.6454364    0.6609148    8.2795576 
C    -2.4370137    0.1508238    6.3354419 
H    -3.3857177    0.5008673    5.8993187 
C    -1.2623723    0.9096223    5.7159535 
H    -0.2923269    0.5781715    6.1367751 
H    -1.2302410    0.7249946    4.6258813 
H    -1.3457399    2.0034908    5.8662454 
H    -2.3466951   -0.9420851    6.1929162 
H     9.8785063    5.5593677    2.6869185 
C     9.3422432    6.4390833    3.1595278 
H    10.0873111    7.2349728    3.3058837 
H     8.6126828    6.8026991    2.4126400 
C     8.7481695    6.0875021    4.5204131 
O     8.7888979    6.9194914    5.4352969 
N     8.1696789    4.8629704    4.6668018 
H     7.9436593    4.2975011    3.8366348 
C     7.4595917    4.5178120    5.9009021 
H     6.4716951    5.0111662    5.9007662 
C     7.2460191    3.0032068    5.9801714 
H     8.2223907    2.4868492    5.9745000 
H     6.6482065    2.6521301    5.1202589 
S     6.3922981    2.5929928    7.5608739 
C     8.2870020    4.9747795    7.1175064 
O     9.4366575    4.5419790    7.3265136 
N     7.6872272    5.8132152    7.9961789 
C     6.3194007    6.3660690    7.9271642 
H     5.5834695    5.5656196    7.7484613 
H     6.2419232    7.1082907    7.1092405 
C     6.1625803    7.0159052    9.3056835 
H     5.8645635    6.2475549   10.0447960 
H     5.3914396    7.8034736    9.2996086 
C     7.5774832    7.5446048    9.5995433 
H     7.7839870    7.7392440   10.6654373 
H     7.7683189    8.4763746    9.0378743 
C     8.5038662    6.4337086    9.0425567 
H     9.4324432    6.8421689    8.6102383 
C     8.9318321    5.4542462   10.1312859 
O     9.8669417    5.7428613   10.9034713 
N     8.2056565    4.3229676   10.2392139 
H     7.4621785    4.1410089    9.5488852 
C     8.4990114    3.2967165   11.2308240 
H     9.3157984    3.6995761   11.8554361 
H     7.6120094    3.1001492   11.8974864 
C     9.0567031    2.0080569   10.6046959 
O     9.2835952    1.0091820   11.3004369 
N     9.3001752    2.0614139    9.2666592 
H     9.1586197    2.9435010    8.7607033 
C     9.9173777    0.9575370    8.5318599 
H     9.7835317    1.1783066    7.4631764 
H    11.0200682    0.9045373    8.7610630 
C     9.2179502   -0.3928940    8.8318372 
O     9.8579155   -1.4137718    9.1642960 
N     7.8820831   -0.3662956    8.6397133 
H     7.4341221    0.5018894    8.3068308 
C     7.0727215   -1.5632578    8.8674464 
H     7.7531916   -2.2185439    9.4144113 
H     6.1845784   -1.3528326    9.5142239 
H     6.7745071   -2.1736352    7.9983064 
Fe    2.5945495    5.0179408    7.3434965 
Fe    2.0501362    3.1534267    5.5825982 
Fe    1.7881321    2.6430430    8.1639501 
Fe    4.1626105    2.9373437    7.1634705 
S     3.8419357    4.4580108    5.4567809 
S     3.4050817    3.8680778    9.1659277 
S     2.7930327    1.2334756    6.6595972 
S     0.5267077    4.2061047    7.0017887 
