# Supplementary material for: Benchmark Study of Redox Potential Calculations for Iron–Sulfur Clusters in Proteins
Source: Inorg Chem. 2022 Apr 11;61(16):5991–6007. doi: 10.1021/acs.inorgchem.1c03422 (PMC9044450; doi:10.1021/acs.inorgchem.1c03422)
Supplement: Supplementary file 2 — ic1c03422_si_002.zip [file ic1c03422_si_002.zip › xyz/4Fd2-Int-FF14SB-Fix-Red]

146
Energy = -11672.1365477339
H     3.4963198   -1.8986919   14.2598663 
C     4.1845657   -1.0183703   14.2160940 
H     4.3813046   -0.7059740   15.2553784 
H     5.0854979   -1.4791165   13.7816064 
C     3.6496313    0.1846293   13.4199186 
O     3.9049677    1.3127111   13.8630757 
N     2.9098017   -0.0584190   12.3063469 
H     2.9081846   -1.0077863   11.9121493 
C     2.2908348    0.9867804   11.4616444 
H     3.0631430    1.4635708   10.8297231 
C     1.2261810    0.3421971   10.5481715 
H     0.5190518   -0.2162523   11.1921471 
H     1.7149301   -0.3558270    9.8423935 
S     0.2376870    1.5808415    9.5908036 
C     1.6119508    2.0633292   12.3276808 
O     0.7875065    1.7651410   13.2045225 
N     1.9692131    3.3141862   11.9706138 
H     2.6347478    3.4157889   11.1815360 
C     1.5824509    4.5370199   12.6479358 
H     1.1412277    4.2223789   13.6134413 
H     2.5370178    5.1244122   12.8414621 
C     0.4646443    5.3543274   11.9752980 
O    -0.0158705    6.3494777   12.5462549 
N     0.0357905    4.8686539   10.7883657 
H     0.4231377    3.9724088   10.4485133 
C    -1.1181595    5.4118453   10.0701704 
H    -1.2377639    4.7514504    9.1884411 
C    -2.4045257    5.4083344   10.9044494 
H    -2.5318450    4.4155111   11.3668053 
H    -2.3442501    6.1745299   11.6964484 
H    -3.2770278    5.6243002   10.2642705 
C    -0.8315998    6.8118244    9.5031957 
O    -1.7162516    7.6690162    9.3825962 
N     0.4390907    7.0438578    9.0977844 
H     1.1188759    6.2713999    9.0685969 
C     0.8011348    8.3045613    8.4775111 
H     0.4424697    9.1234790    9.1302072 
C     2.3317695    8.3873811    8.3502893 
H     2.7781506    8.2638542    9.3561943 
H     2.5947825    9.3939257    7.9783846 
S     3.0625882    7.1899792    7.1559913 
C     0.1073456    8.5688650    7.1203182 
O    -0.0715763    9.7471929    6.7509616 
N    -0.2223981    7.4579505    6.4233724 
H     0.0873078    6.5570127    6.8274896 
C    -0.9065812    7.3411395    5.1374005 
H    -1.2878743    6.3036740    5.0872484 
H    -1.8051901    8.0160792    5.0451817 
C    -0.0136581    7.5099748    3.8892403 
O    -0.4977819    7.5332894    2.7523641 
N     1.3172245    7.5698561    4.1087633 
H     1.7226174    7.5874446    5.0621393 
C     2.2218161    7.8916010    3.0042307 
H     1.8754837    8.7897846    2.4600220 
H     3.1965828    8.0911718    3.4883253 
C     2.2984124    6.7663094    1.9636143 
O     2.5180469    7.0152618    0.7721265 
N     2.1521022    5.5045528    2.4340037 
H     1.9508508    5.3291515    3.4269630 
C     2.1969314    4.3560706    1.5424974 
H     3.0806652    4.4586428    0.8854887 
C     2.3385192    3.0650033    2.3733751 
H     3.3170601    3.0618337    2.8858269 
H     2.2867406    2.1985528    1.6902059 
S     0.9905759    2.8948872    3.6339638 
C     1.0044948    4.2977157    0.5511045 
O     1.1950734    3.8637978   -0.5994273 
N    -0.1775218    4.6885356    1.0527816 
H    -0.1709427    5.0423044    2.0106956 
C    -1.4346417    4.8267519    0.2848134 
H    -1.5656671    3.9157930   -0.3316887 
H    -2.2832646    4.9193589    1.0206252 
H    -1.3885959    5.7196649   -0.3882623 
H    -4.5515215    0.7222083   10.3151507 
C    -3.5059779    0.3907966   10.0173573 
H    -2.7516574    1.1424017   10.3162620 
H    -3.2697877   -0.5825016   10.5234942 
C    -3.6342183    0.2161023    8.4868270 
O    -4.7389358   -0.1316438    8.0127852 
N    -2.5259933    0.4469839    7.7860315 
H    -1.6488376    0.6749084    8.2850579 
C    -2.4375599    0.1518694    6.3389411 
H    -3.3871179    0.5032502    5.9041341 
C    -1.2603209    0.9122097    5.7256169 
H    -0.2915265    0.5778294    6.1450888 
H    -1.2266191    0.7356449    4.6342363 
H    -1.3380789    2.0048137    5.8832833 
H    -2.3472274   -0.9413368    6.1943936 
H     9.8782610    5.5585460    2.6869750 
C     9.3405250    6.4385195    3.1604346 
H    10.0879286    7.2325198    3.3073364 
H     8.6120832    6.8023375    2.4130612 
C     8.7490251    6.0923338    4.5267950 
O     8.8101581    6.9351858    5.4315816 
N     8.1624982    4.8758441    4.6785652 
H     7.9246561    4.3133376    3.8496418 
C     7.4642006    4.5170740    5.9201373 
H     6.4648807    4.9871841    5.9205351 
C     7.2752054    3.0001366    6.0118102 
H     8.2612791    2.5016402    5.9900460 
H     6.6680547    2.6404207    5.1615507 
S     6.4364487    2.5945728    7.6015000 
C     8.2909136    4.9911667    7.1277214 
O     9.4544659    4.5865893    7.3307281 
N     7.6795598    5.8239212    8.0023694 
C     6.2909378    6.3336085    7.9505520 
H     5.5770193    5.5121984    7.7737043 
H     6.1795059    7.0772243    7.1385672 
C     6.1268121    6.9684381    9.3348112 
H     5.8460299    6.1879075   10.0672753 
H     5.3366577    7.7372004    9.3366109 
C     7.5309191    7.5253250    9.6297992 
H     7.7378062    7.7152690   10.6972779 
H     7.7007525    8.4652411    9.0745174 
C     8.4814325    6.4420982    9.0578562 
H     9.4041690    6.8742127    8.6354165 
C     8.9249052    5.4547897   10.1336784 
O     9.8660514    5.7434925   10.9037196 
N     8.2037095    4.3217428   10.2389252 
H     7.4606805    4.1296001    9.5453384 
C     8.4994770    3.2986516   11.2323576 
H     9.3135971    3.7069738   11.8577840 
H     7.6119973    3.1006435   11.8978218 
C     9.0668209    2.0124593   10.6107054 
O     9.3151473    1.0204879   11.3115568 
N     9.3077821    2.0631792    9.2743216 
H     9.1022261    2.9234913    8.7539127 
C     9.9145910    0.9591645    8.5338711 
H     9.7759713    1.1852326    7.4669488 
H    11.0190066    0.9049345    8.7613166 
C     9.2150387   -0.3933512    8.8298368 
O     9.8611924   -1.4154531    9.1599435 
N     7.8817221   -0.3660154    8.6381478 
H     7.4287364    0.5058242    8.3062720 
C     7.0717131   -1.5627413    8.8677583 
H     7.7522705   -2.2186561    9.4141128 
H     6.1842014   -1.3524971    9.5140503 
H     6.7733258   -2.1727703    7.9984577 
Fe    1.7656135    2.6426894    8.1617510 
Fe    4.1714314    2.9199136    7.1967117 
Fe    2.6277691    4.9997632    7.3723253 
Fe    2.0331482    3.1551729    5.6320768 
S     3.8642512    4.4229567    5.4716355 
S     3.3944605    3.8303453    9.2011999 
S     2.7732734    1.2021009    6.6725788 
S     0.4996840    4.2561077    7.0518582 
