# Supplementary material for: Benchmark Study of Redox Potential Calculations for Iron–Sulfur Clusters in Proteins
Source: Inorg Chem. 2022 Apr 11;61(16):5991–6007. doi: 10.1021/acs.inorgchem.1c03422 (PMC9044450; doi:10.1021/acs.inorgchem.1c03422)
Supplement: Supplementary file 2 — ic1c03422_si_002.zip [file ic1c03422_si_002.zip › xyz/4Fd2-Int-FF14SB-Free-OX]

146
Energy = -11674.0058848280
H     3.7387853   -2.0166546   14.1060823 
C     4.4138071   -1.1168520   14.0379118 
H     4.6319696   -0.8342724   15.0817600 
H     5.3700313   -1.4885186   13.5933593 
C     3.7200080    0.1047872   13.3944997 
O     3.8089864    1.1889719   13.9899553 
N     3.0203463   -0.0822962   12.2474244 
H     3.0627951   -0.9973000   11.7741766 
C     2.3103203    0.9856095   11.5067360 
H     3.0321373    1.5377215   10.8809124 
C     1.2549111    0.3271020   10.5912209 
H     0.5750843   -0.2714434   11.2263727 
H     1.7605614   -0.3510034    9.8791564 
S     0.1962310    1.5116048    9.6450510 
C     1.6507018    1.9867048   12.4655746 
O     0.9608364    1.5968813   13.4241412 
N     1.8662740    3.2696683   12.0983658 
H     2.4544258    3.4160948   11.2606185 
C     1.4591363    4.4824123   12.8056440 
H     1.1034061    4.1781316   13.8033165 
H     2.3872582    5.1361247   12.9233748 
C     0.3055595    5.2607318   12.1288749 
O    -0.1642514    6.2848569   12.6451694 
N    -0.1242888    4.7811734   10.9337911 
H     0.2006741    3.8588988   10.5991153 
C    -1.2380192    5.4145142   10.2165112 
H    -1.3366499    4.8335401    9.2787475 
C    -2.5584651    5.3938829   10.9856349 
H    -2.7559106    4.3679332   11.3250520 
H    -2.4990143    6.0657889   11.8568605 
H    -3.3839319    5.7317384   10.3358278 
C    -0.8870918    6.8513328    9.7819957 
O    -1.6589019    7.8120135    9.9426446 
N     0.2861312    6.9951338    9.1288695 
H     0.8842801    6.1734666    8.9708435 
C     0.6293585    8.2460574    8.4745008 
H     0.2644879    9.0645562    9.1189696 
C     2.1523519    8.3646172    8.3288210 
H     2.6202779    8.2539023    9.3247783 
H     2.3920788    9.3696059    7.9393038 
S     2.8947289    7.1879128    7.1257883 
C    -0.0837984    8.4528445    7.1135973 
O    -0.2584159    9.6081785    6.6872470 
N    -0.4467554    7.3349752    6.4521265 
H    -0.1789081    6.4310070    6.8683964 
C    -1.1036340    7.2500449    5.1454014 
H    -1.4215050    6.1959425    5.0371961 
H    -2.0451630    7.8718112    5.0627144 
C    -0.1749124    7.5401163    3.9446615 
O    -0.6165077    7.6221173    2.7935901 
N     1.1548801    7.6273016    4.2134792 
H     1.5372177    7.5637554    5.1714300 
C     2.0564430    8.0197827    3.1387947 
H     1.6508605    8.9142401    2.6273344 
H     3.0411583    8.3033548    3.5809952 
C     2.1711069    6.9598510    2.0260189 
O     2.5137051    7.2692865    0.8789536 
N     1.8736317    5.6884756    2.3972590 
H     1.5744481    5.4936893    3.3597342 
C     1.9135942    4.5688635    1.4755151 
H     2.8045451    4.6928357    0.8310790 
C     2.0682544    3.2484051    2.2535635 
H     3.0576423    3.1971740    2.7384354 
H     1.9654595    2.4136408    1.5386363 
S     0.7472149    3.0396246    3.5454415 
C     0.7384916    4.4723945    0.4626322 
O     0.8939470    3.6982965   -0.4997006 
N    -0.3529511    5.2076427    0.7126008 
H    -0.3408752    5.8076639    1.5442107 
C    -1.5663747    5.2730624   -0.1561864 
H    -1.4778839    4.4185919   -0.8521651 
H    -2.4594779    5.1141477    0.5121756 
H    -1.5851005    6.2228026   -0.7627161 
H    -4.4419895    0.7004032   10.5299417 
C    -3.4571335    0.2027498   10.3011535 
H    -2.6209610    0.9081096   10.4694919 
H    -3.3365377   -0.7049750   10.9510294 
C    -3.6062563   -0.2350154    8.8215151 
O    -4.7458769   -0.3185022    8.3214497 
N    -2.4632596   -0.5636206    8.1973852 
H    -1.5719885   -0.3216615    8.6492127 
C    -2.4289342   -0.8748155    6.7568742 
H    -3.4665022   -0.6789522    6.4256929 
C    -1.5098570    0.1252702    6.0332330 
H    -0.4573944    0.0659827    6.3666959 
H    -1.5248951   -0.0694157    4.9441416 
H    -1.8485067    1.1682475    6.1897173 
H    -2.2026789   -1.9435211    6.5233045 
H     9.9192122    5.5928571    2.6295829 
C     9.3923174    6.4895710    3.0851725 
H    10.1748786    7.2365390    3.2962947 
H     8.7225109    6.9637340    2.3202651 
C     8.7292635    6.1548619    4.4256778 
O     8.7318340    6.9994322    5.3313064 
N     8.1423010    4.9426513    4.6078783 
H     7.9575597    4.3263416    3.8026554 
C     7.3650480    4.6718655    5.8281267 
H     6.3963084    5.1977997    5.7609119 
C     7.0956823    3.1668206    5.9563330 
H     8.0525411    2.6167891    5.9921256 
H     6.5090835    2.8002803    5.0955470 
S     6.1915080    2.8530467    7.5305880 
C     8.1376558    5.1493101    7.0779398 
O     9.2673036    4.7008660    7.3612714 
N     7.5208612    6.0161762    7.9149665 
C     6.1559987    6.5687757    7.7916892 
H     5.4267439    5.7598086    7.6226139 
H     6.1033040    7.2838064    6.9482357 
C     5.9668497    7.2679780    9.1422825 
H     5.6416579    6.5310797    9.9017937 
H     5.2033123    8.0604014    9.0816942 
C     7.3765445    7.7978279    9.4603610 
H     7.5428942    8.0365000   10.5253855 
H     7.5929841    8.6985004    8.8577920 
C     8.3047570    6.6546531    8.9804494 
H     9.2539009    7.0347361    8.5671171 
C     8.7003127    5.7115159   10.1184665 
O     9.6234243    6.0321435   10.8979229 
N     7.9859461    4.5742175   10.2294949 
H     7.2533028    4.3849934    9.5291751 
C     8.2609764    3.5605264   11.2427327 
H     9.1018123    3.9510688   11.8464503 
H     7.3864547    3.4303099   11.9349859 
C     8.7538673    2.2383178   10.6263603 
O     8.9459978    1.2228496   11.3051867 
N     9.0022710    2.2696996    9.2882223 
H     8.8984239    3.1484014    8.7669049 
C     9.5730808    1.1348997    8.5773374 
H     9.4541898    1.3526098    7.5025547 
H    10.6833206    1.0272470    8.7841523 
C     8.8195311   -0.1919682    8.8399654 
O     9.4238876   -1.2766534    8.9904643 
N     7.4854927   -0.0977095    8.8064558 
H     7.0578516    0.8016209    8.5293740 
C     6.5863234   -1.2450193    9.0333849 
H     7.1949696   -2.0029295    9.5599307 
H     5.7702112   -0.9013034    9.6964440 
H     6.1773739   -1.7057074    8.1006230 
Fe    2.4035925    4.9899249    7.3433090 
Fe    1.7953890    3.2349650    5.5097763 
Fe    1.6038170    2.5601365    8.1128950 
Fe    3.9451826    2.9614436    7.0487843 
S     3.5917325    4.5317029    5.3918213 
S     3.2086739    3.7750497    9.1217196 
S     2.5644935    1.2801211    6.4629923 
S     0.3166045    4.1821947    7.0473452 
