# Supplementary material for: Benchmark Study of Redox Potential Calculations for Iron–Sulfur Clusters in Proteins
Source: Inorg Chem. 2022 Apr 11;61(16):5991–6007. doi: 10.1021/acs.inorgchem.1c03422 (PMC9044450; doi:10.1021/acs.inorgchem.1c03422)
Supplement: Supplementary file 2 — ic1c03422_si_002.zip [file ic1c03422_si_002.zip › xyz/4Fd2-Int-FF14SB-Free-Red]

146
Energy = -11673.7017126475
H     3.7979357   -2.0232728   14.0500254 
C     4.5033451   -1.1367269   13.9885795 
H     4.7093087   -0.8461626   15.0326643 
H     5.4587832   -1.5389135   13.5734292 
C     3.8402940    0.0871126   13.3270769 
O     3.8801155    1.1615335   13.9518965 
N     3.2010646   -0.0967629   12.1461062 
H     3.2817183   -1.0074457   11.6740690 
C     2.4535251    0.9375634   11.3916729 
H     3.1435846    1.4830801   10.7217039 
C     1.3752338    0.2406683   10.5321644 
H     0.7356930   -0.3573727   11.2100313 
H     1.8680752   -0.4393075    9.8127866 
S     0.2729447    1.4006483    9.6073280 
C     1.7979067    1.9361565   12.3521257 
O     1.0772300    1.5445075   13.2909844 
N     2.0475458    3.2203085   12.0332849 
H     2.6308657    3.3946294   11.1880678 
C     1.5588548    4.3954787   12.7445709 
H     1.2597442    4.0747443   13.7545775 
H     2.4264495    5.1323893   12.8272314 
C     0.3156003    5.0485059   12.0995600 
O    -0.2932353    5.9519438   12.7037359 
N     0.0016320    4.5959310   10.8676537 
H     0.4940725    3.7636953   10.5018543 
C    -1.1031713    5.0904059   10.0420694 
H    -0.9771750    4.5473289    9.0813561 
C    -2.4836430    4.7768498   10.6134781 
H    -2.6251013    3.6854678   10.5682215 
H    -2.5799898    5.1064706   11.6618988 
H    -3.2664013    5.2764969   10.0143800 
C    -0.9232053    6.5672481    9.6533634 
O    -1.8119330    7.4282668    9.8050566 
N     0.2419312    6.8529429    9.0438997 
H     0.9022524    6.0912346    8.8029529 
C     0.4802402    8.1424334    8.4212286 
H     0.0802211    8.9221489    9.0934508 
C     1.9950856    8.3389222    8.2303237 
H     2.4843494    8.2707935    9.2212198 
H     2.1685294    9.3516363    7.8228432 
S     2.7593993    7.1526925    7.0432084 
C    -0.2722068    8.3389920    7.0857455 
O    -0.5727410    9.4968834    6.7294909 
N    -0.5267501    7.2291910    6.3670472 
H    -0.1603646    6.3294988    6.7280309 
C    -1.1659711    7.1512176    5.0516380 
H    -1.4537836    6.0910063    4.9185140 
H    -2.1208818    7.7556636    4.9574149 
C    -0.2253233    7.4884996    3.8698959 
O    -0.6579344    7.5948904    2.7154302 
N     1.0980878    7.6053924    4.1573162 
H     1.4821624    7.4708180    5.1139811 
C     2.0102880    7.9931152    3.0881197 
H     1.5964235    8.8719589    2.5571634 
H     2.9853989    8.3050874    3.5361542 
C     2.1569718    6.9224592    1.9871027 
O     2.5163877    7.2362625    0.8434953 
N     1.8596365    5.6544667    2.3564890 
H     1.5593350    5.4489110    3.3190233 
C     1.9025313    4.5253517    1.4449977 
H     2.8038996    4.6296243    0.8110441 
C     2.0249648    3.2138895    2.2498954 
H     3.0159310    3.1647811    2.7339037 
H     1.9183113    2.3693572    1.5467491 
S     0.7038600    3.0765487    3.5471695 
C     0.7368099    4.4399641    0.4225984 
O     0.8862059    3.6646405   -0.5417486 
N    -0.3481524    5.1904473    0.6588379 
H    -0.3445276    5.7781859    1.4992810 
C    -1.5557930    5.2657212   -0.2139241 
H    -1.4629557    4.4195581   -0.9206539 
H    -2.4526916    5.0972387    0.4475461 
H    -1.5764131    6.2251725   -0.8053609 
H    -4.4023941    0.8160840   10.4363130 
C    -3.4255009    0.2996441   10.2147774 
H    -2.5708525    0.9719140   10.4195086 
H    -3.3570287   -0.6349856   10.8328220 
C    -3.5524924   -0.1151569    8.7270198 
O    -4.6899015   -0.2047419    8.2165842 
N    -2.3994589   -0.4322639    8.1210756 
H    -1.5126569   -0.1825967    8.5877639 
C    -2.3393816   -0.7796533    6.6901807 
H    -3.3575768   -0.5471013    6.3222580 
C    -1.3490301    0.1540852    5.9742393 
H    -0.3126526    0.0436539    6.3418021 
H    -1.3424815   -0.0615064    4.8890385 
H    -1.6296095    1.2181586    6.0968900 
H    -2.1511143   -1.8646071    6.4892276 
H     9.9119496    5.5818253    2.5995118 
C     9.3902726    6.4866786    3.0476506 
H    10.1803224    7.2236673    3.2655401 
H     8.7287283    6.9652279    2.2784516 
C     8.7148778    6.1617274    4.3837521 
O     8.6988874    7.0211502    5.2755551 
N     8.1442969    4.9433539    4.5695354 
H     7.9691925    4.3238350    3.7653482 
C     7.3758126    4.6515344    5.7883721 
H     6.3726696    5.1079707    5.7057965 
C     7.1977982    3.1346057    5.9507305 
H     8.1901736    2.6486463    5.9768940 
H     6.6289293    2.7288336    5.0949831 
S     6.3118516    2.7703444    7.5261411 
C     8.1192319    5.2120139    7.0116093 
O     9.3032644    4.8868755    7.2726323 
N     7.4321341    6.0111668    7.8526294 
C     6.0213520    6.4488697    7.7412294 
H     5.3600867    5.5889735    7.5441848 
H     5.9105603    7.1818400    6.9200443 
C     5.7689878    7.0835488    9.1123214 
H     5.4850079    6.2974530    9.8373954 
H     4.9472038    7.8170452    9.0635036 
C     7.1306041    7.7053936    9.4710184 
H     7.2739211    7.8999038   10.5490488 
H     7.2790846    8.6497935    8.9176812 
C     8.1555827    6.6709084    8.9423437 
H     9.0666178    7.1538896    8.5537247 
C     8.6268002    5.7146575   10.0372453 
O     9.5380917    6.0697218   10.8120260 
N     7.9729143    4.5387913   10.1369021 
H     7.2409976    4.3104259    9.4413980 
C     8.2929869    3.5536278   11.1640711 
H     9.1140400    3.9944399   11.7606321 
H     7.4286216    3.3882726   11.8587191 
C     8.8430773    2.2429166   10.5799418 
O     9.1214372    1.2641284   11.2856175 
N     9.0515213    2.2392869    9.2392540 
H     8.7933880    3.0613430    8.6854146 
C     9.6549528    1.1132590    8.5474984 
H     9.5180503    1.3055097    7.4705415 
H    10.7695291    1.0556509    8.7514602 
C     8.9697672   -0.2442372    8.8393643 
O     9.6393785   -1.2787567    9.0592713 
N     7.6358265   -0.2434504    8.7517181 
H     7.1496146    0.6241651    8.4568293 
C     6.8310838   -1.4602126    8.9798361 
H     7.4795474   -2.1572802    9.5372895 
H     5.9680440   -1.1678143    9.6101631 
H     6.4697423   -1.9874627    8.0636421 
Fe    1.6665952    2.5067215    8.0372142 
Fe    4.0352545    2.9348541    7.0274183 
Fe    2.4346444    4.9314370    7.2903546 
Fe    1.8653622    3.1584745    5.4943131 
S     3.6787687    4.4727600    5.3527778 
S     3.2508948    3.7258785    9.0919374 
S     2.6828281    1.1973016    6.4373822 
S     0.3233967    4.1129769    7.0070158 
