# Supplementary material for: Benchmark Study of Redox Potential Calculations for Iron–Sulfur Clusters in Proteins
Source: Inorg Chem. 2022 Apr 11;61(16):5991–6007. doi: 10.1021/acs.inorgchem.1c03422 (PMC9044450; doi:10.1021/acs.inorgchem.1c03422)
Supplement: Supplementary file 2 — ic1c03422_si_002.zip [file ic1c03422_si_002.zip › xyz/4Fd2-Int-FF15IPQ-Fix-OX]

146
Energy = -11604.5265794778
H     3.4909476   -1.9067632   14.2547792 
C     4.1750256   -1.0328956   14.1983752 
H     4.3759104   -0.7281331   15.2374948 
H     5.0838864   -1.4839166   13.7762721 
C     3.6260885    0.1618460   13.3856848 
O     3.8994642    1.2840081   13.8204066 
N     2.8943390   -0.0857303   12.2715027 
H     2.9135758   -1.0265149   11.8538637 
C     2.2721680    0.9667902   11.4380029 
H     3.0394046    1.4337032   10.7928904 
C     1.1867350    0.3210575   10.5532312 
H     0.4924736   -0.2290785   11.2164215 
H     1.6511022   -0.3805960    9.8356075 
S     0.1760772    1.5627488    9.6279422 
C     1.6131536    2.0492807   12.3156048 
O     0.7889496    1.7483022   13.1878645 
N     1.9809187    3.3010989   11.9665799 
H     2.6495397    3.4019317   11.1852963 
C     1.5882600    4.5278526   12.6399914 
H     1.1421468    4.2210106   13.6047891 
H     2.5397696    5.1207975   12.8395810 
C     0.4737732    5.3439196   11.9554395 
O     0.0015525    6.3477106   12.5060947 
N     0.0494302    4.8483095   10.7660604 
H     0.4067655    3.9290708   10.4635559 
C    -1.1214009    5.3714883   10.0567909 
H    -1.2491816    4.7000395    9.1848423 
C    -2.4008246    5.3691598   10.8998461 
H    -2.5354323    4.3705700   11.3447845 
H    -2.3281920    6.1205991   11.7038953 
H    -3.2729695    5.6068995   10.2680799 
C    -0.8509017    6.7601356    9.4623134 
O    -1.7493613    7.5788760    9.2579010 
N     0.4315112    7.0215879    9.0941806 
H     1.1651804    6.3372138    9.3019095 
C     0.7746869    8.3025192    8.5025962 
H     0.3797069    9.1077078    9.1516641 
C     2.2989765    8.4480395    8.4170514 
H     2.7395573    8.3200195    9.4239066 
H     2.5358402    9.4681646    8.0682651 
S     3.1115809    7.3134075    7.2178447 
C     0.1074361    8.5604063    7.1288386 
O    -0.0443876    9.7323744    6.7467002 
N    -0.2228496    7.4485083    6.4290899 
H     0.0362994    6.5511589    6.8638672 
C    -0.9116757    7.3355487    5.1444154 
H    -1.3103571    6.3044318    5.1001308 
H    -1.8070289    8.0137984    5.0479443 
C    -0.0182665    7.4796634    3.8956805 
O    -0.4956195    7.4570626    2.7566338 
N     1.3130252    7.5638420    4.1166655 
H     1.6943616    7.6421444    5.0720709 
C     2.2147056    7.8994425    3.0117817 
H     1.8725841    8.8009847    2.4727375 
H     3.1930380    8.0925479    3.4912403 
C     2.3040319    6.7745595    1.9755651 
O     2.5459616    7.0246825    0.7921100 
N     2.1569116    5.5077818    2.4401465 
H     1.9289742    5.3333660    3.4251582 
C     2.2131835    4.3759016    1.5282700 
H     3.0850957    4.5154685    0.8633271 
C     2.3964608    3.0657082    2.3104725 
H     3.3670992    3.0619074    2.8370250 
H     2.3652502    2.2218375    1.5993188 
S     1.0304289    2.7991916    3.5375673 
C     1.0070631    4.2912209    0.5537169 
O     1.1906618    3.7901488   -0.5654735 
N    -0.1651130    4.7143488    1.0530714 
H    -0.1248102    5.1906459    1.9556960 
C    -1.4276351    4.8451831    0.2859536 
H    -1.5498956    3.9275747   -0.3187761 
H    -2.2805228    4.9252099    1.0197365 
H    -1.3848019    5.7329452   -0.3945231 
H    -4.5657125    0.7184212   10.3262277 
C    -3.5096386    0.3949713   10.0174560 
H    -2.7701325    1.1597930   10.3186038 
H    -3.2672054   -0.5785116   10.5257607 
C    -3.6510227    0.2113303    8.4874339 
O    -4.7533227   -0.1734741    8.0465351 
N    -2.5551092    0.4494289    7.7700366 
H    -1.6815108    0.6923258    8.2618238 
C    -2.4572767    0.1358531    6.3210480 
H    -3.3997118    0.4849656    5.8729239 
C    -1.2635353    0.8953898    5.7356963 
H    -0.3070902    0.5556569    6.1799399 
H    -1.2033500    0.7117403    4.6469024 
H    -1.3458594    1.9897818    5.8858925 
H    -2.3516226   -0.9576014    6.1875519 
H     9.8795795    5.5485695    2.6892822 
C     9.3462708    6.4358083    3.1724235 
H    10.1068116    7.2210750    3.2926454 
H     8.6195495    6.7970000    2.4214461 
C     8.7374283    6.0888819    4.5292653 
O     8.7526442    6.9443536    5.4210825 
N     8.1699417    4.8644729    4.6810523 
H     7.9829479    4.2688357    3.8637420 
C     7.4590828    4.5168592    5.9152393 
H     6.4647579    4.9971546    5.9082618 
C     7.2677019    3.0000127    5.9955627 
H     8.2495237    2.4944757    5.9781054 
H     6.6623631    2.6434168    5.1434135 
S     6.4409435    2.5807792    7.5874406 
C     8.2826333    4.9882416    7.1277992 
O     9.4379012    4.5664527    7.3302973 
N     7.6818189    5.8304342    7.9986206 
C     6.3094206    6.3755246    7.9361225 
H     5.5762493    5.5719305    7.7581095 
H     6.2263045    7.1186989    7.1196172 
C     6.1537068    7.0254150    9.3151618 
H     5.8556364    6.2572149   10.0543420 
H     5.3813680    7.8116222    9.3084131 
C     7.5674569    7.5564491    9.6088411 
H     7.7744167    7.7490968   10.6745687 
H     7.7572974    8.4900152    9.0501490 
C     8.4962208    6.4499276    9.0485394 
H     9.4247093    6.8615446    8.6195298 
C     8.9228809    5.4640339   10.1306876 
O     9.8575335    5.7459341   10.9024571 
N     8.1948634    4.3309595   10.2357242 
H     7.4586331    4.1424676    9.5392291 
C     8.4976079    3.3046981   11.2234178 
H     9.3138675    3.7134999   11.8444878 
H     7.6127877    3.1038521   11.8944151 
C     9.0525875    2.0144959   10.5982601 
O     9.2632845    1.0147484   11.2975539 
N     9.3098276    2.0702221    9.2645861 
H     9.1732394    2.9534967    8.7600047 
C     9.9198262    0.9613427    8.5308109 
H     9.7939984    1.1796129    7.4610160 
H    11.0220184    0.9060958    8.7608476 
C     9.2181604   -0.3891096    8.8296950 
O     9.8626709   -1.4018615    9.1722273 
N     7.8838094   -0.3645115    8.6316818 
H     7.4422074    0.4992710    8.2824600 
C     7.0684216   -1.5579952    8.8528563 
H     7.7406353   -2.2239293    9.3982909 
H     6.1814451   -1.3533671    9.5080333 
H     6.7640157   -2.1747946    7.9855637 
Fe    1.6901099    2.6192299    8.2333187 
Fe    1.9827486    3.1508091    5.5179370 
Fe    2.5565456    5.1386618    7.3577869 
Fe    4.2171886    2.9141679    7.1868404 
S     3.8070569    4.4648951    5.4806592 
S     3.3605614    3.8865188    9.1594212 
S     2.7492228    1.2613770    6.6824415 
S     0.5057178    4.2310285    6.9979885 
