# Supplementary material for: Benchmark Study of Redox Potential Calculations for Iron–Sulfur Clusters in Proteins
Source: Inorg Chem. 2022 Apr 11;61(16):5991–6007. doi: 10.1021/acs.inorgchem.1c03422 (PMC9044450; doi:10.1021/acs.inorgchem.1c03422)
Supplement: Supplementary file 2 — ic1c03422_si_002.zip [file ic1c03422_si_002.zip › xyz/4Fd2-Int-FF15IPQ-Fix-Red]

146
Energy = -11604.2372152670
H     3.4953395   -1.9091983   14.2625879 
C     4.1853478   -1.0117525   14.2083118 
H     4.3990739   -0.7077065   15.2470987 
H     5.0864222   -1.4766991   13.7794161 
C     3.6446273    0.1776260   13.4112540 
O     3.8892596    1.3181640   13.8334706 
N     2.8887082   -0.0754408   12.3067664 
H     2.8784231   -1.0289250   11.9225068 
C     2.2647003    0.9651584   11.4658565 
H     3.0273212    1.4330116   10.8148987 
C     1.1796701    0.3150303   10.5809587 
H     0.4914241   -0.2421801   11.2455513 
H     1.6500945   -0.3806925    9.8609963 
S     0.1578043    1.5506801    9.6523991 
C     1.5983046    2.0560499   12.3253508 
O     0.7543223    1.7733972   13.1859712 
N     1.9734119    3.3052835   11.9706374 
H     2.6524307    3.4004039   11.1955990 
C     1.5848831    4.5318609   12.6406128 
H     1.1365551    4.2274224   13.6058273 
H     2.5385115    5.1221419   12.8398163 
C     0.4726287    5.3535029   11.9592026 
O    -0.0136827    6.3457647   12.5255576 
N     0.0630528    4.8746207   10.7611922 
H     0.4460266    3.9724347   10.4381303 
C    -1.0913524    5.4051020   10.0341601 
H    -1.1828412    4.7565241    9.1403329 
C    -2.3902321    5.3611490   10.8440784 
H    -2.5333747    4.3401410   11.2327262 
H    -2.3361932    6.0692517   11.6885726 
H    -3.2482638    5.6332623   10.2058018 
C    -0.8234739    6.8114209    9.4819476 
O    -1.7240486    7.6421257    9.3187142 
N     0.4528230    7.0776691    9.1099886 
H     1.1692183    6.3444422    9.1743910 
C     0.7877526    8.3463233    8.4915108 
H     0.3943583    9.1579216    9.1333076 
C     2.3140302    8.4845496    8.3868705 
H     2.7560753    8.3683526    9.3949950 
H     2.5492388    9.5005276    8.0238325 
S     3.0978210    7.3152267    7.1986556 
C     0.1077018    8.5854897    7.1217176 
O    -0.0671513    9.7563100    6.7344499 
N    -0.2164143    7.4669942    6.4319953 
H     0.0791190    6.5689246    6.8513108 
C    -0.9051605    7.3416193    5.1496321 
H    -1.2924221    6.3055382    5.1128344 
H    -1.8046763    8.0154379    5.0497362 
C    -0.0146375    7.4907077    3.8994180 
O    -0.4965149    7.4931545    2.7600860 
N     1.3159525    7.5598661    4.1191410 
H     1.7085145    7.6019507    5.0764716 
C     2.2154132    7.8925351    3.0138749 
H     1.8691418    8.7920768    2.4732730 
H     3.1934336    8.0901360    3.4919953 
C     2.3035728    6.7676460    1.9755275 
O     2.5399843    7.0250421    0.7893999 
N     2.1560519    5.5031707    2.4369906 
H     1.9534606    5.3218726    3.4279443 
C     2.2108204    4.3657485    1.5311842 
H     3.0887992    4.4922264    0.8709362 
C     2.3699519    3.0612464    2.3327998 
H     3.3356347    3.0656555    2.8694916 
H     2.3510013    2.2116725    1.6275669 
S     0.9919757    2.8261864    3.5483060 
C     1.0120358    4.2952473    0.5491138 
O     1.1978372    3.8204875   -0.5835080 
N    -0.1626343    4.7085259    1.0488417 
H    -0.1358038    5.1121784    1.9864718 
C    -1.4249430    4.8441820    0.2858273 
H    -1.5547790    3.9263757   -0.3195679 
H    -2.2791783    4.9249808    1.0195149 
H    -1.3836407    5.7322013   -0.3943909 
H    -4.5659402    0.7184450   10.3275088 
C    -3.5074104    0.3956407   10.0192125 
H    -2.7645496    1.1587798   10.3196867 
H    -3.2664396   -0.5784274   10.5264249 
C    -3.6509437    0.2123675    8.4902851 
O    -4.7582848   -0.1717495    8.0518201 
N    -2.5550971    0.4456704    7.7749662 
H    -1.6798510    0.6936845    8.2682128 
C    -2.4568211    0.1376417    6.3242885 
H    -3.4004542    0.4881773    5.8789877 
C    -1.2614801    0.8978902    5.7417871 
H    -0.3059700    0.5562025    6.1855532 
H    -1.2002399    0.7181673    4.6522675 
H    -1.3395057    1.9916310    5.8959396 
H    -2.3517071   -0.9565358    6.1888614 
H     9.8801233    5.5487915    2.6882713 
C     9.3455364    6.4364890    3.1723967 
H    10.1071249    7.2211921    3.2908238 
H     8.6190813    6.7971876    2.4214036 
C     8.7399126    6.0936782    4.5338713 
O     8.7736633    6.9580714    5.4176074 
N     8.1654637    4.8761518    4.6887728 
H     7.9696657    4.2821926    3.8724349 
C     7.4634437    4.5167947    5.9281503 
H     6.4613355    4.9810556    5.9222408 
C     7.2864991    2.9993368    6.0149496 
H     8.2736058    2.5036077    5.9813058 
H     6.6696538    2.6413349    5.1711493 
S     6.4720244    2.5865139    7.6133737 
C     8.2874078    4.9993431    7.1338387 
O     9.4541523    4.6011241    7.3286638 
N     7.6774197    5.8363438    8.0017152 
C     6.2898890    6.3478452    7.9484932 
H     5.5745875    5.5276541    7.7699100 
H     6.1828543    7.0917897    7.1361979 
C     6.1246630    6.9853486    9.3317295 
H     5.8353940    6.2083647   10.0650470 
H     5.3397644    7.7586766    9.3267833 
C     7.5297192    7.5366008    9.6320275 
H     7.7340596    7.7207204   10.7004605 
H     7.7050132    8.4790295    9.0834663 
C     8.4792073    6.4535155    9.0593037 
H     9.4028732    6.8855054    8.6392923 
C     8.9174859    5.4618327   10.1312634 
O     9.8568807    5.7443503   10.9015197 
N     8.1932764    4.3279937   10.2336842 
H     7.4569511    4.1321916    9.5351985 
C     8.4968712    3.3045168   11.2239559 
H     9.3107150    3.7169686   11.8457210 
H     7.6121599    3.1035515   11.8945736 
C     9.0625419    2.0173953   10.6031322 
O     9.2974744    1.0257655   11.3072261 
N     9.3143920    2.0696338    9.2695853 
H     9.1208240    2.9336905    8.7518164 
C     9.9179874    0.9616462    8.5322595 
H     9.7897152    1.1841374    7.4635388 
H    11.0213890    0.9061247    8.7612119 
C     9.2178965   -0.3910675    8.8279250 
O     9.8691415   -1.4047673    9.1659972 
N     7.8860765   -0.3653062    8.6318125 
H     7.4412175    0.5040278    8.2902348 
C     7.0683968   -1.5577764    8.8543147 
H     7.7395132   -2.2236838    9.4009533 
H     6.1817617   -1.3531175    9.5081523 
H     6.7639201   -2.1744654    7.9865144 
Fe    1.6764210    2.6246978    8.2386884 
Fe    1.9765618    3.1509594    5.5487113 
Fe    2.6091002    5.1355374    7.3803699 
Fe    4.2192404    2.9019916    7.2143208 
S     3.8303230    4.4383621    5.4807533 
S     3.3582277    3.8707459    9.1866241 
S     2.7292571    1.2406807    6.6990070 
S     0.5003439    4.2718895    7.0256933 
