# Supplementary material for: Benchmark Study of Redox Potential Calculations for Iron–Sulfur Clusters in Proteins
Source: Inorg Chem. 2022 Apr 11;61(16):5991–6007. doi: 10.1021/acs.inorgchem.1c03422 (PMC9044450; doi:10.1021/acs.inorgchem.1c03422)
Supplement: Supplementary file 2 — ic1c03422_si_002.zip [file ic1c03422_si_002.zip › xyz/4Fd2-Int-FF15IPQ-Free-OX]

146
Energy = -11609.7582933675
H     3.6958580   -1.9766748   14.0268833 
C     4.3795726   -1.0640993   13.9236220 
H     4.5156882   -0.7082815   14.9587919 
H     5.3899865   -1.4345839   13.6056596 
C     3.7171153    0.0975409   13.1481101 
O     3.8558509    1.2352749   13.6115649 
N     2.9824557   -0.1726527   12.0430136 
H     2.9987141   -1.1140590   11.6252027 
C     2.2365083    0.8655068   11.2992622 
H     2.9184605    1.4334947   10.6450259 
C     1.1580128    0.1725944   10.4457031 
H     0.5225819   -0.4262300   11.1260044 
H     1.6370158   -0.5003866    9.7106290 
S     0.0376113    1.3428336    9.5570750 
C     1.5813922    1.8439902   12.2810656 
O     0.9029530    1.4045134   13.2203644 
N     1.7833114    3.1427816   11.9683823 
H     2.3750211    3.3316662   11.1412966 
C     1.3543675    4.3100559   12.7343615 
H     1.0079887    3.9669472   13.7226911 
H     2.2685555    4.9847683   12.8635214 
C     0.1757597    5.0823834   12.0873476 
O    -0.3436070    6.0556441   12.6521053 
N    -0.1949021    4.6439417   10.8561455 
H     0.1790836    3.7469562   10.5112450 
C    -1.2844970    5.2558910   10.0890198 
H    -1.3370804    4.6655119    9.1525976 
C    -2.6409367    5.2251753   10.7894403 
H    -2.8720750    4.1855626   11.0592967 
H    -2.6184441    5.8425725   11.7008509 
H    -3.4218715    5.6181143   10.1169687 
C    -0.9343319    6.6814569    9.6391703 
O    -1.7490987    7.6096405    9.6442972 
N     0.3043445    6.8738455    9.1202798 
H     0.9972703    6.1169960    9.1250780 
C     0.5919530    8.1393782    8.4662730 
H     0.2111644    8.9490294    9.1138918 
C     2.1001194    8.3245829    8.2855667 
H     2.5995259    8.2347368    9.2682917 
H     2.2868901    9.3393997    7.8933239 
S     2.8588600    7.1705374    7.0730905 
C    -0.1581525    8.3198734    7.1221516 
O    -0.3606701    9.4702087    6.6940236 
N    -0.5118649    7.1962665    6.4702997 
H    -0.2300076    6.3012744    6.8966615 
C    -1.1681902    7.0840687    5.1666053 
H    -1.4882913    6.0278935    5.0837462 
H    -2.1110480    7.7017885    5.0610056 
C    -0.2375263    7.3376281    3.9585721 
O    -0.6812381    7.4010968    2.8064908 
N     1.0958077    7.4169793    4.2174823 
H     1.4769363    7.3882155    5.1784316 
C     1.9829229    7.8198410    3.1358588 
H     1.5693176    8.7135708    2.6307738 
H     2.9752063    8.1085848    3.5558710 
C     2.1107005    6.7708344    2.0191485 
O     2.4817650    7.1007146    0.8853514 
N     1.8007345    5.4980821    2.3615712 
H     1.4820955    5.2885701    3.3145285 
C     1.8210346    4.4055257    1.4076866 
H     2.7052180    4.5449152    0.7570139 
C     1.9730804    3.0607395    2.1372059 
H     2.9565053    2.9922609    2.6330322 
H     1.8799884    2.2539902    1.3907502 
S     0.6316775    2.8089198    3.3960376 
C     0.6275170    4.3517245    0.4116350 
O     0.7442016    3.5681284   -0.5467737 
N    -0.4253480    5.1390513    0.6683277 
H    -0.3847524    5.7213112    1.5119204 
C    -1.6519068    5.2608970   -0.1797677 
H    -1.5804983    4.4314690   -0.9076212 
H    -2.5396264    5.0689482    0.4892982 
H    -1.6783420    6.2404850   -0.7421171 
H    -4.4817811    0.6798259   10.5784345 
C    -3.4787272    0.1946476   10.3397923 
H    -2.6713804    0.9506333   10.4121738 
H    -3.2739996   -0.6680331   11.0369506 
C    -3.6731667   -0.3261333    8.8769893 
O    -4.8198701   -0.3160894    8.3869900 
N    -2.5762207   -0.8273295    8.2755109 
H    -1.6647576   -0.5958803    8.6947003 
C    -2.5520436   -1.1323831    6.8171440 
H    -3.6024791   -0.9814514    6.5054829 
C    -1.6814638   -0.0668530    6.1243560 
H    -0.6292529   -0.0962408    6.4626202 
H    -1.6853716   -0.2327475    5.0310375 
H    -2.0647041    0.9567699    6.3085908 
H    -2.2507303   -2.1804537    6.5457461 
H    10.0478187    5.3488661    2.5931453 
C     9.5494034    6.2629896    3.0677031 
H    10.3772882    6.9660539    3.2513967 
H     8.8905123    6.7678167    2.3077944 
C     8.8586638    5.9609721    4.4016831 
O     8.8952877    6.8264028    5.2849615 
N     8.1981228    4.7921051    4.5792484 
H     8.0240980    4.1649489    3.7839692 
C     7.3605245    4.5637166    5.7693054 
H     6.3961511    5.0861543    5.6361545 
C     7.0878587    3.0625058    5.9317614 
H     8.0424594    2.5107077    5.9851459 
H     6.5044421    2.6772126    5.0772848 
S     6.1779019    2.7928675    7.5101712 
C     8.0835051    5.0843178    7.0279937 
O     9.2009495    4.6381930    7.3597246 
N     7.4456720    5.9876844    7.8034302 
C     6.0698483    6.5043001    7.6438388 
H     5.3635592    5.6730253    7.4856431 
H     6.0131227    7.1964605    6.7815317 
C     5.8454603    7.2375835    8.9708753 
H     5.5253329    6.5156202    9.7467685 
H     5.0641975    8.0081867    8.8777574 
C     7.2363506    7.8121885    9.2902814 
H     7.3824641    8.0858272   10.3492394 
H     7.4365434    8.6998801    8.6643797 
C     8.1985241    6.6787619    8.8605072 
H     9.1444569    7.0655213    8.4504065 
C     8.5887455    5.7820431   10.0330989 
O     9.4661261    6.1518895   10.8360487 
N     7.9071047    4.6247270   10.1506168 
H     7.1926885    4.3992741    9.4428262 
C     8.1837131    3.6492337   11.1942524 
H     8.9844753    4.0858968   11.8185297 
H     7.2825068    3.5058307   11.8461836 
C     8.7294547    2.3228613   10.6333180 
O     8.9681053    1.3539380   11.3672673 
N     8.9447266    2.3081400    9.2922899 
H     8.8287992    3.1781378    8.7572095 
C     9.5480030    1.1872628    8.5887275 
H     9.4677950    1.4146842    7.5115357 
H    10.6527327    1.0917453    8.8246724 
C     8.8155975   -0.1554244    8.8222751 
O     9.4489876   -1.2262197    8.9574136 
N     7.4815624   -0.1045166    8.8063715 
H     7.0196575    0.7774713    8.5266781 
C     6.6233562   -1.2836455    9.0585311 
H     7.2420095   -2.0024348    9.6268028 
H     5.7904376   -0.9240111    9.6958249 
H     6.2195248   -1.7845034    8.1375435 
Fe    1.4418220    2.4166051    8.0488063 
Fe    1.6649959    3.0676009    5.3533975 
Fe    2.2684619    4.9968208    7.2367504 
Fe    3.9386656    2.8132149    6.9903906 
S     3.4828700    4.3949237    5.3116112 
S     3.0641559    3.6980233    9.0100023 
S     2.4860970    1.1610027    6.4084613 
S     0.2135775    4.0572593    6.9127491 
