# Supplementary material for: Benchmark Study of Redox Potential Calculations for Iron–Sulfur Clusters in Proteins
Source: Inorg Chem. 2022 Apr 11;61(16):5991–6007. doi: 10.1021/acs.inorgchem.1c03422 (PMC9044450; doi:10.1021/acs.inorgchem.1c03422)
Supplement: Supplementary file 2 — ic1c03422_si_002.zip [file ic1c03422_si_002.zip › xyz/4Fd2-Int-FF15IPQ-Free-Red]

146
Energy = -11609.4874331874
H     3.9359457   -2.0546092   14.0032912 
C     4.6144458   -1.0755330   13.9784263 
H     4.7584522   -0.8089681   15.0408435 
H     5.6269184   -1.3971999   13.6219770 
C     3.9039422    0.1039834   13.3235920 
O     3.8846306    1.2020512   13.9237692 
N     3.2220462   -0.1171353   12.1654882 
H     3.2850886   -1.0402268   11.7129971 
C     2.4382848    0.8946244   11.4253158 
H     3.0997713    1.4714104   10.7562822 
C     1.3738041    0.1664755   10.5754520 
H     0.7617024   -0.4497307   11.2609833 
H     1.8733333   -0.5014944    9.8502284 
S     0.2167126    1.2926251    9.6692893 
C     1.7574709    1.8807059   12.3778559 
O     1.0315464    1.4655190   13.2999049 
N     1.9744669    3.1720871   12.0500700 
H     2.5651970    3.3418851   11.2144846 
C     1.5272663    4.3636645   12.7656252 
H     1.1910417    4.0658255   13.7699821 
H     2.4312348    5.0571686   12.8693097 
C     0.3294357    5.0922830   12.1027785 
O    -0.2197295    6.0561140   12.6567335 
N    -0.0285889    4.6257852   10.8807354 
H     0.3886187    3.7510326   10.5280814 
C    -1.1246899    5.2034859   10.0992026 
H    -1.0837941    4.6624100    9.1324446 
C    -2.5005554    5.0198363   10.7330230 
H    -2.6944510    3.9393094   10.8247196 
H    -2.5354509    5.4910887   11.7287524 
H    -3.2782614    5.4821656   10.0998240 
C    -0.8524547    6.6702114    9.7286751 
O    -1.6915125    7.5717750    9.8452057 
N     0.3489340    6.9102273    9.1489517 
H     1.0095782    6.1359249    8.9909962 
C     0.5852581    8.1716398    8.4714341 
H     0.1896737    8.9770255    9.1147956 
C     2.0900113    8.3880537    8.2601895 
H     2.5977428    8.3374570    9.2417863 
H     2.2453297    9.3970881    7.8385395 
S     2.8560445    7.2050581    7.0743023 
C    -0.1845355    8.3133213    7.1352708 
O    -0.4559417    9.4554543    6.7142475 
N    -0.4882247    7.1775647    6.4803789 
H    -0.1471771    6.2885871    6.8850996 
C    -1.1470883    7.0488979    5.1792489 
H    -1.4392686    5.9844907    5.0961422 
H    -2.1037870    7.6473953    5.0702339 
C    -0.2270217    7.3321980    3.9696827 
O    -0.6790112    7.4041037    2.8195091 
N     1.1040431    7.4385261    4.2233629 
H     1.4993399    7.3767084    5.1809740 
C     1.9821491    7.8408712    3.1347768 
H     1.5569699    8.7269251    2.6252183 
H     2.9719565    8.1425048    3.5507245 
C     2.1154863    6.7863363    2.0218376 
O     2.4785490    7.1157023    0.8828155 
N     1.8154868    5.5169484    2.3739874 
H     1.5116278    5.3053823    3.3334983 
C     1.8331658    4.4091438    1.4376872 
H     2.7251075    4.5223336    0.7919189 
C     1.9577611    3.0803078    2.2078328 
H     2.9471606    3.0143836    2.6932311 
H     1.8490229    2.2527744    1.4863187 
S     0.6300933    2.9079979    3.4929192 
C     0.6493773    4.3600451    0.4312653 
O     0.7745918    3.5909958   -0.5397700 
N    -0.4119565    5.1372292    0.6883330 
H    -0.3855123    5.7037678    1.5434963 
C    -1.6355276    5.2542488   -0.1636520 
H    -1.5547757    4.4281509   -0.8951191 
H    -2.5251153    5.0516352    0.5007452 
H    -1.6692147    6.2363290   -0.7231932 
H    -4.4230235    0.7318166   10.5410480 
C    -3.4317578    0.2129726   10.3302636 
H    -2.5947667    0.9352391   10.4101360 
H    -3.2874373   -0.6491874   11.0421740 
C    -3.6207501   -0.3251456    8.8727030 
O    -4.7725645   -0.3387120    8.3878719 
N    -2.5213728   -0.8129854    8.2672702 
H    -1.6074741   -0.5799172    8.6841955 
C    -2.5112154   -1.1301722    6.8097745 
H    -3.5607996   -0.9589100    6.5051563 
C    -1.6240932   -0.0851471    6.1065234 
H    -0.5686706   -0.1348468    6.4307186 
H    -1.6451848   -0.2503494    5.0132071 
H    -1.9812881    0.9475848    6.2916106 
H    -2.2378389   -2.1871598    6.5365928 
H     9.9542019    5.4007742    2.5408889 
C     9.4476988    6.3232358    2.9965136 
H    10.2580005    7.0517412    3.1557964 
H     8.7720579    6.8051150    2.2389276 
C     8.7946353    6.0350519    4.3504635 
O     8.8066681    6.9252079    5.2081035 
N     8.2056186    4.8373599    4.5761344 
H     8.0148934    4.1968290    3.7958461 
C     7.4299523    4.6021526    5.8033951 
H     6.4360980    5.0743517    5.7011200 
C     7.2273020    3.0947422    6.0062849 
H     8.2097300    2.5899902    6.0496671 
H     6.6535444    2.6724145    5.1619413 
S     6.3310552    2.8115145    7.5873642 
C     8.1864962    5.1938327    7.0061406 
O     9.3756307    4.8737228    7.2495777 
N     7.5111752    6.0174864    7.8302036 
C     6.0960879    6.4497622    7.7225175 
H     5.4364316    5.5812860    7.5609294 
H     5.9772854    7.1561430    6.8796502 
C     5.8610388    7.1353581    9.0719118 
H     5.5895001    6.3788373    9.8323170 
H     5.0374267    7.8643603    9.0075715 
C     7.2250200    7.7742808    9.3854970 
H     7.3776942    8.0221605   10.4502779 
H     7.3670281    8.6898925    8.7844376 
C     8.2409884    6.7118186    8.8986278 
H     9.1571947    7.1657797    8.4932475 
C     8.6932962    5.7925357   10.0315532 
O     9.5967222    6.1588744   10.8078327 
N     8.0245910    4.6263977   10.1583176 
H     7.2848291    4.3968582    9.4741644 
C     8.3326791    3.6628146   11.2054657 
H     9.1468179    4.1122220   11.8027861 
H     7.4552948    3.5163189   11.8877537 
C     8.8791935    2.3335104   10.6559032 
O     9.1843179    1.3924201   11.4013069 
N     9.0327807    2.2865294    9.3091489 
H     8.7751205    3.1084862    8.7574310 
C     9.6158309    1.1617301    8.5976664 
H     9.5052961    1.3808838    7.5218905 
H    10.7247415    1.0778087    8.8101296 
C     8.8899037   -0.1823885    8.8417732 
O     9.5300151   -1.2470035    9.0019820 
N     7.5591256   -0.1336123    8.7940875 
H     7.1005330    0.7517654    8.5070889 
C     6.6925078   -1.3095503    9.0305736 
H     7.3081408   -2.0444964    9.5809764 
H     5.8714913   -0.9522511    9.6797192 
H     6.2781101   -1.7887000    8.1031140 
Fe    1.5767638    2.4190249    8.1159097 
Fe    1.7594418    3.0945274    5.4385124 
Fe    2.4159550    5.0066329    7.3209073 
Fe    4.0613280    2.8293157    7.0419911 
S     3.6053428    4.4065159    5.3607260 
S     3.2047759    3.6958584    9.0849989 
S     2.5926890    1.1670952    6.4509878 
S     0.3157089    4.0763854    7.0279261 
