# Supplementary material for: Benchmark Study of Redox Potential Calculations for Iron–Sulfur Clusters in Proteins
Source: Inorg Chem. 2022 Apr 11;61(16):5991–6007. doi: 10.1021/acs.inorgchem.1c03422 (PMC9044450; doi:10.1021/acs.inorgchem.1c03422)
Supplement: Supplementary file 2 — ic1c03422_si_002.zip [file ic1c03422_si_002.zip › xyz/4Fd2-large-FF14SB-Fix-OX]

293
Energy = -15247.5960301341
H     2.7208414   -5.0542037    5.6444941 
C     2.7840030   -4.2620647    6.4752183 
H     3.7235186   -3.7049799    6.3104633 
C     1.5350135   -3.3268043    6.4224392 
H     0.6422630   -3.9669737    6.5679300 
C     1.5882125   -2.3256910    7.5919352 
H     2.4980447   -1.6991582    7.5488763 
H     0.7081997   -1.6595760    7.5459078 
H     1.5759826   -2.8451316    8.5700442 
C     1.3873708   -2.5774445    5.0888462 
H     2.2569229   -1.9198709    4.9007530 
H     1.2723989   -3.2692603    4.2289938 
H     0.4838045   -1.9412635    5.1309592 
C     2.7730313   -5.0246372    7.8043435 
O     1.8298181   -5.7886381    8.0948922 
N     3.7742333   -4.7238406    8.6688707 
H     4.5732762   -4.1352016    8.3601793 
C     3.7071666   -5.1190112   10.0785526 
H     3.2426365   -6.1169733   10.1452411 
H     4.7265834   -5.1654046   10.4990682 
C     2.8539489   -4.0980607   10.8401072 
O     3.2722280   -3.0503604   11.3528896 
N     1.5485400   -4.4444327   10.8683646 
H     1.2651424   -5.3103296   10.3890901 
C     0.5409964   -3.5380278   11.3904716 
H     0.5818541   -2.5520975   10.8943393 
H    -0.4308973   -4.0059868   11.1935477 
C     0.6547613   -3.2715999   12.8907808 
O     0.1103976   -2.2980483   13.4197028 
N     1.3902379   -4.1492024   13.6198244 
H     1.8574482   -4.9496393   13.1810968 
C     1.6495480   -3.7889528   14.9938779 
H     0.7096153   -3.7182211   15.5659687 
H     2.3435303   -4.5251442   15.4611161 
C     2.3419410   -2.4258029   15.0972012 
O     2.1705535   -1.6801446   16.0729743 
N     3.2205035   -2.1873646   14.1174416 
H     3.2866656   -2.8248582   13.3130003 
C     4.1451491   -1.0789820   14.1755256 
H     4.2794039   -0.7844526   15.2286260 
H     5.0728362   -1.4974973   13.7699564 
C     3.6910258    0.1697147   13.3820253 
O     4.0387698    1.2948970   13.7681578 
N     2.9263689   -0.0787713   12.2941573 
H     2.8061815   -1.0545365   12.0004363 
C     2.3090557    0.9436660   11.4415907 
H     3.0807664    1.4252172   10.8117508 
C     1.2771976    0.2798578   10.5149670 
H     0.5612322   -0.2910729   11.1344810 
H     1.7969929   -0.3909379    9.8071041 
S     0.2828815    1.5139300    9.5756130 
C     1.5934478    1.9952164   12.3056291 
O     0.8042198    1.6721894   13.1983797 
N     1.8832580    3.2655451   11.9452942 
H     2.5351888    3.4081680   11.1604256 
C     1.4735539    4.4496452   12.6759686 
H     1.0276231    4.0846719   13.6177123 
C     2.7507830    5.3134234   12.9422199 
H     3.5958465    4.7259209   12.5340605 
C     2.7977965    6.6869877   12.2475546 
H     2.0347457    7.3924553   12.6163149 
H     3.7943925    7.1524860   12.3644354 
H     2.6371622    6.5629079   11.1604078 
H     2.9492209    5.3926141   14.0374685 
C     0.3505342    5.2583662   11.9933729 
O    -0.1098929    6.2690639   12.5412986 
N    -0.0448960    4.7981651   10.7783582 
H     0.2832018    3.8625438   10.4902608 
C    -1.1717776    5.3686820   10.0334128 
H    -1.2951188    4.7022862    9.1566967 
C    -2.4805374    5.4173559   10.8289168 
H    -2.6583805    4.4347130   11.2909797 
H    -2.4200615    6.1859486   11.6171133 
H    -3.3227405    5.6586047   10.1590692 
C    -0.8400877    6.7504682    9.4490546 
O    -1.7081151    7.6022316    9.2463009 
N     0.4524408    6.9719383    9.0689581 
H     1.1745534    6.2812897    9.2978683 
C     0.8122878    8.2619562    8.4977274 
H     0.4620742    9.0607803    9.1785885 
C     2.3350344    8.4007880    8.3471881 
H     2.8193047    8.1955187    9.3194558 
H     2.5668964    9.4452832    8.0713124 
S     3.0729676    7.3501037    7.0248445 
C     0.1259198    8.5228696    7.1400586 
O     0.0074973    9.6919688    6.7208628 
N    -0.2376572    7.4172097    6.4549355 
H     0.0001300    6.5201655    6.9017261 
C    -0.9074196    7.3124377    5.1625361 
H    -1.3171950    6.2858251    5.1127287 
H    -1.7990754    8.0029543    5.0536052 
C     0.0165675    7.4357093    3.9392853 
O    -0.4437444    7.3627235    2.7907246 
N     1.3466492    7.5598532    4.1743036 
H     1.7344123    7.6120004    5.1371217 
C     2.2228157    7.8582298    3.0478387 
H     1.7947156    8.7110552    2.4865201 
C     3.6234834    8.2568925    3.5420974 
H     4.0923760    7.4100135    4.0808698 
H     4.2360811    8.4873783    2.6457519 
O     3.5940069    9.3583632    4.4383322 
H     2.7528882    9.8895087    4.3464778 
C     2.2927007    6.7321011    2.0025354 
O     2.5096806    6.9993980    0.8178366 
N     2.1506754    5.4574906    2.4471652 
H     1.9452469    5.2534687    3.4317897 
C     2.2063106    4.3467960    1.5087176 
H     3.0561079    4.5219371    0.8235745 
C     2.4428498    3.0264460    2.2603626 
H     3.4293618    3.0447202    2.7561817 
H     2.4200241    2.1947609    1.5339087 
S     1.1179309    2.7028611    3.5078590 
C     0.9732197    4.2411134    0.5736440 
O     1.0943192    3.6581729   -0.5148239 
N    -0.1752351    4.7451836    1.0670967 
H    -0.0958308    5.3424870    1.8957242 
C    -1.4309826    4.8549503    0.2930201 
H    -1.4999808    3.9407804   -0.3257180 
C    -2.5948482    4.9230648    1.3080470 
H    -2.4876603    5.8476979    1.9125514 
H    -3.5894236    5.0395548    0.7788292 
C    -2.6439104    3.7075619    2.2517767 
H    -2.7695102    2.7686872    1.6798340 
H    -1.6944600    3.6136494    2.8119274 
H    -3.4621839    3.7776310    2.9927051 
H    -1.3907780    5.7302761   -0.3821106 
H    -1.4880428    0.1335168    0.0153153 
C    -0.6880441    0.7758615    0.4776262 
H    -0.6288795    1.7138289   -0.1028632 
H    -0.9704992    1.0210546    1.5187366 
C     0.6386157    0.0437334    0.4582110 
C     1.0452946   -0.7866923    1.5211426 
H     0.4138262   -0.8741645    2.4142880 
C     2.2588691   -1.4886536    1.4526299 
H     2.5660568   -2.1182222    2.2965228 
C     3.0866593   -1.3716471    0.3240156 
H     4.0348867   -1.9210755    0.2665993 
C     2.7014087   -0.5269782   -0.7283884 
H     3.3512605   -0.4078258   -1.6060305 
C     1.4915527    0.1754089   -0.6524428 
H     1.1763487    0.8498392   -1.4516362 
H    -4.5546961    0.7069389   10.3030701 
C    -3.5269578    0.3348319    9.9987115 
H    -2.7787617    1.0865722   10.3075446 
C    -3.2397860   -1.0403177   10.6291156 
H    -3.8773455   -1.7954827   10.1306068 
H    -2.1922763   -1.2728082   10.3566340 
C    -3.3990316   -1.1590858   12.1545937 
H    -4.4438277   -0.9436804   12.4401464 
H    -3.2296145   -2.2209266   12.4259910 
C    -2.4300353   -0.2731204   12.9455149 
H    -1.3890798   -0.5542604   12.6972735 
H    -2.5459171    0.8027826   12.7251433 
H    -2.5650145   -0.3958800   14.0515950 
C    -3.6488943    0.2197015    8.4714196 
O    -4.7352440   -0.1317163    7.9753203 
N    -2.5346617    0.4717253    7.7713308 
H    -1.6600610    0.6593271    8.2786517 
C    -2.4442917    0.1592586    6.3320548 
H    -3.3938815    0.4987216    5.8908465 
C    -1.2760747    0.9196894    5.7005554 
H    -0.3015236    0.6063415    6.1258805 
H    -1.2416190    0.7173280    4.6124634 
H    -1.3672047    2.0153590    5.8369676 
H    -2.3506313   -0.9338315    6.1925852 
H     7.4539710    3.4527974   -1.0071984 
C     6.7337859    3.4488967   -0.1237098 
H     6.5240600    4.5090053    0.0969768 
C     5.4372964    2.6916673   -0.4586494 
H     5.6197691    1.6310177   -0.7092406 
H     4.7666984    2.7219338    0.4190251 
H     4.9085072    3.1660123   -1.3056592 
C     7.4942636    2.8940925    1.0869434 
O     7.5807160    3.5244816    2.1474309 
N     8.1058087    1.6925941    0.9206195 
H     8.0014820    1.1736770    0.0380825 
C     8.8928596    1.1287657    1.9993172 
H     8.2705985    0.8297640    2.8635620 
H     9.4327594    0.2416033    1.6243463 
C     9.9498970    2.0808475    2.5590315 
O    10.1529554    2.1572803    3.7781977 
N    10.7038362    2.7643422    1.6664420 
H    10.5507545    2.6389150    0.6569529 
C    11.7659043    3.6157996    2.1485022 
H    12.3846053    3.0920780    2.8969506 
H    12.4261752    3.9500639    1.3181254 
C    11.2954866    4.8925576    2.8570961 
O    12.1187784    5.4810692    3.5735411 
N    10.0358592    5.2730793    2.6074333 
H     9.4839391    4.6885540    1.9708591 
C     9.3735153    6.4455776    3.1834705 
H    10.1109050    7.2471980    3.3337615 
H     8.6317046    6.8018821    2.4304061 
C     8.7450967    6.1453839    4.5535267 
O     8.6302765    7.0201436    5.4197148 
N     8.3100095    4.8702066    4.7456779 
H     8.2795835    4.2169009    3.9560198 
C     7.5290036    4.5333968    5.9337261 
H     6.5390933    5.0196263    5.8742293 
C     7.3307275    3.0179683    6.0165458 
H     8.3084789    2.5100864    6.0190034 
H     6.7515580    2.6574097    5.1493332 
S     6.4774731    2.5228427    7.5760948 
C     8.2766982    5.0169352    7.1797755 
O     9.4138779    4.5831148    7.4737097 
N     7.6463293    5.8712465    8.0110125 
C     6.3033608    6.4689650    7.8726967 
H     5.5593324    5.7039428    7.6001228 
H     6.3151896    7.2597019    7.0971329 
C     6.0685856    7.0448256    9.2714697 
H     5.7093246    6.2427141    9.9453283 
H     5.3156725    7.8473931    9.2719122 
C     7.4685538    7.5326557    9.6834712 
H     7.6061832    7.6555734   10.7713757 
H     7.7007768    8.4969964    9.1987159 
C     8.4233598    6.4548827    9.1069701 
H     9.3594097    6.8936882    8.7230178 
C     8.8317078    5.4169093   10.1448773 
O     9.7656762    5.6542256   10.9309793 
N     8.0818750    4.2859189   10.2079351 
H     7.3889155    4.0974206    9.4655846 
C     8.3620899    3.2541184   11.1955507 
H     9.1868446    3.6695645   11.8040567 
C     7.1402501    2.9669706   12.1105414 
H     7.4553960    2.1992817   12.8397538 
H     6.9242222    3.9052223   12.7002652 
C     5.8965266    2.5135182   11.3451257 
H     6.1148475    1.6009521   10.7608723 
H     5.0724192    2.2907137   12.0454741 
H     5.5428397    3.2775656   10.6273125 
C     8.9658074    1.9660770   10.5918901 
O     9.1207123    0.9659247   11.3069214 
N     9.3344226    2.0439505    9.2917301 
H     9.1905272    2.9277702    8.7874991 
C     9.9912425    0.9551326    8.5599979 
H     9.7950243    1.1447946    7.4873930 
C    11.5095882    0.9130150    8.7932882 
H    11.7134845    0.8356537    9.8764557 
H    11.8984795   -0.0006135    8.3097260 
C    12.2256646    2.1408441    8.1938582 
H    11.8104058    3.0743710    8.6167776 
H    13.2993707    2.0955148    8.4559992 
C    12.1203165    2.1353892    6.6681586 
O    12.6287087    1.2224498    5.9855163 
N    11.4281906    3.1518724    6.1075526 
H    10.8010170    3.7600185    6.6615237 
H    11.1674226    3.0241752    5.1221503 
C     9.3109935   -0.3992410    8.8458993 
O     9.9724021   -1.3939783    9.2062153 
N     7.9887025   -0.4209633    8.5857363 
H     7.5296702    0.4358863    8.2366445 
C     7.1750576   -1.6067630    8.8810278 
H     7.8945667   -2.2611738    9.3754495 
C     6.0429614   -1.2564745    9.8427056 
H     5.5377259   -2.1634664   10.2030499 
H     6.4257888   -0.6975717   10.7166821 
S     4.7436694   -0.1604268    9.0980235 
H     4.7684478   -0.7203305    7.8596205 
H     6.8275322   -2.1951392    8.0106393 
H     5.9754873   -1.4428366    4.2771400 
C     5.2012541   -0.6804962    4.6078503 
H     4.2532669   -1.2179041    4.8096152 
H     5.5232680   -0.2322898    5.5651669 
C     4.9616331    0.4873079    3.6330081 
H     4.5027262    0.1870188    2.6701493 
H     4.2754151    1.2202058    4.1002439 
H     5.9070288    1.0225843    3.4087297 
Fe    1.6720160    2.6898243    8.2127239 
Fe    2.6181942    5.1561787    7.2949927 
Fe    2.0623219    3.0526704    5.5170082 
Fe    4.2745056    2.9499422    7.2132887 
S     3.9487096    4.4045082    5.5192393 
S     3.3876903    4.0703596    9.1134189 
S     2.7221479    1.2595642    6.7254884 
S     0.5272252    4.1577933    6.9375528 
O     8.9761412    0.1505773    5.3799147 
H     9.5184221    0.8159620    4.8839890 
H     9.4208797   -0.7182212    5.2585251 
O     1.8723193   12.3573784    9.7733081 
H     1.1606786   12.1173343    9.1159383 
H     1.7313841   11.7338537   10.5404095 
O     1.8464666   10.2647783   11.6418237 
H     2.7965011    9.9901992   11.4834447 
H     1.7452474   10.2331550   12.6366901 
O    -0.3863349   11.9540860    8.2375976 
H    -0.2955230   11.0638382    7.7812493 
H    -0.6264067   12.5660696    7.4996786 
O     4.5666030    9.6319551   11.2703762 
H     5.2894610    9.4360943   11.9203574 
H     5.0226961    9.8574321   10.4122191 
O     5.0254102   10.6712495    6.4795570 
H     5.4971775   11.0664373    5.6902332 
H     4.5453487    9.9195670    6.0556192 
