# Supplementary material for: Benchmark Study of Redox Potential Calculations for Iron–Sulfur Clusters in Proteins
Source: Inorg Chem. 2022 Apr 11;61(16):5991–6007. doi: 10.1021/acs.inorgchem.1c03422 (PMC9044450; doi:10.1021/acs.inorgchem.1c03422)
Supplement: Supplementary file 2 — ic1c03422_si_002.zip [file ic1c03422_si_002.zip › xyz/4Fd2-large-FF14SB-Fix-Red]

293
Energy = -15247.3207320903
H     2.7204050   -5.0540557    5.6455403 
C     2.7828459   -4.2587264    6.4801960 
H     3.7227531   -3.7018139    6.3156268 
C     1.5357900   -3.3204633    6.4262415 
H     0.6424184   -3.9602397    6.5726288 
C     1.5929601   -2.3157688    7.5929860 
H     2.4997850   -1.6854769    7.5453332 
H     0.7139335   -1.6482114    7.5479411 
H     1.5839852   -2.8326580    8.5728587 
C     1.3914651   -2.5737906    5.0909223 
H     2.2603321   -1.9147904    4.9056283 
H     1.2793203   -3.2694164    4.2325328 
H     0.4888262   -1.9360875    5.1301012 
C     2.7723241   -5.0218509    7.8056144 
O     1.8344139   -5.7971133    8.0944686 
N     3.7721127   -4.7184219    8.6720830 
H     4.5612728   -4.1135681    8.3681979 
C     3.7054688   -5.1135634   10.0805025 
H     3.2374057   -6.1102283   10.1451677 
H     4.7258792   -5.1635763   10.4997972 
C     2.8564587   -4.0953514   10.8506956 
O     3.2809381   -3.0626762   11.3870630 
N     1.5473662   -4.4333516   10.8676132 
H     1.2627976   -5.2820027   10.3601590 
C     0.5378789   -3.5310452   11.3939800 
H     0.5749921   -2.5394205   10.9069949 
H    -0.4318346   -4.0034740   11.1945034 
C     0.6419419   -3.2796260   12.8979612 
O     0.0725806   -2.3288999   13.4404977 
N     1.3930373   -4.1508902   13.6209073 
H     1.8909271   -4.9255676   13.1709167 
C     1.6529077   -3.7871158   14.9929776 
H     0.7119219   -3.7149954   15.5634308 
H     2.3448111   -4.5246641   15.4609972 
C     2.3471018   -2.4231857   15.0993794 
O     2.1849029   -1.6887570   16.0874732 
N     3.2140365   -2.1779047   14.1138868 
H     3.2605437   -2.7987622   13.2935888 
C     4.1419026   -1.0709309   14.1658084 
H     4.2731983   -0.7720267   15.2178365 
H     5.0714025   -1.4948798   13.7667829 
C     3.6915879    0.1815293   13.3707757 
O     4.0400845    1.2995935   13.7778389 
N     2.9359294   -0.0597161   12.2769696 
H     2.8278066   -1.0329538   11.9719810 
C     2.2950289    0.9576539   11.4271518 
H     3.0502498    1.4356914   10.7751947 
C     1.2373330    0.2927367   10.5302352 
H     0.5312623   -0.2651593   11.1745348 
H     1.7424780   -0.3955808    9.8271361 
S     0.2572438    1.5292006    9.5743344 
C     1.6025971    2.0107352   12.3026823 
O     0.8429213    1.6856167   13.2239305 
N     1.8852026    3.2769264   11.9343654 
H     2.4814353    3.4258243   11.0999109 
C     1.4734671    4.4565331   12.6667822 
H     1.0295747    4.0862970   13.6075786 
C     2.7488275    5.3221323   12.9383351 
H     3.5933518    4.7393844   12.5236973 
C     2.7910189    6.6985609   12.2481580 
H     2.0168182    7.3952174   12.6113469 
H     3.7831195    7.1724753   12.3771400 
H     2.6424597    6.5713827   11.1598970 
H     2.9484035    5.3954858   14.0357558 
C     0.3459133    5.2625282   11.9886132 
O    -0.1242657    6.2640548   12.5524215 
N    -0.0474248    4.8093964   10.7747215 
H     0.3022606    3.8889412   10.4576388 
C    -1.1604346    5.3883323   10.0191890 
H    -1.2622947    4.7368936    9.1282935 
C    -2.4787676    5.4164984   10.7990935 
H    -2.6592261    4.4214636   11.2330519 
H    -2.4279887    6.1641407   11.6084913 
H    -3.3140503    5.6747110   10.1265701 
C    -0.8289240    6.7805111    9.4620029 
O    -1.7024142    7.6368699    9.2841619 
N     0.4598751    7.0134209    9.0921395 
H     1.1681478    6.2761698    9.1962742 
C     0.8038972    8.2957743    8.4986374 
H     0.4361882    9.0935349    9.1713371 
C     2.3259364    8.4589052    8.3467825 
H     2.8051064    8.2396897    9.3190094 
H     2.5374190    9.5148816    8.0985195 
S     3.0762767    7.4379357    7.0099184 
C     0.1176366    8.5382082    7.1393701 
O    -0.0171878    9.7102267    6.7195930 
N    -0.2338165    7.4308967    6.4564872 
H     0.0267489    6.5232926    6.8846095 
C    -0.8977697    7.3229296    5.1620648 
H    -1.2897194    6.2894169    5.1093336 
H    -1.7958975    8.0060420    5.0535172 
C     0.0245636    7.4666629    3.9383963 
O    -0.4385752    7.4019861    2.7883579 
N     1.3506126    7.6051008    4.1759752 
H     1.7433360    7.6096026    5.1432789 
C     2.2391984    7.8749055    3.0509209 
H     1.8383130    8.7349004    2.4804501 
C     3.6453191    8.2406976    3.5496198 
H     4.0363141    7.4252909    4.1930110 
H     4.2985221    8.3331337    2.6588485 
O     3.6754054    9.4633530    4.2797935 
H     2.7679876    9.8727404    4.3400479 
C     2.2854442    6.7434860    2.0080814 
O     2.4830559    7.0110029    0.8171246 
N     2.1429170    5.4726814    2.4532758 
H     1.9983010    5.2572285    3.4483481 
C     2.2072881    4.3603332    1.5170662 
H     3.0641335    4.5312067    0.8382395 
C     2.4262932    3.0443440    2.2851473 
H     3.4045305    3.0798041    2.7979746 
H     2.4284818    2.2106650    1.5597384 
S     1.0856988    2.7335923    3.5150411 
C     0.9841111    4.2624226    0.5715416 
O     1.1117673    3.7057979   -0.5326191 
N    -0.1718022    4.7460193    1.0674849 
H    -0.1023440    5.3048079    1.9233806 
C    -1.4260063    4.8548175    0.2943001 
H    -1.4963124    3.9400568   -0.3245448 
C    -2.5909152    4.9215474    1.3089549 
H    -2.4817317    5.8449161    1.9149829 
H    -3.5881588    5.0392487    0.7791493 
C    -2.6400556    3.7042011    2.2502612 
H    -2.7807620    2.7680951    1.6766169 
H    -1.6843572    3.5995212    2.7982388 
H    -3.4486587    3.7801642    3.0014210 
H    -1.3887790    5.7299784   -0.3815376 
H    -1.4864134    0.1340482    0.0157374 
C    -0.6835550    0.7765407    0.4780086 
H    -0.6203296    1.7133500   -0.1040371 
H    -0.9610451    1.0277307    1.5188570 
C     0.6397187    0.0375444    0.4589778 
C     1.0431617   -0.7906239    1.5250150 
H     0.4166469   -0.8647126    2.4226373 
C     2.2525349   -1.4997325    1.4574089 
H     2.5598413   -2.1221469    2.3064496 
C     3.0798329   -1.3914834    0.3275752 
H     4.0278447   -1.9421366    0.2741597 
C     2.6998957   -0.5465253   -0.7264975 
H     3.3549573   -0.4276747   -1.6009154 
C     1.4936772    0.1628494   -0.6516927 
H     1.1852535    0.8430862   -1.4487570 
H    -4.5541673    0.7090954   10.3022126 
C    -3.5234876    0.3407457    9.9963310 
H    -2.7744151    1.0938624   10.3004296 
C    -3.2308459   -1.0328132   10.6262775 
H    -3.8648556   -1.7903230   10.1262925 
H    -2.1819199   -1.2584275   10.3545959 
C    -3.3917679   -1.1549441   12.1512675 
H    -4.4383710   -0.9428897   12.4354489 
H    -3.2187382   -2.2168060   12.4220868 
C    -2.4267078   -0.2676449   12.9452641 
H    -1.3845963   -0.5433369   12.6967851 
H    -2.5427764    0.8080017   12.7252536 
H    -2.5638407   -0.3941412   14.0516274 
C    -3.6478877    0.2199675    8.4697038 
O    -4.7378956   -0.1410807    7.9797012 
N    -2.5348811    0.4691386    7.7728984 
H    -1.6629211    0.6880816    8.2803256 
C    -2.4385683    0.1622635    6.3323605 
H    -3.3864161    0.5048507    5.8879107 
C    -1.2649278    0.9220709    5.7099005 
H    -0.2931201    0.6076347    6.1388725 
H    -1.2257778    0.7238954    4.6211442 
H    -1.3512257    2.0168391    5.8505827 
H    -2.3477543   -0.9321709    6.1926545 
H     7.4540909    3.4529622   -1.0057184 
C     6.7349145    3.4492057   -0.1178526 
H     6.5249311    4.5093724    0.1022612 
C     5.4366741    2.6896654   -0.4384018 
H     5.6174460    1.6288616   -0.6902632 
H     4.7767718    2.7201089    0.4475745 
H     4.8955911    3.1638290   -1.2776661 
C     7.5071963    2.8997600    1.0877502 
O     7.6190562    3.5397261    2.1385684 
N     8.1067755    1.6913523    0.9242174 
H     7.9813336    1.1630650    0.0505261 
C     8.8928501    1.1265205    2.0029001 
H     8.2714850    0.8275456    2.8680462 
H     9.4327076    0.2405629    1.6256694 
C     9.9553038    2.0724708    2.5620821 
O    10.1750884    2.1315278    3.7778450 
N    10.7029840    2.7646694    1.6684758 
H    10.5317095    2.6584921    0.6601377 
C    11.7645029    3.6160903    2.1505283 
H    12.3811607    3.0909592    2.9000034 
H    12.4256405    3.9500030    1.3188819 
C    11.2980882    4.8972468    2.8568806 
O    12.1341596    5.4967631    3.5526479 
N    10.0345339    5.2672435    2.6210348 
H     9.4679359    4.6584292    2.0203075 
C     9.3668118    6.4386346    3.1940443 
H    10.1069382    7.2367501    3.3490163 
H     8.6301294    6.7988042    2.4350253 
C     8.7379938    6.1411121    4.5682023 
O     8.6406017    7.0255867    5.4264354 
N     8.3025626    4.8684009    4.7693863 
H     8.2520048    4.2187667    3.9787073 
C     7.5284009    4.5246218    5.9656331 
H     6.5294031    4.9918878    5.9036314 
C     7.3395990    3.0083189    6.0795738 
H     8.3195367    2.5032425    6.0662466 
H     6.7378683    2.6354607    5.2325890 
S     6.4962151    2.5864289    7.6686397 
C     8.2762685    5.0261348    7.2020074 
O     9.4221589    4.6064621    7.4962970 
N     7.6474579    5.8884513    8.0229913 
C     6.2947289    6.4692001    7.8900490 
H     5.5588289    5.6962915    7.6154101 
H     6.2959387    7.2629589    7.1180080 
C     6.0547010    7.0341857    9.2924480 
H     5.6901881    6.2253597    9.9544072 
H     5.2994319    7.8351376    9.2919937 
C     7.4513603    7.5226971    9.7178303 
H     7.5852598    7.6249853   10.8091177 
H     7.6820728    8.4969432    9.2525663 
C     8.4161650    6.4613956    9.1268460 
H     9.3507093    6.9118346    8.7523135 
C     8.8302043    5.4141649   10.1531281 
O     9.7685827    5.6509551   10.9391809 
N     8.0819745    4.2843771   10.2123181 
H     7.3958985    4.0795081    9.4588053 
C     8.3638833    3.2546776   11.2013922 
H     9.1841614    3.6731960   11.8144168 
C     7.1378275    2.9649209   12.1102192 
H     7.4520201    2.1976451   12.8414994 
H     6.9232565    3.9045633   12.7002944 
C     5.8957224    2.5124508   11.3409472 
H     6.1125002    1.5933630   10.7664214 
H     5.0667695    2.2999802   12.0390108 
H     5.5458795    3.2682588   10.6124311 
C     8.9797216    1.9708302   10.6023245 
O     9.1583693    0.9764558   11.3222546 
N     9.3422184    2.0477884    9.3020171 
H     9.1411784    2.9121441    8.7835734 
C     9.9788512    0.9563433    8.5603757 
H     9.7746612    1.1531792    7.4908922 
C    11.4989291    0.9035598    8.7799680 
H    11.7087074    0.8127177    9.8610958 
H    11.8817398   -0.0059102    8.2826744 
C    12.2144736    2.1384972    8.1934715 
H    11.7931149    3.0651715    8.6256306 
H    13.2880703    2.0934653    8.4568998 
C    12.1129986    2.1504332    6.6674762 
O    12.6515480    1.2593649    5.9757137 
N    11.3950032    3.1544016    6.1197529 
H    10.7511412    3.7467979    6.6789032 
H    11.1375335    3.0297378    5.1331733 
C     9.2939683   -0.3965329    8.8448111 
O     9.9593784   -1.3962547    9.1953740 
N     7.9717264   -0.4103373    8.5959918 
H     7.5071798    0.4578233    8.2687917 
C     7.1613012   -1.6006910    8.8855034 
H     7.8826985   -2.2521443    9.3813475 
C     6.0227156   -1.2608838    9.8441223 
H     5.5339735   -2.1776436   10.2029053 
H     6.4036409   -0.7060885   10.7222362 
S     4.7124566   -0.1734770    9.1127205 
H     4.7842839   -0.6698409    7.8499949 
H     6.8204484   -2.1913200    8.0124937 
H     5.9755049   -1.4423396    4.2772089 
C     5.2013663   -0.6790387    4.6081696 
H     4.2537466   -1.2150001    4.8153470 
H     5.5230273   -0.2280651    5.5641172 
C     4.9561129    0.4888293    3.6347607 
H     4.5000229    0.1887284    2.6698993 
H     4.2666365    1.2155231    4.1052604 
H     5.8995596    1.0299120    3.4134421 
Fe    2.6338635    5.1953796    7.2808269 
Fe    4.2711961    2.9694260    7.2440696 
Fe    1.7186216    2.7252677    8.2648025 
Fe    2.0470065    3.1071697    5.5584482 
S     3.9618892    4.4499499    5.4903908 
S     3.3924487    4.1634483    9.1549063 
S     2.7315126    1.2826343    6.7454304 
S     0.5019368    4.2420719    6.9912224 
O     8.9955241    0.1115047    5.3763325 
H     9.5319297    0.7882663    4.8911325 
H     9.4381962   -0.7551249    5.2363374 
O     1.8653108   12.3904708    9.7871121 
H     1.1679970   12.1175090    9.1257124 
H     1.7343938   11.7674081   10.5577463 
O     1.8348401   10.3141469   11.6524414 
H     2.7778283   10.0210221   11.4861395 
H     1.7360847   10.2549092   12.6460530 
O    -0.3767907   11.9279436    8.2513622 
H    -0.2810329   11.0315309    7.7945574 
H    -0.5971748   12.5336503    7.5036806 
O     4.5668687    9.7545077   11.3216973 
H     5.2836586    9.4551617   11.9368895 
H     5.0039142    9.8869254   10.4357568 
O     4.9894282   10.7079464    6.4788144 
H     5.4578804   11.0695382    5.6718364 
H     4.5220711    9.9301122    6.0881896 
