# Supplementary material for: Benchmark Study of Redox Potential Calculations for Iron–Sulfur Clusters in Proteins
Source: Inorg Chem. 2022 Apr 11;61(16):5991–6007. doi: 10.1021/acs.inorgchem.1c03422 (PMC9044450; doi:10.1021/acs.inorgchem.1c03422)
Supplement: Supplementary file 2 — ic1c03422_si_002.zip [file ic1c03422_si_002.zip › xyz/4Fd2-large-FF14SB-Free-OX]

293
Energy = -15249.5254476130
H     2.6645370   -5.2812166    5.4892301 
C     2.6393008   -4.4211275    6.2385657 
H     3.4690125   -3.7467243    5.9719280 
C     1.2832352   -3.6719634    6.1812768 
H     0.4826522   -4.4237222    6.2781398 
C     1.1706319   -2.7007455    7.3721768 
H     1.9996302   -1.9720000    7.3921455 
H     0.2280443   -2.1406975    7.2865704 
H     1.1401916   -3.2488164    8.3334541 
C     1.1194127   -2.9235015    4.8520910 
H     1.9038767   -2.1514800    4.7335564 
H     1.1667563   -3.6112526    3.9829280 
H     0.1362188   -2.4213899    4.8237963 
C     2.8356800   -5.0522561    7.6063458 
O     2.1933079   -6.0484474    7.9831933 
N     3.6969653   -4.4144360    8.4454152 
H     4.1306572   -3.5222890    8.1436887 
C     3.6961106   -4.8418013    9.8301008 
H     3.3353987   -5.8825920    9.8139965 
H     4.7122454   -4.8571176   10.2706749 
C     2.7379962   -4.0132805   10.6946046 
O     3.0177101   -2.9078812   11.1966755 
N     1.5383434   -4.6013883   10.9049820 
H     1.3455320   -5.5357213   10.5141414 
C     0.5279662   -3.9055487   11.6812528 
H     0.3699420   -2.8925321   11.2660610 
H    -0.4421862   -4.4515121   11.6236498 
C     0.9215768   -3.6757904   13.1427192 
O     0.3669825   -2.7982419   13.8079590 
N     1.8962001   -4.4635165   13.6896259 
H     2.5026653   -5.0587349   13.1024557 
C     2.3175693   -4.0925378   15.0284637 
H     1.4066200   -3.8983147   15.6212138 
H     2.8921432   -4.9257383   15.5049142 
C     3.1234239   -2.7863632   15.1337543 
O     3.2555269   -2.2491521   16.2463369 
N     3.6307989   -2.3014651   13.9836679 
H     3.4488633   -2.7882354   13.0943296 
C     4.5135146   -1.1421039   13.9702145 
H     4.7672777   -0.9332919   15.0218308 
H     5.4519924   -1.4607067   13.4477194 
C     3.8803749    0.1629837   13.4188575 
O     4.1468472    1.2370518   13.9805941 
N     3.0412978    0.0319225   12.3626220 
H     2.9570996   -0.8950789   11.9281770 
C     2.3556512    1.1183832   11.6375342 
H     3.0568948    1.5753308   10.9151581 
C     1.2171617    0.4699483   10.8165872 
H     0.5583866   -0.0863358   11.5048430 
H     1.6923802   -0.2263993   10.1005875 
S     0.1448438    1.6242816    9.8702713 
C     1.8315495    2.2031641   12.5837384 
O     1.3500158    1.9336819   13.6944551 
N     1.9082156    3.4478160   12.0491230 
H     2.3594904    3.5413622   11.1240748 
C     1.5393831    4.6836856   12.7357322 
H     1.1470916    4.3665647   13.7159822 
C     2.8149838    5.5805693   12.8898365 
H     3.6654668    4.8744149   12.8406241 
C     2.9922910    6.6172543   11.7653689 
H     2.2385251    7.4241433   11.8173833 
H     3.9905059    7.0902496   11.8199172 
H     2.9247483    6.1314343   10.7709403 
H     2.8897782    6.0631126   13.8991435 
C     0.3819142    5.4551860   12.0525887 
O    -0.0288556    6.5180491   12.5491610 
N    -0.0922636    4.9164263   10.9017765 
H     0.2128259    3.9578842   10.6566223 
C    -1.2922076    5.3970666   10.2025601 
H    -1.4759054    4.6364219    9.4188934 
C    -2.5257239    5.5028121   11.1035343 
H    -2.7001026    4.5269042   11.5806306 
H    -2.3777726    6.2734935   11.8782337 
H    -3.4029464    5.7762193   10.4960275 
C    -1.0762783    6.7027456    9.4227302 
O    -2.0062641    7.4695654    9.1650054 
N     0.1611293    6.9582818    8.9148647 
H     0.9654002    6.3914764    9.2031914 
C     0.3586736    8.2185630    8.2099220 
H    -0.0183051    9.0412370    8.8473248 
C     1.8493493    8.4523569    7.9445011 
H     2.4085616    8.4050306    8.8967677 
H     1.9770179    9.4664240    7.5250605 
S     2.5584908    7.2752568    6.7252463 
C    -0.4220671    8.3230901    6.8805594 
O    -0.6277554    9.4551753    6.3911102 
N    -0.7664196    7.1833364    6.2578645 
H    -0.5198835    6.2985767    6.7274706 
C    -1.4218886    7.0610085    4.9557406 
H    -1.7430912    6.0058746    4.8748153 
H    -2.3559389    7.6879821    4.8320935 
C    -0.4953348    7.3184127    3.7481090 
O    -0.9417078    7.3387496    2.5908427 
N     0.8298264    7.4573930    3.9987934 
H     1.2204778    7.4264234    4.9634349 
C     1.7226852    7.7889621    2.8957593 
H     1.3002383    8.6491597    2.3414036 
C     3.1171013    8.1729239    3.4040447 
H     3.5405457    7.3447710    4.0072450 
H     3.7600173    8.3374692    2.5170717 
O     3.0956362    9.3462868    4.2080442 
H     2.1907847    9.7786426    4.2156191 
C     1.8304538    6.6775787    1.8403291 
O     2.1877064    6.9489187    0.6906432 
N     1.5444971    5.4257746    2.2597129 
H     1.2196910    5.2603024    3.2213194 
C     1.5165503    4.2892661    1.3590270 
H     2.4322622    4.3056553    0.7378928 
C     1.5181711    2.9914011    2.1875240 
H     2.4951578    2.8738247    2.6868393 
H     1.3563983    2.1305859    1.5178635 
S     0.1735585    2.9928275    3.4655388 
C     0.3526152    4.3120988    0.3316516 
O     0.4306586    3.5743262   -0.6643278 
N    -0.6822105    5.1183150    0.6182796 
H    -0.6078674    5.7257250    1.4436544 
C    -1.8898779    5.3098339   -0.2237423 
H    -1.9422237    4.4225910   -0.8829956 
C    -3.0683794    5.3260972    0.7815754 
H    -2.8582419    6.1020702    1.5452509 
H    -4.0297743    5.6470473    0.3106899 
C    -3.2618528    3.9672009    1.4807879 
H    -3.5025145    3.1761960    0.7420329 
H    -2.3317966    3.6668786    2.0007236 
H    -4.0710974    4.0009966    2.2385288 
H    -1.7991074    6.2208655   -0.8772201 
H    -2.1356329   -0.0669570    0.0523292 
C    -1.4051551    0.5287134    0.6761536 
H    -1.3843287    1.5514809    0.2558510 
H    -1.7737368    0.5932945    1.7180511 
C    -0.0145803   -0.0747410    0.6453754 
C     0.3964732   -1.0381583    1.5857234 
H    -0.2972585   -1.3644892    2.3710161 
C     1.6946848   -1.5665211    1.5373052 
H     2.0133669   -2.2896976    2.2954997 
C     2.5937973   -1.1568933    0.5418163 
H     3.6081353   -1.5734397    0.5068929 
C     2.1950172   -0.1919386   -0.3934328 
H     2.9023192    0.1525291   -1.1598128 
C     0.9048418    0.3531083   -0.3324338 
H     0.5975043    1.1498121   -1.0169429 
H    -4.3850991    0.4011790   10.5770700 
C    -3.4313819   -0.1743666   10.3876481 
H    -2.6040760    0.5639237   10.3557885 
C    -3.2002181   -1.2584000   11.4599270 
H    -4.0558663   -1.9612416   11.4433562 
H    -2.3217312   -1.8541795   11.1389568 
C    -2.9542066   -0.8048115   12.9151069 
H    -3.7221302   -0.0769210   13.2296344 
H    -3.0942245   -1.7036276   13.5484347 
C    -1.5508020   -0.2341075   13.1731815 
H    -0.7996386   -0.9546381   12.8003286 
H    -1.3828466    0.7465992   12.6900619 
H    -1.3561521   -0.1231980   14.2714299 
C    -3.6783145   -0.7337338    8.9664177 
O    -4.6961470   -0.4297286    8.3257730 
N    -2.7308353   -1.5846370    8.4772028 
H    -1.8298249   -1.6153701    8.9608343 
C    -2.6954507   -1.8278224    7.0226511 
H    -3.7570276   -1.7433052    6.7244044 
C    -1.9402179   -0.6715249    6.3284569 
H    -0.8766720   -0.6169724    6.6315059 
H    -1.9671534   -0.7853215    5.2266945 
H    -2.4038961    0.3052162    6.5694740 
H    -2.3540302   -2.8454597    6.7276797 
H     7.3667461    3.2439482   -0.9845356 
C     6.7018588    3.0881729   -0.0710246 
H     6.3782299    4.0998310    0.2244947 
C     5.4913910    2.2000124   -0.4019991 
H     5.7874160    1.1804392   -0.7086555 
H     4.8511163    2.1128076    0.4955280 
H     4.8865705    2.6485166   -1.2119547 
C     7.5930871    2.5754231    1.0730655 
O     7.6681692    3.1816797    2.1449710 
N     8.3422592    1.4591568    0.8402512 
H     8.1974583    0.8923988   -0.0076231 
C     9.2043867    0.9587585    1.8999449 
H     8.6358486    0.7537845    2.8295282 
H     9.6832399    0.0045451    1.5709269 
C    10.2888111    1.9557468    2.3400895 
O    10.6742216    1.9572415    3.5244075 
N    10.8235821    2.8044470    1.4340997 
H    10.5949599    2.7032499    0.4374596 
C    11.8229862    3.7710594    1.8692529 
H    12.6055364    3.2773803    2.4694439 
H    12.3074440    4.2709711    0.9856015 
C    11.2569484    4.9084125    2.7477395 
O    11.9783553    5.3827391    3.6480127 
N    10.0374175    5.3661288    2.4185109 
H     9.5521712    4.9344791    1.6202683 
C     9.4174868    6.5465414    3.0383975 
H    10.2194641    7.1942564    3.4280353 
H     8.9070390    7.1278961    2.2226469 
C     8.5294229    6.2138901    4.2538061 
O     8.2585233    7.0864760    5.0892141 
N     8.0699233    4.9472407    4.4118777 
H     8.1482381    4.2549951    3.6585280 
C     7.1436338    4.6647194    5.5189354 
H     6.1896396    5.1907425    5.3399061 
C     6.8624592    3.1589304    5.6037678 
H     7.8018560    2.5796269    5.6016044 
H     6.2573931    2.8338720    4.7417124 
S     5.9842989    2.7372594    7.1684048 
C     7.7646398    5.1598783    6.8406464 
O     8.8739674    4.7312583    7.2367755 
N     7.0608783    6.0262772    7.5993957 
C     5.7455963    6.6107932    7.2663494 
H     5.0007159    5.8143227    7.1099216 
H     5.8318373    7.2208158    6.3469708 
C     5.4380026    7.4785420    8.4887924 
H     4.9428520    6.8702549    9.2691148 
H     4.7667756    8.3069642    8.2255995 
C     6.8230402    7.9594276    8.9478602 
H     6.8596519    8.2863597   10.0020127 
H     7.1695825    8.7939261    8.3130912 
C     7.7278700    6.7315551    8.7043200 
H     8.7442379    7.0245987    8.3860365 
C     7.9479161    5.8842563    9.9565495 
O     8.5963948    6.3486440   10.9111479 
N     7.4535715    4.6191992    9.9624936 
H     6.8818746    4.2939358    9.1664119 
C     7.8868880    3.6800052   10.9921687 
H     8.7582910    4.1660003   11.4698982 
C     6.8248056    3.3945475   12.0730670 
H     7.2359282    2.5917282   12.7120520 
H     6.7035431    4.2929735   12.7410501 
C     5.4826080    2.9642718   11.4759554 
H     5.6253736    2.0792493   10.8269760 
H     4.7702635    2.6919647   12.2730831 
H     5.0340980    3.7546445   10.8454641 
C     8.4261346    2.3565363   10.4043133 
O     8.6674843    1.3949431   11.1481709 
N     8.6327220    2.3405841    9.0675355 
H     8.5134579    3.2061237    8.5258176 
C     9.2800163    1.2161754    8.3897372 
H     9.1919006    1.4076293    7.3040172 
C    10.7674465    1.1394964    8.7803866 
H    10.8395756    0.9421900    9.8646461 
H    11.2396093    0.2898185    8.2585002 
C    11.5233333    2.4450291    8.4296537 
H    10.9563567    3.3262188    8.7824231 
H    12.5048826    2.4376038    8.9358561 
C    11.7999125    2.5275056    6.9357655 
O    12.7187943    1.8418746    6.4380933 
N    11.0055678    3.3014682    6.1777273 
H    10.2082897    3.8536303    6.5488257 
H    11.1190309    3.2304264    5.1626131 
C     8.5204764   -0.1136041    8.6271679 
O     9.1441672   -1.1676282    8.8664961 
N     7.1858556   -0.0457384    8.4810723 
H     6.7818960    0.8436753    8.1337865 
C     6.2427580   -1.1622383    8.6984892 
H     6.8530782   -1.9612298    9.1638465 
C     5.1582735   -0.7213256    9.6753664 
H     4.5798713   -1.5884186   10.0384477 
H     5.5957688   -0.1893333   10.5392468 
S     3.9756616    0.4472964    8.8692788 
H     3.8218522   -0.3583326    7.7770017 
H     5.8152135   -1.5633176    7.7365481 
H     5.6907322   -1.1286914    4.1010003 
C     4.8666969   -0.4101106    4.3950646 
H     3.9605090   -0.9999520    4.6336201 
H     5.1666172    0.0923288    5.3323099 
C     4.5468506    0.6812860    3.3591286 
H     4.0563665    0.2917016    2.4450589 
H     3.8538045    1.4216349    3.8051507 
H     5.4595926    1.2338188    3.0535697 
Fe    1.2895115    2.5973078    8.1348765 
Fe    2.0394547    5.1168125    7.1519002 
Fe    1.3411539    3.1000603    5.4014822 
Fe    3.7333945    2.9138249    6.8707672 
S     3.2565214    4.4158318    5.2556483 
S     3.0191994    4.0300853    8.8688019 
S     2.0938764    1.2415771    6.4180452 
S    -0.0579580    4.0512736    7.0306731 
O     8.9095659    0.3839219    5.1800758 
H     9.6835925    0.8083925    4.7321760 
H     9.0053209   -0.5909187    5.0530424 
O     1.1552641   12.0065388    9.6573115 
H     0.4856512   11.7023023    8.9809013 
H     1.1319431   11.4175564   10.4608883 
O     1.5702539   10.2084243   11.6909038 
H     2.4597833    9.9798058   11.2886236 
H     1.7574746   10.4674322   12.6482220 
O    -0.7865659   11.6053506    7.9006508 
H    -0.7902408   10.7323583    7.4027724 
H    -0.8858890   12.2905052    7.1785665 
O     4.0095755    9.6494311   10.5695811 
H     4.7918860    9.6402049   11.1609893 
H     4.3261037   10.1014488    9.7318796 
O     4.6073569   10.9029354    5.7919667 
H     5.3146315   11.1580238    5.1400069 
H     4.1686326   10.1276510    5.3457052 
