# Supplementary material for: Benchmark Study of Redox Potential Calculations for Iron–Sulfur Clusters in Proteins
Source: Inorg Chem. 2022 Apr 11;61(16):5991–6007. doi: 10.1021/acs.inorgchem.1c03422 (PMC9044450; doi:10.1021/acs.inorgchem.1c03422)
Supplement: Supplementary file 2 — ic1c03422_si_002.zip [file ic1c03422_si_002.zip › xyz/4Fd2-large-FF14SB-Free-Red]

293
Energy = -15249.2912301788
H     2.6251928   -5.4794449    5.6700734 
C     2.6411626   -4.6740219    6.4861357 
H     3.5297490   -4.0528921    6.2815034 
C     1.3639986   -3.7968206    6.4533432 
H     0.4836584   -4.4527029    6.5726639 
C     1.4012497   -2.8256020    7.6491353 
H     2.3267627   -2.2198520    7.6552841 
H     0.5420699   -2.1381491    7.5939764 
H     1.3287810   -3.3713233    8.6103258 
C     1.2530618   -3.0251587    5.1302079 
H     2.1192873   -2.3498856    4.9905115 
H     1.1908151   -3.7077288    4.2574216 
H     0.3401836   -2.4053120    5.1358763 
C     2.7701545   -5.3839802    7.8275560 
O     1.9498205   -6.2296330    8.2352683 
N     3.7824863   -4.9641428    8.6219511 
H     4.4995194   -4.3168216    8.2468085 
C     3.8118171   -5.3914019   10.0074501 
H     3.4056030   -6.4156124   10.0517571 
H     4.8511362   -5.4157675   10.3885533 
C     2.9276261   -4.4661789   10.8590077 
O     3.3033045   -3.3873348   11.3471974 
N     1.6668777   -4.9294869   11.0275835 
H     1.3913860   -5.8141353   10.5762074 
C     0.6717617   -4.1080051   11.6908559 
H     0.6041547   -3.1149929   11.2069338 
H    -0.3242160   -4.5931815   11.6176926 
C     0.9763911   -3.8242284   13.1614821 
O     0.3955465   -2.9157665   13.7570585 
N     1.9023262   -4.5963933   13.8039788 
H     2.5008293   -5.2469676   13.2824922 
C     2.2773603   -4.1489519   15.1333100 
H     1.3517586   -3.9788281   15.7108663 
H     2.8887065   -4.9376496   15.6371027 
C     3.0303789   -2.8032258   15.1866021 
O     3.0868473   -2.1841495   16.2633954 
N     3.5944913   -2.4002487   14.0329188 
H     3.4726889   -2.9598511   13.1740879 
C     4.5066416   -1.2629041   13.9749235 
H     4.7311976   -0.9876718   15.0178804 
H     5.4466515   -1.6561015   13.5082404 
C     3.9110534    0.0238649   13.3351372 
O     4.0756420    1.1019759   13.9354309 
N     3.2179941   -0.1234913   12.1823272 
H     3.2074732   -1.0542080   11.7501145 
C     2.4550701    0.9000977   11.4241093 
H     3.1067414    1.3643254   10.6613750 
C     1.3094002    0.1779567   10.6836766 
H     0.6963404   -0.3607516   11.4286662 
H     1.7686897   -0.5437828    9.9810395 
S     0.1965279    1.2996810    9.7377655 
C     1.8782752    1.9711954   12.3558455 
O     1.3112067    1.6399560   13.4115482 
N     1.9879531    3.2394615   11.9036892 
H     2.4432338    3.3862377   10.9782572 
C     1.5551294    4.4284238   12.6391655 
H     1.2036004    4.0622404   13.6173565 
C     2.7720421    5.4000304   12.8038289 
H     3.6642483    4.7463030   12.7788746 
C     2.9003166    6.4316885   11.6675431 
H     2.1015061    7.1944455   11.7109983 
H     3.8719163    6.9576896   11.7335711 
H     2.8665733    5.9339184   10.6786452 
H     2.7965659    5.9101023   13.8048793 
C     0.3506012    5.1704999   12.0064408 
O    -0.0973994    6.1946585   12.5549370 
N    -0.1209715    4.6686530   10.8418427 
H     0.2235075    3.7480447   10.5182186 
C    -1.3055305    5.2030771   10.1580410 
H    -1.4830819    4.4975250    9.3224608 
C    -2.5463112    5.2826604   11.0551388 
H    -2.6726563    4.3257377   11.5829972 
H    -2.4290685    6.0933534   11.7935299 
H    -3.4402478    5.4927045   10.4448964 
C    -1.0578368    6.5613517    9.4808296 
O    -1.9567216    7.4008026    9.3610324 
N     0.1639628    6.8005464    8.9426045 
H     0.9088693    6.0938630    8.9841377 
C     0.3693992    8.0579370    8.2417617 
H    -0.0085852    8.8690689    8.8919932 
C     1.8593316    8.3061702    7.9742407 
H     2.4114965    8.2625249    8.9299118 
H     1.9665952    9.3292274    7.5692235 
S     2.5982800    7.1598621    6.7426642 
C    -0.4217410    8.1820846    6.9236505 
O    -0.6603965    9.3254564    6.4677298 
N    -0.7516793    7.0520027    6.2782074 
H    -0.4653361    6.1508001    6.7062791 
C    -1.4139203    6.9585840    4.9775457 
H    -1.7401051    5.9063648    4.8788834 
H    -2.3449911    7.5977625    4.8645377 
C    -0.4875222    7.2361759    3.7732657 
O    -0.9393670    7.2946768    2.6174287 
N     0.8376626    7.3623487    4.0240079 
H     1.2382274    7.2761259    4.9853340 
C     1.7318284    7.7035408    2.9237856 
H     1.2959029    8.5554212    2.3669458 
C     3.1085209    8.1278650    3.4469533 
H     3.5149846    7.3477319    4.1216579 
H     3.7809694    8.2450019    2.5760917 
O     3.0445019    9.3747466    4.1401474 
H     2.0971882    9.6756362    4.2523352 
C     1.8518984    6.6005144    1.8595911 
O     2.2119946    6.8908513    0.7127598 
N     1.5476842    5.3475658    2.2541867 
H     1.2450086    5.1505574    3.2193297 
C     1.5179685    4.2254167    1.3359596 
H     2.4243153    4.2638744    0.7011408 
C     1.5464179    2.9153830    2.1467429 
H     2.5381423    2.8125215    2.6171590 
H     1.3860607    2.0666160    1.4614207 
S     0.2455691    2.8800288    3.4648889 
C     0.3410004    4.2587801    0.3264057 
O     0.3879314    3.5141359   -0.6681134 
N    -0.6718863    5.0931862    0.6152363 
H    -0.5823003    5.6932615    1.4447982 
C    -1.8845218    5.3023833   -0.2126373 
H    -1.9515316    4.4203264   -0.8780115 
C    -3.0530608    5.3214153    0.8046265 
H    -2.8309241    6.0962406    1.5659618 
H    -4.0194767    5.6449790    0.3435943 
C    -3.2410646    3.9632337    1.5068869 
H    -3.4875204    3.1709049    0.7707780 
H    -2.3069030    3.6631645    2.0199163 
H    -4.0438217    3.9980334    2.2717957 
H    -1.7932166    6.2194009   -0.8596532 
H    -2.1249876   -0.0473896    0.0380735 
C    -1.3924331    0.5705882    0.6392269 
H    -1.3447187    1.5689263    0.1652932 
H    -1.7639931    0.6990359    1.6732681 
C    -0.0186698   -0.0681058    0.6532670 
C     0.3853570   -0.9267825    1.6927342 
H    -0.2939963   -1.1239493    2.5314060 
C     1.6602063   -1.5113292    1.6742980 
H     1.9722085   -2.1551635    2.5044286 
C     2.5406077   -1.2583812    0.6113086 
H     3.5341008   -1.7206018    0.5907981 
C     2.1545770   -0.3872597   -0.4177291 
H     2.8523406   -0.1580313   -1.2351869 
C     0.8896897    0.2133046   -0.3860761 
H     0.5907544    0.9368582   -1.1503503 
H    -4.3865568    0.5733135   10.5144403 
C    -3.4144085    0.0340293   10.3170037 
H    -2.5875860    0.7657560   10.4081304 
C    -3.2239669   -1.1651186   11.2683045 
H    -4.0945443   -1.8392231   11.1619679 
H    -2.3584001   -1.7384764   10.8783565 
C    -2.9809556   -0.8620250   12.7598631 
H    -3.7304312   -0.1450869   13.1397865 
H    -3.1418624   -1.8093134   13.3141346 
C    -1.5608039   -0.3547080   13.0485162 
H    -0.8340201   -1.1056358   12.6875051 
H    -1.3389285    0.6147231   12.5638462 
H    -1.3810125   -0.2403447   14.1471756 
C    -3.5891390   -0.4250245    8.8535642 
O    -4.7050756   -0.3931535    8.2973974 
N    -2.4642839   -0.8997888    8.2850321 
H    -1.5748017   -0.7033199    8.7591860 
C    -2.4060728   -1.2524235    6.8620796 
H    -3.4231978   -1.0194945    6.4907746 
C    -1.4139597   -0.3133770    6.1486916 
H    -0.3755868   -0.4334963    6.5119461 
H    -1.4075839   -0.5022374    5.0567822 
H    -1.6858760    0.7493472    6.2994861 
H    -2.2251852   -2.3394599    6.6684116 
H     7.4567877    3.2877744   -0.9773969 
C     6.7919689    3.1335965   -0.0658465 
H     6.4803635    4.1459784    0.2397619 
C     5.5712817    2.2641817   -0.4060145 
H     5.8519553    1.2367858   -0.7004512 
H     4.9175707    2.1963556    0.4823282 
H     4.9873645    2.7177318   -1.2281099 
C     7.6926974    2.6072986    1.0638862 
O     7.8243944    3.2414350    2.1156179 
N     8.3937090    1.4611773    0.8407171 
H     8.2126553    0.8885686    0.0043629 
C     9.2452812    0.9295254    1.8955264 
H     8.6665444    0.6884709    2.8108480 
H     9.7400986   -0.0085437    1.5443958 
C    10.3208920    1.9083011    2.3851661 
O    10.6818678    1.8674860    3.5747833 
N    10.8805336    2.7876674    1.5191090 
H    10.6931035    2.7129818    0.5113777 
C    11.8500331    3.7448643    2.0330855 
H    12.6108410    3.2369849    2.6498969 
H    12.3682828    4.2853199    1.1965350 
C    11.2372014    4.8573655    2.9105396 
O    11.9562693    5.3940348    3.7786799 
N     9.9902502    5.2391805    2.6008631 
H     9.4890460    4.7125501    1.8767035 
C     9.3192778    6.4050502    3.1852863 
H    10.0911989    7.1027738    3.5433163 
H     8.7482598    6.9310951    2.3725306 
C     8.4597478    6.0639489    4.4204836 
O     8.2003787    6.9306596    5.2656357 
N     8.0186331    4.7908037    4.5551626 
H     8.1185973    4.1184844    3.7885825 
C     7.1352805    4.4300540    5.6731004 
H     6.1454607    4.8995680    5.5319333 
C     6.9451414    2.9095289    5.7357091 
H     7.9186210    2.3909816    5.7101264 
H     6.3514224    2.5704282    4.8698946 
S     6.0803261    2.4426447    7.2984138 
C     7.7747533    4.9225810    6.9793266 
O     8.9086838    4.5254814    7.3404421 
N     7.0756950    5.7642882    7.7660620 
C     5.7313830    6.3175753    7.5008817 
H     5.0105184    5.5063638    7.3078423 
H     5.7697704    6.9898525    6.6232691 
C     5.4312072    7.0765217    8.7938289 
H     5.0143288    6.3738623    9.5399024 
H     4.6950484    7.8769232    8.6335945 
C     6.8099318    7.5972715    9.2332214 
H     6.8823085    7.8664294   10.3031040 
H     7.1028818    8.4786717    8.6336016 
C     7.7525653    6.4231085    8.8864224 
H     8.7498698    6.7721374    8.5630978 
C     8.0224314    5.4939345   10.0676694 
O     8.6897227    5.9130755   11.0399798 
N     7.5406731    4.2353495    9.9969117 
H     6.9524757    3.9534917    9.1879095 
C     7.9351736    3.2435586   10.9892401 
H     8.7692211    3.7045758   11.5467347 
C     6.8043412    2.8930475   11.9714349 
H     7.2116812    2.1304891   12.6567915 
H     6.5547933    3.7750726   12.6244894 
C     5.5528888    2.3800233   11.2576695 
H     5.7847819    1.4669396   10.6773029 
H     4.7737018    2.1386842   11.9971386 
H     5.1385472    3.1187830   10.5454773 
C     8.5303565    1.9576540   10.3674385 
O     8.8275949    0.9990084   11.0965535 
N     8.7262222    1.9697022    9.0330331 
H     8.4907108    2.8125073    8.4969583 
C     9.4321473    0.9068890    8.3172059 
H     9.3233986    1.1340639    7.2405814 
C    10.9239805    0.9008603    8.7037929 
H    11.0015212    0.6469966    9.7763304 
H    11.4391168    0.1053857    8.1359566 
C    11.6053052    2.2678505    8.4410834 
H    10.9794688    3.0906483    8.8332998 
H    12.5786622    2.2921865    8.9624523 
C    11.8920000    2.4522805    6.9592089 
O    12.8820012    1.8891581    6.4410777 
N    11.0250530    3.1694874    6.2274210 
H    10.1955443    3.6614683    6.6190070 
H    11.1397538    3.1399898    5.2111120 
C     8.7777374   -0.4860960    8.4977285 
O     9.4941358   -1.4856127    8.7109680 
N     7.4448599   -0.5474709    8.3356557 
H     6.9339911    0.3249004    8.0968452 
C     6.6665220   -1.7917939    8.5331436 
H     7.3660582   -2.5048758    9.0030017 
C     5.5177951   -1.4890578    9.4938755 
H     4.9785152   -2.4086337    9.7750035 
H     5.8955249   -1.0086099   10.4153565 
S     4.3033295   -0.2743471    8.8107600 
H     4.2251305   -0.8081864    7.5631953 
H     6.2815305   -2.2796867    7.5978493 
H     5.6534739   -1.0710637    3.8041316 
C     4.8214122   -0.3474598    4.0604870 
H     3.8801930   -0.9187217    4.1812348 
H     5.0278747    0.1174295    5.0429267 
C     4.6237197    0.7992971    3.0589954 
H     4.1984995    0.4642694    2.0925391 
H     3.9240727    1.5405463    3.4888272 
H     5.5765809    1.3320227    2.8589745 
Fe    2.1865128    4.9304110    7.1335423 
Fe    3.8477308    2.7108579    6.8890052 
Fe    1.4292722    2.4037719    8.1346986 
Fe    1.4790435    2.9238628    5.4118973 
S     3.4118697    4.2510353    5.2318152 
S     3.1349382    3.8536135    8.9002737 
S     2.2724173    1.0344417    6.4383102 
S     0.0548260    3.9304696    7.0444651 
O     8.8010904    0.2401143    5.1023930 
H     9.6334522    0.6162127    4.7265523 
H     8.8566086   -0.7463268    5.0094074 
O     1.1444552   12.0015875    9.7102218 
H     0.5047028   11.6520045    9.0246415 
H     1.1356384   11.4034134   10.5081506 
O     1.5227184   10.1619379   11.7184729 
H     2.3828324    9.9024839   11.2767714 
H     1.7562839   10.4244948   12.6626917 
O    -0.7733698   11.4843783    7.9594510 
H    -0.7756191   10.5987021    7.4754629 
H    -0.8785674   12.1597685    7.2308270 
O     3.8574164    9.5979526   10.4172774 
H     4.6599334    9.2227895   10.8330969 
H     4.1827166   10.0613987    9.5894157 
O     4.3364037   11.1451075    5.7012134 
H     5.0913908   11.3283761    5.0789307 
H     3.9588558   10.3082793    5.3076225 
