# Supplementary material for: Benchmark Study of Redox Potential Calculations for Iron–Sulfur Clusters in Proteins
Source: Inorg Chem. 2022 Apr 11;61(16):5991–6007. doi: 10.1021/acs.inorgchem.1c03422 (PMC9044450; doi:10.1021/acs.inorgchem.1c03422)
Supplement: Supplementary file 2 — ic1c03422_si_002.zip [file ic1c03422_si_002.zip › xyz/4Fd2-Min-FF14SB-Fix-OX]

40
Energy = -8628.43647368593
H     2.5280313    0.3107520   12.1972617 
C     2.0892438    1.1255735   11.4818794 
H     2.9652672    1.4446991   10.8844977 
C     1.0546922    0.4593849   10.5554148 
H     0.2749258   -0.0513661   11.1540378 
H     1.5297785   -0.2918857    9.8938835 
S     0.1114238    1.6494331    9.4763168 
H     1.6577703    1.9910777   12.0417043 
H     0.3774270    7.3783927    8.9215213 
C     0.6418549    8.3478437    8.3533051 
H     0.2601768    9.1382858    9.0272000 
C     2.1679086    8.4702665    8.3072550 
H     2.6219366    8.3962807    9.3176061 
H     2.3875848    9.4897765    7.9359009 
S     3.0842604    7.3666522    7.1536137 
H     0.1727628    8.4669388    7.3346540 
H     2.1439272    5.4029163    2.0032072 
C     2.1297115    4.5127728    1.2633906 
H     3.0240562    4.6494219    0.6215785 
C     2.2732640    3.2449968    2.1279072 
H     3.2403662    3.2087013    2.6623705 
H     2.2069424    2.3592250    1.4695924 
S     0.9090779    3.0747061    3.3910125 
H     1.2146617    4.4737405    0.6173512 
H     8.0754712    4.8475267    4.8460972 
C     7.5181577    4.5718082    5.8282550 
H     6.5402793    5.0685450    5.6999012 
C     7.2977269    3.0575008    5.8302161 
H     8.2604411    2.5147354    5.8472822 
H     6.7241091    2.7254648    4.9454882 
S     6.3984021    2.5295191    7.3562174 
H     8.1021196    4.9308174    6.7251350 
Fe    1.6576780    2.6774612    8.1168441 
Fe    2.5380224    5.1963727    7.2643937 
Fe    1.9101997    3.2508979    5.4137895 
Fe    4.1674780    2.9742174    7.0329057 
S     3.7397668    4.5591607    5.3353625 
S     3.3288107    3.9045159    9.0456673 
S     2.6722961    1.3167874    6.5092948 
S     0.4526252    4.3326765    6.9476910 
