# Supplementary material for: Benchmark Study of Redox Potential Calculations for Iron–Sulfur Clusters in Proteins
Source: Inorg Chem. 2022 Apr 11;61(16):5991–6007. doi: 10.1021/acs.inorgchem.1c03422 (PMC9044450; doi:10.1021/acs.inorgchem.1c03422)
Supplement: Supplementary file 2 — ic1c03422_si_002.zip [file ic1c03422_si_002.zip › xyz/4Fd2-Min-FF14SB-Fix-Red]

40
Energy = -8628.05090667623
H     2.5271249    0.3080314   12.1960541 
C     2.0775126    1.1226676   11.4756718 
H     2.9403508    1.4490181   10.8642107 
C     1.0382398    0.4325995   10.5685488 
H     0.2997036   -0.1197592   11.1873835 
H     1.5329740   -0.2963026    9.8944491 
S     0.0448309    1.6048401    9.5231545 
H     1.6520091    1.9899150   12.0373282 
H     0.3769251    7.3813620    8.9243349 
C     0.6399780    8.3544645    8.3602363 
H     0.2530809    9.1436175    9.0381638 
C     2.1682952    8.4730405    8.3060037 
H     2.6148746    8.3986702    9.3236319 
H     2.3848784    9.4995561    7.9433929 
S     3.0506542    7.3485156    7.1414070 
H     0.1724067    8.4692044    7.3382377 
H     2.1452848    5.4037020    2.0039060 
C     2.1321940    4.5132921    1.2668189 
H     3.0337882    4.6418797    0.6292464 
C     2.2515521    3.2582599    2.1562849 
H     3.2071468    3.2397191    2.7140405 
H     2.2111393    2.3640013    1.5046223 
S     0.8637675    3.1236191    3.3906838 
H     1.2165030    4.4739477    0.6192308 
H     8.0732793    4.8459477    4.8457358 
C     7.5119910    4.5611930    5.8367764 
H     6.5276694    5.0456387    5.7078506 
C     7.3063143    3.0451088    5.8351538 
H     8.2793067    2.5162380    5.8222734 
H     6.7198432    2.7261385    4.9528652 
S     6.4229842    2.5058733    7.3630118 
H     8.0983908    4.9252775    6.7291151 
Fe    4.1500365    2.9698867    7.0794630 
Fe    1.8970105    3.2623034    5.4609876 
Fe    2.5445885    5.1872875    7.3256871 
Fe    1.6203387    2.6754992    8.1259906 
S     3.7444582    4.5483220    5.3489543 
S     3.3013015    3.8797204    9.1006028 
S     2.6348522    1.2752936    6.5239948 
S     0.3922076    4.3456406    6.9896962 
