# Supplementary material for: Benchmark Study of Redox Potential Calculations for Iron–Sulfur Clusters in Proteins
Source: Inorg Chem. 2022 Apr 11;61(16):5991–6007. doi: 10.1021/acs.inorgchem.1c03422 (PMC9044450; doi:10.1021/acs.inorgchem.1c03422)
Supplement: Supplementary file 2 — ic1c03422_si_002.zip [file ic1c03422_si_002.zip › xyz/4Fd2-Min-FF14SB-Free-OX]

40
Energy = -8628.78972839657
H     2.4597519    0.4539319   12.4328555 
C     2.0258999    1.2886723   11.7579274 
H     2.9216105    1.6485673   11.2117442 
C     1.0827507    0.6236106   10.7362958 
H     0.2384526    0.1282825   11.2520503 
H     1.6197718   -0.1456839   10.1469612 
S     0.2728492    1.7840730    9.5276251 
H     1.5626872    2.1336429   12.3400681 
H     0.3412125    7.1646786    8.4535774 
C     0.5793250    8.1735931    7.9510603 
H     0.1080637    8.9052872    8.6350829 
C     2.0913313    8.3976119    8.0316959 
H     2.4444865    8.3539404    9.0812561 
H     2.2873391    9.4248528    7.6677549 
S     3.1836073    7.3320812    7.0011098 
H     0.1286749    8.2936146    6.9229222 
H     2.1283032    5.2273726    1.9105134 
C     2.0908558    4.3247625    1.1900187 
H     2.9765910    4.4254264    0.5309689 
C     2.2303276    3.0954325    2.1100928 
H     3.2352484    3.0378917    2.5662309 
H     2.0599999    2.1748850    1.5212627 
S     0.9766921    3.1164505    3.4943035 
H     1.1622504    4.2803533    0.5566105 
H     8.4062707    4.9042277    4.9436952 
C     7.9132176    4.6271599    5.9525820 
H     6.9450919    5.1565941    5.8813631 
C     7.6091134    3.1269296    5.9724248 
H     8.5300172    2.5171086    5.9890285 
H     7.0102273    2.8174888    5.0958034 
S     6.6640200    2.7065782    7.5105253 
H     8.5563151    4.9972712    6.8146082 
Fe    1.8895329    2.6312244    8.1217220 
Fe    2.7756903    5.1527528    7.2296872 
Fe    2.1785481    3.1593451    5.4215281 
Fe    4.4150441    2.9500175    7.1023533 
S     4.0068258    4.4692545    5.3465048 
S     3.4944366    3.9004938    9.0837262 
S     2.9482837    1.2548849    6.5517068 
S     0.6949081    4.2694052    6.9014987 
