# Supplementary material for: Benchmark Study of Redox Potential Calculations for Iron–Sulfur Clusters in Proteins
Source: Inorg Chem. 2022 Apr 11;61(16):5991–6007. doi: 10.1021/acs.inorgchem.1c03422 (PMC9044450; doi:10.1021/acs.inorgchem.1c03422)
Supplement: Supplementary file 2 — ic1c03422_si_002.zip [file ic1c03422_si_002.zip › xyz/4Fd2-Min-FF14SB-Free-Red]

40
Energy = -8628.44142863781
H     2.4968108    0.4330830   12.3864417 
C     2.0371121    1.2791553   11.7359531 
H     2.9085805    1.6474110   11.1572231 
C     1.0584265    0.6117494   10.7457937 
H     0.2496453    0.0931735   11.2990051 
H     1.5905238   -0.1491151   10.1384874 
S     0.1996430    1.7650668    9.5705723 
H     1.6023741    2.1207343   12.3480407 
H     0.3447320    7.2151417    8.4179531 
C     0.5461458    8.2434573    7.9366125 
H     0.0960820    8.9563709    8.6589499 
C     2.0621527    8.4611766    7.9413429 
H     2.4533822    8.4393906    8.9813251 
H     2.2488312    9.4824436    7.5462771 
S     3.0648785    7.3220121    6.8926209 
H     0.0530284    8.3619817    6.9262166 
H     2.1376017    5.2101217    1.9134636 
C     2.0906841    4.3199625    1.1799122 
H     2.9792038    4.4160241    0.5205664 
C     2.2061026    3.0895983    2.1036457 
H     3.2047475    3.0359487    2.5757163 
H     2.0510515    2.1702553    1.5060855 
S     0.9358986    3.1283834    3.4667901 
H     1.1578363    4.2949660    0.5493399 
H     8.3630727    4.9400744    4.9270938 
C     7.8841706    4.6679557    5.9510808 
H     6.9092920    5.1852774    5.8797143 
C     7.5886901    3.1663838    5.9858630 
H     8.5189846    2.5662181    5.9702278 
H     6.9698959    2.8638745    5.1196334 
S     6.6693302    2.7379262    7.5341262 
H     8.5338836    5.0577587    6.8023034 
Fe    4.3724263    2.9974683    7.1487316 
Fe    2.1548631    3.1643242    5.4426956 
Fe    2.7130966    5.1665102    7.2517535 
Fe    1.8265184    2.6485074    8.1119447 
S     3.9904606    4.4670095    5.3394814 
S     3.4104831    3.9297832    9.1233384 
S     2.9237288    1.2340241    6.5740378 
S     0.5965375    4.2746060    6.8812671 
