# Supplementary material for: Benchmark Study of Redox Potential Calculations for Iron–Sulfur Clusters in Proteins
Source: Inorg Chem. 2022 Apr 11;61(16):5991–6007. doi: 10.1021/acs.inorgchem.1c03422 (PMC9044450; doi:10.1021/acs.inorgchem.1c03422)
Supplement: Supplementary file 2 — ic1c03422_si_002.zip [file ic1c03422_si_002.zip › xyz/4Fd3-Int-FF14SB-Fix-OX]

149
Energy = -11748.1141279843
N     9.2511126    6.5455716   -2.1982562 
H     9.3448522    7.4427241   -2.7118895 
H     9.7268050    6.6649207   -1.2651338 
H     9.7008305    5.7575233   -2.6997694 
C     7.7947335    6.2610106   -1.9649017 
H     7.4096318    7.1418940   -1.4288534 
C     7.0304382    6.0291790   -3.2669659 
H     7.4424407    5.1594116   -3.8109536 
H     5.9771441    5.8023931   -3.0186261 
H     7.0701303    6.9212776   -3.9188700 
C     7.7607090    5.0456427   -1.0717281 
O     8.5820314    4.1332489   -1.2386932 
N     6.7739479    5.0946838   -0.1842449 
H     6.1560168    5.9084994   -0.1902867 
C     6.2456862    3.8962295    0.4348041 
H     7.0298067    3.1276050    0.3302420 
H     6.1177573    4.0892329    1.5096886 
H     5.3612021    3.6006801   -0.1463160 
H     0.3680491    8.7119473   11.4600390 
C     1.4384604    8.9560828   11.5683173 
H     1.5489467    9.5739689   12.4771274 
H     1.8865877    7.9737029   11.7839821 
C     1.9704340    9.7734541   10.3941808 
O     3.0174971   10.4216813   10.5061197 
N     1.2545807    9.7967883    9.2359355 
H     0.4896879    9.1335472    9.0826087 
C     1.8194526   10.4677482    8.0663326 
H     2.8254816   10.0521456    7.8909222 
C     0.9616682   10.2168272    6.8273606 
H    -0.0163027   10.7226650    6.9287693 
H     0.7863474    9.1391672    6.7040006 
S     1.8167804   10.9113689    5.3497266 
C     1.8924308   11.9820697    8.2843707 
O     0.8541950   12.6445068    8.4903474 
N     3.0935753   12.5817194    8.1686407 
C     4.4045450   11.9373525    7.9350545 
H     4.3517752   11.2366675    7.0845856 
H     4.7049820   11.3752343    8.8381738 
C     5.3158208   13.1339429    7.6474911 
H     5.2794270   13.3808326    6.5707061 
H     6.3613192   12.9085312    7.9051715 
C     4.7129234   14.2687534    8.4920773 
H     5.0021349   15.2783905    8.1532921 
H     5.0088801   14.1619471    9.5515808 
C     3.1872189   14.0298341    8.3806080 
H     2.6445370   14.3204281    9.2950405 
C     2.5763122   14.8543798    7.2415354 
O     2.2175746   16.0214820    7.4503569 
N     2.5394748   14.2689011    6.0189039 
H     2.7795803   13.2710507    5.9243982 
C     2.1830164   15.0240857    4.8228578 
H     2.0852325   16.0752150    5.1522642 
H     2.9933504   14.9901703    4.0437540 
C     0.8152667   14.6635802    4.2417887 
O     0.3840055   15.2453146    3.2315400 
N     0.0933699   13.7470680    4.9323219 
H     0.5397565   13.2750553    5.7210342 
C    -1.2401925   13.3211683    4.5318784 
H    -1.5083143   12.4489523    5.1501536 
H    -1.9974217   14.1214808    4.7106879 
C    -1.3348867   12.9200610    3.0364040 
O    -2.1301595   13.4713705    2.2538023 
N    -0.5138816   11.9280991    2.6749278 
H     0.0745857   11.4648131    3.3788849 
C    -0.4756180   11.4265690    1.2996568 
H    -1.0323885   12.1690673    0.7000429 
H     0.5764971   11.4324515    0.9635559 
H    -0.9504941   10.4409210    1.1344183 
H     4.0409228   12.9861155   -2.8734610 
C     3.8904388   13.4275689   -1.8678384 
H     4.2679152   14.4611895   -1.9008150 
H     2.8047367   13.4707782   -1.7010429 
C     4.6835045   12.6539976   -0.8176370 
O     5.4136547   13.2752619   -0.0303854 
N     4.6056806   11.3130068   -0.7575345 
H     3.9765822   10.7739041   -1.3694946 
C     5.3811191   10.6205866    0.2763705 
H     4.8750169   10.7419811    1.2546536 
C     5.4389324    9.1364128   -0.0800982 
H     5.9379220    9.0190412   -1.0590637 
H     4.4107633    8.7459539   -0.1566425 
S     6.3739735    8.1388333    1.1439733 
C     6.8065286   11.2233517    0.3671103 
O     7.5437093   11.3127658   -0.6246645 
N     7.1784645   11.5528043    1.6302235 
H     6.4958000   11.4338416    2.3928581 
C     8.5063862   12.0226579    1.9662730 
H     8.9867473   12.3286054    1.0187431 
H     8.5503767   12.9236914    2.6663049 
C     9.3956056   10.9329055    2.5346520 
O    10.4722300   11.2723854    3.0429411 
N     8.9797695    9.6465796    2.4564167 
H     8.0837362    9.4063086    1.9835223 
C     9.8409688    8.5425022    2.8353739 
H     9.2321934    7.6235730    2.7478121 
H    10.7277438    8.4187473    2.1589056 
C    10.3427167    8.6010932    4.2844904 
O    11.4255155    8.1201435    4.6601981 
N     9.4925554    9.1578898    5.1743148 
H     8.5786099    9.5062987    4.8649076 
C     9.8703114    9.2101570    6.5726902 
H    10.9446798    9.4716235    6.6121696 
C     9.0640129   10.2722247    7.3125519 
H     9.1438351   11.2364733    6.7760619 
H     9.5209423   10.3870267    8.3108147 
S     7.2975112    9.8235789    7.5993985 
C     9.7761542    7.8464182    7.2941042 
O    10.2821007    7.7097949    8.4208772 
N     9.1126601    6.8856818    6.6283570 
H     8.6163368    7.1613716    5.7686888 
C     8.9667404    5.4867032    7.0219669 
H     8.4061508    5.0124695    6.1948284 
C    10.3214920    4.7763882    7.1833369 
H    10.8427023    5.1326621    8.0872396 
H    10.1564553    3.6889956    7.2685320 
H    10.9550319    4.9930712    6.3048963 
C     8.1151558    5.2813914    8.2795284 
O     8.0436103    4.1667386    8.8135494 
N     7.4427483    6.3421124    8.7805379 
H     7.5009758    7.2691228    8.3342897 
C     6.7613133    6.1999861   10.0613059 
H     7.4154738    5.7109155   10.8013842 
H     6.4910135    7.2379813   10.3917154 
C     5.4849221    5.3165985   10.0265533 
O     5.0892799    4.7886518   11.0711935 
N     4.8669332    5.2362921    8.8279535 
H     5.2974137    5.6854816    8.0089739 
C     3.6576637    4.4627389    8.5676844 
H     2.8874194    4.6605673    9.3238810 
C     3.0717314    4.8604745    7.2024198 
H     2.6807198    5.8917209    7.2328805 
H     2.2412194    4.1742751    6.9677679 
S     4.3566190    4.7040275    5.8687162 
C     3.8362042    2.9423833    8.6172873 
O     2.8600550    2.2382949    8.9003953 
N     5.0286623    2.4497043    8.2222855 
H     5.8217685    3.0739052    8.0718678 
C     5.1337407    1.0051619    8.0530805 
H     4.1648076    0.6999550    7.6114406 
H     5.9027367    0.7369123    7.3128824 
H     5.2108486    0.4035730    8.9708346 
Fe    5.3251887    8.4779853    3.1436033 
Fe    6.1459655    9.0577792    5.7612141 
Fe    4.5889972    6.8207881    5.2722966 
Fe    3.4897097    9.3708926    4.9869045 
S     4.2864824    8.2976383    6.9455834 
S     3.2101894    7.6443009    3.5770151 
S     5.3587261   10.5217126    4.1423952 
S     6.7653902    7.2565669    4.5245327 
