# Supplementary material for: Benchmark Study of Redox Potential Calculations for Iron–Sulfur Clusters in Proteins
Source: Inorg Chem. 2022 Apr 11;61(16):5991–6007. doi: 10.1021/acs.inorgchem.1c03422 (PMC9044450; doi:10.1021/acs.inorgchem.1c03422)
Supplement: Supplementary file 2 — ic1c03422_si_002.zip [file ic1c03422_si_002.zip › xyz/4Fd3-Int-FF14SB-Fix-Red]

149
Energy = -11747.6273574043
N     9.2489892    6.5520246   -2.1782997 
H     9.3497680    7.4303476   -2.7200206 
H     9.7280849    6.6945382   -1.2507605 
H     9.6777301    5.7343733   -2.6498698 
C     7.7939825    6.2889264   -1.9219980 
H     7.4259060    7.1652303   -1.3662985 
C     7.0141875    6.0775073   -3.2187535 
H     7.4088552    5.2028902   -3.7691192 
H     5.9602577    5.8670124   -2.9605654 
H     7.0636965    6.9710114   -3.8687462 
C     7.7577863    5.0577415   -1.0550105 
O     8.5582069    4.1310979   -1.2701370 
N     6.7813169    5.0990084   -0.1631623 
H     6.2444584    5.9661927   -0.0476985 
C     6.2462507    3.8980868    0.4405361 
H     7.0294664    3.1279821    0.3342737 
H     6.1175343    4.0896967    1.5125995 
H     5.3617795    3.6020454   -0.1438846 
H     0.3672783    8.7114526   11.4588980 
C     1.4381996    8.9545041   11.5662644 
H     1.5478118    9.5747291   12.4737874 
H     1.8865763    7.9729991   11.7831232 
C     1.9668362    9.7787365   10.3928953 
O     2.9894989   10.4588310   10.5336597 
N     1.2733875    9.7819017    9.2238033 
H     0.5570616    9.0717342    9.0453799 
C     1.8503393   10.4654010    8.0622687 
H     2.8619064   10.0555593    7.8987150 
C     1.0290525   10.2085395    6.8005864 
H     0.0313881   10.6794750    6.8872746 
H     0.8986006    9.1252256    6.6702178 
S     1.9198332   10.9188572    5.3520742 
C     1.9047281   11.9767108    8.2916765 
O     0.8659076   12.6370496    8.5157015 
N     3.1024154   12.5818750    8.1694504 
C     4.4125392   11.9396146    7.9129177 
H     4.3518511   11.2522846    7.0517638 
H     4.7217306   11.3634284    8.8039188 
C     5.3220222   13.1390714    7.6356726 
H     5.2886544   13.3900789    6.5600579 
H     6.3661448   12.9076279    7.8939163 
C     4.7175042   14.2695363    8.4857797 
H     5.0021425   15.2829275    8.1521780 
H     5.0136066   14.1577755    9.5454634 
C     3.1916766   14.0273601    8.3764267 
H     2.6472389   14.3208694    9.2894961 
C     2.5811677   14.8486450    7.2351313 
O     2.2256170   16.0212178    7.4410868 
N     2.5448797   14.2599565    6.0166264 
H     2.7633444   13.2513289    5.9231441 
C     2.1858643   15.0159645    4.8231814 
H     2.0853298   16.0660344    5.1559921 
H     2.9946944   14.9871955    4.0434238 
C     0.8153691   14.6624322    4.2459264 
O     0.3703343   15.2706840    3.2545284 
N     0.1001842   13.7345483    4.9278955 
H     0.5896317   13.1726510    5.6318150 
C    -1.2350734   13.3168319    4.5283670 
H    -1.5035528   12.4451439    5.1469206 
H    -1.9946021   14.1195230    4.7095189 
C    -1.3337726   12.9156561    3.0341668 
O    -2.1347304   13.4663028    2.2517042 
N    -0.5110881   11.9271132    2.6735382 
H     0.0986669   11.4760792    3.3714114 
C    -0.4736778   11.4265930    1.2987266 
H    -1.0311679   12.1699954    0.6999886 
H     0.5773126   11.4322585    0.9632830 
H    -0.9490683   10.4407666    1.1345969 
H     4.0410324   12.9852828   -2.8737960 
C     3.8911579   13.4252861   -1.8661801 
H     4.2695354   14.4585783   -1.9008763 
H     2.8051029   13.4698685   -1.7004386 
C     4.6950110   12.6560180   -0.8156346 
O     5.4359403   13.2948822   -0.0515712 
N     4.6117608   11.3193095   -0.7417179 
H     3.9752424   10.7793167   -1.3439214 
C     5.3934629   10.6164718    0.2868844 
H     4.8950053   10.7352810    1.2696996 
C     5.4422310    9.1307010   -0.0600050 
H     5.9494957    9.0016496   -1.0347559 
H     4.4075601    8.7564235   -0.1431778 
S     6.3331553    8.1500887    1.2142799 
C     6.8165236   11.2206052    0.3675647 
O     7.5453385   11.3296050   -0.6336324 
N     7.1853043   11.5526867    1.6269060 
H     6.5179782   11.3828533    2.4033637 
C     8.5095779   12.0230841    1.9619628 
H     8.9879170   12.3344980    1.0152877 
H     8.5515467   12.9231078    2.6649710 
C     9.4064466   10.9352578    2.5211037 
O    10.5000125   11.2877524    2.9903037 
N     8.9880449    9.6521893    2.4601676 
H     8.0669121    9.4035742    2.0312491 
C     9.8451798    8.5484390    2.8473356 
H     9.2269494    7.6338855    2.7740173 
H    10.7288843    8.4204203    2.1632210 
C    10.3594057    8.6169065    4.2948521 
O    11.4600981    8.1540892    4.6554506 
N     9.5160929    9.1730805    5.1860801 
H     8.5506973    9.4029058    4.9095898 
C     9.8847389    9.2156305    6.5872973 
H    10.9597379    9.4735709    6.6294689 
C     9.0666992   10.2760851    7.3221728 
H     9.1627467   11.2401576    6.7859319 
H     9.5178253   10.3869798    8.3249640 
S     7.2961856    9.8200677    7.5719370 
C     9.7860560    7.8504848    7.3050302 
O    10.3035276    7.7069076    8.4297160 
N     9.1231664    6.8949057    6.6367645 
H     8.5769732    7.1760825    5.7999656 
C     8.9668904    5.4996478    7.0285935 
H     8.3911134    5.0353373    6.2056199 
C    10.3177382    4.7796208    7.1760147 
H    10.8506628    5.1376084    8.0730343 
H    10.1472129    3.6933367    7.2683123 
H    10.9439188    4.9914453    6.2907245 
C     8.1291785    5.2963242    8.2945551 
O     8.0772568    4.1862861    8.8433386 
N     7.4534839    6.3543357    8.7902330 
H     7.4668318    7.2732316    8.3175388 
C     6.7623197    6.2056150   10.0626735 
H     7.4112374    5.7112387   10.8041208 
H     6.4909711    7.2410493   10.3925675 
C     5.4842984    5.3235042   10.0152945 
O     5.0873458    4.7835462   11.0580806 
N     4.8816461    5.2683502    8.8134502 
H     5.3304884    5.7198224    8.0004379 
C     3.6920548    4.4890604    8.4886832 
H     2.8561360    4.7373476    9.1588126 
C     3.2583974    4.8188544    7.0406410 
H     2.8027403    5.8244261    7.0106610 
H     2.4943408    4.0856502    6.7342348 
S     4.6945483    4.7613225    5.8621943 
C     3.8723542    2.9750893    8.6430204 
O     2.9308417    2.2746382    9.0382289 
N     5.0474516    2.4619466    8.2176550 
H     5.7488920    3.0882655    7.8181482 
C     5.1295266    1.0147545    8.0515558 
H     4.1592024    0.7064890    7.6082425 
H     5.9007613    0.7400916    7.3128726 
H     5.2075875    0.4086981    8.9698008 
Fe    6.0934903    9.0897102    5.6867107 
Fe    5.3303202    8.4671324    3.2318812 
Fe    3.6247480    9.3058673    5.0050896 
Fe    4.6965821    6.9181183    5.2446457 
S     4.3427392    8.3071248    7.0093746 
S     3.2358194    7.6102943    3.6077173 
S     5.3692351   10.5819675    4.0901774 
S     6.8705035    7.3156407    4.5162205 
