# Supplementary material for: Benchmark Study of Redox Potential Calculations for Iron–Sulfur Clusters in Proteins
Source: Inorg Chem. 2022 Apr 11;61(16):5991–6007. doi: 10.1021/acs.inorgchem.1c03422 (PMC9044450; doi:10.1021/acs.inorgchem.1c03422)
Supplement: Supplementary file 2 — ic1c03422_si_002.zip [file ic1c03422_si_002.zip › xyz/4Fd3-Int-FF14SB-Free-OX]

149
Energy = -11749.0607973434
N     9.1182488    7.2059092   -2.2170450 
H     9.0797563    8.2036955   -2.5262318 
H     9.5693284    7.1990663   -1.2672038 
H     9.7145143    6.6412381   -2.8590842 
C     7.7096320    6.6759645   -2.1145546 
H     7.1650884    7.4554841   -1.5572916 
C     7.1103807    6.4542766   -3.5014735 
H     7.6521124    5.6461187   -4.0247289 
H     6.0580090    6.1368894   -3.3857287 
H     7.1585091    7.3773693   -4.1095037 
C     7.7221452    5.3676070   -1.3191054 
O     8.6151328    4.5189580   -1.4997190 
N     6.6555674    5.2507706   -0.5313272 
H     5.9842777    6.0204669   -0.5208803 
C     6.1603056    4.0009899    0.0329736 
H     6.9468093    3.2411637   -0.1250439 
H     6.0471660    4.1128895    1.1463270 
H     5.2510871    3.7180810   -0.5477930 
H     0.3112247    8.9098107   11.5093075 
C     1.4278698    9.0341010   11.5570586 
H     1.6152062    9.6987663   12.4200315 
H     1.8953841    8.0510794   11.8181737 
C     1.9659188    9.7792795   10.3435074 
O     2.9686145   10.4977939   10.4515737 
N     1.3008089    9.6794744    9.1613326 
H     0.6356284    8.9112601    9.0081303 
C     1.8751065   10.3456461    7.9895747 
H     2.8835209    9.9324552    7.8198773 
C     1.0248271   10.0895749    6.7453478 
H     0.0408002   10.5821248    6.8387213 
H     0.8588446    9.0076359    6.6086884 
S     1.8918205   10.8046321    5.2830862 
C     1.9587619   11.8608194    8.2282321 
O     0.9259388   12.5224128    8.4664856 
N     3.1547323   12.4709867    8.1092950 
C     4.4701177   11.8455170    7.8553343 
H     4.4134388   11.1469439    7.0039405 
H     4.7922410   11.2858834    8.7534494 
C     5.3604893   13.0565865    7.5633909 
H     5.2717633   13.3305771    6.4964906 
H     6.4223099   12.8407502    7.7602275 
C     4.7804932   14.1546005    8.4705691 
H     5.0443669   15.1806465    8.1615432 
H     5.1186768   14.0118484    9.5119544 
C     3.2526744   13.9075469    8.4048784 
H     2.7443311   14.1361034    9.3568005 
C     2.6053494   14.8050305    7.3461610 
O     2.3555747   15.9852781    7.6144623 
N     2.4030688   14.2494882    6.1247810 
H     2.6661175   13.2647038    5.9734161 
C     2.0571482   15.0655093    4.9682599 
H     1.9506974   16.1009984    5.3402126 
H     2.8850222   15.0585980    4.2145337 
C     0.7187539   14.6995877    4.3214607 
O     0.2735265   15.3390877    3.3514474 
N     0.0401340   13.6740952    4.8843577 
H     0.4845496   13.1788044    5.6602902 
C    -1.2209642   13.1485159    4.3777462 
H    -1.4354874   12.2729006    5.0029342 
H    -2.0893994   13.8638004    4.5008914 
C    -1.1889624   12.6928038    2.8900250 
O    -1.9388906   13.2097856    2.0411602 
N    -0.3373949   11.6941931    2.6066290 
H     0.2093524   11.2607367    3.3638045 
C    -0.2256261   11.1331521    1.2485912 
H    -0.7827836   11.8435110    0.6118900 
H     0.8443922   11.1659845    0.9371891 
H    -0.6776805   10.1150927    1.0854618 
H     3.8715975   12.9323852   -2.9273518 
C     3.6668794   13.3933493   -1.9210186 
H     4.0195373   14.4364434   -1.9743224 
H     2.5695647   13.4285158   -1.7646206 
C     4.4494430   12.7141098   -0.7944078 
O     5.0491021   13.4298150    0.0219802 
N     4.4909592   11.3682397   -0.7185981 
H     3.9225389   10.7694236   -1.3367320 
C     5.3146096   10.7189106    0.3068037 
H     4.8490122   10.8465128    1.3028400 
C     5.3881450    9.2212746   -0.0349143 
H     5.8257562    9.1156011   -1.0461735 
H     4.3641501    8.8087729   -0.0494340 
S     6.4212100    8.2184301    1.1086491 
C     6.7240683   11.3466426    0.3293909 
O     7.3204155   11.6462002   -0.7187533 
N     7.2571112   11.4495429    1.5676883 
H     6.6465473   11.2413123    2.3752026 
C     8.5869889   11.9681006    1.8400578 
H     9.0349581   12.2110041    0.8597170 
H     8.5510718   12.9355901    2.4226997 
C     9.5337938   10.9330561    2.4759783 
O    10.6297501   11.2647844    2.9611956 
N     9.1291529    9.6372142    2.4345441 
H     8.2356109    9.3791684    1.9654045 
C    10.0165321    8.5542790    2.8301934 
H     9.4130729    7.6293309    2.7727124 
H    10.8921995    8.4194775    2.1271235 
C    10.5392646    8.6476336    4.2733470 
O    11.6527412    8.2218730    4.6227251 
N     9.6603180    9.1465290    5.1735766 
H     8.7276932    9.4381255    4.8593291 
C    10.0125310    9.2291607    6.5835119 
H    11.0787959    9.5151916    6.6330447 
C     9.1642976   10.2926585    7.2891620 
H     9.1766502   11.2268299    6.6974884 
H     9.6322328   10.4964564    8.2676207 
S     7.4210125    9.7841831    7.6512455 
C     9.9252786    7.8775419    7.3373153 
O    10.4663085    7.7504079    8.4483632 
N     9.1993549    6.9356031    6.7089613 
H     8.7233930    7.2224457    5.8423728 
C     8.9781100    5.5446487    7.0974812 
H     8.3414768    5.1312836    6.2905878 
C    10.2821052    4.7334477    7.1560532 
H    10.9118998    5.0630236    8.0001668 
H    10.0428122    3.6641262    7.2792492 
H    10.8459929    4.8786424    6.2175923 
C     8.1597291    5.3626645    8.3843166 
O     8.0983463    4.2541925    8.9342251 
N     7.4571221    6.4135553    8.8780706 
H     7.5196103    7.3535959    8.4546183 
C     6.7959270    6.2195524   10.1642553 
H     7.4974907    5.7791710   10.8966013 
H     6.4481471    7.2164619   10.5544729 
C     5.5949303    5.2361846   10.1461769 
O     5.2218865    4.7212699   11.2059353 
N     5.0088732    5.0629348    8.9425119 
H     5.4165256    5.5290210    8.1213147 
C     3.7838827    4.3089212    8.6981734 
H     3.0656991    4.4949472    9.5120904 
C     3.1673144    4.8106047    7.3777136 
H     2.8392732    5.8595106    7.4766371 
H     2.2965805    4.1798949    7.1333776 
S     4.3973667    4.6704835    5.9855372 
C     3.9073321    2.7711829    8.6452271 
O     2.9195118    2.0862836    8.9355367 
N     5.0572331    2.2625240    8.1661114 
H     5.8476581    2.8896663    8.0091391 
C     5.1798288    0.8247497    7.8677036 
H     4.1917644    0.5366878    7.4577638 
H     5.9027020    0.7402924    7.0232342 
H     5.3404782    0.1151208    8.7308634 
Fe    5.4712977    8.4442333    3.1751646 
Fe    6.2621815    9.0266127    5.7994252 
Fe    4.7620917    6.7662356    5.3297821 
Fe    3.6021984    9.2822283    4.9823636 
S     4.4066209    8.2441222    6.9701862 
S     3.4056997    7.5157177    3.6067404 
S     5.4591565   10.4944130    4.1763799 
S     6.9137912    7.2376843    4.5510561 
