# Supplementary material for: Benchmark Study of Redox Potential Calculations for Iron–Sulfur Clusters in Proteins
Source: Inorg Chem. 2022 Apr 11;61(16):5991–6007. doi: 10.1021/acs.inorgchem.1c03422 (PMC9044450; doi:10.1021/acs.inorgchem.1c03422)
Supplement: Supplementary file 2 — ic1c03422_si_002.zip [file ic1c03422_si_002.zip › xyz/4Fd3-Int-FF14SB-Free-Red]

149
Energy = -11748.6019235724
N     9.1102960    7.2611014   -2.1016654 
H     9.0689558    8.2601175   -2.4079986 
H     9.5716167    7.2460472   -1.1566289 
H     9.6949496    6.6961036   -2.7538257 
C     7.7023973    6.7284885   -1.9913212 
H     7.1634314    7.4884721   -1.4020158 
C     7.1055334    6.5398837   -3.3844585 
H     7.6545974    5.7435185   -3.9200776 
H     6.0542490    6.2161260   -3.2784635 
H     7.1560926    7.4754735   -3.9735607 
C     7.7145122    5.3874217   -1.2550295 
O     8.5586938    4.5153851   -1.5482614 
N     6.6853361    5.2634059   -0.4242088 
H     6.1231121    6.0977703   -0.2225436 
C     6.1745145    3.9983570    0.0892335 
H     6.9641447    3.2431161   -0.0795148 
H     6.0559079    4.0862229    1.2035219 
H     5.2714325    3.7142584   -0.5115587 
H     0.3250276    8.9132435   11.4671653 
C     1.4427850    9.0197492   11.5406869 
H     1.6232083    9.6565613   12.4257117 
H     1.8819171    8.0185827   11.7821258 
C     2.0098010    9.7943125   10.3561808 
O     3.0016399   10.5183356   10.5119552 
N     1.3718851    9.7161845    9.1599008 
H     0.7267459    8.9384244    8.9792237 
C     1.9662001   10.3916763    8.0010008 
H     2.9710636    9.9663703    7.8344461 
C     1.1310382   10.1485764    6.7428896 
H     0.1436863   10.6383239    6.8341561 
H     0.9700370    9.0650729    6.6079788 
S     2.0292094   10.8460492    5.2930235 
C     2.0542415   11.9010881    8.2549470 
O     1.0308524   12.5664123    8.5308575 
N     3.2474528   12.5091437    8.1045039 
C     4.5547446   11.8792636    7.8141257 
H     4.4691748   11.1625419    6.9802300 
H     4.9139154   11.3404191    8.7107478 
C     5.4303848   13.0828082    7.4589549 
H     5.3087083   13.3207266    6.3869003 
H     6.4980836   12.8694937    7.6271463 
C     4.8777101   14.2083444    8.3507125 
H     5.1194801   15.2255735    7.9962149 
H     5.2607448   14.1062999    9.3822550 
C     3.3483572   13.9498602    8.3601344 
H     2.8811169   14.2042586    9.3266448 
C     2.6533680   14.8158848    7.3055828 
O     2.3669852   15.9922843    7.5699844 
N     2.4670049   14.2534055    6.0868924 
H     2.7252848   13.2624166    5.9389324 
C     2.0898478   15.0643552    4.9366688 
H     1.9693195   16.0952514    5.3167271 
H     2.9054929   15.0797433    4.1702738 
C     0.7465557   14.6908418    4.3056047 
O     0.2571674   15.3756149    3.3857985 
N     0.1115211   13.6200815    4.8303952 
H     0.6362864   13.0276672    5.4836450 
C    -1.1562356   13.0947078    4.3428805 
H    -1.3544202   12.2159349    4.9697559 
H    -2.0288195   13.8078445    4.4834953 
C    -1.1597437   12.6442944    2.8515143 
O    -1.9333727   13.1660424    2.0237099 
N    -0.3170827   11.6476573    2.5416315 
H     0.2702798   11.2261944    3.2770926 
C    -0.2430690   11.0866806    1.1801296 
H    -0.7726042   11.8199456    0.5455320 
H     0.8260805   11.0708721    0.8661402 
H    -0.7405480   10.0910919    1.0166801 
H     3.9063618   12.8979854   -2.9031556 
C     3.6842654   13.3759368   -1.9075075 
H     4.0271450   14.4212071   -1.9777863 
H     2.5833466   13.4043985   -1.7636009 
C     4.4727930   12.7251921   -0.7649585 
O     5.0857531   13.4685942    0.0176950 
N     4.4990649   11.3849570   -0.6498520 
H     3.9338514   10.7793956   -1.2631304 
C     5.3296398   10.7337360    0.3736748 
H     4.8766645   10.8649771    1.3759371 
C     5.3886109    9.2340128    0.0401144 
H     5.8170608    9.1236958   -0.9766696 
H     4.3575420    8.8376034    0.0339139 
S     6.3961062    8.2389864    1.2133837 
C     6.7419589   11.3489498    0.3737444 
O     7.3198337   11.6545729   -0.6885355 
N     7.2952103   11.4466607    1.5986505 
H     6.7015797   11.2205866    2.4245440 
C     8.6330938   11.9515104    1.8441319 
H     9.0742423   12.1664262    0.8540748 
H     8.6169370   12.9348721    2.4036811 
C     9.5775188   10.9199831    2.4877007 
O    10.6885301   11.2604065    2.9393680 
N     9.1662269    9.6298058    2.4771425 
H     8.2478606    9.3651981    2.0527777 
C    10.0375208    8.5485675    2.9105638 
H     9.4117413    7.6353098    2.8897670 
H    10.9137006    8.3769732    2.2161109 
C    10.5716150    8.6789446    4.3478792 
O    11.7016313    8.2793495    4.6915167 
N     9.6990224    9.1907686    5.2390290 
H     8.7253491    9.3649609    4.9488072 
C    10.0366379    9.2630761    6.6515479 
H    11.1049085    9.5387241    6.7116812 
C     9.1810595   10.3294477    7.3457646 
H     9.2251234   11.2654263    6.7566886 
H     9.6347983   10.5198060    8.3348620 
S     7.4254222    9.8312607    7.6449838 
C     9.9321755    7.9097270    7.3987227 
O    10.4765818    7.7715265    8.5110143 
N     9.2095126    6.9754475    6.7631946 
H     8.6916074    7.2674416    5.9140562 
C     8.9694658    5.5918512    7.1565805 
H     8.3073428    5.1926844    6.3625743 
C    10.2601050    4.7610795    7.1887084 
H    10.9172692    5.0883787    8.0133663 
H    10.0107785    3.6950755    7.3236777 
H    10.7985619    4.8943080    6.2335595 
C     8.1710250    5.4334812    8.4559338 
O     8.1422579    4.3472828    9.0535077 
N     7.4433600    6.4828991    8.9070093 
H     7.4575568    7.4058042    8.4373791 
C     6.7499198    6.3010735   10.1741350 
H     7.4362350    5.8765906   10.9300217 
H     6.3908490    7.3024402   10.5370064 
C     5.5616960    5.2967751   10.1325341 
O     5.1763138    4.7753490   11.1887380 
N     5.0232461    5.1181197    8.9117195 
H     5.4660784    5.5838618    8.1032780 
C     3.8355548    4.3409422    8.5685048 
H     3.0185051    4.5656928    9.2727786 
C     3.3979212    4.7620207    7.1437384 
H     2.9811349    5.7844118    7.1694287 
H     2.6116772    4.0678882    6.8057466 
S     4.8229556    4.7176599    5.9437566 
C     3.9652815    2.8042525    8.6176867 
O     3.0119408    2.1206079    9.0163010 
N     5.0875274    2.2724989    8.0974410 
H     5.7965144    2.9087178    7.7261602 
C     5.1806906    0.8267742    7.8370773 
H     4.1908916    0.5362931    7.4283226 
H     5.9102700    0.7036510    7.0036687 
H     5.3334952    0.1279200    8.7132191 
Fe    6.2326048    9.0995804    5.7441367 
Fe    5.5005329    8.4813063    3.2867136 
Fe    3.7739167    9.2573491    5.0288442 
Fe    4.8917742    6.8780328    5.3120569 
S     4.4873978    8.2697520    7.0490414 
S     3.4556917    7.5251301    3.6493260 
S     5.5033545   10.6078118    4.1554464 
S     7.0489956    7.3442638    4.5607722 
