# Supplementary material for: Benchmark Study of Redox Potential Calculations for Iron–Sulfur Clusters in Proteins
Source: Inorg Chem. 2022 Apr 11;61(16):5991–6007. doi: 10.1021/acs.inorgchem.1c03422 (PMC9044450; doi:10.1021/acs.inorgchem.1c03422)
Supplement: Supplementary file 2 — ic1c03422_si_002.zip [file ic1c03422_si_002.zip › xyz/4Fd3-Int-FF15IPQ-Fix-OX]

149
Energy = -11678.3068687704
N     9.2582138    6.4551342   -2.2348538 
H     9.4456134    7.1120511   -3.0101153 
H     9.7127002    6.8249843   -1.3637060 
H     9.6603937    5.5093239   -2.4196589 
C     7.7969095    6.2531783   -1.9818747 
H     7.4351230    7.1496163   -1.4583249 
C     7.0113991    6.0073609   -3.2696466 
H     7.4184044    5.1372314   -3.8170544 
H     5.9601553    5.7820534   -3.0096545 
H     7.0453123    6.8968158   -3.9248216 
C     7.7529616    5.0467119   -1.0711871 
O     8.5796622    4.1339648   -1.2329342 
N     6.7672245    5.0896713   -0.1863647 
H     6.1286619    5.8865249   -0.2234815 
C     6.2371932    3.8866634    0.4287206 
H     7.0103601    3.1082158    0.3254409 
H     6.1153052    4.0881283    1.5072868 
H     5.3466723    3.5956761   -0.1506978 
H     0.3567873    8.7099729   11.4522397 
C     1.4302834    8.9581100   11.5607402 
H     1.5460092    9.5795920   12.4657314 
H     1.8843059    7.9777500   11.7828092 
C     1.9662418    9.7647777   10.3773702 
O     3.0232408   10.3924039   10.4973644 
N     1.2492645    9.7921315    9.2233571 
H     0.4658390    9.1494589    9.0723226 
C     1.8155039   10.4627056    8.0530124 
H     2.8181709   10.0389393    7.8768852 
C     0.9531613   10.2217771    6.8154724 
H    -0.0187567   10.7387113    6.9184957 
H     0.7635902    9.1471687    6.6884907 
S     1.8186181   10.9114174    5.3423576 
C     1.8969852   11.9762552    8.2753439 
O     0.8600993   12.6418621    8.4747581 
N     3.1019613   12.5690072    8.1739382 
C     4.4116850   11.9240038    7.9346226 
H     4.3550340   11.2252054    7.0827915 
H     4.7158491   11.3600690    8.8350564 
C     5.3227547   13.1211812    7.6476441 
H     5.2818221   13.3723711    6.5719554 
H     6.3687652   12.8932275    7.9000151 
C     4.7236946   14.2537459    8.4978584 
H     5.0137441   15.2646517    8.1633759 
H     5.0203759   14.1431418    9.5562594 
C     3.1981602   14.0167280    8.3880263 
H     2.6555610   14.3079418    9.3022868 
C     2.5881327   14.8396864    7.2496162 
O     2.2292329   16.0057984    7.4545139 
N     2.5523173   14.2551897    6.0240351 
H     2.7771790   13.2533805    5.9267836 
C     2.1870180   15.0176986    4.8359607 
H     2.0930895   16.0650329    5.1787292 
H     2.9940847   14.9887395    4.0499433 
C     0.8203251   14.6536523    4.2579166 
O     0.3945101   15.2284249    3.2413418 
N     0.0954485   13.7466157    4.9565983 
H     0.5333716   13.2872004    5.7573417 
C    -1.2308016   13.3143329    4.5448440 
H    -1.5063405   12.4484825    5.1678625 
H    -1.9925900   14.1183318    4.7164532 
C    -1.3183768   12.9147491    3.0485646 
O    -2.1018216   13.4859252    2.2692994 
N    -0.5120189   11.9125818    2.6880141 
H     0.0596378   11.4292943    3.3918763 
C    -0.4819385   11.4158460    1.3091222 
H    -1.0390121   12.1559113    0.7076805 
H     0.5728197   11.4274650    0.9660573 
H    -0.9498292   10.4235838    1.1407126 
H     4.0399271   12.9803492   -2.8805196 
C     3.8871802   13.4133829   -1.8654549 
H     4.2564098   14.4503094   -1.9099482 
H     2.8029634   13.4669592   -1.7012691 
C     4.6736314   12.6341331   -0.8137872 
O     5.3811287   13.2621991   -0.0118709 
N     4.6042405   11.2949995   -0.7592530 
H     3.9873150   10.7495528   -1.3761910 
C     5.3764448   10.6058364    0.2799537 
H     4.8645011   10.7263502    1.2552836 
C     5.4395995    9.1224773   -0.0788541 
H     5.9433614    9.0049548   -1.0551012 
H     4.4121201    8.7314062   -0.1590758 
S     6.3729302    8.1287147    1.1480219 
C     6.7963502   11.2201773    0.3713709 
O     7.5269144   11.3264308   -0.6220341 
N     7.1690886   11.5487398    1.6352264 
H     6.4935940   11.4139873    2.4024462 
C     8.4979750   12.0206006    1.9617521 
H     8.9744967   12.3263651    1.0125179 
H     8.5491119   12.9216794    2.6647409 
C     9.3868910   10.9283787    2.5274169 
O    10.4635952   11.2628680    3.0367645 
N     8.9694489    9.6424064    2.4450505 
H     8.0746355    9.3973244    1.9701081 
C     9.8295080    8.5435674    2.8339449 
H     9.2258390    7.6214297    2.7422217 
H    10.7210053    8.4190450    2.1591589 
C    10.3327850    8.6054379    4.2828365 
O    11.4170846    8.1246655    4.6525220 
N     9.4836472    9.1605710    5.1730105 
H     8.5661808    9.5021281    4.8661870 
C     9.8627477    9.2093591    6.5719764 
H    10.9369745    9.4699334    6.6111973 
C     9.0573913   10.2710253    7.3129815 
H     9.1412409   11.2377422    6.7814083 
H     9.5098572   10.3788806    8.3139298 
S     7.2892494    9.8243609    7.5918400 
C     9.7679272    7.8448183    7.2919882 
O    10.2705165    7.7107588    8.4191187 
N     9.1066398    6.8813838    6.6269238 
H     8.6139186    7.1523113    5.7645445 
C     8.9670238    5.4812088    7.0222198 
H     8.4127914    5.0049472    6.1922506 
C    10.3241879    4.7765440    7.1883219 
H    10.8415861    5.1330546    8.0939986 
H    10.1638520    3.6882849    7.2705017 
H    10.9594854    4.9960499    6.3119605 
C     8.1107405    5.2729645    8.2766053 
O     8.0275107    4.1546712    8.8007965 
N     7.4474127    6.3368125    8.7843056 
H     7.5143230    7.2638728    8.3412382 
C     6.7573064    6.1996604   10.0602926 
H     7.4063339    5.7139058   10.8076423 
H     6.4912220    7.2386660   10.3903848 
C     5.4827633    5.3158105   10.0311915 
O     5.0771394    4.7976083   11.0774990 
N     4.8702899    5.2256509    8.8297365 
H     5.3110548    5.6627294    8.0091675 
C     3.6621493    4.4537314    8.5653329 
H     2.8890630    4.6584003    9.3179015 
C     3.0887460    4.8513605    7.1937608 
H     2.6968683    5.8823501    7.2179734 
H     2.2624648    4.1639814    6.9487131 
S     4.3886037    4.6959635    5.8741944 
C     3.8300079    2.9302776    8.6193394 
O     2.8406924    2.2393461    8.9051147 
N     5.0157186    2.4333995    8.2232191 
H     5.8094701    3.0596824    8.0837450 
C     5.1376237    0.9850277    8.0564618 
H     4.1566712    0.6887906    7.6342440 
H     5.9041948    0.7297936    7.3136023 
H     5.2235189    0.3899701    8.9761392 
Fe    5.3197336    8.4772393    3.1389028 
Fe    6.1414368    9.0538961    5.7580421 
Fe    4.5900813    6.8149829    5.2673620 
Fe    3.4835044    9.3620836    4.9843653 
S     4.2823198    8.2904567    6.9411232 
S     3.2092178    7.6370595    3.5710591 
S     5.3515833   10.5198063    4.1411539 
S     6.7629395    7.2571983    4.5164780 
