# Supplementary material for: Benchmark Study of Redox Potential Calculations for Iron–Sulfur Clusters in Proteins
Source: Inorg Chem. 2022 Apr 11;61(16):5991–6007. doi: 10.1021/acs.inorgchem.1c03422 (PMC9044450; doi:10.1021/acs.inorgchem.1c03422)
Supplement: Supplementary file 2 — ic1c03422_si_002.zip [file ic1c03422_si_002.zip › xyz/4Fd3-Int-FF15IPQ-Fix-Red]

149
Energy = -11677.8612225555
N     9.2396760    6.4844041   -2.2236717 
H     9.3988196    7.1965258   -2.9549851 
H     9.7072078    6.8087012   -1.3422761 
H     9.6382212    5.5548355   -2.4753752 
C     7.7831468    6.2754324   -1.9471864 
H     7.4327848    7.1626124   -1.3989932 
C     6.9806755    6.0504185   -3.2287736 
H     7.3639725    5.1710912   -3.7793928 
H     5.9296667    5.8460006   -2.9534975 
H     7.0251782    6.9393828   -3.8849927 
C     7.7485693    5.0512889   -1.0646819 
O     8.5590173    4.1288948   -1.2718462 
N     6.7765883    5.0868546   -0.1705057 
H     6.2072106    5.9368878   -0.1011465 
C     6.2376105    3.8860935    0.4330724 
H     7.0091213    3.1051390    0.3303031 
H     6.1149026    4.0877697    1.5095648 
H     5.3468172    3.5959891   -0.1481868 
H     0.3558128    8.7087189   11.4531125 
C     1.4301474    8.9554465   11.5630972 
H     1.5448842    9.5750180   12.4698802 
H     1.8843157    7.9761485   11.7833913 
C     1.9633501    9.7726655   10.3838182 
O     3.0029479   10.4229689   10.5290079 
N     1.2613762    9.7916739    9.2237732 
H     0.5163834    9.1100498    9.0501478 
C     1.8385703   10.4726261    8.0604682 
H     2.8448002   10.0513607    7.8936747 
C     1.0060722   10.2276150    6.8043153 
H     0.0186740   10.7189505    6.8940673 
H     0.8504536    9.1474092    6.6716996 
S     1.9092041   10.9247116    5.3580712 
C     1.9084087   11.9829483    8.2943108 
O     0.8722108   12.6470951    8.5147368 
N     3.1106414   12.5797251    8.1827012 
C     4.4180320   11.9328650    7.9258137 
H     4.3513689   11.2361858    7.0726254 
H     4.7321078   11.3656417    8.8207442 
C     5.3278935   13.1277563    7.6318261 
H     5.2872591   13.3696477    6.5541687 
H     6.3729381   12.8953094    7.8840373 
C     4.7336998   14.2671487    8.4769526 
H     5.0169778   15.2764393    8.1306603 
H     5.0401242   14.1680073    9.5343637 
C     3.2062397   14.0269436    8.3841687 
H     2.6704841   14.3272055    9.2997499 
C     2.5913455   14.8426992    7.2426286 
O     2.2303217   16.0125698    7.4422314 
N     2.5599448   14.2526847    6.0221115 
H     2.7699110   13.2424656    5.9282561 
C     2.1913847   15.0130583    4.8351091 
H     2.0950130   16.0602447    5.1784852 
H     2.9961320   14.9870577    4.0488898 
C     0.8223537   14.6557580    4.2613852 
O     0.3832896   15.2555975    3.2628189 
N     0.1043741   13.7379918    4.9523477 
H     0.5851145   13.1943822    5.6756237 
C    -1.2229002   13.3117219    4.5421469 
H    -1.4980226   12.4456125    5.1651098 
H    -1.9885792   14.1166672    4.7155366 
C    -1.3147823   12.9126733    3.0468761 
O    -2.1054906   13.4823186    2.2689356 
N    -0.5068900   11.9145160    2.6851347 
H     0.0882386   11.4459339    3.3830965 
C    -0.4795826   11.4164221    1.3077590 
H    -1.0364247   12.1578211    0.7068775 
H     0.5737279   11.4274108    0.9655588 
H    -0.9487597   10.4241703    1.1403889 
H     4.0388824   12.9862606   -2.8834314 
C     3.8875766   13.4263010   -1.8589725 
H     4.2503085   14.4651062   -1.9109086 
H     2.8027220   13.4711839   -1.6989812 
C     4.6859895   12.6615370   -0.8115461 
O     5.4365832   13.2931550   -0.0469495 
N     4.5941111   11.3256023   -0.7378582 
H     3.9622085   10.7876236   -1.3449523 
C     5.3874641   10.6112282    0.2670885 
H     4.8919565   10.6914165    1.2558072 
C     5.4581755    9.1405202   -0.1336046 
H     5.9622074    9.0547125   -1.1130762 
H     4.4305749    8.7502209   -0.2284054 
S     6.3704634    8.1348332    1.1041809 
C     6.8042865   11.2283935    0.3618607 
O     7.5369206   11.3473818   -0.6323359 
N     7.1722395   11.5482762    1.6279457 
H     6.5073897   11.3711998    2.4032329 
C     8.4975797   12.0200576    1.9566930 
H     8.9724474   12.3302114    1.0078598 
H     8.5489841   12.9205812    2.6629601 
C     9.3928300   10.9302856    2.5157540 
O    10.4825807   11.2747075    2.9973335 
N     8.9747749    9.6465423    2.4445897 
H     8.0666742    9.3977299    1.9911845 
C     9.8301389    8.5478538    2.8406180 
H     9.2197972    7.6290481    2.7591917 
H    10.7210126    8.4201211    2.1611185 
C    10.3428040    8.6164134    4.2880949 
O    11.4440879    8.1533718    4.6441642 
N     9.4982021    9.1673142    5.1796283 
H     8.5346680    9.4018653    4.9020883 
C     9.8730894    9.2089191    6.5798747 
H    10.9496957    9.4603558    6.6156572 
C     9.0700180   10.2776335    7.3173827 
H     9.1642317   11.2382892    6.7754133 
H     9.5316721   10.3922857    8.3142178 
S     7.3011175    9.8350890    7.5948176 
C     9.7713725    7.8444498    7.2985337 
O    10.2887106    7.7029136    8.4219607 
N     9.1064126    6.8871523    6.6324533 
H     8.5651429    7.1634210    5.7920898 
C     8.9584704    5.4901657    7.0261821 
H     8.3888298    5.0208455    6.2019695 
C    10.3132501    4.7777270    7.1764386 
H    10.8413795    5.1333726    8.0768825 
H    10.1501070    3.6898201    7.2610840 
H    10.9409734    4.9967993    6.2941945 
C     8.1164134    5.2826908    8.2893459 
O     8.0527097    4.1680024    8.8274819 
N     7.4488716    6.3426689    8.7931522 
H     7.4776236    7.2636407    8.3278540 
C     6.7540564    6.2016965   10.0642226 
H     7.4007086    5.7121879   10.8117493 
H     6.4898022    7.2400445   10.3918274 
C     5.4773079    5.3184228   10.0315368 
O     5.0751329    4.7925497   11.0800869 
N     4.8728974    5.2450140    8.8310919 
H     5.3199795    5.6878548    8.0119240 
C     3.6806947    4.4670423    8.5176247 
H     2.8558147    4.7065710    9.2045821 
C     3.2252983    4.8121909    7.0797825 
H     2.7678916    5.8173693    7.0629096 
H     2.4605589    4.0787428    6.7747638 
S     4.6501194    4.7667517    5.8885486 
C     3.8547057    2.9493429    8.6473138 
O     2.8939261    2.2524981    9.0152990 
N     5.0258132    2.4409796    8.2231941 
H     5.7600493    3.0749629    7.9039442 
C     5.1344007    0.9917001    8.0564749 
H     4.1520908    0.6935746    7.6325775 
H     5.9025325    0.7320041    7.3140089 
H     5.2210964    0.3933741    8.9758531 
Fe    6.0890334    9.0885405    5.7357403 
Fe    5.3375458    8.4673480    3.1007032 
Fe    3.6034350    9.3067086    5.0511825 
Fe    4.6739913    6.9160726    5.2976051 
S     4.3329198    8.3108230    7.0496979 
S     3.2396833    7.6146877    3.6308403 
S     5.3581093   10.5632173    4.1068841 
S     6.8314784    7.3236606    4.5164038 
