# Supplementary material for: Benchmark Study of Redox Potential Calculations for Iron–Sulfur Clusters in Proteins
Source: Inorg Chem. 2022 Apr 11;61(16):5991–6007. doi: 10.1021/acs.inorgchem.1c03422 (PMC9044450; doi:10.1021/acs.inorgchem.1c03422)
Supplement: Supplementary file 2 — ic1c03422_si_002.zip [file ic1c03422_si_002.zip › xyz/4Fd3-Int-FF15IPQ-Free-OX]

149
Energy = -11683.5772640051
N     9.1018354    7.1006195   -2.2983500 
H     9.0651544    8.0770637   -2.6622309 
H     9.5679893    7.1472715   -1.3626005 
H     9.6797460    6.4986622   -2.9209843 
C     7.6890453    6.5910086   -2.1495922 
H     7.1771883    7.3830270   -1.5792026 
C     7.0453948    6.3770646   -3.5186080 
H     7.5590898    5.5620012   -4.0593089 
H     5.9907963    6.0784909   -3.3747712 
H     7.0950555    7.2991965   -4.1267933 
C     7.6881074    5.2836941   -1.3530939 
O     8.5699639    4.4185006   -1.5219565 
N     6.6127692    5.1721431   -0.5782866 
H     5.9364168    5.9373056   -0.5920838 
C     6.1066527    3.9235799   -0.0198631 
H     6.8791035    3.1501475   -0.1781834 
H     6.0059795    4.0459328    1.0988134 
H     5.1899659    3.6476924   -0.5995226 
H     0.2493677    8.8667069   11.4301600 
C     1.3717555    8.9938891   11.5012971 
H     1.5467000    9.6713246   12.3562401 
H     1.8599499    8.0295621   11.7903187 
C     1.9256115    9.7313267   10.2881719 
O     2.9099284   10.4698213   10.4237421 
N     1.2914397    9.5983929    9.0962334 
H     0.6437613    8.8159147    8.9295845 
C     1.8688475   10.2657905    7.9278461 
H     2.8666337    9.8325736    7.7457051 
C     1.0049163   10.0444281    6.6875775 
H     0.0466956   10.5864753    6.7794019 
H     0.7798233    8.9730684    6.5552634 
S     1.9189284   10.7166172    5.2339955 
C     1.9899127   11.7759972    8.1774505 
O     0.9719072   12.4692241    8.4003921 
N     3.2003184   12.3531514    8.0768200 
C     4.4988739   11.7012530    7.8146680 
H     4.4157830   10.9874581    6.9786578 
H     4.8282548   11.1550779    8.7189710 
C     5.4014825   12.8910020    7.4810977 
H     5.2942620   13.1448861    6.4106975 
H     6.4630542   12.6557971    7.6570911 
C     4.8624219   14.0142288    8.3821374 
H     5.1300152   15.0300231    8.0446855 
H     5.2332371   13.8896578    9.4134616 
C     3.3288253   13.7857942    8.3778408 
H     2.8659402   14.0169089    9.3517213 
C     2.6446741   14.6839814    7.3474140 
O     2.3721988   15.8543037    7.6291483 
N     2.4379414   14.1426517    6.1183768 
H     2.6989246   13.1602701    5.9490806 
C     2.0851757   14.9783835    4.9801625 
H     1.9744615   16.0043038    5.3771257 
H     2.9170493   14.9875615    4.2294432 
C     0.7526358   14.6082354    4.3263126 
O     0.3225131   15.2231772    3.3329843 
N     0.0633493   13.6033570    4.9077991 
H     0.4856676   13.1483022    5.7202281 
C    -1.1806747   13.0558050    4.3925166 
H    -1.3962582   12.1910282    5.0300434 
H    -2.0638955   13.7671019    4.4884693 
C    -1.1415378   12.5836399    2.9061394 
O    -1.8867454   13.1058332    2.0563198 
N    -0.3084716   11.5725884    2.6223058 
H     0.2365304   11.1260861    3.3730843 
C    -0.2167620   11.0180291    1.2578282 
H    -0.7767317   11.7327442    0.6301043 
H     0.8517004   11.0560942    0.9348737 
H    -0.6678169    9.9993610    1.0956003 
H     3.8746617   12.8624240   -2.9887160 
C     3.6732755   13.3122845   -1.9670350 
H     4.0141113   14.3591366   -2.0325741 
H     2.5759917   13.3584424   -1.8049653 
C     4.4647393   12.6339034   -0.8430350 
O     5.0706008   13.3615097   -0.0407103 
N     4.4967059   11.2922777   -0.7437915 
H     3.9134569   10.6862185   -1.3393309 
C     5.3118140   10.6507214    0.2971964 
H     4.8340575   10.7856249    1.2858712 
C     5.3869538    9.1501018   -0.0351191 
H     5.8111790    9.0382870   -1.0504981 
H     4.3636449    8.7361734   -0.0311534 
S     6.4414722    8.1565516    1.0962301 
C     6.7151000   11.2888592    0.3320023 
O     7.3147477   11.5969558   -0.7111106 
N     7.2363580   11.4030699    1.5741182 
H     6.6289475   11.1738319    2.3795729 
C     8.5614174   11.9312791    1.8497715 
H     9.0120918   12.1838003    0.8729951 
H     8.5231085   12.8926214    2.4425927 
C     9.5118581   10.8986292    2.4836206 
O    10.5942838   11.2351693    2.9962096 
N     9.1291917    9.5978159    2.4044415 
H     8.2411285    9.3342067    1.9266103 
C    10.0279990    8.5222847    2.7845662 
H     9.4492756    7.5847165    2.6884274 
H    10.9168061    8.4279770    2.0839599 
C    10.5396375    8.5837592    4.2354302 
O    11.6486846    8.1392329    4.5773405 
N     9.6635283    9.0785939    5.1382807 
H     8.7379595    9.3885252    4.8213387 
C    10.0103304    9.1591699    6.5518704 
H    11.0792156    9.4342589    6.6084709 
C     9.1722308   10.2336408    7.2543814 
H     9.1938744   11.1668194    6.6615686 
H     9.6396790   10.4349032    8.2333164 
S     7.4265366    9.7399851    7.6206708 
C     9.8996854    7.8143798    7.3115510 
O    10.4075393    7.7026629    8.4399453 
N     9.1936112    6.8649485    6.6754091 
H     8.7457766    7.1405274    5.7911599 
C     8.9605924    5.4762475    7.0694467 
H     8.3330929    5.0612981    6.2563562 
C    10.2614262    4.6629474    7.1479755 
H    10.8919501    5.0087549    7.9846559 
H    10.0193235    3.5970978    7.2928608 
H    10.8247724    4.7861020    6.2064954 
C     8.1218627    5.3030760    8.3438731 
O     8.0389238    4.1926871    8.8885733 
N     7.4272678    6.3607544    8.8321764 
H     7.5084671    7.3004673    8.4125354 
C     6.7578335    6.1835479   10.1160361 
H     7.4543923    5.7472991   10.8560823 
H     6.4262815    7.1891987   10.4983422 
C     5.5564733    5.1995457   10.1179442 
O     5.1747006    4.7175104   11.1909413 
N     4.9846899    4.9852167    8.9124466 
H     5.4060290    5.4286064    8.0852525 
C     3.7638726    4.2254625    8.6617783 
H     3.0292445    4.4405471    9.4545185 
C     3.1775894    4.6922828    7.3116032 
H     2.8276179    5.7364194    7.3798631 
H     2.3248997    4.0442040    7.0489413 
S     4.4431585    4.5516707    5.9510243 
C     3.8732806    2.6822962    8.6559095 
O     2.8854724    2.0199599    9.0111878 
N     4.9894018    2.1456018    8.1373367 
H     5.7790851    2.7622633    7.9383298 
C     5.0992787    0.6889133    7.9078446 
H     4.1016962    0.4069672    7.5141198 
H     5.8346920    0.5384850    7.0875489 
H     5.2403660    0.0240298    8.8043998 
Fe    5.4922904    8.3600613    3.1617084 
Fe    6.2736110    8.9286685    5.7912859 
Fe    4.7913894    6.6607976    5.3104851 
Fe    3.6116639    9.1662236    4.9682987 
S     4.4187523    8.1316433    6.9550623 
S     3.4410598    7.4048786    3.5814056 
S     5.4645815   10.4030061    4.1706502 
S     6.9335370    7.1514142    4.5270432 
