# Supplementary material for: Benchmark Study of Redox Potential Calculations for Iron–Sulfur Clusters in Proteins
Source: Inorg Chem. 2022 Apr 11;61(16):5991–6007. doi: 10.1021/acs.inorgchem.1c03422 (PMC9044450; doi:10.1021/acs.inorgchem.1c03422)
Supplement: Supplementary file 2 — ic1c03422_si_002.zip [file ic1c03422_si_002.zip › xyz/4Fd3-Int-FF15IPQ-Free-Red]

149
Energy = -11683.1518744144
N     9.1051049    7.1761922   -2.2388038 
H     9.0693821    8.1546573   -2.5989097 
H     9.5620265    7.2173251   -1.2979719 
H     9.6880126    6.5760179   -2.8581035 
C     7.6930464    6.6580982   -2.1125011 
H     7.1714233    7.4292991   -1.5229979 
C     7.0707687    6.4731665   -3.4955720 
H     7.5941551    5.6671644   -4.0413114 
H     6.0155808    6.1695223   -3.3684398 
H     7.1272731    7.4054683   -4.0882973 
C     7.6853624    5.3220391   -1.3655455 
O     8.5377082    4.4415762   -1.6115950 
N     6.6277597    5.2003831   -0.5722459 
H     6.0340483    6.0237474   -0.4362204 
C     6.1131885    3.9475085   -0.0329450 
H     6.8873272    3.1755975   -0.1950612 
H     6.0132947    4.0648769    1.0868233 
H     5.1975657    3.6603465   -0.6166930 
H     0.2696970    8.8585611   11.4025869 
C     1.3946056    8.9761192   11.4811062 
H     1.5719424    9.6323802   12.3519696 
H     1.8641126    7.9972646   11.7514368 
C     1.9583849    9.7422872   10.2879058 
O     2.9345810   10.4837270   10.4561803 
N     1.3335423    9.6320838    9.0908878 
H     0.7083929    8.8354735    8.9080538 
C     1.9286044   10.3007491    7.9285398 
H     2.9259254    9.8591222    7.7595823 
C     1.0872861   10.0699817    6.6738204 
H     0.1196925   10.5997844    6.7526826 
H     0.8804957    8.9925960    6.5523573 
S     2.0314847   10.7227398    5.2330492 
C     2.0473215   11.8097313    8.1757461 
O     1.0338673   12.5059408    8.4184949 
N     3.2553232   12.3862485    8.0493668 
C     4.5509052   11.7299667    7.7730954 
H     4.4523970   10.9960059    6.9563302 
H     4.9033352   11.2065176    8.6818015 
C     5.4433501   12.9109902    7.3891639 
H     5.3196830   13.1271261    6.3124518 
H     6.5070332   12.6783257    7.5562312 
C     4.9169222   14.0617393    8.2635806 
H     5.1698906   15.0691138    7.8892285 
H     5.3105401   13.9744060    9.2913727 
C     3.3833429   13.8269005    8.2975480 
H     2.9357327   14.0929284    9.2697879 
C     2.6821803   14.6916501    7.2490484 
O     2.3935739   15.8658168    7.5086986 
N     2.4857797   14.1310564    6.0286930 
H     2.7398934   13.1407770    5.8713585 
C     2.1192524   14.9554404    4.8850595 
H     2.0035962   15.9829111    5.2767397 
H     2.9442888   14.9676315    4.1287633 
C     0.7825257   14.5783199    4.2420097 
O     0.3273242   15.2048474    3.2652305 
N     0.1180236   13.5597183    4.8285674 
H     0.5891537   13.0694047    5.5934256 
C    -1.1322358   13.0006605    4.3472394 
H    -1.3347713   12.1474038    5.0066137 
H    -2.0156816   13.7171993    4.4451729 
C    -1.1217993   12.4937843    2.8723498 
O    -1.9113699   12.9689128    2.0343646 
N    -0.2650912   11.5061811    2.5784374 
H     0.3349223   11.0984346    3.3123250 
C    -0.2121815   10.9407456    1.2150771 
H    -0.7375465   11.6832719    0.5880898 
H     0.8520994   10.9200124    0.8801547 
H    -0.7296872    9.9560345    1.0425438 
H     3.8323370   12.8635630   -2.9686291 
C     3.6323341   13.3202259   -1.9337114 
H     3.9573510   14.3719239   -2.0041718 
H     2.5310308   13.3427119   -1.7889541 
C     4.4473262   12.6582359   -0.8266575 
O     5.1136249   13.3854284   -0.0662476 
N     4.4653728   11.3172712   -0.7127397 
H     3.8663053   10.7154788   -1.2954783 
C     5.3163671   10.6557426    0.2848252 
H     4.8575423   10.7322872    1.2896810 
C     5.4227930    9.1748078   -0.1092288 
H     5.8746084    9.1157973   -1.1184463 
H     4.4046432    8.7486876   -0.1507075 
S     6.4413675    8.1638703    1.0441192 
C     6.7130075   11.3047294    0.3205872 
O     7.3160078   11.6121083   -0.7244546 
N     7.2350769   11.4142123    1.5615792 
H     6.6316303   11.1721457    2.3730698 
C     8.5629663   11.9313345    1.8335918 
H     9.0168326   12.1704173    0.8551157 
H     8.5372595   12.9009957    2.4157544 
C     9.5086522   10.8993410    2.4763429 
O    10.5973000   11.2425417    2.9781673 
N     9.1254818    9.6010642    2.4073993 
H     8.2270262    9.3319183    1.9450383 
C    10.0149057    8.5275308    2.8131430 
H     9.4268034    7.5933560    2.7358778 
H    10.9095713    8.4182259    2.1212988 
C    10.5337962    8.6101919    4.2626873 
O    11.6585305    8.1894706    4.5995295 
N     9.6620667    9.1068127    5.1615820 
H     8.6980379    9.3168437    4.8670747 
C    10.0062908    9.1851175    6.5746327 
H    11.0774270    9.4515289    6.6268637 
C     9.1673622   10.2655447    7.2690100 
H     9.2008247   11.1925446    6.6659123 
H     9.6373129   10.4714298    8.2467863 
S     7.4195277    9.7720984    7.6165223 
C     9.8886353    7.8418120    7.3351602 
O    10.4094473    7.7245928    8.4607093 
N     9.1795236    6.8968127    6.7017153 
H     8.6866293    7.1755220    5.8347079 
C     8.9392646    5.5129789    7.0987055 
H     8.2919876    5.1076994    6.2958849 
C    10.2341394    4.6893606    7.1559234 
H    10.8833905    5.0366218    7.9782226 
H     9.9878939    3.6258768    7.3126525 
H    10.7801572    4.8038241    6.2029929 
C     8.1205925    5.3476554    8.3846124 
O     8.0643905    4.2467320    8.9544820 
N     7.4130544    6.4000634    8.8579801 
H     7.4498425    7.3307260    8.4078560 
C     6.7350965    6.2216226   10.1347245 
H     7.4313305    5.7971047   10.8822537 
H     6.3936979    7.2274216   10.5045735 
C     5.5462309    5.2177218   10.1308439 
O     5.1682904    4.7278004   11.2055743 
N     4.9967305    5.0029611    8.9197538 
H     5.4365782    5.4484153    8.0984207 
C     3.7996848    4.2294266    8.5996517 
H     2.9997799    4.4624538    9.3216296 
C     3.3418813    4.6564529    7.1815179 
H     2.9400203    5.6847419    7.2112346 
H     2.5428296    3.9743414    6.8476828 
S     4.7534336    4.5918878    5.9644148 
C     3.9093524    2.6877298    8.6498947 
O     2.9474298    2.0261382    9.0784736 
N     5.0026922    2.1369501    8.0992449 
H     5.7307474    2.7628272    7.7479968 
C     5.1035088    0.6792189    7.8836602 
H     4.1058608    0.3898490    7.4916812 
H     5.8411912    0.5194483    7.0663917 
H     5.2476049    0.0174975    8.7836364 
Fe    6.2288153    8.9758961    5.7471127 
Fe    5.5120435    8.3763326    3.1075076 
Fe    3.7531120    9.1190115    5.0120985 
Fe    4.8794751    6.7390536    5.3302416 
S     4.4732868    8.1533276    7.0363590 
S     3.4903976    7.3804187    3.6171248 
S     5.4847135   10.4678281    4.1298192 
S     7.0081278    7.2346605    4.5074647 
