# Supplementary material for: Benchmark Study of Redox Potential Calculations for Iron–Sulfur Clusters in Proteins
Source: Inorg Chem. 2022 Apr 11;61(16):5991–6007. doi: 10.1021/acs.inorgchem.1c03422 (PMC9044450; doi:10.1021/acs.inorgchem.1c03422)
Supplement: Supplementary file 2 — ic1c03422_si_002.zip [file ic1c03422_si_002.zip › xyz/4Fd3-large-FF14SB-Fix-OX]

323
Energy = -16132.4209031345
N     9.1402937    6.9449018   -2.1563877 
H     9.0747898    7.9612167   -2.4641253 
H     9.6926358    6.9200188   -1.2609318 
H     9.6220579    6.3378554   -2.8456796 
C     7.7382409    6.4927579   -1.8784510 
H     7.3013165    7.3045796   -1.2757334 
C     6.9655530    6.2941626   -3.1814583 
H     7.4082693    5.4626003   -3.7605295 
H     5.9200163    6.0249512   -2.9435546 
H     6.9832867    7.2128065   -3.7950442 
C     7.7644015    5.1925926   -1.0730569 
O     8.5808730    4.3062594   -1.3390039 
N     6.7860358    5.1421257   -0.1551870 
H     6.1774937    5.9589348   -0.0639509 
C     6.2701822    3.9070136    0.4261836 
H     7.0636246    3.1565841    0.2704610 
C     6.0377073    4.0873250    1.9455474 
H     5.5602946    5.0704846    2.1369836 
H     5.3289765    3.3184495    2.2945819 
C     7.3304498    3.9705011    2.7252835 
C     8.3645419    4.9237016    2.5909479 
H     8.2020906    5.7975322    1.9487403 
C     9.6019610    4.7356170    3.2262318 
H    10.4076757    5.4711795    3.0956043 
C     9.8293664    3.5931455    4.0114000 
H    10.7973666    3.4329975    4.4953238 
C     8.8084022    2.6460595    4.1629350 
H     8.9811304    1.7394166    4.7538130 
C     7.5742538    2.8407854    3.5285847 
H     6.7869227    2.0874298    3.6396212 
H     5.3784278    3.6046860   -0.1561139 
H    -1.9498240    3.7245849    9.4529999 
C    -1.1682776    4.2138257    8.8027236 
H    -0.1998046    4.0455097    9.3069094 
C    -1.1229751    3.4069321    7.4509831 
H    -0.8479514    2.3755387    7.7188344 
H    -0.3014379    3.8455313    6.8549222 
S    -2.6249594    3.3735171    6.3974015 
C    -1.3649991    5.7378192    8.7542131 
O    -0.4207203    6.5205388    8.9842072 
N    -2.6109683    6.2173927    8.5104378 
H    -3.3407476    5.5658455    8.1988816 
C    -2.8112526    7.6468953    8.2822971 
H    -2.1350363    7.9904833    7.4749687 
H    -3.8638305    7.8605227    7.9464039 
C    -2.4711424    8.5083601    9.4864505 
O    -2.0970989    9.6970620    9.3152408 
N    -2.5833174    8.0022025   10.7355550 
H    -2.9438368    7.0507659   10.8809056 
C    -2.3115314    8.8796627   11.8625641 
H    -3.0229973    9.7193263   11.8951936 
H    -2.3030439    8.3359346   12.8467006 
C    -0.9189403    9.4772734   11.8205859 
O    -0.6541018   10.5230578   12.4299275 
N     0.0155101    8.6925581   11.2496561 
H    -0.2625726    7.8489140   10.7213671 
C     1.4115317    8.9546270   11.5182514 
H     1.4331409    9.6141344   12.4038779 
C     2.0806547    7.5987473   11.8152692 
H     1.3727370    7.0389894   12.4574469 
C     2.4073386    6.7879583   10.5627472 
H     2.8995593    5.8448090   10.8509157 
H     1.4925549    6.5498733    9.9879097 
H     3.1001564    7.3339536    9.8954224 
H     2.9717785    7.7483917   12.4474855 
C     2.0651425    9.7493878   10.3809146 
O     3.2122293   10.2101379   10.4742555 
N     1.2976349    9.8894095    9.2782740 
H     0.3306901    9.5514084    9.2885567 
C     1.8245302   10.4913256    8.0626536 
H     2.8318570   10.0745243    7.9034601 
C     0.9390528   10.1498477    6.8719678 
H    -0.0621208   10.6130417    6.9707173 
H     0.8196913    9.0563803    6.7949914 
S     1.7026131   10.8297811    5.3391047 
C     1.8938733   12.0069872    8.2122756 
O     0.8476332   12.6882335    8.3149988 
N     3.1015877   12.6015479    8.2205104 
C     4.4355269   11.9790530    8.0377517 
H     4.4313894   11.3014253    7.1669982 
H     4.6905522   11.3929536    8.9385035 
C     5.3467000   13.1966666    7.8328961 
H     5.3853274   13.4570872    6.7586782 
H     6.3723352   12.9998625    8.1790524 
C     4.6697551   14.3137189    8.6436877 
H     4.9580115   15.3314002    8.3290347 
H     4.9097413   14.2060006    9.7159280 
C     3.1595048   14.0463976    8.4470884 
H     2.5614583   14.3234219    9.3307451 
C     2.5880156   14.8458856    7.2782358 
O     2.2441216   16.0229337    7.4421448 
N     2.5615158   14.2354102    6.0599710 
H     2.7181341   13.2175641    5.9845255 
C     2.1961828   15.0035215    4.8787170 
H     2.0798592   16.0393279    5.2476539 
C     3.2690978   14.9606188    3.7683826 
H     2.8679743   15.5623228    2.9340086 
H     4.1829968   15.5068979    4.1236371 
C     3.5889831   13.5383305    3.2974801 
H     4.0451132   12.9195193    4.0919436 
H     2.6610738   13.0233037    2.9831830 
H     4.2795524   13.5315610    2.4341146 
C     0.8244172   14.6495787    4.2873245 
O     0.4423902   15.2307428    3.2560877 
N     0.0890845   13.7433219    4.9610515 
H     0.5019459   13.2769333    5.7727082 
C    -1.2362480   13.3124806    4.5318451 
H    -1.5204955   12.4416526    5.1386637 
H    -1.9922827   14.1142946    4.7080112 
C    -1.2999668   12.8972713    3.0411913 
O    -2.0858886   13.4272053    2.2399846 
N    -0.4445108   11.9174915    2.6969897 
H     0.1174903   11.4506524    3.4239237 
C    -0.3736747   11.4041227    1.3238087 
H    -0.9000939   12.1619229    0.7136756 
C     1.0798479   11.3572110    0.8440803 
H     1.1275490   11.0274569   -0.2070393 
H     1.5625927   12.3490410    0.9292793 
S     2.1543958   10.2320631    1.8462431 
H     1.2566666    9.2123245    1.9315809 
H    -0.9043499   10.4376177    1.1494374 
H    -2.8530511    7.5827169    3.2198970 
C    -1.9743361    7.0955696    3.6840618 
C    -1.7720357    5.7168617    3.5118718 
H    -2.4843143    5.1155945    2.9358545 
C    -0.6494303    5.0831844    4.0626941 
H    -0.5259418    4.0011159    3.9510332 
C     0.3085448    5.8461063    4.7407134 
H     1.2214149    5.3743907    5.1202427 
C     0.1176014    7.2278423    4.8993599 
H     0.8955703    7.8183140    5.3943052 
C    -1.0282234    7.8590444    4.3914976 
H    -1.1837893    8.9382138    4.5130460 
H    -0.4491868    5.4420296   -1.1510242 
C     0.2342148    6.3059832   -0.8610342 
H    -0.3204066    6.9493463   -0.1561742 
C     1.5220452    5.7500073   -0.1877482 
H     1.8763866    4.8787712   -0.7714064 
C     2.6336503    6.8134428   -0.2116992 
H     3.5155918    6.4435304    0.3373471 
H     2.9573489    7.0322233   -1.2482737 
H     2.3000967    7.7580323    0.2580240 
C     1.2052784    5.2867804    1.2497740 
H     1.0062419    6.1779324    1.8784775 
H     0.2591183    4.7095289    1.2533224 
C     2.3125985    4.4368541    1.8782700 
H     1.9948603    4.0652514    2.8682760 
H     2.5675390    3.5693164    1.2409334 
H     3.2368516    5.0209008    2.0291445 
C     0.5269408    7.0226039   -2.1708136 
O     0.9222206    6.4171161   -3.1838472 
N     0.3853787    8.3705269   -2.1573267 
H     0.0364988    8.8478710   -1.3070187 
C     0.7344565    9.1216140   -3.3546413 
H     0.3560426    8.5635012   -4.2248530 
H     0.2428294   10.1088143   -3.3353467 
C     2.2518828    9.3198174   -3.4522776 
O     2.8794043    9.9592788   -2.5836695 
N     2.8958671    8.7680814   -4.5067235 
C     2.3090851    8.0145214   -5.6411263 
H     1.4964934    8.5992833   -6.1048312 
H     1.9113326    7.0542002   -5.2646634 
C     3.5138629    7.8369665   -6.5747928 
H     3.6320290    8.7270910   -7.2215430 
H     3.4050727    6.9525244   -7.2243606 
C     4.7017264    7.7057151   -5.6080790 
H     5.6820697    7.9146444   -6.0680687 
H     4.7371311    6.6918195   -5.1748320 
C     4.3609290    8.7020041   -4.4727724 
H     4.6909593    8.3244394   -3.4901570 
C     5.0540290   10.0512862   -4.6259899 
O     6.2056739   10.2082552   -4.1890125 
N     4.4167733   11.0617367   -5.2762675 
H     3.4207952   10.9643533   -5.5110472 
C     5.0734882   12.3692958   -5.3278548 
H     6.1008223   12.2625182   -5.7014311 
H     4.5287029   13.0702189   -6.0055734 
C     5.1348392   13.0597830   -3.9574440 
O     5.9907010   13.9064794   -3.6767399 
N     4.1156983   12.7201909   -3.1442767 
H     3.4843832   11.9552657   -3.4020487 
C     3.9099952   13.3698752   -1.8694385 
H     4.3319471   14.3849016   -1.9176403 
H     2.8208414   13.4524676   -1.7026164 
C     4.6410852   12.6197794   -0.7502345 
O     5.2850590   13.2319351    0.1262057 
N     4.6349733   11.2820077   -0.7741603 
H     4.0705156   10.7461475   -1.4515272 
C     5.3950516   10.5764007    0.2483540 
H     4.8607704   10.6412034    1.2170921 
C     5.5330898    9.1072669   -0.1401146 
H     6.1242374    9.0351316   -1.0720160 
H     4.5326862    8.6696996   -0.2988310 
S     6.4169843    8.1448258    1.1508937 
C     6.7839791   11.2241793    0.3846645 
O     7.5239929   11.4168486   -0.5967162 
N     7.1532705   11.4932765    1.6585109 
H     6.4942770   11.2698180    2.4236457 
C     8.4642016   12.0028067    1.9817331 
H     8.9220469   12.2815192    1.0148663 
C     8.4982964   13.2138717    2.9451908 
H     9.5605982   13.4929908    3.0468907 
H     7.9989402   14.0749075    2.4541054 
C     7.9048684   12.9059303    4.3337033 
H     6.8112499   12.7471341    4.2645204 
H     8.3142193   11.9326028    4.6672296 
C     8.2156134   13.9503388    5.4102444 
H     7.7369612   14.9254613    5.1931158 
H     7.8442337   13.6101979    6.3922434 
H     9.3050965   14.1207736    5.5049900 
C     9.3778692   10.9302850    2.5618822 
O    10.4273331   11.3041409    3.1074993 
N     8.9912948    9.6433840    2.4558600 
H     8.1096177    9.3957106    1.9558976 
C     9.8471251    8.5361965    2.8430594 
H     9.2404687    7.6151258    2.7550192 
H    10.7266816    8.4169891    2.1645423 
C    10.3489793    8.6057909    4.2892065 
O    11.4371126    8.1396468    4.6631929 
N     9.5005827    9.1665425    5.1798012 
H     8.5602437    9.4599799    4.8923678 
C     9.8812611    9.2158388    6.5772506 
H    10.9562919    9.4766698    6.6109336 
C     9.0902491   10.2891163    7.3160739 
H     9.2041703   11.2514435    6.7845703 
H     9.5278381   10.4034839    8.3232842 
S     7.3071809    9.8849413    7.5631689 
C     9.7900067    7.8469755    7.2845279 
O    10.2980703    7.7010450    8.4126391 
N     9.1292849    6.8862469    6.6202217 
H     8.6534025    7.1541965    5.7481688 
C     8.9629293    5.4900998    7.0303674 
H     8.4154548    5.0105233    6.1970092 
C    10.3012945    4.7597755    7.2147813 
H    10.8273390    5.1228299    8.1132521 
H    10.1086603    3.6789685    7.3186096 
H    10.9351626    4.9306724    6.3287782 
C     8.0841917    5.3292272    8.2783237 
O     8.0135389    4.2364206    8.8570551 
N     7.3776943    6.4012531    8.7080492 
H     7.4627862    7.3132828    8.2411427 
C     6.6888490    6.3373494    9.9950690 
H     7.3713153    5.8828184   10.7371522 
C     6.2799284    7.7626848   10.4293958 
H     6.2226155    8.4068807    9.5315406 
H     5.2544750    7.7115328   10.8167238 
C     7.2038084    8.4224074   11.4735229 
H     7.1314425    7.8345637   12.4134893 
C     8.6686508    8.4375899   11.0233364 
H     8.7508925    8.9696504   10.0585559 
H     9.2978374    8.9724903   11.7589415 
H     9.0800053    7.4206972   10.8800670 
C     6.7311720    9.8566824   11.7522557 
H     6.7236794   10.4457298   10.8162779 
H     5.7050703    9.8739935   12.1599590 
H     7.4051892   10.3679882   12.4651650 
C     5.4617826    5.4072830    9.9850326 
O     5.0360261    4.9237444   11.0445792 
N     4.8674193    5.2544710    8.7798725 
H     5.3048303    5.6822767    7.9543764 
C     3.6540172    4.4884734    8.5498711 
H     2.9242603    4.7135989    9.3393401 
C     3.0253740    4.8939804    7.2060376 
H     2.6433816    5.9276801    7.2528008 
H     2.1858664    4.2110804    6.9947628 
S     4.2407586    4.7271389    5.8112363 
C     3.8130390    2.9654736    8.5903082 
O     2.8109235    2.2791875    8.8466821 
N     5.0059474    2.4581352    8.2248525 
H     5.8101038    3.0782749    8.1144467 
C     5.1192611    1.0123317    8.0526969 
H     4.1562050    0.7021872    7.6017785 
H     5.8933634    0.7414903    7.3168198 
H     5.2024441    0.4102856    8.9672559 
H     3.3927352   -0.6658141    3.9157542 
C     3.2315748    0.2973870    4.4988330 
H     3.7036303    0.1711027    5.4893000 
C     3.9158706    1.4772146    3.7848489 
H     3.4741208    1.6653256    2.7862834 
H     3.8279246    2.4048485    4.3778465 
H     4.9993129    1.3028455    3.6454254 
C     1.7113938    0.5197726    4.6815677 
H     1.2095175    0.4657227    3.6991296 
H     1.2775395   -0.3043096    5.2825547 
C     1.3226833    1.8341479    5.3676479 
H     0.2215047    1.9166819    5.3872679 
H     1.7103533    1.8770137    6.4055500 
H     1.7097845    2.7159952    4.8219048 
Fe    5.3244016    8.5268063    3.1172633 
Fe    4.5879173    6.8431942    5.2384705 
Fe    6.0988103    9.0962789    5.7514867 
Fe    3.4333147    9.3780347    4.9290212 
S     4.2331849    8.3138524    6.8946905 
S     3.2379335    7.6367742    3.5139637 
S     5.2936835   10.5713163    4.1464534 
S     6.7571857    7.3198181    4.5208105 
O    -3.1316152   10.9193726    4.4124287 
H    -2.8742308   10.8678386    5.3714892 
H    -4.1200208   10.7984227    4.4086276 
O     8.3324473    9.5075335   -2.5541846 
H     7.5417869    9.6561030   -3.1293065 
H     8.1892478   10.1083829   -1.7785721 
O    -2.1801649   11.3194690    6.9660761 
H    -2.3514995   12.2850568    7.1762761 
H    -2.2758778   10.7899863    7.7987553 
O     8.1659315   12.3046399    9.6687627 
H     7.7698617   11.6124978    9.0828868 
H     8.7032150   12.9511631    9.1066132 
O     9.7158205   14.1203964    8.4569205 
H    10.3991967   13.6090030    7.9302751 
H    10.2339815   14.5512487    9.1997517 
O    11.7133436   12.7400414    7.1983129 
H    11.8211958   12.8598292    6.2093643 
H    11.9116260   11.7964361    7.4019392 
O    11.4258712    9.7663775    9.9597080 
H    10.9462419    9.0174125    9.5056375 
H    12.1112128   10.0479870    9.2861727 
O    10.1838688   11.7437889   11.4446739 
H     9.3629264   11.8926372   10.9019700 
H    10.6639942   11.0353059   10.9356491 
O    -1.3261251   12.2460311    9.9035375 
H    -1.5961572   11.2968705    9.9386734 
H    -0.6488431   12.2825483    9.1781749 
