# Supplementary material for: Benchmark Study of Redox Potential Calculations for Iron–Sulfur Clusters in Proteins
Source: Inorg Chem. 2022 Apr 11;61(16):5991–6007. doi: 10.1021/acs.inorgchem.1c03422 (PMC9044450; doi:10.1021/acs.inorgchem.1c03422)
Supplement: Supplementary file 2 — ic1c03422_si_002.zip [file ic1c03422_si_002.zip › xyz/4Fd3-large-FF14SB-Fix-Red]

323
Energy = -16132.0064844276
N     9.1111282    6.9942809   -2.1315347 
H     9.0439141    8.0127390   -2.4407209 
H     9.6748782    6.9708911   -1.2437390 
H     9.5780287    6.3779419   -2.8218668 
C     7.7153845    6.5423735   -1.8277388 
H     7.2939186    7.3382798   -1.1930458 
C     6.9189977    6.3724784   -3.1205936 
H     7.3457802    5.5471551   -3.7207785 
H     5.8758682    6.1070401   -2.8690335 
H     6.9348056    7.3015671   -3.7188532 
C     7.7510579    5.2204909   -1.0583988 
O     8.5523451    4.3332077   -1.3753338 
N     6.7872947    5.1526855   -0.1305963 
H     6.2386742    5.9998076    0.0543538 
C     6.2698884    3.9111868    0.4351241 
H     7.0644737    3.1622199    0.2739667 
C     6.0391497    4.0811414    1.9556862 
H     5.5666235    5.0638331    2.1580943 
H     5.3291826    3.3128130    2.3027141 
C     7.3349235    3.9564590    2.7288902 
C     8.3637144    4.9158558    2.6043981 
H     8.1923120    5.8034517    1.9846945 
C     9.6013985    4.7275183    3.2373956 
H    10.3983836    5.4751338    3.1230492 
C     9.8341137    3.5794153    4.0124699 
H    10.7999748    3.4248000    4.5029339 
C     8.8174079    2.6267214    4.1561249 
H     8.9909240    1.7197927    4.7467270 
C     7.5830753    2.8208621    3.5220382 
H     6.7955881    2.0675716    3.6326444 
H     5.3782797    3.6068683   -0.1517366 
H    -1.9493978    3.7251168    9.4531727 
C    -1.1676786    4.2168786    8.8020108 
H    -0.1964701    4.0444780    9.2997194 
C    -1.1318957    3.4193211    7.4453614 
H    -0.8426587    2.3894625    7.7035124 
H    -0.3228528    3.8690511    6.8412721 
S    -2.6489460    3.3740208    6.4112495 
C    -1.3660816    5.7424570    8.7692346 
O    -0.4333618    6.5239151    9.0384251 
N    -2.6085889    6.2197143    8.5015299 
H    -3.3181861    5.5667751    8.1482208 
C    -2.8106861    7.6507041    8.2801272 
H    -2.1362679    8.0011114    7.4738907 
H    -3.8636282    7.8618415    7.9455449 
C    -2.4784297    8.5109564    9.4875009 
O    -2.1214810    9.7039550    9.3217886 
N    -2.5870814    8.0007009   10.7365890 
H    -2.9248642    7.0412039   10.8794521 
C    -2.3120062    8.8778367   11.8619287 
H    -3.0202237    9.7205741   11.8936378 
H    -2.3033476    8.3352834   12.8466097 
C    -0.9168413    9.4717380   11.8207845 
O    -0.6539464   10.5169492   12.4348580 
N     0.0138081    8.6823778   11.2552670 
H    -0.2650961    7.8442272   10.7170625 
C     1.4113361    8.9460376   11.5170044 
H     1.4346538    9.6023430   12.4048497 
C     2.0871415    7.5918325   11.8060369 
H     1.3801006    7.0223391   12.4413154 
C     2.4304842    6.7926125   10.5493950 
H     2.9349713    5.8535495   10.8316839 
H     1.5200921    6.5459472    9.9722082 
H     3.1153588    7.3517865    9.8847461 
H     2.9738633    7.7460448   12.4444633 
C     2.0570001    9.7517358   10.3831083 
O     3.1895361   10.2415122   10.4961359 
N     1.3005472    9.8757840    9.2730484 
H     0.3502010    9.4973703    9.2621841 
C     1.8257908   10.4963378    8.0641485 
H     2.8283048   10.0725247    7.8857592 
C     0.9360051   10.1863922    6.8677423 
H    -0.0662898   10.6403963    6.9848502 
H     0.8232146    9.0938251    6.7677495 
S     1.7123876   10.8971268    5.3542025 
C     1.9000807   12.0067168    8.2410418 
O     0.8594381   12.6901535    8.3958601 
N     3.1070716   12.5993747    8.2118943 
C     4.4345729   11.9682899    8.0054558 
H     4.4168910   11.2968865    7.1294972 
H     4.6953291   11.3727864    8.8983995 
C     5.3528647   13.1795554    7.7998726 
H     5.3918415   13.4382496    6.7255127 
H     6.3774926   12.9698866    8.1413460 
C     4.6875063   14.3017976    8.6144044 
H     4.9777018   15.3189629    8.2980680 
H     4.9328511   14.1924481    9.6856451 
C     3.1737678   14.0426969    8.4311203 
H     2.5829076   14.3271962    9.3175041 
C     2.5971486   14.8404597    7.2631738 
O     2.2560325   16.0210754    7.4282131 
N     2.5640347   14.2285664    6.0478963 
H     2.7040214   13.2037905    5.9716656 
C     2.1964547   15.0011998    4.8701498 
H     2.0794454   16.0348531    5.2452603 
C     3.2675463   14.9685315    3.7586417 
H     2.8666521   15.5862888    2.9347386 
H     4.1826423   15.5095694    4.1204661 
C     3.5821534   13.5535269    3.2659959 
H     4.0360712   12.9138960    4.0451249 
H     2.6528294   13.0475423    2.9410724 
H     4.2763003   13.5585593    2.4054666 
C     0.8213430   14.6573787    4.2814015 
O     0.4268261   15.2655748    3.2684132 
N     0.0921353   13.7427576    4.9484693 
H     0.5526603   13.1919240    5.6807383 
C    -1.2344357   13.3128456    4.5259150 
H    -1.5129824   12.4428964    5.1365185 
H    -1.9913219   14.1143342    4.7061977 
C    -1.3072932   12.8994921    3.0351458 
O    -2.0978850   13.4349140    2.2377119 
N    -0.4556504   11.9211128    2.6879372 
H     0.1262705   11.4646762    3.4089918 
C    -0.3860440   11.4105415    1.3138998 
H    -0.9227932   12.1641710    0.7075438 
C     1.0664901   11.3717226    0.8308435 
H     1.1073658   11.0425867   -0.2213472 
H     1.5349766   12.3715271    0.9055702 
S     2.1613490   10.2736291    1.8356925 
H     1.2859289    9.2363831    1.9293038 
H    -0.9098142   10.4405212    1.1449905 
H    -2.8536010    7.5853712    3.2211091 
C    -1.9741380    7.1036659    3.6885172 
C    -1.7674808    5.7239722    3.5332139 
H    -2.4777655    5.1114057    2.9662581 
C    -0.6376295    5.1043437    4.0857437 
H    -0.5080410    4.0218104    3.9844314 
C     0.3220756    5.8811773    4.7450293 
H     1.2437942    5.4233271    5.1189946 
C     0.1276252    7.2642571    4.8840646 
H     0.9136076    7.8678541    5.3477464 
C    -1.0263500    7.8806834    4.3788956 
H    -1.1815408    8.9615565    4.4840171 
H    -0.4492311    5.4411838   -1.1485868 
C     0.2342091    6.3069318   -0.8570248 
H    -0.3233263    6.9511886   -0.1552452 
C     1.5208149    5.7578575   -0.1745015 
H     1.8804129    4.8850278   -0.7530808 
C     2.6274172    6.8263374   -0.1964879 
H     3.5074675    6.4660057    0.3614602 
H     2.9570606    7.0410833   -1.2325777 
H     2.2890739    7.7713462    0.2687463 
C     1.1953685    5.3012449    1.2635505 
H     0.9813674    6.1943885    1.8838451 
H     0.2560846    4.7115117    1.2603234 
C     2.3092771    4.4725012    1.9092157 
H     1.9815825    4.0928611    2.8931974 
H     2.5935880    3.6119482    1.2742767 
H     3.2148777    5.0779175    2.0837553 
C     0.5244607    7.0207401   -2.1686181 
O     0.9026797    6.4119017   -3.1875914 
N     0.3925788    8.3701008   -2.1532328 
H     0.0634046    8.8488977   -1.2952876 
C     0.7358896    9.1222458   -3.3511290 
H     0.3573136    8.5601646   -4.2190248 
H     0.2430332   10.1090595   -3.3339036 
C     2.2513145    9.3301499   -3.4554727 
O     2.8796551    9.9949770   -2.6088413 
N     2.8970930    8.7596720   -4.5000947 
C     2.3157661    7.9871007   -5.6221200 
H     1.4995770    8.5606068   -6.0942481 
H     1.9222605    7.0297363   -5.2337111 
C     3.5228204    7.8046100   -6.5522509 
H     3.6378866    8.6894821   -7.2073366 
H     3.4188053    6.9123050   -7.1924127 
C     4.7093719    7.6901648   -5.5813557 
H     5.6898413    7.8980651   -6.0416028 
H     4.7486281    6.6816390   -5.1359950 
C     4.3617790    8.6992521   -4.4601685 
H     4.6896416    8.3362180   -3.4714626 
C     5.0542631   10.0468278   -4.6282556 
O     6.2122156   10.1973998   -4.2102567 
N     4.4111001   11.0590085   -5.2741701 
H     3.4071462   10.9695432   -5.4768103 
C     5.0681275   12.3660527   -5.3253168 
H     6.0959692   12.2554669   -5.6961963 
H     4.5267982   13.0688965   -6.0051001 
C     5.1254064   13.0681878   -3.9602287 
O     5.9610127   13.9438381   -3.7034503 
N     4.1222166   12.7150160   -3.1365822 
H     3.5298672   11.9071382   -3.3587987 
C     3.9122722   13.3759666   -1.8666319 
H     4.3301166   14.3915490   -1.9293240 
H     2.8218734   13.4543336   -1.7016099 
C     4.6620117   12.6429143   -0.7464738 
O     5.3631231   13.2727753    0.0722165 
N     4.6114480   11.3085600   -0.7232798 
H     4.0076982   10.7741749   -1.3633363 
C     5.3917273   10.5860115    0.2754775 
H     4.8741598   10.6282770    1.2548893 
C     5.5286438    9.1254866   -0.1379683 
H     6.1139694    9.0707515   -1.0754798 
H     4.5255792    8.6941817   -0.3003411 
S     6.3939650    8.1633795    1.1691182 
C     6.7821102   11.2278841    0.4027871 
O     7.5208131   11.4161766   -0.5855754 
N     7.1509929   11.5017780    1.6726332 
H     6.4992378   11.2579031    2.4488683 
C     8.4659046   12.0043925    1.9837344 
H     8.9153863   12.2799301    1.0119114 
C     8.5170932   13.2208132    2.9409048 
H     9.5812873   13.5053912    3.0126315 
H     8.0048454   14.0774118    2.4526546 
C     7.9639579   12.9186578    4.3451291 
H     6.8817147   12.6903510    4.2987333 
H     8.4331259   11.9780894    4.6923466 
C     8.2294162   14.0034730    5.3925189 
H     7.6784967   14.9388410    5.1689307 
H     7.9021560   13.6591710    6.3887888 
H     9.3068147   14.2519238    5.4603723 
C     9.3859419   10.9325106    2.5525260 
O    10.4539097   11.3147204    3.0603417 
N     8.9940638    9.6482043    2.4663333 
H     8.0920802    9.3932146    1.9993822 
C     9.8496788    8.5428787    2.8574081 
H     9.2354808    7.6252511    2.7834295 
H    10.7267216    8.4192375    2.1700909 
C    10.3663766    8.6202394    4.3011005 
O    11.4661928    8.1597745    4.6581980 
N     9.5331494    9.1904141    5.1973434 
H     8.5575400    9.3951323    4.9381686 
C     9.9202133    9.2251543    6.5943681 
H    11.0025586    9.4564031    6.6164338 
C     9.1563027   10.3137312    7.3432190 
H     9.2737326   11.2693375    6.7987574 
H     9.6177653   10.4287849    8.3397234 
S     7.3764881    9.9233976    7.6198372 
C     9.8045639    7.8589699    7.3037284 
O    10.3158074    7.7078759    8.4336034 
N     9.1420287    6.9048668    6.6373756 
H     8.6182890    7.1823835    5.7872948 
C     8.9614647    5.5110824    7.0426093 
H     8.3965222    5.0467138    6.2120593 
C    10.2932892    4.7649086    7.2077458 
H    10.8341513    5.1202220    8.1010891 
H    10.0910053    3.6856647    7.3109699 
H    10.9181618    4.9329813    6.3146832 
C     8.0935795    5.3485997    8.2975571 
O     8.0366262    4.2580474    8.8847573 
N     7.3841169    6.4168374    8.7250960 
H     7.4416672    7.3237431    8.2412664 
C     6.6869045    6.3468234   10.0054785 
H     7.3655220    5.8891610   10.7494587 
C     6.2776090    7.7702428   10.4405523 
H     6.2110251    8.4125306    9.5421976 
H     5.2549786    7.7139042   10.8333179 
C     7.2044242    8.4317886   11.4806522 
H     7.1340085    7.8464727   12.4232390 
C     8.6680091    8.4458888   11.0264055 
H     8.7452656    8.9764997   10.0607529 
H     9.3016740    8.9790425   11.7603546 
H     9.0759070    7.4280365   10.8807020 
C     6.7312278    9.8668486   11.7553287 
H     6.7179297   10.4490433   10.8156088 
H     5.7062464    9.8827700   12.1668050 
H     7.4073126   10.3841758   12.4627122 
C     5.4598867    5.4129466    9.9884961 
O     5.0386335    4.9193676   11.0491597 
N     4.8728089    5.2730765    8.7833117 
H     5.3127637    5.7119860    7.9611700 
C     3.6734253    4.4985318    8.5068063 
H     2.8883151    4.7490507    9.2338763 
C     3.1569325    4.8581827    7.0977156 
H     2.7560375    5.8871556    7.1037973 
H     2.3439471    4.1602567    6.8378520 
S     4.5021816    4.7201874    5.8235952 
C     3.8348737    2.9801750    8.6142696 
O     2.8516138    2.2915931    8.9385417 
N     5.0164283    2.4626535    8.2279097 
H     5.7772491    3.0915960    7.9668545 
C     5.1185246    1.0170768    8.0536396 
H     4.1544083    0.7058342    7.6020548 
H     5.8928773    0.7432251    7.3174207 
H     5.2015768    0.4126391    8.9674241 
H     3.3934199   -0.6654277    3.9161870 
C     3.2335231    0.2987297    4.5007365 
H     3.7105070    0.1719936    5.4889070 
C     3.9117841    1.4811822    3.7849754 
H     3.4558741    1.6778084    2.7943944 
H     3.8424727    2.4063642    4.3850279 
H     4.9921222    1.3035281    3.6276188 
C     1.7141287    0.5188307    4.6923848 
H     1.2085813    0.4744494    3.7110930 
H     1.2808759   -0.3103948    5.2882501 
C     1.3303196    1.8284516    5.3898927 
H     0.2295250    1.9150643    5.4124510 
H     1.7211228    1.8643436    6.4268263 
H     1.7194015    2.7117376    4.8491388 
Fe    3.4901548    9.4078529    4.9788628 
Fe    6.1226547    9.1767858    5.7752147 
Fe    4.6648661    6.8764877    5.2433267 
Fe    5.3631285    8.5507726    3.1407048 
S     4.2933507    8.3468571    6.9627157 
S     3.2733792    7.6799134    3.5436300 
S     5.3240363   10.6641134    4.1688819 
S     6.8444733    7.4115242    4.5522544 
O    -3.1432896   10.9387823    4.3877244 
H    -2.8811223   10.8783574    5.3453556 
H    -4.1298363   10.8081255    4.3929900 
O     8.3662607    9.5751894   -2.5523279 
H     7.5564765    9.6929669   -3.1057473 
H     8.1906027   10.1333742   -1.7479120 
O    -2.2623080   11.3173730    6.9547172 
H    -2.3750444   12.2903666    7.1695678 
H    -2.2922020   10.7974326    7.7971304 
O     8.1787299   12.3045069    9.6875532 
H     7.7892473   11.5968673    9.1049100 
H     8.6969385   12.9487809    9.1120399 
O     9.7134683   14.1409134    8.4461877 
H    10.3879763   13.6292860    7.9078166 
H    10.2396883   14.5518881    9.1927310 
O    11.7159250   12.7719667    7.1869930 
H    11.7970804   12.8819629    6.1929837 
H    11.8297082   11.8125164    7.3773425 
O    11.4392650    9.7497373    9.9742228 
H    10.9475381    9.0085109    9.5124927 
H    12.1068405   10.0423949    9.2885400 
O    10.1971375   11.7441768   11.4452978 
H     9.3775007   11.8972580   10.8963701 
H    10.6709453   11.0280284   10.9392242 
O    -1.3341432   12.2493977    9.9114826 
H    -1.5942203   11.2978911    9.9406458 
H    -0.6188734   12.2891815    9.2191735 
