# Supplementary material for: Benchmark Study of Redox Potential Calculations for Iron–Sulfur Clusters in Proteins
Source: Inorg Chem. 2022 Apr 11;61(16):5991–6007. doi: 10.1021/acs.inorgchem.1c03422 (PMC9044450; doi:10.1021/acs.inorgchem.1c03422)
Supplement: Supplementary file 2 — ic1c03422_si_002.zip [file ic1c03422_si_002.zip › xyz/4Fd3-large-FF14SB-Free-OX]

323
Energy = -16133.9354344576
N     9.1224861    7.2688669   -2.3126180 
H     9.0230915    8.3114287   -2.5258364 
H     9.5308356    7.1841532   -1.3481506 
H     9.7657172    6.7844310   -2.9751545 
C     7.7297941    6.7110551   -2.3370419 
H     7.1212810    7.4908253   -1.8509267 
C     7.2573988    6.4717850   -3.7690231 
H     7.8627063    5.6796618   -4.2434857 
H     6.2081356    6.1269630   -3.7456083 
H     7.3241757    7.3968052   -4.3697463 
C     7.6451584    5.4202512   -1.5181470 
O     8.5526325    4.5732699   -1.5260825 
N     6.4726211    5.3241369   -0.8834469 
H     5.7919045    6.0721216   -1.0175565 
C     5.9453093    4.1309329   -0.2379874 
H     6.7256086    3.3565233   -0.3530546 
C     5.7207585    4.3744313    1.2799693 
H     5.2772872    5.3797085    1.4304259 
H     4.9833102    3.6425941    1.6493383 
C     6.9796215    4.2311594    2.1142033 
C     8.1196082    5.0377776    1.9130809 
H     8.0884216    5.8481825    1.1776091 
C     9.3057179    4.7934259    2.6222944 
H    10.2009036    5.3895531    2.4090139 
C     9.3714520    3.7580752    3.5676875 
H    10.3087704    3.5482627    4.0947594 
C     8.2351330    2.9706537    3.7983760 
H     8.2760672    2.1351954    4.5054983 
C     7.0564596    3.2096644    3.0787878 
H     6.1844888    2.5679775    3.2414935 
H     5.0474904    3.8078284   -0.8100770 
H    -1.5307316    3.8130816    8.8307489 
C    -0.8116386    4.3823354    8.2252069 
H     0.2052163    4.2091603    8.6125177 
C    -1.0561858    3.6172495    6.8757087 
H    -0.6471262    2.6039097    6.9956492 
H    -0.5372939    4.1139474    6.0456924 
S    -2.8468078    3.4863896    6.3993047 
C    -1.1293422    5.8833738    8.2494401 
O    -0.3080544    6.7226281    8.6752603 
N    -2.3688606    6.2503044    7.8252485 
H    -2.9368657    5.5242361    7.3430591 
C    -2.7267228    7.6586587    7.6412461 
H    -2.0977041    8.1060722    6.8472736 
H    -3.8117351    7.7873412    7.3143951 
C    -2.4822607    8.4461928    8.9178340 
O    -2.1340185    9.6507903    8.9357608 
N    -2.7120294    7.7869128   10.0720119 
H    -3.0699084    6.8293660   10.0108609 
C    -2.7058986    8.4920938   11.3374575 
H    -3.4813405    9.2776088   11.3577155 
H    -2.9360240    7.7432317   12.1204222 
C    -1.3588317    9.1582478   11.6384169 
O    -1.2878777   10.1965386   12.3114925 
N    -0.2743864    8.4904301   11.1750769 
H    -0.4021360    7.6810086   10.5454509 
C     1.0653291    8.9380037   11.5154316 
H     0.9381043    9.6334373   12.3630849 
C     1.9218027    7.7121665   11.9253714 
H     1.2775573    7.0904543   12.5764919 
C     2.4127866    6.8900511   10.7280846 
H     2.9844847    6.0096343   11.0689639 
H     1.5611342    6.5399929   10.1145343 
H     3.0753166    7.4859688   10.0728963 
H     2.7686100    8.0328398   12.5828888 
C     1.7246495    9.7459906   10.3871720 
O     2.8103387   10.3240306   10.5534881 
N     1.0876885    9.7546025    9.1989155 
H     0.1880665    9.2787429    9.0823709 
C     1.7485502   10.3286308    8.0321905 
H     2.7465930    9.8663991    7.9509410 
C     0.9393665   10.0114152    6.7758150 
H    -0.0545215   10.4943957    6.8266212 
H     0.8120327    8.9184732    6.6915135 
S     1.7612288   10.6737565    5.2661288 
C     1.8856192   11.8434259    8.1986666 
O     0.8845689   12.5687683    8.4013049 
N     3.1119199   12.3880152    8.0758806 
C     4.4006296   11.6907647    7.8577632 
H     4.3326161   10.9983225    7.0026070 
H     4.6629381   11.1149896    8.7649636 
C     5.3692342   12.8497841    7.5990574 
H     5.3542074   13.1134571    6.5246935 
H     6.4001478   12.5845782    7.8728353 
C     4.8028203   13.9871375    8.4614006 
H     5.1472295   14.9954909    8.1745816 
H     5.0640690   13.8178086    9.5197067 
C     3.2756847   13.8276811    8.2919195 
H     2.7094523   14.1512874    9.1811595 
C     2.7693164   14.6660300    7.1205917 
O     2.6466148   15.8883908    7.2444763 
N     2.5358734   14.0210380    5.9418436 
H     2.6080749   12.9902171    5.8817474 
C     2.1945058   14.8072793    4.7691825 
H     2.1274335   15.8454010    5.1432309 
C     3.2558028   14.7373933    3.6463549 
H     2.8706825   15.3727404    2.8304337 
H     4.2082996   15.2359661    3.9790067 
C     3.5032643   13.3128312    3.1401487 
H     3.9239209   12.6530298    3.9213553 
H     2.5517872   12.8548120    2.8090037 
H     4.1982549   13.3021070    2.2800103 
C     0.8129034   14.5112389    4.1695861 
O     0.4281256   15.1841424    3.1949981 
N     0.0678235   13.5448770    4.7406609 
H     0.4738570   12.9927864    5.5012803 
C    -1.2210406   13.1107949    4.2108610 
H    -1.5455266   12.2315017    4.7849656 
H    -2.0290871   13.8934444    4.3415264 
C    -1.1700597   12.6542839    2.7288208 
O    -1.8944459   13.1757971    1.8667804 
N    -0.3239485   11.6363157    2.4623005 
H     0.1844346   11.1852813    3.2370816 
C    -0.2123822   11.0431192    1.1122262 
H    -0.7356866   11.7649801    0.4597148 
C     1.2497081   10.9931365    0.6704706 
H     1.3325829   10.6165623   -0.3634872 
H     1.7196833   11.9926380    0.7212912 
S     2.3113346    9.9395531    1.7540784 
H     1.4390580    8.9006293    1.8564730 
H    -0.7274007   10.0526208    0.9651448 
H    -2.6695396    7.2879021    3.1891334 
C    -1.7836162    6.7928164    3.6222777 
C    -1.5638711    5.4292031    3.3775159 
H    -2.2980290    4.8290500    2.8283201 
C    -0.3832942    4.8191324    3.8154786 
H    -0.2253248    3.7542097    3.6215288 
C     0.5846226    5.5701444    4.4964716 
H     1.5332792    5.1106537    4.7983907 
C     0.3452421    6.9228957    4.7773210 
H     1.1103860    7.5023604    5.3063118 
C    -0.8365469    7.5410202    4.3441062 
H    -1.0200916    8.6073339    4.5260474 
H    -0.5396057    5.2612553   -1.4339239 
C     0.1556706    6.1272217   -1.1851113 
H    -0.3904746    6.7684690   -0.4745476 
C     1.4388329    5.5937529   -0.4901527 
H     1.8098838    4.7196984   -1.0550692 
C     2.5421346    6.6667909   -0.4882753 
H     3.4031493    6.3105671    0.1029127 
H     2.9066407    6.8831550   -1.5109815 
H     2.1833268    7.6108194   -0.0372832 
C     1.0961534    5.1539706    0.9507542 
H     0.9458020    6.0570921    1.5758944 
H     0.1212102    4.6298070    0.9665737 
C     2.1604594    4.2513480    1.5759852 
H     1.8228493    3.8568410    2.5489444 
H     2.3934322    3.3929906    0.9189501 
H     3.0959921    4.8037200    1.7593112 
C     0.4211901    6.8711337   -2.4894568 
O     0.6267613    6.3003732   -3.5730777 
N     0.4867041    8.2205013   -2.3617883 
H     0.1851619    8.6487354   -1.4726997 
C     0.8137730    9.0664568   -3.4918034 
H     0.4722031    8.5428047   -4.3974106 
H     0.2674316   10.0253815   -3.4182050 
C     2.3237178    9.3446424   -3.5613309 
O     2.9308878    9.9603543   -2.6588542 
N     2.9797832    8.8710230   -4.6452530 
C     2.3954460    8.2242513   -5.8486481 
H     1.5800638    8.8453766   -6.2559166 
H     2.0030308    7.2295617   -5.5709806 
C     3.5998690    8.1432303   -6.7935382 
H     3.7070033    9.0879781   -7.3581269 
H     3.5061020    7.3222458   -7.5195541 
C     4.7885206    7.9385131   -5.8447127 
H     5.7672202    8.1839881   -6.2884063 
H     4.8237137    6.8992473   -5.4835445 
C     4.4454256    8.8514513   -4.6451549 
H     4.8149013    8.4440578   -3.6891109 
C     5.0826595   10.2237239   -4.7884472 
O     6.2544105   10.4142815   -4.4185558 
N     4.3664702   11.2139955   -5.3842622 
H     3.3583317   11.0832530   -5.5431399 
C     4.9489502   12.5479256   -5.4214167 
H     6.0088519   12.4638916   -5.7034813 
H     4.4576812   13.1993835   -6.1891593 
C     4.9132141   13.2581619   -4.0544828 
O     5.6371356   14.2312539   -3.8164586 
N     4.0329710   12.7507824   -3.1634402 
H     3.4761676   11.9202839   -3.3937860 
C     3.7940416   13.4007572   -1.8876589 
H     4.1626816   14.4357867   -1.9594392 
H     2.6974983   13.4509966   -1.7075609 
C     4.5684771   12.7468776   -0.7309027 
O     5.1516280   13.4574781    0.1168914 
N     4.6285602   11.4060786   -0.7047628 
H     4.1040065   10.8479501   -1.3957238 
C     5.4183225   10.6950723    0.2989370 
H     4.9218543   10.7579466    1.2863135 
C     5.5085141    9.2177704   -0.1118897 
H     6.0090961    9.1618624   -1.0975920 
H     4.4852907    8.8080007   -0.1874973 
S     6.4876033    8.1847970    1.0525611 
C     6.8260298   11.3013763    0.3953763 
O     7.4797325   11.6075816   -0.6192917 
N     7.3112137   11.3979176    1.6544408 
H     6.6914259   11.1138427    2.4355129 
C     8.6401831   11.9007492    1.9555019 
H     9.0866321   12.1615160    0.9786567 
C     8.6276894   13.1471386    2.8726012 
H     9.6751824   13.4912524    2.9581317 
H     8.0693119   13.9783288    2.3571565 
C     8.0639287   12.8487066    4.2762897 
H     6.9980515   12.5528306    4.2117147 
H     8.5921073   11.9538221    4.6607863 
C     8.2313329   13.9819389    5.2938910 
H     7.6216880   14.8685319    5.0308080 
H     7.9169779   13.6486918    6.2982159 
H     9.2873220   14.3053105    5.3676158 
C     9.5723300   10.8282727    2.5514841 
O    10.6471369   11.1622731    3.0824235 
N     9.1705919    9.5425134    2.4485280 
H     8.2889608    9.3007779    1.9455293 
C    10.0376024    8.4404465    2.8437997 
H     9.4328078    7.5167487    2.7597848 
H    10.9175059    8.3186462    2.1490012 
C    10.5292866    8.5275061    4.2971823 
O    11.6480379    8.1380192    4.6609306 
N     9.6183766    8.9953335    5.1878001 
H     8.6709932    9.2320869    4.8718319 
C     9.9310661    9.0487474    6.6080758 
H    10.9968265    9.3291688    6.6909516 
C     9.0827454   10.1099355    7.3185321 
H     9.1644441   11.0653618    6.7708465 
H     9.5039341   10.2598216    8.3281466 
S     7.3105551    9.6523857    7.5688412 
C     9.8108329    7.6835528    7.3253289 
O    10.3510147    7.5162505    8.4354618 
N     9.0604586    6.7680196    6.6923508 
H     8.6075554    7.0609033    5.8160154 
C     8.8107062    5.3797646    7.0863492 
H     8.1698560    4.9749566    6.2788668 
C    10.0981568    4.5454686    7.1429481 
H    10.7571003    4.8890209    7.9588562 
H     9.8340501    3.4879990    7.3094173 
H    10.6327755    4.6366115    6.1819484 
C     7.9829808    5.2242386    8.3737070 
O     7.9098029    4.1199476    8.9320696 
N     7.2844912    6.2886017    8.8438984 
H     7.3693487    7.2182954    8.4062805 
C     6.6024288    6.1545103   10.1335209 
H     7.2940026    5.6592344   10.8407003 
C     6.1780575    7.5300086   10.6928058 
H     5.8663122    8.1801096    9.8505667 
H     5.2807627    7.3532766   11.3087059 
C     7.2262524    8.2508066   11.5687918 
H     7.3487872    7.6534982   12.4971073 
C     8.5995188    8.3629499   10.9013576 
H     8.5116933    8.9046314    9.9409677 
H     9.2969171    8.9266952   11.5467425 
H     9.0419319    7.3734914   10.6863148 
C     6.7031398    9.6432152   11.9588909 
H     6.4141414   10.2198553   11.0582825 
H     5.8153552    9.5712306   12.6140928 
H     7.4770869   10.2231266   12.4938409 
C     5.3748381    5.2180592   10.0936511 
O     4.9196969    4.7758052   11.1579570 
N     4.8217449    5.0146405    8.8748237 
H     5.2842961    5.4306756    8.0563359 
C     3.5749947    4.3060417    8.6100511 
H     2.8579731    4.5362240    9.4147782 
C     2.9917574    4.8117510    7.2742643 
H     2.6813554    5.8667902    7.3544570 
H     2.1163840    4.1923557    7.0164323 
S     4.2201232    4.6175745    5.8887668 
C     3.6402390    2.7624449    8.5480132 
O     2.5888296    2.1219400    8.7050312 
N     4.8244058    2.2290879    8.2004201 
H     5.6387506    2.8469342    8.1725904 
C     4.9926934    0.7982924    7.8898969 
H     4.0255996    0.4884227    7.4471454 
H     5.7458222    0.7369204    7.0655289 
H     5.1644138    0.0930289    8.7504642 
H     3.0610372   -0.6944915    3.6539874 
C     2.8566964    0.2339270    4.2612693 
H     3.1161070   -0.0224019    5.3082320 
C     3.7276431    1.4197770    3.8093855 
H     3.5466812    1.6758123    2.7461179 
H     3.5166243    2.3194346    4.4152468 
H     4.8076152    1.2117255    3.9307617 
C     1.3494953    0.5592627    4.1670092 
H     1.1229028    0.8652914    3.1258208 
H     0.7147548   -0.3242775    4.3700142 
C     0.8820731    1.6489415    5.1296949 
H    -0.2134499    1.7501757    5.0413516 
H     1.1292396    1.3790515    6.1762698 
H     1.3580356    2.6278061    4.9256450 
Fe    5.4265189    8.3953920    3.0616096 
Fe    4.6505231    6.6896930    5.1867982 
Fe    6.1480100    8.9280978    5.7130741 
Fe    3.4895154    9.2108267    4.8276731 
S     4.2441785    8.1641937    6.8141097 
S     3.3619491    7.4475134    3.4155009 
S     5.3748797   10.4289169    4.1078807 
S     6.8164426    7.1617743    4.4626273 
O    -2.6610459   10.4642215    4.4358432 
H    -2.4462295   10.6450674    5.3924746 
H    -3.6586223   10.4863692    4.4098735 
O     8.2317915    9.7809620   -2.6030044 
H     7.5040991    9.9204021   -3.2617215 
H     8.0306973   10.4058347   -1.8576441 
O    -1.9094528   11.3619503    6.8407243 
H    -2.1260282   12.3356007    6.9618640 
H    -2.1364716   10.8472897    7.6599759 
O     7.9004913   12.1187845    9.8226994 
H     7.5671880   11.3719649    9.2657858 
H     8.4615902   12.7204732    9.2283003 
O     9.4936031   13.7926236    8.4956836 
H    10.1864630   13.2869535    7.9723106 
H    10.0258018   14.2493863    9.2212441 
O    11.5892036   12.5471259    7.2805824 
H    11.7176080   12.6770953    6.2872561 
H    11.9127883   11.6395118    7.5027487 
O    11.4003385    9.6775282    9.9445106 
H    10.9541651    8.8958385    9.5126044 
H    12.0881954    9.9624451    9.2689264 
O    10.0487587   11.5868519   11.4380560 
H     9.1966981   11.7132876   10.9342892 
H    10.5566740   10.9173744   10.9024422 
O    -1.3536190   12.1996220    9.8796325 
H    -1.6659502   11.2656570    9.8334630 
H    -0.5843384   12.2240316    9.2433835 
