# Supplementary material for: Benchmark Study of Redox Potential Calculations for Iron–Sulfur Clusters in Proteins
Source: Inorg Chem. 2022 Apr 11;61(16):5991–6007. doi: 10.1021/acs.inorgchem.1c03422 (PMC9044450; doi:10.1021/acs.inorgchem.1c03422)
Supplement: Supplementary file 2 — ic1c03422_si_002.zip [file ic1c03422_si_002.zip › xyz/4Fd3-large-FF14SB-Free-Red]

323
Energy = -16133.0311718594
N     9.0764237    7.2921543   -2.1975120 
H     8.9977885    8.3340340   -2.4391125 
H     9.5017103    7.2179977   -1.2396047 
H     9.6889667    6.7702077   -2.8586124 
C     7.6739901    6.7626360   -2.1764714 
H     7.0980768    7.5351694   -1.6424963 
C     7.1486234    6.5601875   -3.5956599 
H     7.7155805    5.7563540   -4.0965587 
H     6.0922871    6.2427203   -3.5383325 
H     7.2211575    7.4894624   -4.1890909 
C     7.6015532    5.4449126   -1.4020871 
O     8.4942943    4.5858336   -1.4948486 
N     6.4513933    5.3283704   -0.7377249 
H     5.8212223    6.1310576   -0.7201523 
C     5.9390203    4.1121884   -0.1259601 
H     6.7342570    3.3560178   -0.2638583 
C     5.7313909    4.3200799    1.4000421 
H     5.2773243    5.3150955    1.5829693 
H     5.0108715    3.5702540    1.7676303 
C     7.0136810    4.1808168    2.2009218 
C     8.1156351    5.0429931    2.0217860 
H     8.0351296    5.8927251    1.3357687 
C     9.3222021    4.8133886    2.6993869 
H    10.1848502    5.4629459    2.5105623 
C     9.4487239    3.7369389    3.5902491 
H    10.4003820    3.5478437    4.0990867 
C     8.3524445    2.8893135    3.7967520 
H     8.4426256    2.0223673    4.4609038 
C     7.1529201    3.1146945    3.1080251 
H     6.3092646    2.4337922    3.2562253 
H     5.0481225    3.7785385   -0.7087103 
H    -1.6225501    3.8462336    9.1519844 
C    -0.9031110    4.4611114    8.5893617 
H     0.1150291    4.3025077    8.9811276 
C    -1.0906754    3.7820821    7.1817764 
H    -0.5724842    2.8119236    7.2169210 
H    -0.6356179    4.3933269    6.3872924 
S    -2.8698803    3.5108147    6.7138143 
C    -1.2740330    5.9454873    8.7127165 
O    -0.4262888    6.8036628    9.0332140 
N    -2.5710369    6.2897594    8.4810478 
H    -3.1840839    5.5697925    8.0628747 
C    -2.9281226    7.6942399    8.2819735 
H    -2.2793206    8.1099830    7.4840641 
H    -3.9902539    7.8130191    7.8950057 
C    -2.6148970    8.5806843    9.4949342 
O    -2.2262649    9.7600309    9.3122102 
N    -2.7035478    8.0941930   10.7616512 
H    -3.2002479    7.2173626   10.9584146 
C    -2.3145112    8.9661248   11.8641696 
H    -3.0014666    9.8198062   11.9848673 
H    -2.1950161    8.4313343   12.8595853 
C    -0.9165703    9.5493256   11.7094398 
O    -0.6378927   10.6166321   12.2824707 
N     0.0144325    8.7391421   11.1704465 
H    -0.2592570    7.8978919   10.6285549 
C     1.4140221    9.0245215   11.4333012 
H     1.4086941    9.7489870   12.2669105 
C     2.1318863    7.7156429   11.8416729 
H     1.4113221    7.1430079   12.4587938 
C     2.5808925    6.8729407   10.6468316 
H     3.0820128    5.9512732   10.9874482 
H     1.7064769    6.5953704   10.0282627 
H     3.2902428    7.4246557   10.0033370 
H     2.9659392    7.9589005   12.5440214 
C     2.0828821    9.7552287   10.2657800 
O     3.2260612   10.2257604   10.3629451 
N     1.3403144    9.8508498    9.1453874 
H     0.4087828    9.4295970    9.1152630 
C     1.9000362   10.4273837    7.9305256 
H     2.8879140    9.9640763    7.7713949 
C     1.0081210   10.1098951    6.7362832 
H     0.0106572   10.5783378    6.8462683 
H     0.8818397    9.0157642    6.6615618 
S     1.7850604   10.7627907    5.1991892 
C     2.0434532   11.9391952    8.0889055 
O     1.0471274   12.6742142    8.2970529 
N     3.2747889   12.4705676    7.9788824 
C     4.5510885   11.7669238    7.7080920 
H     4.4405162   11.0580022    6.8704171 
H     4.8586245   11.2041770    8.6080231 
C     5.5036887   12.9167518    7.3717881 
H     5.4379239   13.1467558    6.2922551 
H     6.5463078   12.6481475    7.5972456 
C     4.9837198   14.0796838    8.2308749 
H     5.3021134   15.0806014    7.8906195 
H     5.3183179   13.9469161    9.2751501 
C     3.4462820   13.9108982    8.1665856 
H     2.9414573   14.2468942    9.0878107 
C     2.8464660   14.7240492    7.0210761 
O     2.6509681   15.9382824    7.1571905 
N     2.6197474   14.0756351    5.8454481 
H     2.7086544   13.0437421    5.7801243 
C     2.2168026   14.8523497    4.6858979 
H     2.1545071   15.8913255    5.0575002 
C     3.2367152   14.7838750    3.5264727 
H     2.8324456   15.4373839    2.7334971 
H     4.2027236   15.2701380    3.8394041 
C     3.4570112   13.3634688    2.9958645 
H     3.8972715   12.6845647    3.7506458 
H     2.4915246   12.9210968    2.6853158 
H     4.1308433   13.3594924    2.1194807 
C     0.8099897   14.5494824    4.1466741 
O     0.3674101   15.2452685    3.2119294 
N     0.1153432   13.5605717    4.7401279 
H     0.6156733   12.9502108    5.3987684 
C    -1.1823930   13.0777978    4.2756030 
H    -1.4454434   12.2041342    4.8860561 
H    -2.0118954   13.8334649    4.4271132 
C    -1.1944982   12.6115885    2.7928975 
O    -1.9524425   13.1355092    1.9582677 
N    -0.3545796   11.6017953    2.4936224 
H     0.2056781   11.1661176    3.2445840 
C    -0.2746869   11.0258576    1.1339347 
H    -0.8074907   11.7601150    0.5031858 
C     1.1793959   10.9801440    0.6669262 
H     1.2423048   10.5965382   -0.3653199 
H     1.6310768   11.9888566    0.6928067 
S     2.2924440    9.9694569    1.7349163 
H     1.4461176    8.9179397    1.8991654 
H    -0.8025321   10.0425801    0.9834447 
H    -2.7385900    7.3099471    3.2434670 
C    -1.8464354    6.8276942    3.6886316 
C    -1.6282633    5.4526070    3.5114397 
H    -2.3623335    4.8263317    2.9915235 
C    -0.4490925    4.8589669    3.9798008 
H    -0.2970517    3.7828537    3.8471040 
C     0.5336807    5.6438576    4.5986248 
H     1.4896243    5.2023606    4.9019714 
C     0.3058760    7.0132157    4.7981640 
H     1.0905368    7.6244290    5.2562306 
C    -0.8872903    7.6070169    4.3616662 
H    -1.0663589    8.6801512    4.5023725 
H    -0.5253393    5.2199034   -1.3007782 
C     0.1764188    6.0821691   -1.0463083 
H    -0.3741658    6.7333760   -0.3468612 
C     1.4508332    5.5465293   -0.3354939 
H     1.8194125    4.6645464   -0.8901829 
C     2.5612780    6.6122416   -0.3357542 
H     3.4167581    6.2560233    0.2624000 
H     2.9312298    6.8164167   -1.3592774 
H     2.2107298    7.5620746    0.1089384 
C     1.0905036    5.1236422    1.1058179 
H     0.9201848    6.0334868    1.7156128 
H     0.1205639    4.5881332    1.1105271 
C     2.1562234    4.2444250    1.7641908 
H     1.7829654    3.8163268    2.7101822 
H     2.4531425    3.4097543    1.1008554 
H     3.0590371    4.8264301    2.0125579 
C     0.4542705    6.8124944   -2.3559164 
O     0.6593304    6.2323921   -3.4356143 
N     0.5222972    8.1619935   -2.2415577 
H     0.2046231    8.5997164   -1.3624903 
C     0.8139795    8.9991895   -3.3874124 
H     0.4467764    8.4692451   -4.2799192 
H     0.2699549    9.9572929   -3.3027027 
C     2.3177779    9.2810508   -3.5036670 
O     2.9498272    9.9239909   -2.6400567 
N     2.9461186    8.7797107   -4.5931265 
C     2.3378475    8.1015386   -5.7657959 
H     1.5141228    8.7133960   -6.1715444 
H     1.9489854    7.1142906   -5.4582194 
C     3.5235245    7.9967526   -6.7320560 
H     3.6226655    8.9307891   -7.3164028 
H     3.4099199    7.1585270   -7.4364783 
C     4.7288594    7.8098362   -5.7988241 
H     5.7015529    8.0393294   -6.2635088 
H     4.7652206    6.7768092   -5.4171770 
C     4.4105644    8.7479104   -4.6114312 
H     4.7857154    8.3489595   -3.6545346 
C     5.0602319   10.1142309   -4.7650638 
O     6.2389260   10.2873877   -4.4129649 
N     4.3452605   11.1175765   -5.3467778 
H     3.3308224   11.0005202   -5.4721521 
C     4.9428440   12.4443389   -5.3909276 
H     5.9960886   12.3489203   -5.6924022 
H     4.4442118   13.1112693   -6.1406759 
C     4.9344844   13.1732075   -4.0330964 
O     5.6727325   14.1445720   -3.8253148 
N     4.0455709   12.7046774   -3.1338818 
H     3.5034597   11.8527964   -3.3246807 
C     3.8379198   13.3817267   -1.8653927 
H     4.2051158   14.4143504   -1.9669503 
H     2.7498770   13.4270193   -1.6512922 
C     4.6382429   12.7446589   -0.7217445 
O     5.2842929   13.4674554    0.0702644 
N     4.6384652   11.4086084   -0.6484465 
H     4.0653232   10.8513805   -1.2980225 
C     5.4456109   10.6819513    0.3299808 
H     4.9649265   10.7184438    1.3273246 
C     5.5466236    9.2181133   -0.1089155 
H     6.0432151    9.1874517   -1.0992097 
H     4.5248205    8.8047357   -0.1913652 
S     6.5138858    8.1960975    1.0769383 
C     6.8465832   11.2964075    0.4133700 
O     7.5051717   11.5796234   -0.6110574 
N     7.3192104   11.4355220    1.6673096 
H     6.7016581   11.1546618    2.4639697 
C     8.6479374   11.9396976    1.9455622 
H     9.0892748   12.1694235    0.9587666 
C     8.6568162   13.2206992    2.8171641 
H     9.6945988   13.6053476    2.8123339 
H     8.0329572   14.0084198    2.3041650 
C     8.2080109   12.9722243    4.2712419 
H     7.1797512   12.5579980    4.2969400 
H     8.8559593   12.1716886    4.6777764 
C     8.3136522   14.1956536    5.1889002 
H     7.5649535   14.9715845    4.9329088 
H     8.1464552   13.9112172    6.2426984 
H     9.3163980   14.6633947    5.1259519 
C     9.5715651   10.8756967    2.5573656 
O    10.6593420   11.2249449    3.0564960 
N     9.1543166    9.5961805    2.4936309 
H     8.2555735    9.3493862    2.0152403 
C     9.9969496    8.4872214    2.9154468 
H     9.3691768    7.5765215    2.8538780 
H    10.8777176    8.3340525    2.2292747 
C    10.4987175    8.5895568    4.3619132 
O    11.6043003    8.1532777    4.7252631 
N     9.6362836    9.1416672    5.2457639 
H     8.6660412    9.3351441    4.9598620 
C     9.9799555    9.1847024    6.6583545 
H    11.0465603    9.4713440    6.7197913 
C     9.1314973   10.2283081    7.3917917 
H     9.1876393   11.1847488    6.8403795 
H     9.5744169   10.3855974    8.3909096 
S     7.3754787    9.7328548    7.6587312 
C     9.8959796    7.8078422    7.3575623 
O    10.4696675    7.6363614    8.4537507 
N     9.1601565    6.8882976    6.7199564 
H     8.6313627    7.1955923    5.8838151 
C     8.9387593    5.4904659    7.0881772 
H     8.3036111    5.0905549    6.2731000 
C    10.2403538    4.6778332    7.1327433 
H    10.8972823    5.0298044    7.9474087 
H     9.9963857    3.6141560    7.2943718 
H    10.7684719    4.7845120    6.1694739 
C     8.1144197    5.3075075    8.3710116 
O     8.0715698    4.2033471    8.9354697 
N     7.3924753    6.3546985    8.8374862 
H     7.4361609    7.2833259    8.3870895 
C     6.7075838    6.2033374   10.1194341 
H     7.3975050    5.6963265   10.8202789 
C     6.2895560    7.5724541   10.6925509 
H     5.9746002    8.2318701    9.8597256 
H     5.3965038    7.3833212   11.3072193 
C     7.3393127    8.2817950   11.5764430 
H     7.4467263    7.6853143   12.5081788 
C     8.7190089    8.3769870   10.9199837 
H     8.6433571    8.9269439    9.9642523 
H     9.4213151    8.9232730   11.5763101 
H     9.1468347    7.3827939   10.6975806 
C     6.8336832    9.6842476   11.9559801 
H     6.5357349   10.2478238   11.0513838 
H     5.9544277    9.6308925   12.6246929 
H     7.6210005   10.2656429   12.4698344 
C     5.4797562    5.2665179   10.0692397 
O     5.0297233    4.8101338   11.1339653 
N     4.9263696    5.0752923    8.8538018 
H     5.3777470    5.5012524    8.0308423 
C     3.6861123    4.3575936    8.5759841 
H     2.9457858    4.6035421    9.3535637 
C     3.1485809    4.8241609    7.2038274 
H     2.8268048    5.8783185    7.2625564 
H     2.2818444    4.1939576    6.9409720 
S     4.4442752    4.6352234    5.8817249 
C     3.7648659    2.8182552    8.5676983 
O     2.7390113    2.1600839    8.8127071 
N     4.9310961    2.2831270    8.1709661 
H     5.7177901    2.9138909    8.0060386 
C     5.0779091    0.8459869    7.8980919 
H     4.1018701    0.5298377    7.4786160 
H     5.8175211    0.7483774    7.0699482 
H     5.2536462    0.1633735    8.7726480 
H     3.1469844   -0.6786294    3.7804178 
C     2.9700651    0.2479965    4.4056185 
H     3.3138915   -0.0012648    5.4288326 
C     3.7964430    1.4329113    3.8741434 
H     3.4968444    1.7043470    2.8420996 
H     3.6746130    2.3290102    4.5089223 
H     4.8802049    1.2116720    3.8614907 
C     1.4564688    0.5620649    4.4406856 
H     1.1131965    0.7785081    3.4083512 
H     0.8564245   -0.3024857    4.7834146 
C     1.0787432    1.7354445    5.3484948 
H    -0.0213417    1.8293073    5.3535678 
H     1.4254123    1.5647512    6.3879798 
H     1.5211284    2.6908083    5.0067958 
Fe    3.5846482    9.2781935    4.8488016 
Fe    6.1953466    9.0404974    5.7499993 
Fe    4.7426928    6.7549924    5.1946196 
Fe    5.5217566    8.4320503    3.0947521 
S     4.3155610    8.2302350    6.8703554 
S     3.4378044    7.5218771    3.4308929 
S     5.4660682   10.5599108    4.1275362 
S     6.9398207    7.2767588    4.5350582 
O    -2.7673128   10.5587071    4.4190634 
H    -2.5435163   10.6179642    5.3885846 
H    -3.7618566   10.4868844    4.4144292 
O     8.3247457    9.8429680   -2.6016013 
H     7.5607640    9.9117484   -3.2261057 
H     8.0675831   10.4141003   -1.8253342 
O    -2.0311594   11.2159755    6.9324689 
H    -2.1646108   12.2028797    7.0548912 
H    -2.2135197   10.7510996    7.7897004 
O     7.9413529   12.1805816    9.8032543 
H     7.5981118   11.4354709    9.2395197 
H     8.4841223   12.7907189    9.2087629 
O     9.5176581   13.9162660    8.4973480 
H    10.2030905   13.4312145    7.9454510 
H    10.0574822   14.3518917    9.2260076 
O    11.6058499   12.6976441    7.2462792 
H    11.7072298   12.8016660    6.2458633 
H    11.8364029   11.7648736    7.4639001 
O    11.4547671    9.7865061    9.9965019 
H    11.0136158    9.0123039    9.5409032 
H    12.1552996   10.0786319    9.3344188 
O    10.0733591   11.6853301   11.4659102 
H     9.2272270   11.8088024   10.9477492 
H    10.5857406   11.0165202   10.9308238 
O    -1.2037232   12.3261033    9.7335644 
H    -1.5086648   11.3915294    9.8063464 
H    -0.4469795   12.3077656    9.0821521 
