# Supplementary material for: Benchmark Study of Redox Potential Calculations for Iron–Sulfur Clusters in Proteins
Source: Inorg Chem. 2022 Apr 11;61(16):5991–6007. doi: 10.1021/acs.inorgchem.1c03422 (PMC9044450; doi:10.1021/acs.inorgchem.1c03422)
Supplement: Supplementary file 2 — ic1c03422_si_002.zip [file ic1c03422_si_002.zip › xyz/4Fd3-Min-FF14SB-Fix-OX]

40
Energy = -8628.06135402736
H     1.3328872   10.1529609    9.1205012 
C     1.7396390   10.6658368    8.1711960 
H     2.7177965   10.1699572    8.0390469 
C     0.8757816   10.3550390    6.9517437 
H    -0.0985968   10.8787050    6.9855509 
H     0.6753041    9.2783761    6.8493149 
S     1.7377538   10.9711586    5.4284744 
H     1.8224053   11.7633829    8.3275879 
H     4.9007522   11.4978649   -0.4530264 
C     5.4276516   10.9088083    0.3663364 
H     4.8197977   11.0750841    1.2762553 
C     5.3857378    9.4276409   -0.0195730 
H     5.8339601    9.2651408   -1.0210711 
H     4.3434258    9.0630059   -0.0655852 
S     6.3262395    8.3355702    1.1459881 
H     6.4491290   11.3253464    0.4887947 
H     9.5764738    9.3477711    5.5825884 
C     9.8404817    9.3679766    6.6944071 
H    10.9135502    9.6574398    6.7185456 
C     9.0313889   10.4601504    7.3824781 
H     9.1828597   11.4479112    6.8987734 
H     9.4430287   10.5376237    8.4075281 
S     7.2257300   10.1607287    7.6219084 
H     9.7347483    8.3642491    7.1829293 
H     4.5496679    5.1611776    8.8516765 
C     3.6362389    4.5200709    8.6291605 
H     2.8475964    4.7662325    9.3586699 
C     3.1818671    4.9225534    7.2159369 
H     2.7491906    5.9385187    7.1819644 
H     2.4107333    4.2147054    6.8665399 
S     4.5970960    4.8544072    5.9838392 
H     3.8426584    3.4417051    8.6945128 
Fe    5.3334538    8.6616718    3.2086192 
Fe    6.1240935    9.2839943    5.8258287 
Fe    4.6735521    6.9858012    5.3211992 
Fe    3.4705918    9.4904115    5.0650680 
S     4.3039350    8.4293207    7.0102268 
S     3.2392120    7.7433041    3.6271042 
S     5.2861420   10.7003144    4.1836825 
S     6.8567974    7.5270173    4.5723278 
