# Supplementary material for: Benchmark Study of Redox Potential Calculations for Iron–Sulfur Clusters in Proteins
Source: Inorg Chem. 2022 Apr 11;61(16):5991–6007. doi: 10.1021/acs.inorgchem.1c03422 (PMC9044450; doi:10.1021/acs.inorgchem.1c03422)
Supplement: Supplementary file 2 — ic1c03422_si_002.zip [file ic1c03422_si_002.zip › xyz/4Fd3-Min-FF14SB-Fix-Red]

40
Energy = -8627.49664549548
H     1.3330277   10.1524188    9.1187846 
C     1.7427107   10.6673355    8.1596166 
H     2.7185010   10.1651843    8.0252271 
C     0.8818343   10.3633035    6.9360864 
H    -0.1077125   10.8611208    6.9895908 
H     0.7100501    9.2822732    6.8242009 
S     1.7425860   11.0155009    5.4287729 
H     1.8235061   11.7637675    8.3219381 
H     4.9004251   11.4955083   -0.4562850 
C     5.4326724   10.8949240    0.3600395 
H     4.8285168   11.0358650    1.2763189 
C     5.3994817    9.4209430   -0.0608883 
H     5.8321627    9.2915492   -1.0781450 
H     4.3532361    9.0617786   -0.1061001 
S     6.3424032    8.3286291    1.1000737 
H     6.4510738   11.3181513    0.4868638 
H     9.5848571    9.3532307    5.5820942 
C     9.8586017    9.3726196    6.6910249 
H    10.9409611    9.6415700    6.7062385 
C     9.0848825   10.4862471    7.3883247 
H     9.2750049   11.4654839    6.8946138 
H     9.5209696   10.5563475    8.4056916 
S     7.2769389   10.2387662    7.6384109 
H     9.7409109    8.3672061    7.1811916 
H     4.5520658    5.1610231    8.8473477 
C     3.6426521    4.5214010    8.6106565 
H     2.8301348    4.7894881    9.3082524 
C     3.2699294    4.9061162    7.1641351 
H     2.8378934    5.9219253    7.1038133 
H     2.5136145    4.1936879    6.7879130 
S     4.7586368    4.8561763    6.0211678 
H     3.8446199    3.4430014    8.6882807 
Fe    6.1447870    9.3172621    5.8058299 
Fe    5.3733296    8.6444580    3.1814015 
Fe    3.5278020    9.4832025    5.0555381 
Fe    4.7470712    6.9883361    5.2889141 
S     4.3483841    8.4422532    7.0387051 
S     3.2779292    7.7290015    3.6079308 
S     5.3131165   10.7406039    4.1517299 
S     6.9488070    7.5840572    4.5466361 
