# Supplementary material for: Benchmark Study of Redox Potential Calculations for Iron–Sulfur Clusters in Proteins
Source: Inorg Chem. 2022 Apr 11;61(16):5991–6007. doi: 10.1021/acs.inorgchem.1c03422 (PMC9044450; doi:10.1021/acs.inorgchem.1c03422)
Supplement: Supplementary file 2 — ic1c03422_si_002.zip [file ic1c03422_si_002.zip › xyz/4Fd3-Min-FF14SB-Free-OX]

40
Energy = -8628.56112826506
H     1.5133104   10.1817345    9.2901836 
C     1.8476113   10.7605869    8.3569486 
H     2.8743998   10.3757814    8.2229470 
C     1.0403641   10.3237547    7.1322774 
H     0.0090475   10.7254940    7.1416616 
H     0.9763516    9.2237427    7.0640800 
S     1.8359893   10.9754530    5.5831683 
H     1.7997335   11.8682376    8.5503824 
H     5.1263498   11.4145121   -0.5803233 
C     5.7439456   10.8741199    0.2190235 
H     5.1809143   11.0844302    1.1523546 
C     5.6597046    9.3623325   -0.0144060 
H     6.1187031    9.0764485   -0.9819214 
H     4.6024012    9.0383515   -0.0453973 
S     6.5293696    8.3499424    1.2800614 
H     6.7689688   11.3481947    0.2988969 
H     9.6647541    8.8927920    5.7972866 
C     9.9842316    8.8618174    6.9054780 
H    11.0668129    9.1122775    6.8883610 
C     9.2783683   10.0408074    7.5800947 
H     9.5985031   10.9893113    7.1012091 
H     9.6188025   10.0792141    8.6295533 
S     7.4327119   10.0684621    7.7149763 
H     9.8986870    7.8443220    7.4030475 
H     4.6364200    4.8587303    9.0768285 
C     3.6637243    4.2647140    8.8845367 
H     2.9489916    4.5075813    9.6900364 
C     3.1709537    4.8520712    7.5386062 
H     2.7985962    5.8867373    7.6438515 
H     2.3538118    4.2295900    7.1331009 
S     4.5438794    4.8738534    6.2505404 
H     3.7816998    3.1537782    8.8342448 
Fe    5.4699044    8.6003831    3.3373699 
Fe    6.2264307    9.2577162    5.9492413 
Fe    4.7067652    7.0058127    5.5104991 
Fe    3.5924216    9.5248506    5.1108095 
S     4.3401307    8.5257519    7.1122317 
S     3.3697394    7.7069388    3.7349490 
S     5.4661009   10.6673171    4.2375191 
S     6.9142141    7.4346393    4.7809522 
