# Supplementary material for: Benchmark Study of Redox Potential Calculations for Iron–Sulfur Clusters in Proteins
Source: Inorg Chem. 2022 Apr 11;61(16):5991–6007. doi: 10.1021/acs.inorgchem.1c03422 (PMC9044450; doi:10.1021/acs.inorgchem.1c03422)
Supplement: Supplementary file 2 — ic1c03422_si_002.zip [file ic1c03422_si_002.zip › xyz/4Fd3-Min-FF14SB-Free-Red]

40
Energy = -8628.03028025393
H     1.5323127   10.1956522    9.2645124 
C     1.8697374   10.8026364    8.3461360 
H     2.8868902   10.3967261    8.1965595 
C     1.0606863   10.4236544    7.1030441 
H     0.0288988   10.8294408    7.1352347 
H     0.9910156    9.3261102    6.9982669 
S     1.8775572   11.1174528    5.5862063 
H     1.8447629   11.9046783    8.5772331 
H     5.1226445   11.4163132   -0.5773942 
C     5.7607625   10.8780377    0.2156673 
H     5.2030026   11.0666388    1.1569578 
C     5.6974782    9.3675145   -0.0374082 
H     6.1527663    9.1088603   -1.0194118 
H     4.6398729    9.0394127   -0.0754227 
S     6.5610947    8.3587188    1.2682593 
H     6.7815636   11.3672831    0.2992837 
H     9.6998006    8.8680366    5.8657991 
C    10.0435919    8.8285884    6.9647023 
H    11.1328459    9.0592612    6.9340773 
C     9.3691378   10.0228090    7.6501453 
H     9.7469761   10.9593403    7.1836189 
H     9.7036362   10.0373454    8.7034257 
S     7.5263690   10.1250940    7.7511839 
H     9.9507998    7.8046378    7.4527621 
H     4.5884558    4.8645519    9.0566722 
C     3.6249307    4.2617713    8.8474742 
H     2.8752851    4.5189954    9.6177924 
C     3.2152585    4.8307308    7.4602214 
H     2.8173736    5.8590676    7.5420199 
H     2.4320088    4.1922017    7.0122042 
S     4.6796182    4.8964191    6.2754780 
H     3.7535536    3.1491546    8.8167874 
Fe    6.2723069    9.3074594    5.9401793 
Fe    5.5281526    8.5983380    3.3343302 
Fe    3.6807678    9.5796892    5.1119687 
Fe    4.7427313    7.0487353    5.5076602 
S     4.3903952    8.5954493    7.1529980 
S     3.4003480    7.7496915    3.7381640 
S     5.5561514   10.7285249    4.2053474 
S     6.9942800    7.4666989    4.8056572 
