# Supplementary material for: Benchmark Study of Redox Potential Calculations for Iron–Sulfur Clusters in Proteins
Source: Inorg Chem. 2022 Apr 11;61(16):5991–6007. doi: 10.1021/acs.inorgchem.1c03422 (PMC9044450; doi:10.1021/acs.inorgchem.1c03422)
Supplement: Supplementary file 2 — ic1c03422_si_002.zip [file ic1c03422_si_002.zip › xyz/Hip1-Int-FF14SB-Fix-OX]

139
Energy = -11582.7203288834
H    -1.0954260   -4.4269838   -4.0307807 
C    -1.4750686   -3.5233036   -3.4879695 
H    -0.6620850   -2.7735427   -3.4976781 
H    -2.3406001   -3.0736984   -4.0368185 
C    -1.7955731   -3.9277586   -2.0475906 
O    -1.7282032   -5.0973187   -1.6434380 
N    -2.1676828   -2.9135369   -1.2341954 
H    -2.0044263   -1.9325778   -1.5179343 
C    -2.3837178   -3.1851255    0.1810064 
H    -1.4461072   -3.5321913    0.6540350 
C    -2.8350588   -1.9039325    0.8910448 
H    -2.9802911   -2.1416605    1.9583510 
H    -3.7825047   -1.5323570    0.4613649 
S    -1.6029084   -0.5402821    0.7422071 
C    -3.3935646   -4.3275298    0.3827900 
O    -3.2688502   -5.1346560    1.3111205 
N    -4.4445766   -4.4052612   -0.4827555 
H    -4.6017068   -3.6641521   -1.1742146 
C    -5.4744799   -5.4184663   -0.2545096 
H    -5.9488405   -5.2398147    0.7278201 
C    -6.5358676   -5.4061735   -1.3617902 
H    -6.1043187   -5.7956884   -2.3005787 
H    -7.3723112   -6.0635904   -1.0690849 
H    -6.9333985   -4.3873797   -1.5264951 
C    -4.9087328   -6.8452523   -0.1547624 
O    -5.5045467   -7.6838693    0.5286059 
N    -3.8267554   -7.1667355   -0.9193198 
H    -3.2570047   -6.4271130   -1.3559159 
C    -3.2810172   -8.5121681   -0.8629077 
H    -4.0094554   -9.1142803   -0.2889245 
H    -3.2338347   -9.0092264   -1.8836206 
C    -1.9224051   -8.6313820   -0.1386153 
O    -1.1973259   -9.6141773   -0.2880392 
N    -1.6555771   -7.6009996    0.6993750 
H    -2.3352185   -6.8419482    0.8381761 
C    -0.4084518   -7.5241857    1.4490682 
H     0.3684476   -8.0356847    0.8583698 
C    -0.0841362   -6.0254732    1.5979794 
H    -0.8710196   -5.5404522    2.2036619 
H    -0.0843204   -5.5717163    0.5926909 
S     1.5445214   -5.7248279    2.3902402 
C    -0.5687034   -8.1783566    2.8367761 
O    -1.6160195   -8.0323458    3.4896307 
N     0.5235386   -8.8357041    3.2822263 
H     1.3090216   -8.9845167    2.6215619 
C     0.5759512   -9.4589602    4.6061893 
H    -0.2279933  -10.2074862    4.7227712 
H     1.5700461   -9.9757512    4.6677580 
C     0.4028093   -8.4790419    5.7916075 
O    -0.0894859   -8.8827886    6.8571692 
N     0.8927859   -7.2399271    5.5955727 
H     1.2386974   -6.9867551    4.6633087 
C     0.8457969   -6.2165027    6.6517205 
H     1.0883513   -6.7179559    7.6038229 
H     1.6320684   -5.4568923    6.4402192 
H    -0.1360688   -5.7231797    6.7668660 
H    -5.8329884   -0.9720334    8.2331797 
C    -4.8800013   -0.8457776    8.8262648 
H    -4.7798691    0.2168165    9.1100681 
H    -5.0122775   -1.4453962    9.7420957 
C    -3.7057313   -1.3722645    7.9898829 
O    -3.8674134   -2.1331920    7.0299495 
N    -2.4870970   -0.9814839    8.4369272 
H    -2.3851851   -0.3399575    9.2405373 
C    -1.2451799   -1.6046288    7.9609122 
H    -1.4862059   -2.6163746    7.6045730 
C    -0.6226851   -0.8111508    6.7843716 
H    -0.5953192    0.2648957    7.0338987 
H    -1.2542580   -0.9762986    5.8996062 
S     1.1051879   -1.3522354    6.3917188 
C    -0.3249607   -1.6332684    9.1880642 
O    -0.2351130   -0.6436273    9.9261409 
N     0.3500860   -2.7879360    9.4005520 
H     0.1686128   -3.5982826    8.7803939 
C     1.2216911   -2.8994779   10.5685007 
H     0.6518128   -2.7258964   11.4992373 
H     1.6691857   -3.9169581   10.6097496 
C     2.3933279   -1.9026066   10.6090445 
O     2.9446329   -1.6897279   11.7020041 
N     2.7844846   -1.3860050    9.4316716 
H     2.2219298   -1.5949765    8.5983041 
C     3.8565729   -0.3853477    9.3189373 
H     4.6103856   -0.6203483   10.0901467 
H     4.3306658   -0.4653903    8.3028989 
H     3.5404586    0.6652384    9.4754084 
H     0.3582220    0.7929758   -2.3327176 
C     1.2461002    0.0956122   -2.3651645 
H     0.9770418   -0.8360253   -1.8341482 
H     1.5028627   -0.1276430   -3.4306558 
C     2.3810507    0.8630913   -1.7040761 
O     2.4580206    2.0899635   -1.8387755 
N     3.2785652    0.1134497   -1.0285699 
H     3.2312670   -0.9150209   -1.0504518 
C     4.5658243    0.6434092   -0.6239109 
H     4.7769772    1.5289045   -1.2524613 
C     4.5924187    1.0763909    0.8601576 
H     3.6765731    1.6481779    1.0849020 
H     5.4562396    1.7416705    1.0318026 
S     4.7597099   -0.3026123    2.0671016 
C     5.5944069   -0.4642700   -0.9124988 
O     5.2306120   -1.6208288   -1.1578114 
N     6.8936229   -0.0921549   -0.8514912 
H     7.1399679    0.8810930   -0.6273202 
C     7.9594350   -1.0140499   -1.2403114 
H     7.5656420   -1.6056348   -2.0867330 
C     9.2149003   -0.2584953   -1.6881500 
H     9.6097752    0.3865731   -0.8806612 
H     9.9909745   -0.9924870   -1.9656611 
H     8.9912717    0.3784131   -2.5631886 
C     8.2800327   -2.0898956   -0.1890411 
O     9.1878479   -2.8937119   -0.4243878 
N     7.4953319   -2.1406389    0.9140649 
H     6.7527126   -1.4443971    1.0627353 
C     7.5509159   -3.2659045    1.8343115 
H     8.5698083   -3.6853069    1.8117917 
H     7.3462673   -2.9313399    2.8721731 
C     6.5851935   -4.3973278    1.4523500 
O     6.5473400   -5.4421858    2.1128667 
N     5.7896737   -4.2002020    0.3691008 
H     5.7678168   -3.2902066   -0.1066152 
C     4.7511972   -5.1707768    0.0577464 
H     3.9072442   -5.0752407    0.7712005 
H     4.3407337   -4.9694096   -0.9608959 
C     5.2967975   -6.6072071    0.0602241 
O     6.3625506   -6.8756479   -0.5380347 
N     4.5016255   -7.5303623    0.6280916 
H     3.6335826   -7.2287843    1.0835097 
C     4.7169399   -8.9776656    0.5524060 
H     5.1740663   -9.1566574   -0.4431815 
H     5.4782008   -9.3104151    1.3075771 
H     3.7236832   -9.4779204    0.6034250 
Fe    0.2098593   -1.3473919    1.7986625 
S     1.2866827    0.3070073    2.8442805 
Fe    2.7407962   -1.2677317    2.1637567 
S     1.7697099   -2.4096396    0.4978168 
Fe    1.5143503   -3.5141991    2.5056436 
S    -0.4639372   -2.7922427    3.4306702 
Fe    1.2080843   -1.5613731    4.1814595 
S     3.1302387   -2.7211812    3.8259486 
