# Supplementary material for: Benchmark Study of Redox Potential Calculations for Iron–Sulfur Clusters in Proteins
Source: Inorg Chem. 2022 Apr 11;61(16):5991–6007. doi: 10.1021/acs.inorgchem.1c03422 (PMC9044450; doi:10.1021/acs.inorgchem.1c03422)
Supplement: Supplementary file 2 — ic1c03422_si_002.zip [file ic1c03422_si_002.zip › xyz/Hip1-Int-FF14SB-Fix-Red]

139
Energy = -11582.7678890825
H    -1.0942126   -4.4266381   -4.0286427 
C    -1.4739582   -3.5223396   -3.4822973 
H    -0.6599265   -2.7740104   -3.4862689 
H    -2.3398407   -3.0735252   -4.0344572 
C    -1.8025970   -3.9347743   -2.0426416 
O    -1.7766194   -5.1158204   -1.6639164 
N    -2.1415952   -2.9231320   -1.2170730 
H    -1.9323899   -1.9389621   -1.4693861 
C    -2.3658061   -3.1935939    0.1993686 
H    -1.4295333   -3.5292698    0.6830895 
C    -2.8233752   -1.9008715    0.8937342 
H    -2.9313996   -2.1240152    1.9688260 
H    -3.7923699   -1.5645193    0.4807651 
S    -1.6146454   -0.5282542    0.6832639 
C    -3.3778748   -4.3300563    0.3919072 
O    -3.2717503   -5.1522703    1.3093809 
N    -4.4344818   -4.3950240   -0.4744808 
H    -4.5888881   -3.6480000   -1.1595650 
C    -5.4630382   -5.4047148   -0.2469468 
H    -5.9400279   -5.2298875    0.7354129 
C    -6.5228668   -5.3917382   -1.3557718 
H    -6.0862467   -5.7784552   -2.2936605 
H    -7.3589364   -6.0520744   -1.0671935 
H    -6.9200595   -4.3729312   -1.5212102 
C    -4.9051410   -6.8356796   -0.1510663 
O    -5.5131384   -7.6759216    0.5235344 
N    -3.8265324   -7.1594928   -0.9180568 
H    -3.2425218   -6.4160738   -1.3345876 
C    -3.2842403   -8.5062792   -0.8599692 
H    -4.0167016   -9.1064524   -0.2893674 
H    -3.2348564   -9.0069131   -1.8825400 
C    -1.9276744   -8.6356470   -0.1299441 
O    -1.2266218   -9.6392885   -0.2704241 
N    -1.6458421   -7.6017490    0.6923233 
H    -2.3133394   -6.8297323    0.8189740 
C    -0.3999004   -7.5240529    1.4493257 
H     0.3816089   -8.0311778    0.8613263 
C    -0.0694658   -6.0269839    1.6096732 
H    -0.8608468   -5.5401269    2.2081137 
H    -0.0640122   -5.5717428    0.6040994 
S     1.5536336   -5.7353522    2.4092795 
C    -0.5691314   -8.1904222    2.8281808 
O    -1.6268340   -8.0727012    3.4728181 
N     0.5271132   -8.8354043    3.2806778 
H     1.3301357   -8.9482637    2.6336212 
C     0.5773762   -9.4559603    4.6034969 
H    -0.2282912  -10.2031476    4.7204830 
H     1.5703701   -9.9747621    4.6668337 
C     0.4059772   -8.4775602    5.7910035 
O    -0.0795994   -8.8910752    6.8603661 
N     0.8896647   -7.2388919    5.5945176 
H     1.2135303   -6.9704421    4.6549289 
C     0.8457082   -6.2162158    6.6514668 
H     1.0872939   -6.7205230    7.6024388 
H     1.6317776   -5.4569185    6.4400625 
H    -0.1358414   -5.7224448    6.7664099 
H    -5.8362565   -0.9690798    8.2363545 
C    -4.8843165   -0.8411164    8.8328641 
H    -4.7850011    0.2225259    9.1132063 
H    -5.0207212   -1.4391197    9.7488651 
C    -3.7082229   -1.3738931    7.9976484 
O    -3.8805680   -2.1370165    7.0411410 
N    -2.4949942   -0.9836813    8.4503034 
H    -2.4006277   -0.3415480    9.2540026 
C    -1.2370623   -1.5832037    7.9757899 
H    -1.4604890   -2.5857813    7.5831261 
C    -0.5805740   -0.7500740    6.8496038 
H    -0.5383049    0.3103691    7.1601954 
H    -1.2070404   -0.8497409    5.9520244 
S     1.1263625   -1.3413642    6.4554290 
C    -0.3400831   -1.6383016    9.2168808 
O    -0.2659025   -0.6672933    9.9847683 
N     0.3416898   -2.7901888    9.4144662 
H     0.1962097   -3.5798043    8.7592550 
C     1.2229854   -2.9010850   10.5714701 
H     0.6607923   -2.7261565   11.5066629 
H     1.6698889   -3.9179088   10.6107057 
C     2.3961835   -1.9046777   10.6072147 
O     2.9523472   -1.6998905   11.7035495 
N     2.7795333   -1.3824140    9.4328208 
H     2.2115504   -1.5736790    8.5923916 
C     3.8554950   -0.3866887    9.3201114 
H     4.6078915   -0.6238757   10.0925369 
H     4.3300010   -0.4658280    8.3037999 
H     3.5401825    0.6644074    9.4756140 
H     0.3592483    0.7957184   -2.3310717 
C     1.2505527    0.1027514   -2.3621695 
H     0.9928834   -0.8220366   -1.8125863 
H     1.5037666   -0.1256922   -3.4289664 
C     2.3973576    0.8847994   -1.7363394 
O     2.5077076    2.1006749   -1.9562553 
N     3.2726445    0.1511098   -1.0241533 
H     3.1461556   -0.8670922   -0.9195053 
C     4.5709655    0.6657306   -0.6374883 
H     4.7772467    1.5400208   -1.2829850 
C     4.6197528    1.1062932    0.8452795 
H     3.6845480    1.6423889    1.0855560 
H     5.4581113    1.8104585    0.9888701 
S     4.8482454   -0.2730650    2.0359725 
C     5.5895507   -0.4502270   -0.9304381 
O     5.2318145   -1.6019210   -1.1926074 
N     6.8925621   -0.0774885   -0.8664041 
H     7.1376593    0.8849183   -0.6024216 
C     7.9579271   -1.0000160   -1.2389702 
H     7.5717403   -1.5971052   -2.0849889 
C     9.2186614   -0.2480395   -1.6788257 
H     9.5825874    0.4301120   -0.8831248 
H    10.0080619   -0.9861479   -1.9037857 
H     9.0178245    0.3575639   -2.5815730 
C     8.2802275   -2.0735642   -0.1843247 
O     9.2014967   -2.8672717   -0.4219480 
N     7.4935003   -2.1284721    0.9121039 
H     6.7357457   -1.4400311    1.0603135 
C     7.5530606   -3.2566301    1.8304417 
H     8.5742750   -3.6703236    1.8040682 
H     7.3468149   -2.9280363    2.8705524 
C     6.5965629   -4.3967101    1.4504711 
O     6.5840023   -5.4378216    2.1165713 
N     5.7974292   -4.2056669    0.3700216 
H     5.7553373   -3.2874195   -0.0869075 
C     4.7582831   -5.1780975    0.0553576 
H     3.9167582   -5.0807521    0.7709488 
H     4.3434844   -4.9714942   -0.9614885 
C     5.3059433   -6.6158064    0.0525747 
O     6.3797262   -6.8737365   -0.5499911 
N     4.5101833   -7.5227652    0.6187677 
H     3.6379101   -7.2148282    1.0586907 
C     4.7226918   -8.9794417    0.5530671 
H     5.1635018   -9.1663137   -0.4500135 
H     5.4792024   -9.3099077    1.3065609 
H     3.7266014   -9.4771881    0.6028708 
Fe    0.2343876   -1.3124529    1.7777595 
S     1.2786970    0.3474991    2.8125498 
Fe    2.7869521   -1.2538328    2.1238562 
S     1.7713786   -2.4090840    0.4397238 
Fe    1.5346145   -3.4913041    2.5037425 
S    -0.4900586   -2.7780130    3.4046620 
Fe    1.1877614   -1.5406428    4.1981688 
S     3.1405194   -2.7406162    3.8201606 
