# Supplementary material for: Benchmark Study of Redox Potential Calculations for Iron–Sulfur Clusters in Proteins
Source: Inorg Chem. 2022 Apr 11;61(16):5991–6007. doi: 10.1021/acs.inorgchem.1c03422 (PMC9044450; doi:10.1021/acs.inorgchem.1c03422)
Supplement: Supplementary file 2 — ic1c03422_si_002.zip [file ic1c03422_si_002.zip › xyz/Hip1-Int-FF14SB-Free-OX]

139
Energy = -11583.4456224490
H    -1.2078575   -4.4345295   -4.0996299 
C    -1.5843374   -3.5083038   -3.5702999 
H    -0.7792466   -2.7523916   -3.6099018 
H    -2.4671238   -3.0862492   -4.1176140 
C    -1.8797206   -3.9037067   -2.1126365 
O    -1.8507339   -5.0838316   -1.7304467 
N    -2.1836249   -2.8867054   -1.2770597 
H    -2.0267724   -1.9035312   -1.5588783 
C    -2.3898491   -3.1428994    0.1437079 
H    -1.4484639   -3.4784985    0.6174949 
C    -2.8630889   -1.8646756    0.8540145 
H    -3.0325033   -2.1192532    1.9139584 
H    -3.8058788   -1.5067353    0.4041125 
S    -1.6642230   -0.4743963    0.7618602 
C    -3.4037801   -4.2703764    0.3637731 
O    -3.2749524   -5.0827511    1.2874036 
N    -4.4845454   -4.3254422   -0.4673988 
H    -4.6781715   -3.5497123   -1.1118192 
C    -5.5241209   -5.2989611   -0.1499300 
H    -5.9102353   -5.0900457    0.8639117 
C    -6.6843546   -5.3033639   -1.1545998 
H    -6.3793282   -5.8066819   -2.0886336 
H    -7.5279887   -5.8680303   -0.7214714 
H    -7.0309258   -4.2775380   -1.3787013 
C    -4.9735279   -6.7270165   -0.0609185 
O    -5.5521440   -7.5372980    0.6729535 
N    -3.9386006   -7.0806912   -0.8719415 
H    -3.3714418   -6.3527423   -1.3327360 
C    -3.4156136   -8.4347467   -0.8094704 
H    -4.1542174   -9.0230969   -0.2329311 
H    -3.3841598   -8.9311775   -1.8240350 
C    -2.0611876   -8.5911788   -0.0821104 
O    -1.3413289   -9.5695952   -0.2741057 
N    -1.8118358   -7.6060624    0.8140487 
H    -2.4756862   -6.8311672    0.9403303 
C    -0.5741857   -7.5442219    1.5794780 
H     0.2034343   -8.0668255    0.9980038 
C    -0.2321803   -6.0430354    1.7175590 
H    -1.0353159   -5.5379759    2.2812563 
H    -0.2059480   -5.6184634    0.7001706 
S     1.3708538   -5.6940430    2.5437623 
C    -0.7443109   -8.2149175    2.9594045 
O    -1.8322098   -8.2055642    3.5646385 
N     0.3992443   -8.7346480    3.4471082 
H     1.2148840   -8.7835498    2.8088052 
C     0.5204404   -9.3687593    4.7556360 
H    -0.2316401  -10.1680564    4.8778724 
H     1.5447718   -9.8159440    4.7763024 
C     0.3380480   -8.4235786    5.9607083 
O    -0.1175092   -8.8976695    7.0166213 
N     0.7722405   -7.1624481    5.7955704 
H     1.0924803   -6.8877524    4.8578867 
C     0.7358415   -6.1312208    6.8533422 
H     0.8941758   -6.6408859    7.8197638 
H     1.5718002   -5.4137626    6.6685555 
H    -0.2141954   -5.5496246    6.8880600 
H    -5.8191259   -1.0681577    8.1319130 
C    -4.8702461   -0.9197893    8.7512069 
H    -4.8386970    0.1313251    9.0894584 
H    -4.9703797   -1.5752515    9.6356290 
C    -3.6588618   -1.3347901    7.8948904 
O    -3.8002672   -2.0869631    6.9270758 
N    -2.4650183   -0.8520773    8.3227510 
H    -2.4135278   -0.2546141    9.1639645 
C    -1.1771043   -1.3975408    7.8613573 
H    -1.3688299   -2.3976950    7.4525983 
C    -0.5231411   -0.5405440    6.7527057 
H    -0.4306143    0.5085142    7.0861883 
H    -1.1372756   -0.5946408    5.8430612 
S     1.1847434   -1.1633687    6.3596530 
C    -0.2583722   -1.4116416    9.0970663 
O    -0.1281132   -0.3912339    9.7830455 
N     0.4053889   -2.5670342    9.3429001 
H     0.1590918   -3.4025879    8.7846923 
C     1.2143592   -2.6790862   10.5500143 
H     0.5935009   -2.5228615   11.4514293 
H     1.6767948   -3.6935131   10.6118039 
C     2.3824327   -1.6742986   10.6714161 
O     2.8185228   -1.4166762   11.8083992 
N     2.9162152   -1.2251057    9.5204893 
H     2.4194408   -1.4575283    8.6525663 
C     4.0787214   -0.3041005    9.4439357 
H     4.8033482   -0.6254380   10.2123895 
H     4.5572629   -0.4342302    8.4247594 
H     3.8161243    0.7816724    9.6092655 
H     0.2817177    0.8255065   -2.3920310 
C     1.1390948    0.0769982   -2.3164714 
H     0.8190716   -0.7507113   -1.6560356 
H     1.3543621   -0.3115056   -3.3468320 
C     2.3389948    0.8534073   -1.7627884 
O     2.4774683    2.0602134   -2.0063565 
N     3.2205206    0.1254238   -1.0365705 
H     3.1211064   -0.8965289   -0.9624481 
C     4.5249531    0.6473060   -0.6606141 
H     4.7055344    1.5473007   -1.2762836 
C     4.6050546    1.0339352    0.8351561 
H     3.7326259    1.6451460    1.1151061 
H     5.5108319    1.6410846    1.0085113 
S     4.7278354   -0.3914927    1.9885959 
C     5.5734462   -0.4315936   -0.9964561 
O     5.2385382   -1.5999323   -1.2166540 
N     6.8631697   -0.0083572   -0.9872830 
H     7.0855979    0.9562958   -0.7105199 
C     7.9700972   -0.8787101   -1.3911162 
H     7.5771232   -1.5176390   -2.2023838 
C     9.1638587   -0.0658049   -1.9013295 
H     9.5527866    0.6102948   -1.1160225 
H     9.9744744   -0.7600913   -2.1823572 
H     8.8759619    0.5396930   -2.7804662 
C     8.3994686   -1.8915101   -0.3144424 
O     9.3931698   -2.6008591   -0.5106131 
N     7.5941771   -1.9835175    0.7673041 
H     6.8252843   -1.3160545    0.8967617 
C     7.7231776   -3.0336830    1.7572777 
H     8.7468111   -3.4365300    1.7079353 
H     7.5880122   -2.5954617    2.7679847 
C     6.7612503   -4.2192242    1.5214147 
O     6.8743988   -5.2551350    2.1917572 
N     5.8111218   -4.0733975    0.5616895 
H     5.7514996   -3.1954530    0.0327411 
C     4.7687936   -5.0792896    0.3430179 
H     3.9959272   -5.0049395    1.1342426 
H     4.2491702   -4.8522888   -0.6342063 
C     5.3421950   -6.5102654    0.2784060 
O     6.3672552   -6.7424208   -0.3994591 
N     4.5914325   -7.4371254    0.9056074 
H     3.7598754   -7.1104916    1.4096489 
C     4.6375488   -8.8932199    0.7288704 
H     5.0646481   -9.0554985   -0.2831955 
H     5.3236623   -9.4479306    1.4336114 
H     3.5867540   -9.2562683    0.7836881 
Fe    0.1368113   -1.2623003    1.8355817 
S     1.3054580    0.3660282    2.8210972 
Fe    2.6818187   -1.2760863    2.1389250 
S     1.6242918   -2.3754995    0.5030904 
Fe    1.3596287   -3.4761957    2.5288788 
S    -0.5544803   -2.6587462    3.4944683 
Fe    1.1882880   -1.4829485    4.1738259 
S     3.0328866   -2.7489337    3.7911092 
