# Supplementary material for: Benchmark Study of Redox Potential Calculations for Iron–Sulfur Clusters in Proteins
Source: Inorg Chem. 2022 Apr 11;61(16):5991–6007. doi: 10.1021/acs.inorgchem.1c03422 (PMC9044450; doi:10.1021/acs.inorgchem.1c03422)
Supplement: Supplementary file 2 — ic1c03422_si_002.zip [file ic1c03422_si_002.zip › xyz/Hip1-Int-FF14SB-Free-Red]

139
Energy = -11583.4796340883
H    -1.1801280   -4.4102880   -4.0691544 
C    -1.5616680   -3.4815196   -3.5441681 
H    -0.7574732   -2.7253612   -3.5773683 
H    -2.4440916   -3.0633326   -4.0969077 
C    -1.8760792   -3.8778800   -2.0886508 
O    -1.9018850   -5.0670997   -1.7301058 
N    -2.1417163   -2.8584839   -1.2469533 
H    -1.9368260   -1.8763268   -1.5110459 
C    -2.3702336   -3.1002278    0.1750556 
H    -1.4354908   -3.4235433    0.6701685 
C    -2.8535529   -1.8056075    0.8568451 
H    -2.9958253   -2.0393288    1.9258511 
H    -3.8136123   -1.4851140    0.4125430 
S    -1.6745475   -0.4102768    0.7011754 
C    -3.3964247   -4.2114418    0.3902208 
O    -3.2988144   -5.0262399    1.3158860 
N    -4.4750280   -4.2551706   -0.4505104 
H    -4.6615401   -3.4742264   -1.0902887 
C    -5.5235783   -5.2161484   -0.1381825 
H    -5.9302178   -4.9963507    0.8657550 
C    -6.6634125   -5.2327121   -1.1664217 
H    -6.3372803   -5.7508514   -2.0852125 
H    -7.5176080   -5.7895079   -0.7432320 
H    -7.0032206   -4.2112310   -1.4176820 
C    -4.9828105   -6.6461319   -0.0282274 
O    -5.5820039   -7.4484186    0.7007415 
N    -3.9432019   -7.0108565   -0.8276550 
H    -3.3585029   -6.2836905   -1.2735556 
C    -3.4222853   -8.3637628   -0.7417421 
H    -4.1666036   -8.9426176   -0.1632039 
H    -3.3839259   -8.8772787   -1.7486654 
C    -2.0725329   -8.5191854   -0.0043674 
O    -1.3747692   -9.5201090   -0.1689394 
N    -1.8066435   -7.5148106    0.8589035 
H    -2.4550605   -6.7233903    0.9655260 
C    -0.5714727   -7.4580680    1.6310053 
H     0.2119634   -7.9633350    1.0434152 
C    -0.2262595   -5.9607232    1.7986582 
H    -1.0339718   -5.4586427    2.3595766 
H    -0.1935492   -5.5252183    0.7851609 
S     1.3719414   -5.6296635    2.6359229 
C    -0.7448177   -8.1621945    2.9910498 
O    -1.8423489   -8.2020418    3.5817702 
N     0.4053431   -8.6596925    3.4836747 
H     1.2308234   -8.6661332    2.8557809 
C     0.5318015   -9.3074184    4.7817456 
H    -0.2122702  -10.1165999    4.8924640 
H     1.5599834   -9.7514000    4.7961130 
C     0.3285004   -8.3784541    5.9969909 
O    -0.1190495   -8.8736185    7.0514503 
N     0.7302276   -7.1069650    5.8487991 
H     1.0430283   -6.8020107    4.9140783 
C     0.6757784   -6.0952821    6.9257854 
H     0.8303413   -6.6232464    7.8841389 
H     1.5097696   -5.3745353    6.7507705 
H    -0.2825410   -5.5278306    6.9703958 
H    -5.8663873   -1.0508206    8.1879575 
C    -4.9279402   -0.9005334    8.8231854 
H    -4.8940176    0.1537365    9.1517531 
H    -5.0447339   -1.5476925    9.7114937 
C    -3.7120960   -1.3332421    7.9807413 
O    -3.8605602   -2.0860561    7.0143169 
N    -2.5188803   -0.8693640    8.4219783 
H    -2.4677007   -0.2600502    9.2536439 
C    -1.2236494   -1.3959660    7.9486947 
H    -1.4033538   -2.3893182    7.5154626 
C    -0.5573546   -0.5079441    6.8735171 
H    -0.4744761    0.5285958    7.2482239 
H    -1.1710387   -0.5266440    5.9612410 
S     1.1408846   -1.1419602    6.4733912 
C    -0.3175090   -1.4372175    9.1896253 
O    -0.1986214   -0.4366239    9.9102461 
N     0.3496623   -2.5938739    9.4148771 
H     0.1241111   -3.4163511    8.8296403 
C     1.1932476   -2.7014074   10.5950457 
H     0.6019129   -2.5168102   11.5105801 
H     1.6365043   -3.7258694   10.6691666 
C     2.3746434   -1.7077692   10.6722066 
O     2.8486301   -1.4621024   11.8003287 
N     2.8749944   -1.2461050    9.5138948 
H     2.3508931   -1.4430374    8.6476558 
C     4.0396471   -0.3281695    9.4351729 
H     4.7634259   -0.6539962   10.2030814 
H     4.5173549   -0.4546440    8.4154723 
H     3.7853650    0.7590971    9.6072579 
H     0.2814825    0.8449489   -2.3635916 
C     1.1410290    0.1004860   -2.2904334 
H     0.8385933   -0.7198872   -1.6114920 
H     1.3489098   -0.2936258   -3.3214035 
C     2.3461609    0.8937237   -1.7794673 
O     2.5029163    2.0818961   -2.1070168 
N     3.2153546    0.1964587   -1.0184443 
H     3.0461317   -0.7996183   -0.8081235 
C     4.5268718    0.7171779   -0.6744745 
H     4.6894979    1.6065518   -1.3101965 
C     4.6414599    1.1117148    0.8178451 
H     3.7589344    1.7016130    1.1156238 
H     5.5342723    1.7478171    0.9571110 
S     4.8118606   -0.3178802    1.9537770 
C     5.5706301   -0.3585817   -1.0249597 
O     5.2529212   -1.5266138   -1.2579741 
N     6.8609354    0.0750220   -1.0330499 
H     7.0897851    1.0229361   -0.7104333 
C     7.9572155   -0.8067748   -1.4189567 
H     7.5543491   -1.4659437   -2.2087754 
C     9.1529169   -0.0165120   -1.9600124 
H     9.5579718    0.6708789   -1.1920428 
H     9.9527193   -0.7239750   -2.2376920 
H     8.8586460    0.5774800   -2.8451529 
C     8.3937169   -1.7909090   -0.3202747 
O     9.3855371   -2.5098894   -0.5206349 
N     7.6192266   -1.8389252    0.7825189 
H     6.8206880   -1.1944609    0.8958091 
C     7.7408759   -2.8833293    1.7812425 
H     8.7409300   -3.3343502    1.6853657 
H     7.6781434   -2.4366340    2.7949247 
C     6.7239573   -4.0354244    1.6077686 
O     6.8246625   -5.0407604    2.3263062 
N     5.7771459   -3.9005926    0.6486574 
H     5.7186738   -3.0306384    0.1079363 
C     4.7407540   -4.9128363    0.4237194 
H     3.9480755   -4.8226309    1.1925907 
H     4.2444395   -4.7104148   -0.5722445 
C     5.3252670   -6.3401882    0.3989939 
O     6.4114214   -6.5566379   -0.1980383 
N     4.5278339   -7.2612037    0.9508612 
H     3.6538026   -6.9405789    1.3804756 
C     4.5972502   -8.7176513    0.7192019 
H     4.9722695   -8.8229349   -0.3206849 
H     5.3363651   -9.2627247    1.3562214 
H     3.5639718   -9.1294259    0.7853922 
Fe    0.1495534   -1.1616105    1.8419606 
S     1.2809590    0.4751467    2.8131186 
Fe    2.7131001   -1.1966426    2.1393087 
S     1.6160598   -2.3149766    0.4895994 
Fe    1.3744381   -3.3815338    2.5708228 
S    -0.6003573   -2.5806649    3.4939277 
Fe    1.1379060   -1.3884178    4.2321651 
S     3.0219908   -2.6879267    3.8407807 
