# Supplementary material for: Benchmark Study of Redox Potential Calculations for Iron–Sulfur Clusters in Proteins
Source: Inorg Chem. 2022 Apr 11;61(16):5991–6007. doi: 10.1021/acs.inorgchem.1c03422 (PMC9044450; doi:10.1021/acs.inorgchem.1c03422)
Supplement: Supplementary file 2 — ic1c03422_si_002.zip [file ic1c03422_si_002.zip › xyz/Hip1-Int-FF15IPQ-Fix-OX]

139
Energy = -11499.4056729760
H    -1.0843281   -4.4353541   -4.0259910 
C    -1.4744035   -3.5302490   -3.4852343 
H    -0.6608713   -2.7814297   -3.4848160 
H    -2.3378252   -3.0774492   -4.0348067 
C    -1.7785079   -3.9272231   -2.0346721 
O    -1.6718774   -5.0898117   -1.6248314 
N    -2.1738344   -2.9112638   -1.2386913 
H    -2.0339902   -1.9314917   -1.5341379 
C    -2.3870597   -3.1604908    0.1807570 
H    -1.4444091   -3.4871998    0.6586477 
C    -2.8614019   -1.8715128    0.8612964 
H    -2.9839923   -2.0827460    1.9361576 
H    -3.8233697   -1.5321871    0.4390618 
S    -1.6784181   -0.4603129    0.6634111 
C    -3.3836034   -4.3174635    0.3948627 
O    -3.2352774   -5.1227114    1.3193626 
N    -4.4347656   -4.4062751   -0.4694137 
H    -4.6144677   -3.6511953   -1.1400107 
C    -5.4661555   -5.4223859   -0.2435083 
H    -5.9390799   -5.2452818    0.7400308 
C    -6.5268970   -5.4062341   -1.3517858 
H    -6.0987576   -5.7968343   -2.2917080 
H    -7.3657834   -6.0607175   -1.0596298 
H    -6.9223983   -4.3868643   -1.5169660 
C    -4.9000425   -6.8482938   -0.1476822 
O    -5.4917729   -7.6849187    0.5396139 
N    -3.8205308   -7.1692566   -0.9135807 
H    -3.2641815   -6.4334843   -1.3684139 
C    -3.2689534   -8.5127843   -0.8646935 
H    -3.9888120   -9.1183903   -0.2829823 
H    -3.2315276   -9.0070188   -1.8827136 
C    -1.9098497   -8.6247441   -0.1509688 
O    -1.1681163   -9.5902221   -0.3183714 
N    -1.6487263   -7.6034019    0.7049525 
H    -2.3335090   -6.8544894    0.8683060 
C    -0.4032593   -7.5587972    1.4534655 
H     0.3496905   -8.1091464    0.8670655 
C    -0.0111384   -6.0767075    1.5901183 
H    -0.7592971   -5.5516674    2.2108182 
H    -0.0009853   -5.6189529    0.5875827 
S     1.6504190   -5.8741532    2.3598021 
C    -0.5823515   -8.1862334    2.8506245 
O    -1.6240205   -8.0026907    3.5022481 
N     0.4985484   -8.8564722    3.2995172 
H     1.2686259   -9.0270107    2.6326348 
C     0.5679409   -9.4716217    4.6241726 
H    -0.2237995  -10.2305722    4.7537783 
H     1.5676795   -9.9812381    4.6741736 
C     0.3993380   -8.4858116    5.8048014 
O    -0.0857515   -8.8822712    6.8735985 
N     0.8839594   -7.2449038    5.5957029 
H     1.2372784   -7.0069610    4.6626598 
C     0.8334184   -6.2141616    6.6440511 
H     1.0800312   -6.7047870    7.6011718 
H     1.6279331   -5.4554019    6.4350531 
H    -0.1482080   -5.7157157    6.7655175 
H    -5.8528234   -0.9551758    8.2353690 
C    -4.8860401   -0.7989032    8.8185589 
H    -4.8033697    0.2734721    9.0710920 
H    -5.0141773   -1.3700614    9.7532114 
C    -3.7171022   -1.3456688    7.9851160 
O    -3.8866479   -2.0959553    7.0170829 
N    -2.5029346   -0.9788901    8.4537094 
H    -2.4029631   -0.3357363    9.2564057 
C    -1.2571686   -1.6008308    7.9904686 
H    -1.4878018   -2.6088006    7.6170896 
C    -0.6101916   -0.7868004    6.8462914 
H    -0.5366524    0.2760317    7.1383924 
H    -1.2436145   -0.8892529    5.9538957 
S     1.0933993   -1.3972648    6.4569571 
C    -0.3461639   -1.6339213    9.2253168 
O    -0.2633282   -0.6455254    9.9641508 
N     0.3365395   -2.7835894    9.4298418 
H     0.1645005   -3.5874773    8.8046894 
C     1.2224843   -2.8967052   10.5838294 
H     0.6638550   -2.7330717   11.5229469 
H     1.6684143   -3.9160137   10.6141388 
C     2.3924308   -1.8960300   10.6187906 
O     2.9485822   -1.6928509   11.7101958 
N     2.7738751   -1.3766064    9.4408679 
H     2.2046583   -1.5850259    8.6125307 
C     3.8465476   -0.3760083    9.3184960 
H     4.6022117   -0.6123127   10.0879292 
H     4.3271715   -0.4624785    8.3037920 
H     3.5350883    0.6786656    9.4751508 
H     0.3496574    0.7952078   -2.3185686 
C     1.2413945    0.0858624   -2.3617465 
H     0.9725416   -0.8435643   -1.8244933 
H     1.5010035   -0.1295825   -3.4318382 
C     2.3690390    0.8580366   -1.6844927 
O     2.4029521    2.0887870   -1.7728410 
N     3.3000518    0.1080737   -1.0611013 
H     3.2860707   -0.9213316   -1.1224020 
C     4.5959187    0.6527281   -0.6887734 
H     4.8054207    1.5181512   -1.3446746 
C     4.6405223    1.1231344    0.7818931 
H     3.7098628    1.6690232    1.0125494 
H     5.4827345    1.8194684    0.9239354 
S     4.8642206   -0.2368781    1.9995414 
C     5.6114942   -0.4736065   -0.9564358 
O     5.2273631   -1.6315842   -1.1804447 
N     6.9098702   -0.1145655   -0.9012271 
H     7.1585752    0.8616226   -0.6988328 
C     7.9767227   -1.0459137   -1.2659240 
H     7.5953995   -1.6435157   -2.1135683 
C     9.2415963   -0.2977140   -1.7009661 
H     9.6300220    0.3464786   -0.8900848 
H    10.0171631   -1.0356704   -1.9702148 
H     9.0317033    0.3384716   -2.5792630 
C     8.2783579   -2.1105024   -0.1994228 
O     9.1769258   -2.9263223   -0.4194210 
N     7.4884732   -2.1463801    0.9038261 
H     6.7543292   -1.4385786    1.0535919 
C     7.5477539   -3.2677846    1.8281465 
H     8.5650222   -3.6913260    1.8043163 
H     7.3441265   -2.9322935    2.8682883 
C     6.5784035   -4.4009753    1.4539036 
O     6.5392010   -5.4453048    2.1138518 
N     5.7801135   -4.2020547    0.3713283 
H     5.7643316   -3.2897854   -0.1016125 
C     4.7375579   -5.1696682    0.0600265 
H     3.8893438   -5.0669492    0.7675097 
H     4.3361248   -4.9683044   -0.9645825 
C     5.2796348   -6.6114308    0.0556901 
O     6.3364806   -6.8737428   -0.5589449 
N     4.4958642   -7.5342765    0.6319405 
H     3.6230629   -7.2419645    1.0857783 
C     4.7102947   -8.9847224    0.5412645 
H     5.1468288   -9.1775600   -0.4592428 
H     5.4735321   -9.3128111    1.3033289 
H     3.7124437   -9.4844230    0.6010468 
Fe    2.8538109   -1.2441468    1.9968407 
S     1.2766310    0.2624132    2.8265656 
Fe    0.1140927   -1.2701172    1.7454703 
S     1.6710084   -2.4449123    0.4357880 
Fe    1.6272458   -3.6652299    2.4707782 
S    -0.4328775   -2.8796005    3.3240576 
Fe    1.1626907   -1.6108755    4.2530785 
S     3.1553131   -2.7339875    3.7539338 
