# Supplementary material for: Benchmark Study of Redox Potential Calculations for Iron–Sulfur Clusters in Proteins
Source: Inorg Chem. 2022 Apr 11;61(16):5991–6007. doi: 10.1021/acs.inorgchem.1c03422 (PMC9044450; doi:10.1021/acs.inorgchem.1c03422)
Supplement: Supplementary file 2 — ic1c03422_si_002.zip [file ic1c03422_si_002.zip › xyz/Hip1-Int-FF15IPQ-Fix-Red]

139
Energy = -11499.5042371952
H    -1.0824932   -4.4348090   -4.0231081 
C    -1.4736725   -3.5288275   -3.4779569 
H    -0.6594843   -2.7807440   -3.4690892 
H    -2.3369566   -3.0769974   -4.0321262 
C    -1.7907585   -3.9389380   -2.0303571 
O    -1.7255922   -5.1167423   -1.6514098 
N    -2.1560501   -2.9295996   -1.2170261 
H    -1.9647467   -1.9408182   -1.4676234 
C    -2.3771863   -3.1925198    0.2021087 
H    -1.4364404   -3.5161950    0.6863830 
C    -2.8466800   -1.8963151    0.8819487 
H    -2.9263168   -2.1013426    1.9625748 
H    -3.8295195   -1.5836012    0.4846577 
S    -1.6697403   -0.5014368    0.6218396 
C    -3.3816086   -4.3371367    0.4002887 
O    -3.2634264   -5.1559026    1.3178739 
N    -4.4338742   -4.4092577   -0.4703690 
H    -4.6061415   -3.6462656   -1.1332242 
C    -5.4674761   -5.4176789   -0.2452158 
H    -5.9427909   -5.2439778    0.7379937 
C    -6.5264567   -5.3973527   -1.3548478 
H    -6.0952930   -5.7865803   -2.2939663 
H    -7.3677318   -6.0505893   -1.0664012 
H    -6.9173485   -4.3760047   -1.5202381 
C    -4.9077118   -6.8470583   -0.1530368 
O    -5.5088076   -7.6867124    0.5257317 
N    -3.8294496   -7.1681169   -0.9192552 
H    -3.2579790   -6.4274815   -1.3512243 
C    -3.2793394   -8.5119985   -0.8656786 
H    -4.0063661   -9.1161546   -0.2918851 
H    -3.2348648   -9.0068153   -1.8834749 
C    -1.9267439   -8.6358735   -0.1396603 
O    -1.2036842   -9.6189870   -0.3006794 
N    -1.6625449   -7.6172165    0.7103838 
H    -2.3349292   -6.8525005    0.8519213 
C    -0.4157031   -7.5565036    1.4606303 
H     0.3484204   -8.0921786    0.8752585 
C    -0.0421020   -6.0708416    1.6036666 
H    -0.8045713   -5.5550751    2.2153430 
H    -0.0387485   -5.6195595    0.5968087 
S     1.6072166   -5.8379270    2.3740950 
C    -0.5907927   -8.1976034    2.8490871 
O    -1.6405283   -8.0485585    3.4995068 
N     0.4986621   -8.8525384    3.2992067 
H     1.2881340   -8.9783675    2.6447749 
C     0.5686485   -9.4665872    4.6216768 
H    -0.2256706  -10.2232048    4.7523270 
H     1.5676653   -9.9793455    4.6732785 
C     0.4037058   -8.4828650    5.8052978 
O    -0.0712102   -8.8900666    6.8791105 
N     0.8812694   -7.2423504    5.5946476 
H     1.1986094   -6.9831295    4.6505108 
C     0.8337388   -6.2132818    6.6439491 
H     1.0785831   -6.7077456    7.5999986 
H     1.6277522   -5.4551929    6.4349755 
H    -0.1475460   -5.7145537    6.7648854 
H    -5.8549814   -0.9527480    8.2378773 
C    -4.8856909   -0.7970958    8.8211307 
H    -4.8018818    0.2755219    9.0719626 
H    -5.0173478   -1.3684887    9.7552279 
C    -3.7194588   -1.3509098    7.9829193 
O    -3.9060895   -2.1033173    7.0200192 
N    -2.5064305   -0.9865976    8.4479980 
H    -2.4054862   -0.3397360    9.2468996 
C    -1.2496141   -1.5927507    7.9813618 
H    -1.4693188   -2.5975413    7.5928284 
C    -0.5909594   -0.7611214    6.8573239 
H    -0.5490537    0.3003177    7.1628689 
H    -1.2092291   -0.8653915    5.9538332 
S     1.1185673   -1.3547885    6.4891595 
C    -0.3543343   -1.6378618    9.2265685 
O    -0.2892355   -0.6629112    9.9881539 
N     0.3344230   -2.7843708    9.4269136 
H     0.1945370   -3.5724923    8.7741285 
C     1.2211535   -2.8959640   10.5780110 
H     0.6641881   -2.7291429   11.5176363 
H     1.6679016   -3.9156080   10.6119612 
C     2.3930194   -1.8978054   10.6133248 
O     2.9520549   -1.7030210   11.7088621 
N     2.7701516   -1.3730749    9.4391763 
H     2.1967961   -1.5643682    8.6042287 
C     3.8459203   -0.3771593    9.3187592 
H     4.6001223   -0.6158001   10.0892678 
H     4.3266292   -0.4627903    8.3042346 
H     3.5349217    0.6779552    9.4748890 
H     0.3519648    0.7987728   -2.3145090 
C     1.2490483    0.0951002   -2.3572961 
H     0.9944878   -0.8241172   -1.7949184 
H     1.5028898   -0.1268472   -3.4297348 
C     2.3956966    0.8875629   -1.7341990 
O     2.4878009    2.1020521   -1.9584351 
N     3.2863417    0.1575306   -1.0424058 
H     3.1620148   -0.8621845   -0.9278324 
C     4.5935236    0.6755119   -0.6812714 
H     4.8025613    1.5294556   -1.3515989 
C     4.6583206    1.1583136    0.7880468 
H     3.7066382    1.6602507    1.0368174 
H     5.4680354    1.8986637    0.8966172 
S     4.9637389   -0.1794068    2.0102402 
C     5.5972905   -0.4608575   -0.9523945 
O     5.2183966   -1.6145471   -1.1862453 
N     6.9009927   -0.1028427   -0.9002664 
H     7.1514845    0.8655372   -0.6713781 
C     7.9621316   -1.0354184   -1.2637458 
H     7.5759640   -1.6373157   -2.1063334 
C     9.2259765   -0.2900322   -1.7066841 
H     9.6158373    0.3575314   -0.8985404 
H    10.0010822   -1.0293532   -1.9730727 
H     9.0137864    0.3457976   -2.5855373 
C     8.2766035   -2.0987227   -0.1978876 
O     9.1879010   -2.9037854   -0.4243880 
N     7.4900410   -2.1390516    0.9028818 
H     6.7476624   -1.4335835    1.0539631 
C     7.5507828   -3.2628489    1.8255458 
H     8.5693180   -3.6831043    1.7988376 
H     7.3450863   -2.9305283    2.8670085 
C     6.5880000   -4.4029673    1.4526770 
O     6.5740585   -5.4454665    2.1161480 
N     5.7862072   -4.2080742    0.3742202 
H     5.7455172   -3.2848475   -0.0745927 
C     4.7417653   -5.1765648    0.0591000 
H     3.8940291   -5.0717470    0.7657507 
H     4.3380605   -4.9703175   -0.9647362 
C     5.2853117   -6.6180168    0.0504554 
O     6.3484405   -6.8758553   -0.5675531 
N     4.5001660   -7.5274592    0.6260466 
H     3.6225515   -7.2295092    1.0648298 
C     4.7137903   -8.9839249    0.5430844 
H     5.1409459   -9.1823773   -0.4616748 
H     5.4742515   -9.3117930    1.3032006 
H     3.7144452   -9.4828249    0.6009311 
Fe    2.9351142   -1.2103550    2.0576243 
S     1.3141269    0.3205518    2.7812579 
Fe    0.1993264   -1.2768461    1.6832593 
S     1.8248155   -2.4011222    0.4053357 
Fe    1.5961977   -3.5983064    2.4545654 
S    -0.4329913   -2.7967199    3.3419384 
Fe    1.2032014   -1.5405541    4.2452561 
S     3.1692672   -2.7402128    3.7820341 
