# Supplementary material for: Benchmark Study of Redox Potential Calculations for Iron–Sulfur Clusters in Proteins
Source: Inorg Chem. 2022 Apr 11;61(16):5991–6007. doi: 10.1021/acs.inorgchem.1c03422 (PMC9044450; doi:10.1021/acs.inorgchem.1c03422)
Supplement: Supplementary file 2 — ic1c03422_si_002.zip [file ic1c03422_si_002.zip › xyz/Hip1-Int-FF15IPQ-Free-OX]

139
Energy = -11503.3070578091
H    -1.1172072   -4.5046561   -4.0880548 
C    -1.5380471   -3.5736282   -3.6009196 
H    -0.7690416   -2.7853614   -3.6885318 
H    -2.4407713   -3.2337822   -4.1712492 
C    -1.8006795   -3.9018903   -2.1183531 
O    -1.7242539   -5.0572080   -1.6792462 
N    -2.1343061   -2.8498512   -1.3450388 
H    -2.0219205   -1.8853868   -1.6879284 
C    -2.3170368   -3.0207699    0.0900943 
H    -1.3589024   -3.2950686    0.5715178 
C    -2.8297853   -1.7155125    0.7158670 
H    -3.0010039   -1.9044958    1.7881703 
H    -3.7747617   -1.3996589    0.2417793 
S    -1.6531313   -0.3054591    0.5502570 
C    -3.2814470   -4.1714491    0.3857490 
O    -3.0723866   -4.9572953    1.3147546 
N    -4.4039231   -4.2782413   -0.3846353 
H    -4.6632709   -3.5335403   -1.0416709 
C    -5.3879076   -5.2694153    0.0462312 
H    -5.6978448   -5.0270509    1.0780634 
C    -6.6191128   -5.3574759   -0.8661956 
H    -6.3839734   -5.9326731   -1.7784747 
H    -7.4304549   -5.8816897   -0.3311696 
H    -6.9860466   -4.3523910   -1.1449623 
C    -4.7611750   -6.6638892    0.1559043 
O    -5.1726162   -7.4390384    1.0279818 
N    -3.8585887   -7.0426836   -0.7881621 
H    -3.3761641   -6.3284854   -1.3482903 
C    -3.3258409   -8.3947556   -0.7636206 
H    -4.0472411   -8.9972658   -0.1783429 
H    -3.3236074   -8.8719171   -1.7896617 
C    -1.9637779   -8.5693475   -0.0556932 
O    -1.2546868   -9.5508553   -0.2670825 
N    -1.6944657   -7.5971439    0.8539529 
H    -2.3511545   -6.8223498    1.0040660 
C    -0.4438614   -7.5524794    1.5984931 
H     0.2927585   -8.1401726    1.0301665 
C    -0.0329096   -6.0677857    1.6691271 
H    -0.8145972   -5.5036891    2.2076097 
H     0.0377809   -5.6771059    0.6415423 
S     1.5759919   -5.8007726    2.5270767 
C    -0.6201771   -8.1099354    3.0271042 
O    -1.6459608   -7.8857178    3.6893018 
N     0.4542500   -8.7657511    3.5040961 
H     1.2366148   -8.9349318    2.8555246 
C     0.5340139   -9.3655047    4.8316361 
H    -0.2265859  -10.1567067    4.9572578 
H     1.5513018   -9.8294858    4.8881019 
C     0.3256209   -8.4014764    6.0123151 
O    -0.1436724   -8.8726676    7.0629072 
N     0.7455896   -7.1369322    5.8444766 
H     1.0911270   -6.8756994    4.9134110 
C     0.6768144   -6.0966641    6.8921241 
H     0.8508959   -6.5910007    7.8641816 
H     1.5107947   -5.3703321    6.7050476 
H    -0.2846973   -5.5265536    6.9349941 
H    -5.9038938   -1.0934055    8.1421818 
C    -4.9503310   -0.9176568    8.7679625 
H    -4.9489660    0.1337363    9.1060034 
H    -5.0447874   -1.5737127    9.6523839 
C    -3.7372234   -1.3255674    7.9132901 
O    -3.8753996   -2.0857365    6.9500887 
N    -2.5510594   -0.8378552    8.3467626 
H    -2.5021235   -0.2183869    9.1713698 
C    -1.2644080   -1.4033112    7.9093318 
H    -1.4598955   -2.4127349    7.5267120 
C    -0.6034822   -0.5802876    6.7816086 
H    -0.5098152    0.4779360    7.0832004 
H    -1.2173408   -0.6633480    5.8741924 
S     1.0988659   -1.2312409    6.4152113 
C    -0.3523045   -1.3923419    9.1492247 
O    -0.2377523   -0.3654640    9.8260138 
N     0.3260562   -2.5374133    9.4008072 
H     0.0904407   -3.3760153    8.8504919 
C     1.1422229   -2.6417862   10.6005122 
H     0.5265892   -2.4903648   11.5064496 
H     1.6029054   -3.6616299   10.6602587 
C     2.2995195   -1.6248877   10.7181245 
O     2.7317276   -1.3744225   11.8601520 
N     2.8275466   -1.1608993    9.5746889 
H     2.3379407   -1.4037585    8.7054045 
C     3.9940213   -0.2381965    9.4908809 
H     4.7202549   -0.5602639   10.2570841 
H     4.4675335   -0.3738348    8.4726275 
H     3.7394992    0.8537409    9.6345733 
H     0.3101855    0.7781331   -2.3923312 
C     1.1762394    0.0298387   -2.3501345 
H     0.8777725   -0.8115427   -1.6959917 
H     1.3969858   -0.3244963   -3.3919312 
C     2.3599034    0.8279813   -1.7841007 
O     2.4473266    2.0441702   -1.9950777 
N     3.2772305    0.1099997   -1.1002345 
H     3.2324059   -0.9195325   -1.0747325 
C     4.5861228    0.6586111   -0.7709511 
H     4.7663860    1.5225946   -1.4366344 
C     4.6790235    1.1234726    0.6987510 
H     3.7935576    1.7246742    0.9592668 
H     5.5668833    1.7639232    0.8301860 
S     4.8438669   -0.2518236    1.9032010 
C     5.6151569   -0.4540950   -1.0544998 
O     5.2468741   -1.6206766   -1.2535351 
N     6.9080446   -0.0636972   -1.0217986 
H     7.1392286    0.9091377   -0.7871354 
C     8.0144424   -0.9601862   -1.3676283 
H     7.6452834   -1.6040040   -2.1869117 
C     9.2375489   -0.1709498   -1.8435506 
H     9.6140298    0.5011811   -1.0488907 
H    10.0379785   -0.8824153   -2.1086420 
H     8.9848713    0.4380320   -2.7307249 
C     8.3828486   -1.9606783   -0.2565683 
O     9.3768105   -2.6796960   -0.3977043 
N     7.5236299   -2.0426137    0.7875745 
H     6.7676684   -1.3530964    0.8976023 
C     7.5996700   -3.0982131    1.7780080 
H     8.6166977   -3.5217767    1.7660220 
H     7.4281234   -2.6714138    2.7899060 
C     6.6200881   -4.2604838    1.5038656 
O     6.6595961   -5.2932249    2.1863436 
N     5.7281650   -4.1000501    0.4899720 
H     5.7132890   -3.2206402   -0.0412349 
C     4.6982776   -5.1046368    0.2217204 
H     3.8865980   -5.0351764    0.9740554 
H     4.2262194   -4.8859877   -0.7831392 
C     5.2818448   -6.5360885    0.1759273 
O     6.3235121   -6.7541199   -0.4841980 
N     4.5307946   -7.4679087    0.7821293 
H     3.6951994   -7.1547447    1.2891602 
C     4.6109136   -8.9292781    0.6273112 
H     5.0096699   -9.1150914   -0.3912620 
H     5.3219908   -9.4322102    1.3413051 
H     3.5743350   -9.3216722    0.7290554 
Fe    2.8151198   -1.2133597    1.9446101 
S     1.3056742    0.3640801    2.7508335 
Fe    0.0842532   -1.1384248    1.7061039 
S     1.5809662   -2.4096835    0.4137638 
Fe    1.5044956   -3.5914367    2.4755056 
S    -0.5250657   -2.7054873    3.3045854 
Fe    1.1241757   -1.4796786    4.2143144 
S     3.0625397   -2.6877754    3.7164471 
