# Supplementary material for: Benchmark Study of Redox Potential Calculations for Iron–Sulfur Clusters in Proteins
Source: Inorg Chem. 2022 Apr 11;61(16):5991–6007. doi: 10.1021/acs.inorgchem.1c03422 (PMC9044450; doi:10.1021/acs.inorgchem.1c03422)
Supplement: Supplementary file 2 — ic1c03422_si_002.zip [file ic1c03422_si_002.zip › xyz/Hip1-Int-FF15IPQ-Free-Red]

139
Energy = -11503.4349802313
H    -1.1384686   -4.4857597   -4.0733866 
C    -1.5116919   -3.5411290   -3.5672907 
H    -0.6891914   -2.8042051   -3.6053710 
H    -2.3734092   -3.1155975   -4.1474621 
C    -1.8174758   -3.8969933   -2.0979692 
O    -1.8127235   -5.0757044   -1.7086654 
N    -2.0947722   -2.8582660   -1.2911697 
H    -1.9067745   -1.8813540   -1.5766156 
C    -2.3287437   -3.0608634    0.1361134 
H    -1.3911789   -3.3517483    0.6476185 
C    -2.8430693   -1.7536159    0.7659050 
H    -2.9795497   -1.9444742    1.8436069 
H    -3.8075088   -1.4660801    0.3116909 
S    -1.6798570   -0.3511636    0.5515395 
C    -3.3346147   -4.1860119    0.3597318 
O    -3.2128819   -5.0081931    1.2731220 
N    -4.4171554   -4.2294099   -0.4760451 
H    -4.6267404   -3.4341868   -1.0886719 
C    -5.4538196   -5.1976742   -0.1496389 
H    -5.8481310   -4.9784052    0.8594440 
C    -6.6070444   -5.2356294   -1.1608510 
H    -6.2954349   -5.7646247   -2.0784517 
H    -7.4529010   -5.7902217   -0.7183660 
H    -6.9570256   -4.2180951   -1.4168102 
C    -4.8816795   -6.6113959   -0.0284807 
O    -5.4208543   -7.3867306    0.7682617 
N    -3.8948071   -7.0069833   -0.8764444 
H    -3.3243470   -6.3005830   -1.3646778 
C    -3.4072115   -8.3762090   -0.8119564 
H    -4.1693340   -8.9458465   -0.2461001 
H    -3.3833850   -8.8677718   -1.8289429 
C    -2.0747586   -8.5871227   -0.0552905 
O    -1.3802827   -9.5860794   -0.2415491 
N    -1.8218630   -7.6227908    0.8626085 
H    -2.4560199   -6.8208823    0.9658227 
C    -0.5882082   -7.5823419    1.6364609 
H     0.1791389   -8.1331903    1.0679620 
C    -0.1971200   -6.0913384    1.7535409 
H    -0.9798304   -5.5489037    2.3117587 
H    -0.1683176   -5.6857560    0.7277921 
S     1.4245357   -5.7860976    2.5575114 
C    -0.7751764   -8.2338362    3.0216189 
O    -1.8687681   -8.2251739    3.6213724 
N     0.3614390   -8.7456626    3.5267966 
H     1.1808061   -8.7709048    2.9016014 
C     0.4938992   -9.3793874    4.8319670 
H    -0.2714619  -10.1638933    4.9704342 
H     1.5071671   -9.8591257    4.8310366 
C     0.3467951   -8.4300763    6.0379567 
O    -0.0411901   -8.9179863    7.1166178 
N     0.7068688   -7.1525318    5.8422973 
H     0.9925079   -6.8714980    4.8920412 
C     0.6530425   -6.1106228    6.8905803 
H     0.8459734   -6.6033502    7.8598663 
H     1.4779506   -5.3817614    6.6823769 
H    -0.3157348   -5.5517181    6.9440624 
H    -5.9127808   -1.1054623    8.1364370 
C    -4.9590593   -0.9400340    8.7627313 
H    -4.9487905    0.1094200    9.1063695 
H    -5.0588780   -1.6020650    9.6419425 
C    -3.7555347   -1.3561002    7.8962121 
O    -3.9125056   -2.1198356    6.9385213 
N    -2.5686788   -0.8702106    8.3198812 
H    -2.5176692   -0.2504337    9.1433560 
C    -1.2745442   -1.4255359    7.8825572 
H    -1.4593552   -2.4324230    7.4847410 
C    -0.5925166   -0.5825280    6.7829383 
H    -0.5329195    0.4732075    7.1035142 
H    -1.1825115   -0.6612037    5.8584283 
S     1.1218614   -1.2109802    6.4542974 
C    -0.3880215   -1.4304735    9.1378075 
O    -0.3006294   -0.4196699    9.8466785 
N     0.3006271   -2.5700712    9.3770425 
H     0.0937763   -3.3983305    8.7998592 
C     1.1261831   -2.6698660   10.5667294 
H     0.5186914   -2.5229457   11.4791627 
H     1.5957083   -3.6859176   10.6219378 
C     2.2775451   -1.6458638   10.6767851 
O     2.7169492   -1.3998647   11.8202674 
N     2.7987224   -1.1745146    9.5356248 
H     2.3020837   -1.3949002    8.6596746 
C     3.9685448   -0.2561397    9.4624703 
H     4.6903830   -0.5860340   10.2298573 
H     4.4443369   -0.3868876    8.4449604 
H     3.7206457    0.8358672    9.6182117 
H     0.3208959    0.7992974   -2.3265964 
C     1.1869691    0.0508486   -2.2974097 
H     0.9111133   -0.7802235   -1.6183171 
H     1.3863153   -0.3127986   -3.3418615 
C     2.3874674    0.8591153   -1.7924257 
O     2.5041521    2.0557222   -2.0997235 
N     3.2865681    0.1599637   -1.0757116 
H     3.1455704   -0.8477033   -0.8961433 
C     4.6042163    0.6870665   -0.7615111 
H     4.7774632    1.5478795   -1.4330475 
C     4.7225086    1.1473124    0.7101763 
H     3.8285530    1.7282887    0.9893072 
H     5.5985991    1.8094362    0.8171535 
S     4.9311258   -0.2291423    1.9024106 
C     5.6250303   -0.4273968   -1.0623940 
O     5.2673811   -1.5913341   -1.2757418 
N     6.9217383   -0.0331698   -1.0374899 
H     7.1567252    0.9297842   -0.7716591 
C     8.0199636   -0.9353378   -1.3785027 
H     7.6422118   -1.5866592   -2.1883490 
C     9.2444698   -0.1577366   -1.8707036 
H     9.6252186    0.5249961   -1.0864099 
H    10.0428094   -0.8743278   -2.1293783 
H     8.9892288    0.4420081   -2.7639090 
C     8.3936282   -1.9276797   -0.2610123 
O     9.3979067   -2.6384890   -0.4013142 
N     7.5375518   -2.0082617    0.7817014 
H     6.7660123   -1.3286858    0.8885445 
C     7.6086381   -3.0676577    1.7689671 
H     8.6165869   -3.5107888    1.7354756 
H     7.4649045   -2.6436847    2.7864080 
C     6.6047612   -4.2162518    1.5196996 
O     6.6654215   -5.2462684    2.2059774 
N     5.6877746   -4.0476092    0.5339095 
H     5.6575849   -3.1619720    0.0146508 
C     4.6408725   -5.0415937    0.2786926 
H     3.8266780   -4.9443019    1.0238306 
H     4.1787742   -4.8367400   -0.7329420 
C     5.2084535   -6.4770069    0.2502960 
O     6.2631450   -6.6975170   -0.3983865 
N     4.4427825   -7.3956592    0.8435420 
H     3.5855370   -7.0815305    1.3121870 
C     4.5553398   -8.8612199    0.6937533 
H     4.9476465   -9.0343474   -0.3311446 
H     5.2929817   -9.3278842    1.3981286 
H     3.5312280   -9.2931508    0.7836640 
Fe    2.8796890   -1.2092689    1.9987637 
S     1.3428001    0.3926559    2.7283844 
Fe    0.1418938   -1.1530955    1.6682715 
S     1.6885091   -2.3630065    0.3786928 
Fe    1.4376192   -3.5358031    2.4434252 
S    -0.5365262   -2.6396702    3.3424280 
Fe    1.1747713   -1.4533656    4.2191786 
S     3.0667712   -2.7446347    3.7170498 
