# Supplementary material for: Benchmark Study of Redox Potential Calculations for Iron–Sulfur Clusters in Proteins
Source: Inorg Chem. 2022 Apr 11;61(16):5991–6007. doi: 10.1021/acs.inorgchem.1c03422 (PMC9044450; doi:10.1021/acs.inorgchem.1c03422)
Supplement: Supplementary file 2 — ic1c03422_si_002.zip [file ic1c03422_si_002.zip › xyz/Hip1-large-FF14SB-Fix-OX]

341
Energy = -16624.2650516170
H     8.8299361    4.2897130    2.8128634 
C     8.4512074    3.2994684    2.4345763 
H     9.3141496    2.6162727    2.5224564 
C     7.2765704    2.7680871    3.2727319 
H     6.4298744    3.4808123    3.2249291 
H     6.9330000    1.8437179    2.7696899 
C     7.5722673    2.4503754    4.7451632 
H     7.8553659    3.3688301    5.2939377 
C     6.3374396    1.8114551    5.4037279 
H     6.0626912    0.8645614    4.9026076 
H     6.5038423    1.6055162    6.4768367 
H     5.4651982    2.4868749    5.3321506 
H     8.4589722    1.7592740    4.8509668 
C     8.0999278    3.3172181    0.9537615 
O     7.8819089    2.2115071    0.4296892 
N     8.0429907    4.5019412    0.3082545 
H     8.1117290    5.3651912    0.8536862 
C     7.6044878    4.6438159   -1.0784333 
H     7.6940946    5.7146645   -1.3272221 
H     8.2617247    4.0851770   -1.7898557 
C     6.1228879    4.2131621   -1.2320455 
O     5.7360505    3.5209491   -2.1820486 
N     5.3369522    4.6551443   -0.2241322 
H     5.7052717    5.3817926    0.4039461 
C     3.8802483    4.4857339   -0.2929136 
H     3.7101544    3.4512641   -0.6356601 
C     3.2225805    4.6710258    1.0906126 
H     3.7510022    4.0436120    1.8402648 
H     3.3211829    5.7225411    1.4114335 
C     1.7529320    4.2843946    1.0701588 
C     1.3896983    2.9281019    1.0725751 
H     2.1605983    2.1583533    1.1626356 
C     0.0636191    2.5080165    0.9628507 
H    -0.1719563    1.4394110    0.9585913 
C    -0.9577747    3.4579680    0.8608660 
O    -2.2895476    3.0672523    0.7340432 
H    -2.3435056    2.0768979    0.7168388 
C    -0.6335087    4.8231645    0.8696889 
H    -1.4233712    5.5750505    0.7607466 
C     0.7100467    5.2257979    0.9676106 
H     0.9465943    6.2966972    0.9465003 
H     3.4528552    5.1766040   -1.0306394 
H    -1.0927883   -4.4175294   -4.0172731 
C    -1.4776036   -3.5118061   -3.4691456 
H    -0.6778008   -2.7485888   -3.4700465 
H    -2.3377716   -3.0707839   -4.0275037 
C    -1.8100837   -3.9077184   -2.0276691 
O    -1.7523935   -5.0838628   -1.6229445 
N    -2.1574657   -2.8943978   -1.2080864 
H    -2.0640836   -1.9105884   -1.5319738 
C    -2.3959279   -3.1782104    0.2008072 
H    -1.4615616   -3.5209821    0.6848615 
C    -2.9037776   -1.9309739    0.9347913 
H    -3.1616224   -2.2169198    1.9681264 
H    -3.7980117   -1.5204629    0.4350719 
S    -1.6934489   -0.5418661    0.9999960 
C    -3.3877720   -4.3435785    0.3886926 
O    -3.2155823   -5.1789276    1.2881842 
N    -4.4585311   -4.3967161   -0.4460809 
H    -4.6749941   -3.5950688   -1.0571727 
C    -5.4820224   -5.4218635   -0.2307763 
H    -5.9665650   -5.2554845    0.7480398 
C    -6.5372401   -5.4014437   -1.3454147 
H    -6.0988021   -5.7812061   -2.2852998 
H    -7.3766404   -6.0596602   -1.0629323 
H    -6.9287762   -4.3799639   -1.5017631 
C    -4.9062455   -6.8429448   -0.1453541 
O    -5.4904470   -7.6958801    0.5321067 
N    -3.8228688   -7.1532687   -0.9138727 
H    -3.2631172   -6.4064441   -1.3529581 
C    -3.2682168   -8.4938724   -0.8590490 
H    -3.9845009   -9.0977151   -0.2706745 
H    -3.2298458   -9.0003207   -1.8772160 
C    -1.8987104   -8.5965334   -0.1549246 
O    -1.1420214   -9.5468214   -0.3514113 
N    -1.6522885   -7.5963228    0.7307450 
H    -2.3294846   -6.8314878    0.8731944 
C    -0.3998344   -7.5289171    1.4706189 
H     0.3718188   -8.0761453    0.9007726 
C    -0.0352956   -6.0351824    1.6016377 
H    -0.7904687   -5.5247976    2.2251317 
H    -0.0447208   -5.5899748    0.5942590 
S     1.6309119   -5.7496000    2.3428460 
C    -0.5526248   -8.1511617    2.8684211 
O    -1.5655242   -7.9540106    3.5680532 
N     0.5282410   -8.8392906    3.2871959 
H     1.2713386   -9.0546723    2.5886064 
C     0.5778827   -9.4515573    4.6118072 
H    -0.2246566  -10.1992327    4.7420619 
H     1.5669998   -9.9712619    4.6701555 
C     0.4153654   -8.4570978    5.7814249 
O    -0.0554409   -8.8229837    6.8636956 
N     0.8746286   -7.1946189    5.5602767 
H     1.2232105   -6.9341966    4.6272016 
C     0.8526488   -6.1937139    6.6168031 
H     1.0477844   -6.7157014    7.5698407 
C     1.9254134   -5.1136677    6.3786471 
H     1.7140934   -4.6179339    5.4132170 
H     1.7843555   -4.3454527    7.1593362 
C     3.3432927   -5.6298471    6.3931457 
C     3.9762031   -6.0032168    7.5953458 
H     3.4174859   -5.9895770    8.5369929 
C     5.3147134   -6.4184697    7.6037091 
H     5.7907733   -6.6873018    8.5540398 
C     6.0390510   -6.4888457    6.4006968 
H     7.0865593   -6.8099904    6.4063619 
C     5.4030996   -6.1649165    5.1920517 
H     5.9258945   -6.2178097    4.2350093 
C     4.0680146   -5.7405368    5.1943306 
H     3.5855006   -5.4827083    4.2444859 
C    -0.5026361   -5.4903807    6.7730536 
O    -0.6507434   -4.6488631    7.6927537 
N    -1.4515886   -5.7738494    5.8786291 
H    -1.2946265   -6.5351805    5.2067987 
C    -2.7819824   -5.1501452    5.9459531 
H    -2.5905467   -4.0793890    6.1572801 
C    -3.4610757   -5.2386498    4.5727679 
H    -2.7348867   -4.9081185    3.8038601 
H    -3.7309352   -6.2801140    4.3165603 
C    -4.6956414   -4.3281486    4.4477600 
H    -4.5641379   -3.4123482    5.0533659 
H    -4.8458350   -4.0226732    3.3947200 
S    -6.2832848   -5.0541929    5.0223044 
C    -6.7686856   -5.9792609    3.5273098 
H    -5.9552064   -6.6428652    3.1869094 
H    -7.6503462   -6.5908981    3.7854652 
H    -7.0456415   -5.2880785    2.7073218 
H    -3.3504421   -5.5832300    6.7918951 
H    -4.1215667   -4.8403475   10.3506713 
C    -3.1497155   -5.3500144   10.5863752 
H    -3.3486607   -6.4291649   10.6945743 
H    -2.4610076   -5.1861156    9.7359729 
C    -2.5452782   -4.8432162   11.8818130 
O    -2.5549935   -5.4718617   12.9466902 
N    -1.9841174   -3.5988604   11.7751147 
H    -1.4952528   -3.1855216   12.5872119 
H    -1.7630791   -3.2250586   10.8509055 
H    -5.8356860   -0.9714653    8.2437125 
C    -4.8967133   -0.8493003    8.8495161 
H    -4.8089521    0.2063038    9.1619629 
H    -5.0291652   -1.4721699    9.7495752 
C    -3.7058808   -1.3413332    8.0213735 
O    -3.8329144   -2.0451275    7.0135883 
N    -2.5041522   -0.9727326    8.5307952 
H    -2.4392734   -0.3628212    9.3631242 
C    -1.2519782   -1.5536352    8.0429425 
H    -1.4506145   -2.5710939    7.6655523 
C    -0.6246374   -0.7016440    6.9187249 
H    -0.5148719    0.3439642    7.2576230 
H    -1.2691192   -0.7381620    6.0308446 
S     1.0516973   -1.3314024    6.4733615 
C    -0.3147945   -1.5934969    9.2492992 
O    -0.1566903   -0.5975422    9.9684505 
N     0.3244432   -2.7696725    9.4571596 
H     0.1299213   -3.5748329    8.8174516 
C     1.2274158   -2.8828090   10.5905977 
H     0.6907149   -2.7171981   11.5419667 
H     1.6695134   -3.9053250   10.6171946 
C     2.3907122   -1.8813231   10.5930065 
O     2.9921796   -1.6640085   11.6540184 
N     2.7334473   -1.3406568    9.3986189 
H     2.1522947   -1.5437335    8.5718244 
C     3.8143400   -0.3747055    9.2479327 
H     4.5364466   -0.5816651   10.0590825 
C     4.4879695   -0.4954772    7.8678436 
H     3.7748672   -0.1489868    7.0933884 
H     5.3213418    0.2301022    7.8721438 
C     4.9798654   -1.8933628    7.4776550 
H     4.1195334   -2.5849358    7.3839562 
C     5.7475079   -1.8918387    6.1490050 
H     6.6708214   -1.2809214    6.2084280 
H     6.0164159   -2.9192312    5.8412517 
H     5.1149725   -1.4608428    5.3508451 
H     5.6209933   -2.3325713    8.2876671 
C     3.4151031    1.1007697    9.4460965 
O     4.3247015    1.9515378    9.4186081 
N     2.1098097    1.3474900    9.6155492 
H     1.4652354    0.5545020    9.7252617 
C     1.5593382    2.6701361    9.9436097 
H     2.4245516    3.3087223   10.1896848 
C     0.8181477    3.2826890    8.7349914 
H    -0.0634450    2.6554588    8.4897164 
H     0.4495342    4.2649290    9.0708613 
C     1.6546446    3.4974474    7.4953006 
C     1.8789974    2.4658293    6.5616139 
H     1.4714250    1.4632204    6.7424857 
C     2.6092654    2.6997283    5.3874566 
H     2.7572932    1.8839256    4.6680471 
C     3.1194964    3.9796601    5.1201878 
H     3.6524598    4.1616929    4.1790766 
C     2.9198401    5.0126442    6.0505001 
H     3.2888769    6.0270520    5.8678763 
C     2.2072111    4.7662199    7.2302517 
H     2.0613688    5.5840047    7.9476592 
H     0.8926344    2.5468431   10.8302102 
H    -4.1725644    2.9010874    5.3277518 
C    -3.7896243    2.9096564    4.2625701 
H    -3.3622473    3.9158999    4.0954459 
C    -2.6709758    1.8555967    4.0331487 
H    -2.4984868    1.8502863    2.9397434 
C    -1.3614488    2.3187326    4.6966844 
H    -1.4600047    2.3854922    5.7992061 
H    -0.5457338    1.6072062    4.4754750 
H    -1.0460592    3.3091427    4.3167544 
C    -3.0141867    0.4045200    4.4352475 
H    -2.1179673   -0.1952867    4.1854163 
H    -3.1341850    0.3390446    5.5364323 
C    -4.2234101   -0.2445153    3.7518744 
H    -4.1617516   -0.1163781    2.6552633 
H    -4.2373171   -1.3262056    3.9800314 
H    -5.1775662    0.1860475    4.0961755 
C    -5.0396265    2.7407977    3.3962651 
O    -6.1257827    2.3376841    3.8263527 
N    -4.8557547    3.0668673    2.0862872 
H    -3.9072159    3.2463396    1.7199895 
C    -5.9029814    2.7597567    1.1337284 
H    -6.8786445    2.8894382    1.6314395 
H    -5.8203059    3.4988590    0.2895781 
C    -5.7105361    1.3382352    0.5762558 
O    -4.5744372    0.9416479    0.2571278 
N    -6.8150477    0.5794893    0.4329364 
H    -7.7320520    0.9378538    0.7482666 
C    -6.6944142   -0.7802328   -0.0942100 
H    -6.0503448   -1.3811542    0.5744980 
H    -7.6913159   -1.2799539   -0.1517173 
C    -6.0288104   -0.8272264   -1.4721750 
O    -5.4280147   -1.8410919   -1.8650716 
N    -6.1633335    0.2860954   -2.2390853 
H    -6.6837402    1.0921276   -1.8676508 
C    -5.5664845    0.3739431   -3.5517138 
H    -5.4861538   -0.6441419   -3.9699399 
H    -6.2330668    0.9650974   -4.2297559 
C    -4.1635731    0.9746390   -3.6371093 
O    -3.6633795    1.1060893   -4.7583643 
N    -3.5740376    1.2936620   -2.4708595 
H    -4.0184285    1.0458561   -1.5755401 
C    -2.2196319    1.7844236   -2.4542185 
H    -2.0526276    2.3802136   -3.3662355 
H    -2.0789417    2.4450692   -1.5841867 
C    -1.1946759    0.6459573   -2.4325281 
O    -1.5284983   -0.5480852   -2.5146789 
N     0.0861199    1.0374237   -2.3465220 
H     0.3380725    2.0389219   -2.3242903 
C     1.1814513    0.0795603   -2.3341566 
H     0.8682583   -0.8056408   -1.7517504 
C     1.5421219   -0.3563443   -3.7926355 
H     0.6473714   -0.8676592   -4.1906798 
H     1.6824382    0.5738664   -4.3755199 
C     2.7519179   -1.2306620   -3.9466752 
C     2.7794371   -2.6123742   -4.0567706 
H     1.9548831   -3.3223553   -4.0038785 
N     4.0717755   -3.0525258   -4.2696730 
H     4.3354897   -4.0294718   -4.4413251 
C     4.9207192   -1.9588034   -4.2993530 
C     6.3095939   -1.8781315   -4.4944358 
H     6.9156491   -2.7738979   -4.6606197 
C     6.8916611   -0.6043939   -4.4866301 
H     7.9695724   -0.5076072   -4.6603774 
C     6.1226990    0.5601286   -4.2504441 
H     6.6101498    1.5409604   -4.2148764 
C     4.7437337    0.4754082   -4.0452662 
H     4.1640078    1.3810294   -3.8348794 
C     4.1202827   -0.7904628   -4.0873589 
C     2.3556816    0.7845250   -1.6695375 
O     2.4533951    2.0126907   -1.7321420 
N     3.2719747   -0.0078392   -1.0557191 
H     3.2466743   -1.0247606   -1.2005428 
C     4.5721756    0.5236684   -0.6967157 
H     4.7524400    1.4366141   -1.2988456 
C     4.6748965    0.9156010    0.7941839 
H     3.8223128    1.5558542    1.0642312 
H     5.6003647    1.4969896    0.9515054 
S     4.7678974   -0.5212845    1.9434925 
C     5.6133748   -0.5495010   -1.0243654 
O     5.2879383   -1.7262886   -1.2438927 
N     6.9013797   -0.1396710   -0.9594585 
H     7.1110695    0.8524408   -0.7976958 
C     7.9926169   -1.0379359   -1.3206798 
H     7.6415104   -1.6307080   -2.1872504 
C     9.2442866   -0.2571998   -1.7349969 
H     9.5888950    0.4100486   -0.9231183 
H    10.0474971   -0.9727681   -1.9828570 
H     9.0234558    0.3544305   -2.6285497 
C     8.3043970   -2.0963465   -0.2530504 
O     9.2232243   -2.8955668   -0.4512061 
N     7.5084005   -2.1389339    0.8514866 
H     6.7174218   -1.4849990    0.9542558 
C     7.5665761   -3.2584631    1.7759802 
H     8.5691990   -3.7069141    1.6716139 
C     7.3471663   -2.8189895    3.2254473 
H     6.3352376   -2.3791628    3.3302193 
H     7.4013684   -3.7224442    3.8571337 
O     8.3486726   -1.8588166    3.6039532 
H     8.4649515   -1.9440238    4.5766320 
C     6.5492899   -4.3781066    1.4608069 
O     6.5121711   -5.3897087    2.1777935 
N     5.7328629   -4.1905830    0.4015491 
H     5.7542213   -3.3063313   -0.1282485 
C     4.6917052   -5.1613710    0.0670430 
H     3.8772654   -5.1022685    0.8144466 
C     4.1082889   -4.8203379   -1.3321402 
H     3.7947740   -3.7619386   -1.3182656 
H     4.9325412   -4.9100121   -2.0658096 
C     2.9535061   -5.7027103   -1.7168345 
C     1.6030877   -5.4229964   -1.5467262 
H     1.1334167   -4.5168940   -1.1591127 
N     0.8373702   -6.5106640   -1.9314658 
H    -0.1872796   -6.5559917   -1.8912596 
C     1.6765107   -7.5270160   -2.3563769 
C     1.3769621   -8.8146752   -2.8271511 
H     0.3472191   -9.1813863   -2.8636341 
C     2.4530477   -9.6151684   -3.2171265 
H     2.2530049  -10.6255908   -3.5826999 
C     3.7902945   -9.1560076   -3.1485208 
H     4.6023777   -9.8188722   -3.4658617 
C     4.0837407   -7.8775838   -2.6713575 
H     5.1188676   -7.5269025   -2.6021774 
C     3.0210299   -7.0441909   -2.2529018 
C     5.2752954   -6.5819650    0.0535111 
O     6.3469954   -6.8270822   -0.5460853 
N     4.5020064   -7.5111763    0.6224491 
H     3.5993773   -7.2592494    1.0504390 
C     4.7501783   -8.9481663    0.5286923 
H     5.1934759   -9.1344072   -0.4663946 
H     5.4857077   -9.2988177    1.2956377 
C     3.3721576   -9.6181692    0.5855421 
O     2.4205611   -9.0154339    1.1460379 
N     3.2490224  -10.7860222   -0.0471730 
H     4.0871510  -11.2180540   -0.4621019 
C     1.9410628  -11.4231961   -0.2208188 
H     1.2731171  -10.6627495   -0.6672830 
H     2.0507667  -12.2690819   -0.9521119 
H     1.5252511  -11.8046907    0.7187209 
Fe    1.4922778   -3.5445723    2.5242857 
S     1.3182801    0.1463393    2.9821968 
Fe    1.2222530   -1.7121787    4.3058686 
S     1.5967806   -2.5067692    0.5247690 
Fe    0.1276966   -1.4740671    1.9197219 
S    -0.4367382   -3.0315888    3.4722410 
Fe    2.6973928   -1.3554120    2.1637310 
S     3.1421754   -2.7940220    3.8383708 
