# Supplementary material for: Benchmark Study of Redox Potential Calculations for Iron–Sulfur Clusters in Proteins
Source: Inorg Chem. 2022 Apr 11;61(16):5991–6007. doi: 10.1021/acs.inorgchem.1c03422 (PMC9044450; doi:10.1021/acs.inorgchem.1c03422)
Supplement: Supplementary file 2 — ic1c03422_si_002.zip [file ic1c03422_si_002.zip › xyz/Hip1-large-FF14SB-Fix-Red]

341
Energy = -16624.3509261114
H     8.8306150    4.2889699    2.8140140 
C     8.4523716    3.2965516    2.4351469 
H     9.3153975    2.6147223    2.5303593 
C     7.2739962    2.7634466    3.2668211 
H     6.4263354    3.4744964    3.2175488 
H     6.9279982    1.8374269    2.7670598 
C     7.5693241    2.4489147    4.7409696 
H     7.8513928    3.3690736    5.2887367 
C     6.3366312    1.8054520    5.3991141 
H     6.0595866    0.8639892    4.8904016 
H     6.5066278    1.5935870    6.4707800 
H     5.4641004    2.4804282    5.3331915 
H     8.4580101    1.7588472    4.8494511 
C     8.1245329    3.3151286    0.9489814 
O     7.9562284    2.2100622    0.4105822 
N     8.0411870    4.5060565    0.3127618 
H     8.0476390    5.3620802    0.8740071 
C     7.6082667    4.6506193   -1.0749367 
H     7.7070375    5.7211754   -1.3223687 
H     8.2628053    4.0878053   -1.7882918 
C     6.1244417    4.2322970   -1.2412929 
O     5.7398120    3.5696380   -2.2117727 
N     5.3358121    4.6516529   -0.2261668 
H     5.7019290    5.3597868    0.4227331 
C     3.8798959    4.4790884   -0.3029036 
H     3.7166636    3.4488592   -0.6635039 
C     3.2044847    4.6452386    1.0737070 
H     3.7341819    4.0256598    1.8289182 
H     3.2733282    5.6974741    1.4033786 
C     1.7440758    4.2228632    1.0269885 
C     1.4216130    2.8594450    0.9310518 
H     2.2119200    2.1054637    0.9558545 
C     0.1069177    2.4084091    0.8221314 
H    -0.0935556    1.3354379    0.7562906 
C    -0.9461367    3.3287413    0.8221651 
O    -2.2673713    2.9032826    0.7225473 
H    -2.2949284    1.9046667    0.7187465 
C    -0.6603356    4.7005371    0.9090233 
H    -1.4779067    5.4301716    0.8708312 
C     0.6730417    5.1372466    1.0056540 
H     0.8786873    6.2142140    1.0563409 
H     3.4533882    5.1741989   -1.0353744 
H    -1.0916523   -4.4169439   -4.0155548 
C    -1.4767142   -3.5101460   -3.4655097 
H    -0.6769213   -2.7469083   -3.4646723 
H    -2.3372326   -3.0703162   -4.0259773 
C    -1.8123424   -3.9080033   -2.0229279 
O    -1.7791856   -5.0904222   -1.6327419 
N    -2.1395604   -2.8951984   -1.1961719 
H    -2.0137365   -1.9107274   -1.5064292 
C    -2.3760835   -3.1779847    0.2164107 
H    -1.4394664   -3.5120318    0.7011993 
C    -2.8901392   -1.9294710    0.9507731 
H    -3.1079052   -2.2179922    1.9929216 
H    -3.8117416   -1.5541752    0.4736964 
S    -1.7054344   -0.5183102    0.9662836 
C    -3.3674621   -4.3426426    0.3968420 
O    -3.2068066   -5.1883245    1.2879096 
N    -4.4425531   -4.3888331   -0.4380820 
H    -4.6569049   -3.5864581   -1.0473063 
C    -5.4672333   -5.4095354   -0.2210584 
H    -5.9490946   -5.2466254    0.7600819 
C    -6.5259133   -5.3817672   -1.3325651 
H    -6.0909978   -5.7624648   -2.2737797 
H    -7.3681349   -6.0360489   -1.0486114 
H    -6.9103024   -4.3576150   -1.4883526 
C    -4.9022956   -6.8360127   -0.1451623 
O    -5.4984857   -7.6913202    0.5213471 
N    -3.8210164   -7.1480463   -0.9151238 
H    -3.2505351   -6.3981632   -1.3381049 
C    -3.2691740   -8.4893668   -0.8580608 
H    -3.9888748   -9.0909398   -0.2720823 
H    -3.2300610   -8.9986419   -1.8770602 
C    -1.9016326   -8.6010489   -0.1495167 
O    -1.1683232   -9.5740313   -0.3342872 
N    -1.6362326   -7.5939047    0.7171441 
H    -2.3010053   -6.8175309    0.8550273 
C    -0.3887358   -7.5442247    1.4710010 
H     0.3809815   -8.0978000    0.9060343 
C     0.0073651   -6.0614064    1.6248737 
H    -0.7532468   -5.5397305    2.2318329 
H     0.0261882   -5.6067627    0.6218288 
S     1.6610019   -5.8228970    2.4131669 
C    -0.5629911   -8.1751832    2.8603551 
O    -1.5849621   -7.9894549    3.5513942 
N     0.5166221   -8.8587524    3.2877510 
H     1.2759575   -9.0468352    2.6015723 
C     0.5747768   -9.4536073    4.6165281 
H    -0.2258968  -10.2012260    4.7602929 
H     1.5658781   -9.9718726    4.6719291 
C     0.4176342   -8.4501931    5.7806926 
O    -0.0428388   -8.8190139    6.8695302 
N     0.8676047   -7.1890642    5.5486748 
H     1.1989480   -6.9196253    4.6061522 
C     0.8524218   -6.1848066    6.6038777 
H     1.0559935   -6.7056341    7.5558872 
C     1.9207190   -5.1028611    6.3529934 
H     1.7159280   -4.6179697    5.3814777 
H     1.7780178   -4.3243655    7.1237210 
C     3.3379369   -5.6213673    6.3826722 
C     3.9505301   -6.0153505    7.5887881 
H     3.3759257   -6.0142081    8.5210951 
C     5.2884776   -6.4323847    7.6139550 
H     5.7476619   -6.7145476    8.5691542 
C     6.0328369   -6.4837474    6.4225048 
H     7.0811579   -6.8036584    6.4399054 
C     5.4171776   -6.1364235    5.2093969 
H     5.9566782   -6.1694062    4.2605532 
C     4.0835417   -5.7095089    5.1950163 
H     3.6194146   -5.4218875    4.2455051 
C    -0.5051553   -5.4917796    6.7750780 
O    -0.6602245   -4.6712804    7.7144167 
N    -1.4530246   -5.7696076    5.8797484 
H    -1.2810505   -6.5046305    5.1836013 
C    -2.7828187   -5.1469949    5.9450617 
H    -2.5920470   -4.0760265    6.1554852 
C    -3.4598994   -5.2336500    4.5705017 
H    -2.7310923   -4.9049184    3.8040186 
H    -3.7331551   -6.2746913    4.3134895 
C    -4.6898829   -4.3187619    4.4448821 
H    -4.5533654   -3.4015147    5.0466364 
H    -4.8402031   -4.0141078    3.3917045 
S    -6.2848450   -5.0333643    5.0220854 
C    -6.7617506   -5.9694264    3.5305358 
H    -5.9437034   -6.6311364    3.1975835 
H    -7.6420104   -6.5844124    3.7868983 
H    -7.0374780   -5.2865666    2.7027605 
H    -3.3509415   -5.5819557    6.7909237 
H    -4.1216145   -4.8408985   10.3513199 
C    -3.1501456   -5.3514451   10.5882580 
H    -3.3502847   -6.4303243   10.6988740 
H    -2.4630335   -5.1903930    9.7359019 
C    -2.5453599   -4.8411705   11.8820464 
O    -2.5631625   -5.4631946   12.9530321 
N    -1.9769981   -3.6015921   11.7681981 
H    -1.4833786   -3.1881996   12.5769604 
H    -1.7409708   -3.2422731   10.8408840 
H    -5.8364994   -0.9695240    8.2449546 
C    -4.8958695   -0.8462793    8.8507388 
H    -4.8055550    0.2108816    9.1572516 
H    -5.0299050   -1.4657899    9.7526186 
C    -3.7069495   -1.3470404    8.0203008 
O    -3.8472166   -2.0549757    7.0177937 
N    -2.5048320   -0.9814263    8.5259191 
H    -2.4372788   -0.3649741    9.3523155 
C    -1.2470206   -1.5551616    8.0351259 
H    -1.4417541   -2.5728555    7.6565497 
C    -0.6139315   -0.7016848    6.9163411 
H    -0.5457378    0.3500180    7.2491378 
H    -1.2426575   -0.7636372    6.0181519 
S     1.0807101   -1.2981051    6.5063361 
C    -0.3168248   -1.5971307    9.2456322 
O    -0.1616651   -0.6042342    9.9721344 
N     0.3172678   -2.7752825    9.4592327 
H     0.1364332   -3.5763935    8.8081595 
C     1.2259561   -2.8838762   10.5872633 
H     0.6946010   -2.7153276   11.5411100 
H     1.6690707   -3.9058694   10.6159629 
C     2.3915035   -1.8845676   10.5881012 
O     2.9928793   -1.6734302   11.6538065 
N     2.7343661   -1.3427262    9.3971131 
H     2.1511710   -1.5333057    8.5624903 
C     3.8189937   -0.3801883    9.2506285 
H     4.5412830   -0.5922004   10.0606395 
C     4.4922595   -0.4940032    7.8693082 
H     3.7776770   -0.1493208    7.0962100 
H     5.3240057    0.2341341    7.8774386 
C     4.9899812   -1.8881132    7.4738952 
H     4.1323323   -2.5796476    7.3612176 
C     5.7759653   -1.8719425    6.1563175 
H     6.6916764   -1.2501719    6.2341900 
H     6.0598864   -2.8953806    5.8494630 
H     5.1472304   -1.4512651    5.3505348 
H     5.6246683   -2.3312757    8.2871115 
C     3.4205170    1.0935369    9.4571020 
O     4.3292256    1.9474962    9.4423234 
N     2.1151619    1.3376412    9.6229088 
H     1.4681070    0.5433379    9.7079640 
C     1.5560913    2.6580667    9.9379537 
H     2.4176497    3.3052490   10.1757793 
C     0.8118351    3.2479550    8.7196070 
H    -0.0572749    2.6030483    8.4767146 
H     0.4247683    4.2283724    9.0407080 
C     1.6548551    3.4619747    7.4832251 
C     1.8947063    2.4270912    6.5565432 
H     1.4935921    1.4208591    6.7324734 
C     2.6348096    2.6621506    5.3886498 
H     2.7902251    1.8451721    4.6725653 
C     3.1391566    3.9446090    5.1221637 
H     3.6796988    4.1273127    4.1849657 
C     2.9246335    4.9801328    6.0459903 
H     3.2915601    5.9956049    5.8620469 
C     2.2013097    4.7333754    7.2193099 
H     2.0427201    5.5522939    7.9332789 
H     0.8914397    2.5411285   10.8275210 
H    -4.1702491    2.8988621    5.3285922 
C    -3.7819196    2.9022863    4.2638058 
H    -3.3436553    3.9042795    4.0973561 
C    -2.6718335    1.8365683    4.0457379 
H    -2.4794404    1.8342179    2.9558840 
C    -1.3692247    2.2818404    4.7340041 
H    -1.4867098    2.3452651    5.8354430 
H    -0.5581826    1.5624128    4.5217336 
H    -1.0373688    3.2701687    4.3634263 
C    -3.0397082    0.3880532    4.4333991 
H    -2.1532095   -0.2238670    4.1803085 
H    -3.1639991    0.3136567    5.5336989 
C    -4.2563822   -0.2350253    3.7376141 
H    -4.1800001   -0.1047614    2.6421048 
H    -4.2885407   -1.3176364    3.9589273 
H    -5.2083675    0.2073468    4.0757196 
C    -5.0296044    2.7478740    3.3929296 
O    -6.1312853    2.3902247    3.8278358 
N    -4.8310768    3.0426872    2.0761274 
H    -3.8715277    3.1423584    1.7010748 
C    -5.8902580    2.7518342    1.1314349 
H    -6.8579992    2.8817450    1.6437831 
H    -5.8158571    3.4963708    0.2889089 
C    -5.7085572    1.3348423    0.5609405 
O    -4.5813334    0.9381933    0.2224628 
N    -6.8164420    0.5767787    0.4292945 
H    -7.7286947    0.9318112    0.7576802 
C    -6.6953148   -0.7824662   -0.0967951 
H    -6.0498174   -1.3832463    0.5705582 
H    -7.6916594   -1.2807154   -0.1525810 
C    -6.0338586   -0.8321372   -1.4763043 
O    -5.4503719   -1.8518327   -1.8753158 
N    -6.1593057    0.2849760   -2.2412693 
H    -6.6607530    1.0980787   -1.8604428 
C    -5.5630568    0.3719616   -3.5534597 
H    -5.4855798   -0.6473489   -3.9692939 
H    -6.2320460    0.9643342   -4.2304297 
C    -4.1585358    0.9714016   -3.6486544 
O    -3.6759603    1.1122140   -4.7785981 
N    -3.5558735    1.2774006   -2.4883577 
H    -3.9941832    1.0254158   -1.5906670 
C    -2.2011744    1.7713874   -2.4728007 
H    -2.0370755    2.3666274   -3.3858271 
H    -2.0653447    2.4303278   -1.6012807 
C    -1.1723243    0.6346832   -2.4476289 
O    -1.5048138   -0.5571812   -2.5548970 
N     0.1042832    1.0307020   -2.3315641 
H     0.3524280    2.0328129   -2.3189637 
C     1.2066419    0.0786835   -2.3155726 
H     0.9218961   -0.7893755   -1.6938545 
C     1.5329518   -0.3890076   -3.7723943 
H     0.6353329   -0.9199301   -4.1368452 
H     1.6470172    0.5309001   -4.3776048 
C     2.7491569   -1.2520094   -3.9382492 
C     2.7842083   -2.6336844   -4.0293063 
H     1.9662408   -3.3482465   -3.9451114 
N     4.0773988   -3.0696436   -4.2482562 
H     4.3458237   -4.0484083   -4.3968275 
C     4.9198945   -1.9730466   -4.2970995 
C     6.3078699   -1.8877562   -4.4950104 
H     6.9183024   -2.7835491   -4.6453722 
C     6.8855173   -0.6119253   -4.5022138 
H     7.9643913   -0.5126485   -4.6704326 
C     6.1101415    0.5518966   -4.2820724 
H     6.5935007    1.5351971   -4.2537026 
C     4.7320907    0.4628093   -4.0741430 
H     4.1480628    1.3655270   -3.8661482 
C     4.1142826   -0.8058243   -4.0961759 
C     2.4010353    0.8152985   -1.7260223 
O     2.5390575    2.0246012   -1.9432273 
N     3.2890938    0.0672445   -1.0294938 
H     3.1656604   -0.9509009   -0.9705060 
C     4.6124463    0.5732674   -0.7240571 
H     4.7898781    1.4519299   -1.3741548 
C     4.7786585    1.0205911    0.7457572 
H     3.9478771    1.6875971    1.0188355 
H     5.7146511    1.5978339    0.8342787 
S     4.8807460   -0.3703812    1.9480924 
C     5.6241587   -0.5331105   -1.0364418 
O     5.2834412   -1.7068738   -1.2379987 
N     6.9221029   -0.1421140   -0.9868624 
H     7.1474657    0.8445324   -0.8231643 
C     7.9995775   -1.0597287   -1.3277216 
H     7.6461546   -1.6615641   -2.1873781 
C     9.2643772   -0.3007016   -1.7432185 
H     9.6059547    0.3760953   -0.9373958 
H    10.0619575   -1.0299340   -1.9685903 
H     9.0618389    0.3001406   -2.6484909 
C     8.2989658   -2.1075058   -0.2456983 
O     9.2163873   -2.9145800   -0.4364994 
N     7.5006453   -2.1348846    0.8531823 
H     6.7187336   -1.4628532    0.9697999 
C     7.5591868   -3.2479645    1.7861355 
H     8.5633134   -3.6951934    1.6908583 
C     7.3337573   -2.7980458    3.2295775 
H     6.3321907   -2.3354955    3.3253274 
H     7.3675105   -3.6996106    3.8660965 
O     8.3591465   -1.8596627    3.6102023 
H     8.4322148   -1.9161145    4.5888033 
C     6.5520077   -4.3763794    1.4687214 
O     6.5357611   -5.3970433    2.1740394 
N     5.7317623   -4.1886518    0.4141809 
H     5.7326905   -3.2923847   -0.0957014 
C     4.6925229   -5.1608795    0.0753101 
H     3.8726204   -5.1018456    0.8172888 
C     4.1209352   -4.8180791   -1.3279021 
H     3.8104395   -3.7588296   -1.3143298 
H     4.9509408   -4.9114481   -2.0550799 
C     2.9636568   -5.6949184   -1.7181705 
C     1.6181690   -5.4109222   -1.5331336 
H     1.1616414   -4.5114190   -1.1137819 
N     0.8428647   -6.4908077   -1.9263060 
H    -0.1799437   -6.5365511   -1.8589621 
C     1.6725288   -7.5093683   -2.3605529 
C     1.3650300   -8.7966887   -2.8292666 
H     0.3334452   -9.1589945   -2.8572671 
C     2.4342460   -9.6053983   -3.2206374 
H     2.2268124  -10.6171582   -3.5799192 
C     3.7745956   -9.1540531   -3.1551669 
H     4.5832403   -9.8239324   -3.4682541 
C     4.0766152   -7.8761149   -2.6810166 
H     5.1145302   -7.5335536   -2.6086096 
C     3.0215041   -7.0342641   -2.2615887 
C     5.2743957   -6.5811617    0.0605400 
O     6.3447576   -6.8330735   -0.5432870 
N     4.4965967   -7.5082731    0.6278494 
H     3.6025042   -7.2472257    1.0729901 
C     4.7473214   -8.9444276    0.5307093 
H     5.1920139   -9.1257423   -0.4652079 
H     5.4844248   -9.2971503    1.2960168 
C     3.3733785   -9.6221392    0.5883888 
O     2.4223261   -9.0354939    1.1577783 
N     3.2518506  -10.7883077   -0.0530501 
H     4.0856022  -11.2096920   -0.4848805 
C     1.9422896  -11.4224244   -0.2218996 
H     1.2728510  -10.6631314   -0.6685138 
H     2.0510773  -12.2691878   -0.9528402 
H     1.5259143  -11.8039287    0.7183425 
Fe    1.5070463   -3.5646554    2.5389275 
S     1.3249159    0.2380306    2.9885874 
Fe    1.2832443   -1.6575462    4.2970579 
S     1.6160332   -2.4371944    0.5112151 
Fe    0.1710524   -1.4299471    1.9135580 
S    -0.4273723   -2.9917834    3.4956858 
Fe    2.7639689   -1.2325440    2.1536540 
S     3.1827885   -2.7206977    3.8699514 
