# Supplementary material for: Benchmark Study of Redox Potential Calculations for Iron–Sulfur Clusters in Proteins
Source: Inorg Chem. 2022 Apr 11;61(16):5991–6007. doi: 10.1021/acs.inorgchem.1c03422 (PMC9044450; doi:10.1021/acs.inorgchem.1c03422)
Supplement: Supplementary file 2 — ic1c03422_si_002.zip [file ic1c03422_si_002.zip › xyz/Hip1-large-FF14SB-Free-OX]

341
Energy = -16625.6115022328
H     8.9432583    4.3937070    3.1560587 
C     8.5795067    3.4264298    2.6733112 
H     9.4102919    2.7162545    2.8361075 
C     7.2758901    2.8754045    3.2838394 
H     6.4504504    3.5894408    3.0991758 
H     7.0316595    1.9693719    2.6947269 
C     7.2638875    2.5047451    4.7773509 
H     7.4061252    3.4136240    5.3896815 
C     5.9270756    1.8307707    5.1290764 
H     5.7870894    0.9004218    4.5482727 
H     5.8514566    1.5861432    6.2048515 
H     5.0829602    2.5047930    4.8884095 
H     8.1271719    1.8384802    5.0637458 
C     8.4358826    3.5115798    1.1406475 
O     8.6701100    2.4595494    0.5236519 
N     8.0731517    4.6980070    0.6009173 
H     7.7157374    5.4195390    1.2386595 
C     7.7191715    5.0001045   -0.7940997 
H     7.8270544    6.0908021   -0.9039643 
H     8.4056628    4.5339759   -1.5606874 
C     6.2446383    4.5758134   -0.9941237 
O     5.9297046    3.3959803   -0.7620034 
N     5.3915302    5.5606514   -1.3366406 
H     5.7339296    6.5241994   -1.4407682 
C     3.9479836    5.3543211   -1.3193524 
H     3.8229330    4.2725834   -1.5232562 
C     3.3448790    5.6204486    0.1014859 
H     4.0603817    5.2397010    0.8572864 
H     3.2514229    6.7114257    0.2511147 
C     1.9990969    4.9419729    0.3334375 
C     1.9372327    3.5461286    0.5025033 
H     2.8700852    2.9795315    0.4612018 
C     0.7313556    2.8575185    0.6932732 
H     0.7326878    1.7665620    0.8139973 
C    -0.4756703    3.5745390    0.7239232 
O    -1.7095350    2.9468613    0.8809895 
H    -1.5812302    1.9632328    0.9395252 
C    -0.4448663    4.9696908    0.5686305 
H    -1.3823358    5.5308208    0.5834005 
C     0.7750182    5.6381549    0.3696464 
H     0.7649824    6.7261823    0.2305683 
H     3.3958002    5.9393007   -2.0856131 
H    -1.0916669   -4.4393397   -4.0555072 
C    -1.5044310   -3.5222039   -3.5408165 
H    -0.7445349   -2.7217463   -3.6126565 
H    -2.4193196   -3.1406700   -4.0670620 
C    -1.7443985   -3.8816420   -2.0679201 
O    -1.7042458   -5.0584927   -1.6577537 
N    -1.9968564   -2.8417975   -1.2513181 
H    -1.9028054   -1.8715763   -1.6175663 
C    -2.1534449   -3.0649313    0.1763371 
H    -1.1932686   -3.3852917    0.6250745 
C    -2.6386770   -1.7987158    0.8984332 
H    -2.8843593   -2.0726446    1.9384179 
H    -3.5365602   -1.3809489    0.4123054 
S    -1.3908928   -0.4351783    0.9458735 
C    -3.1219414   -4.2222105    0.4561697 
O    -2.8535782   -5.0593563    1.3297733 
N    -4.2802863   -4.2608915   -0.2473049 
H    -4.5532660   -3.4824703   -0.8710754 
C    -5.2962617   -5.2568426    0.0981946 
H    -5.7544286   -4.9939821    1.0699454 
C    -6.3831060   -5.3317193   -0.9872338 
H    -5.9738056   -5.7311949   -1.9309224 
H    -7.2022600   -5.9875735   -0.6416914 
H    -6.7957011   -4.3287641   -1.1876998 
C    -4.6955624   -6.6530850    0.3094382 
O    -5.1545303   -7.3904843    1.1929084 
N    -3.7640836   -7.0840210   -0.5899925 
H    -3.2558718   -6.3904792   -1.1570595 
C    -3.2485997   -8.4387379   -0.5152014 
H    -3.9461737   -9.0064476    0.1288481 
H    -3.2875878   -8.9573865   -1.5212801 
C    -1.8390857   -8.5936866    0.0986257 
O    -1.1771723   -9.6166744   -0.0734144 
N    -1.4504259   -7.5493764    0.8662917 
H    -2.0679800   -6.7348103    1.0031737 
C    -0.1568892   -7.5390510    1.5359596 
H     0.5939549   -8.0296436    0.8918473 
C     0.1849574   -6.0529230    1.7599433 
H    -0.5607911   -5.6032854    2.4377309 
H     0.1298971   -5.5386044    0.7866047 
S     1.8555016   -5.7579125    2.4798797 
C    -0.2364076   -8.2649639    2.8896719 
O    -1.2318400   -8.1509526    3.6307579 
N     0.8784599   -8.9314804    3.2428913 
H     1.5936118   -9.1090446    2.4976353 
C     0.9460846   -9.6211791    4.5233442 
H     0.1646562  -10.3919177    4.6092495 
H     1.9487247  -10.1062145    4.5961903 
C     0.7464258   -8.7049391    5.7325936 
O     0.2273620   -9.1496325    6.7630022 
N     1.2496056   -7.4478460    5.6194593 
H     1.6032551   -7.1362995    4.7048933 
C     1.1256945   -6.4785285    6.6951765 
H     1.2847538   -7.0101209    7.6510225 
C     2.1375140   -5.3257946    6.5317715 
H     1.9038934   -4.8004951    5.5879708 
H     1.9347264   -4.6080521    7.3453098 
C     3.5845195   -5.7442225    6.5408740 
C     4.2470554   -6.0963274    7.7331231 
H     3.6931706   -6.1285297    8.6782471 
C     5.6094723   -6.4264232    7.7245544 
H     6.1111887   -6.6867384    8.6636264 
C     6.3280064   -6.4230646    6.5159506 
H     7.3957103   -6.6723474    6.5118912 
C     5.6636020   -6.1176966    5.3159752 
H     6.1806078   -6.1262349    4.3529339 
C     4.3049206   -5.7833979    5.3353980 
H     3.7966985   -5.5392200    4.3953236 
C    -0.2588992   -5.8316309    6.7677677 
O    -0.5234909   -5.0978220    7.7481876 
N    -1.0783982   -6.0124044    5.7280007 
H    -0.8959000   -6.7904569    5.0800532 
C    -2.4609443   -5.5181638    5.7792240 
H    -2.3893367   -4.4657836    6.1152225 
C    -3.1038919   -5.5400854    4.3882115 
H    -2.3172761   -5.4052223    3.6219912 
H    -3.5721900   -6.5154663    4.1810067 
C    -4.1026803   -4.4125211    4.1107205 
H    -3.6584240   -3.4383992    4.3813858 
H    -4.3378333   -4.4048624    3.0330013 
S    -5.7088192   -4.4129261    5.0070554 
C    -6.4040125   -6.0243861    4.4863403 
H    -5.9786779   -6.8430703    5.0926347 
H    -7.4961209   -5.9792117    4.6515476 
H    -6.2123121   -6.2080185    3.4123172 
H    -2.9956161   -6.1062531    6.5374123 
H    -3.8701597   -5.5726716    9.9879705 
C    -2.8875326   -6.0516712   10.1919403 
H    -3.0371303   -7.1402445   10.1609473 
H    -2.1907945   -5.7680947    9.3803777 
C    -2.3124184   -5.6890092   11.5465709 
O    -2.0225116   -6.5606116   12.3963464 
N    -2.0627975   -4.3780616   11.7661752 
H    -1.7635938   -4.0347141   12.6879850 
H    -2.4672898   -3.6654454   11.1537016 
H    -6.0121028   -1.5557364    7.8659059 
C    -5.1316735   -1.5426766    8.5709429 
H    -5.0738183   -0.5372040    9.0206398 
H    -5.3600968   -2.2760237    9.3633963 
C    -3.8529662   -1.9516980    7.8335696 
O    -3.8517764   -2.5052135    6.7306046 
N    -2.7298840   -1.7119869    8.5593236 
H    -2.7556890   -1.1062112    9.3996258 
C    -1.4201023   -2.1928411    8.1235345 
H    -1.5137276   -3.2251905    7.7484762 
C    -0.8619783   -1.2923709    6.9947284 
H    -0.9184218   -0.2361267    7.3078866 
H    -1.4725767   -1.4436667    6.0929792 
S     0.9000636   -1.6685802    6.6016200 
C    -0.5162165   -2.1509667    9.3572231 
O    -0.5151271   -1.1650292   10.1076757 
N     0.2944560   -3.2197942    9.5404883 
H     0.1632827   -4.0553173    8.9283582 
C     1.1436722   -3.2509657   10.7170083 
H     0.5469568   -3.2275247   11.6466434 
H     1.7781925   -4.1687603   10.7218581 
C     2.1384104   -2.0878857   10.7940917 
O     2.6561611   -1.7636167   11.8723559 
N     2.4963811   -1.5285054    9.6126201 
H     1.9750886   -1.7736133    8.7578135 
C     3.4435255   -0.4262397    9.5609650 
H     4.1827402   -0.6100610   10.3630094 
C     4.1427226   -0.3733120    8.1861227 
H     3.4255927    0.0182119    7.4379544 
H     4.9467080    0.3830668    8.2665090 
C     4.6882495   -1.7106802    7.6477346 
H     3.8462579   -2.4136154    7.4949038 
C     5.4208662   -1.5327319    6.3111363 
H     6.3183924   -0.8932672    6.4165462 
H     5.7326733   -2.5062177    5.8922531 
H     4.7550793   -1.0529853    5.5713979 
H     5.3743510   -2.2301560    8.3748607 
C     2.8123951    0.9507281    9.8863223 
O     3.5690927    1.9461129    9.8976334 
N     1.4977308    0.9351551   10.1230239 
H     1.0078510    0.0314108   10.1231595 
C     0.6084299    2.0808419   10.3772601 
H     1.2629006    2.9538402   10.5493225 
C    -0.1830862    2.3069600    9.0680122 
H    -0.6089827    1.3398997    8.7395277 
H    -1.0439190    2.9685964    9.2542645 
C     0.7176286    2.8921018    7.9953704 
C     1.1534499    2.1380961    6.8895716 
H     0.8368255    1.0940294    6.7807744 
C     1.9960416    2.6976081    5.9143568 
H     2.2966010    2.0932486    5.0488942 
C     2.4290137    4.0258791    6.0383912 
H     3.0592635    4.4770748    5.2587709 
C     2.0444123    4.7777922    7.1615961 
H     2.3821634    5.8148273    7.2854578 
C     1.2040888    4.2107138    8.1278704 
H     0.9212902    4.8054148    9.0055909 
H    -0.0017557    1.9093144   11.3091224 
H    -4.2687429    2.5945847    5.3553572 
C    -3.8605642    2.5762395    4.2967657 
H    -3.3420793    3.5415783    4.1461487 
C    -2.8274398    1.4354669    4.0809583 
H    -2.5941749    1.4486073    2.9977971 
C    -1.5247748    1.7645921    4.8275774 
H    -1.6803260    1.8149400    5.9234905 
H    -0.7685242    0.9834900    4.6326784 
H    -1.0962247    2.7305580    4.4990595 
C    -3.3062995    0.0080822    4.4243982 
H    -2.4626533   -0.6656340    4.1782503 
H    -3.4503677   -0.0848956    5.5195588 
C    -4.5594185   -0.4953145    3.6959198 
H    -4.4488525   -0.3838484    2.6013903 
H    -4.7300912   -1.5628372    3.9253223 
H    -5.4647393    0.0554741    4.0006914 
C    -5.0954499    2.5331606    3.3997187 
O    -6.2335269    2.2747576    3.8060754 
N    -4.8494398    2.7957846    2.0820106 
H    -3.8848310    2.8791756    1.7374002 
C    -5.9096779    2.5508714    1.1236647 
H    -6.8716317    2.7147541    1.6373745 
H    -5.8045970    3.3001856    0.2916834 
C    -5.7804678    1.1254518    0.5595860 
O    -4.6600333    0.7003917    0.2233759 
N    -6.9026886    0.3913645    0.4427745 
H    -7.8037403    0.7587730    0.7908120 
C    -6.8227836   -0.9740842   -0.0812594 
H    -6.2167326   -1.5974396    0.6030997 
H    -7.8430485   -1.4413881   -0.1566399 
C    -6.0878523   -1.0256239   -1.4265994 
O    -5.4142968   -2.0032818   -1.7730587 
N    -6.2338395    0.0631057   -2.2411251 
H    -6.7535980    0.8852771   -1.9114289 
C    -5.5376606    0.1071222   -3.5048912 
H    -5.4682609   -0.9247191   -3.8893382 
H    -6.1267096    0.7178487   -4.2461572 
C    -4.0996127    0.6598004   -3.5228780 
O    -3.5172467    0.6978308   -4.6169724 
N    -3.5578546    1.0769902   -2.3697876 
H    -4.0307372    0.8999645   -1.4685522 
C    -2.2256635    1.6487654   -2.3559628 
H    -2.1235880    2.3427456   -3.2071238 
H    -2.0989175    2.2103991   -1.4150689 
C    -1.1154432    0.5950658   -2.4738513 
O    -1.3756287   -0.6148926   -2.5911994 
N     0.1461083    1.0567769   -2.4430923 
H     0.3503997    2.0697475   -2.4491512 
C     1.2807006    0.1345337   -2.4107233 
H     0.9940216   -0.7242736   -1.7780397 
C     1.6333041   -0.3850786   -3.8392999 
H     0.7418972   -0.9286526   -4.1969606 
H     1.7732817    0.5031159   -4.4845673 
C     2.8388854   -1.2759438   -3.9361374 
C     2.8468247   -2.6586656   -4.0450477 
H     2.0078813   -3.3548487   -4.0273225 
N     4.1390369   -3.1224367   -4.2075830 
H     4.3940777   -4.1006824   -4.3826763 
C     5.0061721   -2.0427003   -4.2083673 
C     6.4013142   -1.9883937   -4.3610433 
H     6.9929683   -2.8954332   -4.5140240 
C     7.0063382   -0.7266220   -4.3362004 
H     8.0925046   -0.6477786   -4.4567257 
C     6.2457455    0.4527999   -4.1492879 
H     6.7504139    1.4266332   -4.1258937 
C     4.8592511    0.3981483   -3.9944289 
H     4.2853531    1.3164034   -3.8335519 
C     4.2190094   -0.8594697   -4.0298813 
C     2.4575940    0.8933138   -1.7969502 
O     2.6220964    2.0921276   -2.0396216 
N     3.2760345    0.1388679   -1.0108577 
H     3.1671026   -0.8813058   -1.0105931 
C     4.5616244    0.6240490   -0.5501287 
H     4.7805130    1.5662513   -1.0853942 
C     4.5829118    0.9639508    0.9636344 
H     3.6460906    1.4677848    1.2472465 
H     5.4180753    1.6607075    1.1517094 
S     4.8368099   -0.4749956    2.0884219 
C     5.6198791   -0.4495074   -0.8469132 
O     5.3007636   -1.6257407   -1.0669478 
N     6.9155557   -0.0461093   -0.7330343 
H     7.1160456    0.9566358   -0.6441309 
C     8.0094082   -0.9461344   -1.1189143 
H     7.6588042   -1.4991508   -2.0114976 
C     9.2768030   -0.1685594   -1.4853658 
H     9.6463501    0.4245364   -0.6302338 
H    10.0580268   -0.8858947   -1.7898009 
H     9.0666590    0.5133430   -2.3299977 
C     8.3087847   -2.0546946   -0.0978201 
O     9.2177380   -2.8626180   -0.3186655 
N     7.4987866   -2.1305619    0.9903605 
H     6.7440147   -1.4422420    1.1288498 
C     7.5827409   -3.2381474    1.9215937 
H     8.6346885   -3.5635010    1.9730375 
C     7.1079136   -2.8063996    3.3201953 
H     6.0312768   -2.5444418    3.2790256 
H     7.2191926   -3.6669775    4.0016589 
O     7.8620355   -1.6773248    3.7707244 
H     8.1428142   -1.8505736    4.7080738 
C     6.7635699   -4.4745259    1.4932471 
O     6.9110677   -5.5492110    2.1033482 
N     5.8794781   -4.3066443    0.4893593 
H     5.8057219   -3.3811640    0.0400538 
C     4.8752542   -5.3142414    0.1275032 
H     4.0669960   -5.2964246    0.8843351 
C     4.2679898   -4.9162414   -1.2506103 
H     3.9767398   -3.8518486   -1.1935559 
H     5.0776224   -4.9971856   -2.0010665 
C     3.0877610   -5.7572478   -1.6497181 
C     1.7420711   -5.4588165   -1.4589963 
H     1.2890892   -4.5513658   -1.0536163 
N     0.9557151   -6.5252809   -1.8599648 
H    -0.0668280   -6.5738620   -1.7864212 
C     1.7760833   -7.5504114   -2.3064316 
C     1.4588274   -8.8410144   -2.7578003 
H     0.4268932   -9.2028270   -2.7679528 
C     2.5234218   -9.6560297   -3.1527913 
H     2.3179255  -10.6783993   -3.4807029 
C     3.8626177   -9.2022799   -3.1263920 
H     4.6612940   -9.8763235   -3.4525092 
C     4.1739948   -7.9244799   -2.6612705 
H     5.2122916   -7.5819878   -2.6076593 
C     3.1265093   -7.0853686   -2.2179099 
C     5.4747833   -6.7358737    0.0551878 
O     6.5063414   -6.9656765   -0.6118982 
N     4.7245642   -7.6716265    0.6585499 
H     3.8304876   -7.4049078    1.0980835 
C     4.8503724   -9.1166326    0.4593827 
H     5.2155110   -9.2771172   -0.5699463 
H     5.5734497   -9.6268805    1.1478516 
C     3.4288678   -9.6847154    0.5632251 
O     2.5277569   -8.9746880    1.0893463 
N     3.2178619  -10.8924968    0.0544983 
H     4.0262967  -11.3817465   -0.3613152 
C     1.8876972  -11.4983802   -0.0337530 
H     1.2072580  -10.7194502   -0.4287314 
H     1.9400883  -12.3377573   -0.7941578 
H     1.5213372  -11.8842106    0.9365472 
Fe    1.6253575   -3.5579101    2.6237979 
S     1.4554283    0.1587309    3.1372599 
Fe    1.2557497   -1.7411352    4.4227213 
S     1.8552863   -2.4750828    0.6526026 
Fe    0.3289681   -1.4379979    1.9785703 
S    -0.3519939   -3.0290396    3.4585747 
Fe    2.8342794   -1.3769749    2.3865835 
S     3.1908658   -2.8376145    4.0492008 
