# Supplementary material for: Benchmark Study of Redox Potential Calculations for Iron–Sulfur Clusters in Proteins
Source: Inorg Chem. 2022 Apr 11;61(16):5991–6007. doi: 10.1021/acs.inorgchem.1c03422 (PMC9044450; doi:10.1021/acs.inorgchem.1c03422)
Supplement: Supplementary file 2 — ic1c03422_si_002.zip [file ic1c03422_si_002.zip › xyz/Hip1-large-FF14SB-Free-Red]

341
Energy = -16625.6791410735
H     8.8016125    4.3438369    3.0284656 
C     8.3953310    3.4006704    2.5309589 
H     9.1659937    2.6355419    2.7295886 
C     7.0205534    2.9732942    3.0861675 
H     6.2974279    3.7991733    2.9404614 
H     6.6702491    2.1477023    2.4374104 
C     6.9255667    2.4988155    4.5473305 
H     7.3363546    3.2658563    5.2326096 
C     5.4553317    2.1958752    4.8900070 
H     5.0550511    1.3931089    4.2401412 
H     5.3212581    1.8888207    5.9444137 
H     4.8381282    3.0976336    4.7243019 
H     7.5483751    1.5778802    4.7225528 
C     8.3213132    3.4927122    0.9928993 
O     8.5925619    2.4542069    0.3714488 
N     7.9487698    4.6757547    0.4469191 
H     7.5435937    5.3830143    1.0746409 
C     7.6926834    4.9959548   -0.9693127 
H     7.8137751    6.0885090   -1.0538278 
H     8.4167656    4.5321605   -1.6989139 
C     6.2394936    4.5810702   -1.2963859 
O     5.9667870    3.3775285   -1.4493012 
N     5.3470518    5.5917579   -1.2958430 
H     5.6806304    6.5603967   -1.2286227 
C     3.9071923    5.3695315   -1.3072025 
H     3.8073673    4.2890374   -1.5313757 
C     3.2764245    5.6060162    0.1055855 
H     3.9909590    5.2322682    0.8676180 
H     3.1567895    6.6932349    0.2698009 
C     1.9383885    4.9016386    0.3160271 
C     1.8910228    3.5008732    0.4486764 
H     2.8250005    2.9375961    0.3900636 
C     0.6965107    2.7934493    0.6359955 
H     0.7173880    1.7018671    0.7418317 
C    -0.5190883    3.4946936    0.6965213 
O    -1.7429477    2.8521379    0.8517388 
H    -1.6074874    1.8620081    0.8904025 
C    -0.5025193    4.8944157    0.5756054 
H    -1.4469436    5.4433135    0.6132175 
C     0.7072437    5.5832796    0.3826847 
H     0.6829646    6.6752696    0.2751210 
H     3.3612140    5.9548079   -2.0775727 
H    -1.0053373   -4.4448556   -3.9781663 
C    -1.4818468   -3.5548843   -3.4737596 
H    -0.7872044   -2.7004085   -3.5548588 
H    -2.4376255   -3.2548596   -3.9860268 
C    -1.7205349   -3.9289943   -2.0023723 
O    -1.7558060   -5.1158397   -1.6222473 
N    -1.9223905   -2.8877477   -1.1741253 
H    -1.7795954   -1.9212549   -1.5314319 
C    -2.1491416   -3.0938465    0.2502239 
H    -1.2259846   -3.4532645    0.7423942 
C    -2.5977386   -1.7888662    0.9327457 
H    -2.8100525   -2.0263848    1.9884638 
H    -3.5096622   -1.3904188    0.4555395 
S    -1.3401105   -0.4386036    0.8767293 
C    -3.2079052   -4.1794040    0.4937721 
O    -3.0856759   -4.9980055    1.4172714 
N    -4.2945895   -4.1762656   -0.3233548 
H    -4.4647010   -3.4064167   -0.9879096 
C    -5.3900081   -5.1058375   -0.0695469 
H    -5.9124292   -4.8221455    0.8639426 
C    -6.3852833   -5.1335392   -1.2411677 
H    -5.9273620   -5.6184813   -2.1193265 
H    -7.2823291   -5.7035829   -0.9412556 
H    -6.6802586   -4.1100770   -1.5246454 
C    -4.9055326   -6.5366485    0.1707659 
O    -5.5464095   -7.2557178    0.9503845 
N    -3.8723287   -7.0044438   -0.5865605 
H    -3.2709756   -6.3359976   -1.0951723 
C    -3.4346363   -8.3821439   -0.4580401 
H    -4.1913833   -8.8960526    0.1623919 
H    -3.4561956   -8.9277191   -1.4478082 
C    -2.0601359   -8.5947249    0.2164312 
O    -1.4286405   -9.6406163    0.0649140 
N    -1.6646384   -7.5703044    1.0079085 
H    -2.2354653   -6.7158862    1.0943857 
C    -0.3685107   -7.5970643    1.6755176 
H     0.3712670   -8.0819014    1.0133112 
C     0.0199213   -6.1232100    1.9234138 
H    -0.7062378   -5.6536854    2.6106025 
H    -0.0435595   -5.6032630    0.9523837 
S     1.7159586   -5.8834507    2.6050222 
C    -0.4473049   -8.3834279    2.9942660 
O    -1.4663951   -8.3650148    3.7181646 
N     0.6969456   -9.0028428    3.3372032 
H     1.4319958   -9.1113809    2.5998465 
C     0.8279844   -9.6931554    4.6119964 
H     0.0763203  -10.4907016    4.7244844 
H     1.8485672  -10.1431165    4.6332535 
C     0.6499048   -8.7816917    5.8339089 
O     0.2094598   -9.2284554    6.9042093 
N     1.0567844   -7.4997418    5.6804741 
H     1.3597324   -7.1587035    4.7520565 
C     0.9490743   -6.5546724    6.7796350 
H     1.2315624   -7.0911037    7.7051995 
C     1.8974846   -5.3609962    6.5544351 
H     1.6317419   -4.8598913    5.6056197 
H     1.7080999   -4.6273469    7.3566567 
C     3.3557194   -5.7638698    6.5362893 
C     4.0274312   -6.1556734    7.7109231 
H     3.4787450   -6.2306927    8.6562795 
C     5.3929208   -6.4743432    7.6885112 
H     5.9004663   -6.7569603    8.6189221 
C     6.1074380   -6.4276865    6.4784836 
H     7.1790269   -6.6613853    6.4637224 
C     5.4341109   -6.0909561    5.2921469 
H     5.9490162   -6.0695479    4.3269365 
C     4.0736534   -5.7627631    5.3281227 
H     3.5594456   -5.4862939    4.4025003 
C    -0.4898516   -6.0656804    7.0034146 
O    -0.7226971   -5.2629352    7.9394409 
N    -1.4273385   -6.5144783    6.1680334 
H    -1.1813949   -7.2015725    5.4465471 
C    -2.8266404   -6.0957734    6.2679905 
H    -2.7685558   -5.0312651    6.5734825 
C    -3.5131600   -6.1534817    4.8858572 
H    -2.7607273   -6.3580901    4.1004296 
H    -4.2293597   -6.9928051    4.8482155 
C    -4.2184771   -4.8553465    4.4802669 
H    -3.5831671   -3.9782938    4.6903347 
H    -4.4524276   -4.8672678    3.4010525 
S    -5.7989730   -4.5243557    5.3670794 
C    -6.8242072   -5.8041114    4.5563788 
H    -6.4978193   -6.8115593    4.8643126 
H    -7.8717416   -5.6652430    4.8766965 
H    -6.7678260   -5.7236070    3.4535838 
H    -3.3650614   -6.6561687    7.0602567 
H    -4.1426629   -5.7876996   10.5626653 
C    -3.1562917   -6.2291257   10.8374396 
H    -3.3240414   -7.2712006   11.1527329 
H    -2.5037959   -6.2066727    9.9458873 
C    -2.5709182   -5.4188939   11.9821507 
O    -2.7012525   -5.7311583   13.1808695 
N    -1.8910325   -4.3047052   11.6159149 
H    -1.6635375   -3.5859407   12.3207667 
H    -1.8704602   -4.0229246   10.6361649 
H    -6.0086193   -1.7311887    7.8130409 
C    -5.1477607   -1.7802872    8.5448010 
H    -5.1091538   -0.8185816    9.0825021 
H    -5.4026233   -2.5814276    9.2610904 
C    -3.8483407   -2.1352555    7.8179792 
O    -3.8261218   -2.7710172    6.7606329 
N    -2.7305428   -1.7735672    8.4964058 
H    -2.7775572   -1.1499597    9.3219046 
C    -1.4061490   -2.2273577    8.0615694 
H    -1.4913546   -3.2601887    7.6860634 
C    -0.8515130   -1.3144580    6.9424410 
H    -0.9802422   -0.2601707    7.2443572 
H    -1.4216786   -1.5065222    6.0217150 
S     0.9354686   -1.6079259    6.6072069 
C    -0.5083885   -2.1804237    9.2959009 
O    -0.4993892   -1.1889257   10.0389691 
N     0.2781434   -3.2662393    9.5058237 
H     0.1193652   -4.1172329    8.9164531 
C     1.1338822   -3.2826690   10.6778861 
H     0.5455303   -3.2414131   11.6114169 
H     1.7601095   -4.2038560   10.7056523 
C     2.1306088   -2.1216630   10.7493993 
O     2.6395201   -1.8055460   11.8371296 
N     2.4889895   -1.5501806    9.5771166 
H     1.9689967   -1.7743448    8.7108022 
C     3.4213549   -0.4326926    9.5509560 
H     4.1682534   -0.6261247   10.3436990 
C     4.1150307   -0.3285878    8.1758941 
H     3.3921197    0.0785616    7.4421225 
H     4.9131520    0.4314319    8.2821342 
C     4.6758302   -1.6383312    7.5864081 
H     3.8403226   -2.3272684    7.3567363 
C     5.4632990   -1.3820760    6.2930556 
H     6.3631248   -0.7656343    6.4952112 
H     5.7852441   -2.3301994    5.8246653 
H     4.8355530   -0.8505467    5.5563130 
H     5.3365086   -2.2030475    8.3063282 
C     2.7760766    0.9282762    9.9186821 
O     3.5241518    1.9298661    9.9603748 
N     1.4625681    0.8953422   10.1573270 
H     0.9776530   -0.0106459   10.1156279 
C     0.5568686    2.0248962   10.4268036 
H     1.1975736    2.9072484   10.6017156 
C    -0.2411988    2.2551898    9.1223695 
H    -0.6400804    1.2845723    8.7721870 
H    -1.1201613    2.8894004    9.3234185 
C     0.6465349    2.8844129    8.0629733 
C     1.0866684    2.1689549    6.9342316 
H     0.7915981    1.1215481    6.7982120 
C     1.9143648    2.7692205    5.9707052 
H     2.2145956    2.1901027    5.0880920 
C     2.3319652    4.0978572    6.1336528 
H     2.9523543    4.5799501    5.3647304 
C     1.9464084    4.8116517    7.2811710 
H     2.2772385    5.8472699    7.4359971 
C     1.1173218    4.2040359    8.2329045 
H     0.8314712    4.7637035    9.1324790 
H    -0.0445832    1.8454982   11.3638880 
H    -4.2362412    2.4897947    5.3818901 
C    -3.8213672    2.4538423    4.3247219 
H    -3.2774208    3.4064158    4.1819303 
C    -2.8136644    1.2903089    4.1112466 
H    -2.5790679    1.2941434    3.0277414 
C    -1.5053202    1.6022114    4.8537249 
H    -1.6641680    1.6738810    5.9479654 
H    -0.7613164    0.8070976    4.6690865 
H    -1.0616006    2.5561399    4.5112397 
C    -3.3193587   -0.1262619    4.4616613 
H    -2.4903196   -0.8149463    4.2104981 
H    -3.4529309   -0.2112144    5.5592909 
C    -4.5884624   -0.6174249    3.7508489 
H    -4.4908638   -0.5171673    2.6535744 
H    -4.7661647   -1.6827046    3.9923692 
H    -5.4837226   -0.0499639    4.0593148 
C    -5.0464353    2.4387969    3.4161689 
O    -6.1979235    2.2262635    3.8141386 
N    -4.7779393    2.6742492    2.0976865 
H    -3.8080878    2.7321548    1.7574313 
C    -5.8405038    2.4791101    1.1323220 
H    -6.7992042    2.6451909    1.6516219 
H    -5.7208217    3.2520633    0.3258241 
C    -5.7422999    1.0729528    0.5172521 
O    -4.6391711    0.6454455    0.1366386 
N    -6.8792302    0.3574702    0.4029814 
H    -7.7693656    0.7267073    0.7756264 
C    -6.8210358   -0.9956636   -0.1554415 
H    -6.1928077   -1.6340849    0.4945939 
H    -7.8449845   -1.4604640   -0.2058088 
C    -6.1314656   -1.0217979   -1.5248620 
O    -5.5000502   -2.0072112   -1.9264635 
N    -6.2695898    0.0915347   -2.3045948 
H    -6.7504559    0.9254132   -1.9435140 
C    -5.6037125    0.1394504   -3.5823608 
H    -5.5601735   -0.8882073   -3.9790671 
H    -6.2007494    0.7642712   -4.3023888 
C    -4.1550866    0.6572696   -3.6344828 
O    -3.6120211    0.6761695   -4.7497321 
N    -3.5864150    1.0610551   -2.4903759 
H    -4.0509331    0.8747811   -1.5868449 
C    -2.2475678    1.6165702   -2.4645538 
H    -2.1176884    2.2820785   -3.3344115 
H    -2.1368291    2.2056679   -1.5384767 
C    -1.1498549    0.5441138   -2.5144106 
O    -1.4338705   -0.6598433   -2.6369426 
N     0.1122255    0.9955733   -2.4285255 
H     0.3224865    2.0064771   -2.4395220 
C     1.2501003    0.0776999   -2.3843227 
H     0.9799356   -0.7742491   -1.7350232 
C     1.5935951   -0.4434523   -3.8167004 
H     0.7006032   -0.9888330   -4.1684972 
H     1.7214490    0.4502918   -4.4578324 
C     2.8025975   -1.3269383   -3.9317852 
C     2.8121043   -2.7092761   -4.0319369 
H     1.9762397   -3.4069606   -3.9813058 
N     4.1027217   -3.1724759   -4.2085969 
H     4.3596712   -4.1516821   -4.3715555 
C     4.9685210   -2.0927944   -4.2204266 
C     6.3629337   -2.0386727   -4.3781705 
H     6.9534264   -2.9476082   -4.5269012 
C     6.9691541   -0.7767665   -4.3534956 
H     8.0559387   -0.6987285   -4.4706294 
C     6.2102654    0.4032174   -4.1631803 
H     6.7156969    1.3755960   -4.1269215 
C     4.8238232    0.3470230   -4.0079479 
H     4.2503020    1.2635029   -3.8376750 
C     4.1816211   -0.9093839   -4.0404289 
C     2.4365893    0.8534700   -1.8131365 
O     2.6072248    2.0385620   -2.1241243 
N     3.2675309    0.1296111   -1.0195073 
H     3.0878916   -0.8719933   -0.8771032 
C     4.5765446    0.6145247   -0.6327435 
H     4.7823101    1.5179384   -1.2359966 
C     4.6711941    1.0341707    0.8566882 
H     3.7393398    1.5352322    1.1606139 
H     5.4969563    1.7615314    0.9492095 
S     5.0014452   -0.3298845    2.0566448 
C     5.6162438   -0.4801508   -0.9111626 
O     5.2935509   -1.6599854   -1.0972180 
N     6.9155549   -0.0772462   -0.8202717 
H     7.1212806    0.9267658   -0.7799499 
C     8.0016184   -0.9901668   -1.1802489 
H     7.6696684   -1.5454947   -2.0786684 
C     9.2872191   -0.2273656   -1.5156647 
H     9.6432919    0.3508586   -0.6449835 
H    10.0660929   -0.9515059   -1.8097939 
H     9.1041423    0.4679622   -2.3558956 
C     8.2725111   -2.0963958   -0.1522267 
O     9.1731753   -2.9162355   -0.3741449 
N     7.4673732   -2.1612253    0.9388238 
H     6.7163628   -1.4612461    1.0917528 
C     7.5395420   -3.2868585    1.8493652 
H     8.5693841   -3.6799504    1.8045443 
C     7.2188114   -2.8752796    3.2890107 
H     6.2283542   -2.3817865    3.3373724 
H     7.1870572   -3.7879733    3.9096118 
O     8.2550276   -1.9840839    3.7466586 
H     8.2858181   -2.0074099    4.7422861 
C     6.6365998   -4.4778739    1.4682637 
O     6.7545432   -5.5482213    2.0933267 
N     5.7538418   -4.2867344    0.4739519 
H     5.6993936   -3.3632732    0.0155288 
C     4.7423689   -5.2860979    0.1166728 
H     3.9280221   -5.2549510    0.8667735 
C     4.1513962   -4.9017024   -1.2690487 
H     3.8402892   -3.8430290   -1.2172068 
H     4.9725974   -4.9720300   -2.0084135 
C     2.9918253   -5.7694680   -1.6690793 
C     1.6461021   -5.5207906   -1.4363314 
H     1.1792538   -4.6462597   -0.9775078 
N     0.8850371   -6.6069840   -1.8446242 
H    -0.1300260   -6.7078587   -1.7305266 
C     1.7276953   -7.5975908   -2.3195377 
C     1.4422087   -8.8953939   -2.7739079 
H     0.4210011   -9.2872317   -2.7665169 
C     2.5228295   -9.6766222   -3.1872707 
H     2.3432217  -10.7042097   -3.5141136 
C     3.8488258   -9.1823984   -3.1772563 
H     4.6627650   -9.8318652   -3.5161041 
C     4.1290688   -7.8968958   -2.7133998 
H     5.1581115   -7.5262269   -2.6679445 
C     3.0645570   -7.0904223   -2.2517033 
C     5.3386099   -6.7079173    0.0657488 
O     6.3833660   -6.9456000   -0.5824780 
N     4.5768410   -7.6376756    0.6616781 
H     3.6897140   -7.3644865    1.1135058 
C     4.7213051   -9.0806523    0.4732236 
H     5.0839071   -9.2391562   -0.5582223 
H     5.4590076   -9.5764118    1.1573732 
C     3.3132275   -9.6775012    0.5897825 
O     2.4058485   -9.0152583    1.1582506 
N     3.1278573  -10.8726233    0.0344668 
H     3.9379040  -11.3251393   -0.4162161 
C     1.8121229  -11.5040245   -0.0500599 
H     1.1139196  -10.7355755   -0.4366691 
H     1.8703981  -12.3361021   -0.8167679 
H     1.4589590  -11.9000901    0.9192723 
Fe    1.6220390   -3.6136086    2.6539994 
S     1.5476575    0.2398549    3.1011487 
Fe    1.3592168   -1.6844511    4.3990961 
S     1.8855106   -2.4831180    0.6424903 
Fe    0.4193822   -1.4055303    1.9615953 
S    -0.3410677   -2.9555364    3.4854581 
Fe    2.9556493   -1.3035556    2.3465114 
S     3.2533315   -2.7996111    4.0644664 
