# Supplementary material for: Benchmark Study of Redox Potential Calculations for Iron–Sulfur Clusters in Proteins
Source: Inorg Chem. 2022 Apr 11;61(16):5991–6007. doi: 10.1021/acs.inorgchem.1c03422 (PMC9044450; doi:10.1021/acs.inorgchem.1c03422)
Supplement: Supplementary file 2 — ic1c03422_si_002.zip [file ic1c03422_si_002.zip › xyz/Hip1-Min-FF14SB-Fix-OX]

40
Energy = -8634.0365666414
H    -2.2348600   -2.9614820   -0.9239067 
C    -2.4072791   -3.1580935    0.1836532 
H    -1.4216802   -3.4713720    0.5734203 
C    -2.8616063   -1.8714108    0.8552360 
H    -3.0117449   -2.0863801    1.9281923 
H    -3.8123049   -1.4919922    0.4419211 
S    -1.6848508   -0.4293086    0.7435328 
H    -3.1352569   -3.9913623    0.3382614 
H    -1.3543431   -7.5651738    0.8647703 
C    -0.4130703   -7.4916208    1.4880247 
H     0.3585594   -7.9949452    0.8775953 
C    -0.0773903   -6.0018182    1.6131040 
H    -0.8007913   -5.4744857    2.2591665 
H    -0.0537149   -5.4913336    0.6345096 
S     1.6156386   -5.8076343    2.3720499 
H    -0.5399744   -7.9748244    2.4837028 
H    -2.2208338   -1.1092980    8.4496455 
C    -1.2124950   -1.5281283    8.1115406 
H    -1.4304071   -2.5431929    7.7356998 
C    -0.6321854   -0.6845938    6.9739895 
H    -0.5499078    0.3814329    7.2541225 
H    -1.2390401   -0.7705183    6.0588959 
S     1.0886653   -1.2785156    6.5747030 
H    -0.5597609   -1.5632748    9.0012146 
H     3.6311030    0.1562512   -1.0261435 
C     4.6318783    0.5323368   -0.6841009 
H     4.8645424    1.3868462   -1.3502846 
C     4.5813630    1.0294349    0.7629562 
H     3.6466691    1.5670881    1.0085859 
H     5.4074376    1.7470767    0.9158130 
S     4.8456729   -0.2584736    2.0731988 
H     5.3717533   -0.2706872   -0.8709066 
Fe    0.0678706   -1.1949276    1.8549104 
S     1.2432690    0.3312081    2.9487398 
Fe    2.8368650   -1.1963936    2.1719142 
S     1.6947586   -2.3495714    0.5635465 
Fe    1.5884733   -3.6080893    2.5823085 
S    -0.4702569   -2.8229311    3.4326459 
Fe    1.1161656   -1.5455883    4.3706096 
S     3.1114655   -2.6970221    3.9029104 
