# Supplementary material for: Benchmark Study of Redox Potential Calculations for Iron–Sulfur Clusters in Proteins
Source: Inorg Chem. 2022 Apr 11;61(16):5991–6007. doi: 10.1021/acs.inorgchem.1c03422 (PMC9044450; doi:10.1021/acs.inorgchem.1c03422)
Supplement: Supplementary file 2 — ic1c03422_si_002.zip [file ic1c03422_si_002.zip › xyz/Hip1-Min-FF14SB-Fix-Red]

40
Energy = -8634.0091900343
H    -2.2353383   -2.9631798   -0.9259626 
C    -2.4045947   -3.1641690    0.1850779 
H    -1.4165254   -3.4868674    0.5595799 
C    -2.8139056   -1.8688115    0.8694986 
H    -2.9563903   -2.1036465    1.9404610 
H    -3.7672461   -1.4729697    0.4700759 
S    -1.5861470   -0.4879553    0.7624846 
H    -3.1342027   -3.9928897    0.3387459 
H    -1.3550632   -7.5596669    0.8656235 
C    -0.4104264   -7.4700995    1.4928465 
H     0.3676555   -7.9577440    0.8776713 
C    -0.1066235   -5.9723378    1.6235952 
H    -0.8518141   -5.4653031    2.2608231 
H    -0.1108132   -5.4691372    0.6407597 
S     1.5627242   -5.7037701    2.3817635 
H    -0.5369541   -7.9634798    2.4857196 
H    -2.2178615   -1.1054145    8.4437563 
C    -1.1977736   -1.5218428    8.0954051 
H    -1.4193710   -2.5370204    7.7206343 
C    -0.6103793   -0.6860469    6.9529531 
H    -0.5571338    0.3859076    7.2248044 
H    -1.2147195   -0.7921910    6.0384711 
S     1.1122790   -1.2716412    6.5596632 
H    -0.5518853   -1.5595948    8.9919341 
H     3.6331549    0.1565890   -1.0239949 
C     4.6300136    0.5310894   -0.6672995 
H     4.8644290    1.3955637   -1.3230707 
C     4.5784274    1.0092744    0.7908984 
H     3.6306921    1.5258389    1.0349794 
H     5.3871242    1.7526029    0.9323899 
S     4.8662583   -0.2751016    2.0934744 
H     5.3703465   -0.2713161   -0.8622457 
Fe    0.2336918   -1.2799945    1.8517882 
S     1.2663051    0.3842444    2.9198484 
Fe    2.8063600   -1.2007961    2.2418534 
S     1.8364661   -2.3043837    0.5035242 
Fe    1.5486530   -3.4509041    2.5438507 
S    -0.4750825   -2.7669938    3.4773928 
Fe    1.1879503   -1.5208067    4.2906867 
S     3.1531770   -2.7280939    3.9102290 
