# Supplementary material for: Benchmark Study of Redox Potential Calculations for Iron–Sulfur Clusters in Proteins
Source: Inorg Chem. 2022 Apr 11;61(16):5991–6007. doi: 10.1021/acs.inorgchem.1c03422 (PMC9044450; doi:10.1021/acs.inorgchem.1c03422)
Supplement: Supplementary file 2 — ic1c03422_si_002.zip [file ic1c03422_si_002.zip › xyz/Hip1-Min-FF14SB-Free-OX]

40
Energy = -8634.4111574903
H    -2.4056367   -3.1793827   -0.8312080 
C    -2.5892832   -3.4672460    0.2734252 
H    -1.5966232   -3.7748801    0.6470025 
C    -3.0633258   -2.2169415    1.0143689 
H    -3.1955193   -2.4724537    2.0808981 
H    -4.0280505   -1.8484885    0.6228773 
S    -1.9471776   -0.7229357    0.9439118 
H    -3.3128489   -4.3265863    0.4202379 
H    -1.6871229   -7.8248174    0.8915152 
C    -0.7634928   -7.7287210    1.5729980 
H     0.0190982   -8.2879224    1.0234769 
C    -0.3619861   -6.2437593    1.6150765 
H    -1.0674511   -5.6508908    2.2194371 
H    -0.3062442   -5.8002577    0.6064107 
S     1.3314369   -6.0233731    2.3850312 
H    -0.9038442   -8.1540168    2.6040707 
H    -2.2473735   -1.0465310    8.6754729 
C    -1.2447928   -1.4980833    8.3640395 
H    -1.4890036   -2.5413296    8.0890375 
C    -0.6794527   -0.7966114    7.1231831 
H    -0.5462101    0.2880112    7.2818507 
H    -1.3336596   -0.9527513    6.2499577 
S     1.0022737   -1.4913206    6.6937789 
H    -0.5810755   -1.4833795    9.2524791 
H     3.7046227   -0.1730349   -1.1336421 
C     4.7236088    0.1835706   -0.7938481 
H     4.9472857    1.0545871   -1.4447682 
C     4.6629140    0.6758919    0.6538900 
H     3.7959853    1.3322870    0.8414218 
H     5.5615378    1.2866363    0.8501326 
S     4.7023402   -0.6202334    1.9729698 
H     5.4858504   -0.6083711   -0.9814821 
Fe   -0.1421541   -1.3808757    2.0222031 
S     1.0777721    0.1325007    3.0865467 
Fe    2.6200926   -1.3820837    2.1937035 
S     1.4131587   -2.4934947    0.6296830 
Fe    1.3727993   -3.8154933    2.6142469 
S    -0.6201251   -3.0232263    3.5847597 
Fe    1.0191473   -1.7748094    4.4705963 
S     2.9734731   -2.9352962    3.8656697 
