# Supplementary material for: Benchmark Study of Redox Potential Calculations for Iron–Sulfur Clusters in Proteins
Source: Inorg Chem. 2022 Apr 11;61(16):5991–6007. doi: 10.1021/acs.inorgchem.1c03422 (PMC9044450; doi:10.1021/acs.inorgchem.1c03422)
Supplement: Supplementary file 2 — ic1c03422_si_002.zip [file ic1c03422_si_002.zip › xyz/Hip1-Min-FF14SB-Free-Red]

40
Energy = -8634.3952327462
H    -2.3971224   -3.2480201   -0.7680759 
C    -2.6089796   -3.5701746    0.3297359 
H    -1.6255551   -3.9171074    0.6911218 
C    -3.0128687   -2.3144355    1.1051244 
H    -3.1025766   -2.5930798    2.1718614 
H    -3.9926484   -1.9267518    0.7647638 
S    -1.8465255   -0.8777996    0.9979840 
H    -3.3660756   -4.4073573    0.4543865 
H    -1.7096483   -7.8165613    0.8724401 
C    -0.7993543   -7.7131163    1.5734509 
H     0.0054365   -8.2391763    1.0206694 
C    -0.4325707   -6.2195568    1.6608116 
H    -1.1668811   -5.6617693    2.2648559 
H    -0.3992573   -5.7596518    0.6580159 
S     1.2405487   -5.9429188    2.4334872 
H    -0.9501448   -8.1816810    2.5855560 
H    -2.2417037   -1.0243424    8.6745898 
C    -1.2329542   -1.4815105    8.3666563 
H    -1.4826222   -2.5223874    8.0815031 
C    -0.6393474   -0.7829017    7.1341074 
H    -0.5359415    0.3060897    7.2936480 
H    -1.2786717   -0.9477582    6.2512842 
S     1.0514550   -1.4632382    6.7302371 
H    -0.5936389   -1.4864135    9.2762356 
H     3.7073252   -0.1865864   -1.0374408 
C     4.7400070    0.1660059   -0.7411150 
H     4.9396244    1.0375124   -1.4020937 
C     4.7275234    0.6629584    0.7095549 
H     3.8733206    1.3355599    0.9047797 
H     5.6372737    1.2711165    0.8684451 
S     4.7705882   -0.6207630    2.0351647 
H     5.5065780   -0.6172146   -0.9597396 
Fe    0.0424552   -1.5121532    2.0443067 
S     1.1243487    0.1488605    3.0777248 
Fe    2.6514061   -1.4024543    2.2936165 
S     1.5949075   -2.4585784    0.5981625 
Fe    1.3552012   -3.6830725    2.6181869 
S    -0.5840802   -2.9840503    3.6992983 
Fe    1.1248092   -1.7622659    4.4460763 
S     3.0491700   -2.9888184    3.9006781 
