# Supplementary material for: Benchmark Study of Redox Potential Calculations for Iron–Sulfur Clusters in Proteins
Source: Inorg Chem. 2022 Apr 11;61(16):5991–6007. doi: 10.1021/acs.inorgchem.1c03422 (PMC9044450; doi:10.1021/acs.inorgchem.1c03422)
Supplement: Supplementary file 2 — ic1c03422_si_002.zip [file ic1c03422_si_002.zip › xyz/Hip2-Int-FF14SB-Fix-OX]

139
Energy = -11539.8288885088
H     6.0091049    0.8397764   -0.3793392 
C     5.4139953    1.6608789   -0.8845058 
H     4.9261165    2.2248652   -0.0846989 
H     6.1820476    2.2298238   -1.5209495 
C     4.3344375    1.1450090   -1.8250824 
O     4.5349960    0.1837991   -2.5800213 
N     3.2433237    1.9369086   -1.8816520 
H     3.0321483    2.6455946   -1.1594490 
C     2.2144337    1.7308377   -2.9063135 
H     1.5547963    0.8914717   -2.6195307 
C     1.3511685    2.9978821   -3.0533073 
H     0.6550790    2.8353157   -3.8939379 
H     1.9844012    3.8780778   -3.2769965 
S     0.3902978    3.3698571   -1.5321192 
C     2.8588044    1.3295671   -4.2361604 
O     2.5031001    0.3257042   -4.8503654 
N     3.8455707    2.1249546   -4.7561588 
H     4.0334829    3.0534243   -4.3639425 
C     4.2372615    1.8309794   -6.1367019 
H     3.3299622    1.7516128   -6.7585045 
H     4.8170765    2.6748624   -6.5464109 
C     4.9703667    0.4996101   -6.3321234 
O     5.1697434    0.0346386   -7.4576697 
N     5.4054001   -0.1040288   -5.1832086 
H     5.0808331    0.2523054   -4.2712127 
C     5.9717487   -1.4267552   -5.2005376 
H     6.0682246   -1.7103759   -6.2682120 
H     7.0528495   -1.3729363   -4.8201708 
C     5.1105265   -2.5307116   -4.5060306 
O     5.6088075   -3.6105336   -4.1631409 
N     3.8077659   -2.2034950   -4.4073629 
H     3.4845154   -1.2905631   -4.7570591 
C     2.7561338   -3.0447315   -3.8194773 
H     3.2175789   -3.7088950   -3.0721315 
C     1.7268083   -2.0832969   -3.1754405 
H     1.2853715   -1.4612710   -3.9706942 
H     2.2509688   -1.4084762   -2.4786531 
S     0.3544071   -2.9219658   -2.2830702 
C     2.0432551   -3.8441792   -4.9268212 
O     1.8821552   -3.3576220   -6.0529406 
N     1.5347838   -5.0367023   -4.5621232 
H     1.7694529   -5.4150660   -3.6299490 
C     0.7925051   -5.8630171   -5.5083173 
H     1.3782133   -5.9500606   -6.4412780 
C     0.5134024   -7.2459265   -4.9043220 
H     1.4464351   -7.7386609   -4.5686543 
H    -0.1549316   -7.1500696   -4.0289185 
H     0.0047239   -7.8674232   -5.6626817 
C    -0.5252196   -5.2344057   -5.9821848 
O    -1.0254274   -5.6565953   -7.0331216 
N    -1.0713646   -4.3077894   -5.1815854 
H    -0.5910587   -4.0462119   -4.3118383 
C    -2.4115917   -3.7066017   -5.4832880 
H    -2.9275190   -4.4444155   -6.1323358 
H    -3.0168803   -3.5383100   -4.5478185 
H    -2.3527772   -2.8282859   -6.0785845 
H    -4.1556113    3.9102192   -8.9796881 
C    -5.0390346    3.3030001   -8.6122671 
H    -5.7344145    4.0019659   -8.1091912 
H    -5.6187445    2.8602606   -9.4579826 
C    -4.4835616    2.2472257   -7.6359402 
O    -3.3111614    1.8613856   -7.6950909 
N    -5.4017944    1.7879803   -6.7559534 
H    -6.3630698    2.1670357   -6.7438745 
C    -5.1671589    0.6020207   -5.9212274 
H    -4.2076783    0.1620485   -6.2320821 
C    -5.0803954    1.0553707   -4.4458869 
H    -6.0214993    1.5632033   -4.1724616 
H    -4.2493643    1.7748909   -4.3542110 
S    -4.8385929   -0.3254787   -3.2410428 
C    -6.3589982   -0.3345201   -6.2398729 
O    -7.5136823    0.1181851   -6.2247800 
N    -6.0355240   -1.6063751   -6.5805753 
H    -5.0368737   -1.8787170   -6.6294734 
C    -7.0393971   -2.5745181   -7.0161374 
H    -7.8152326   -2.0148612   -7.5741120 
H    -6.6217750   -3.3924878   -7.6727285 
C    -7.7647311   -3.2009651   -5.8183030 
O    -8.7256165   -3.9679889   -5.9916338 
N    -7.2844544   -2.8448903   -4.6131397 
H    -6.5409926   -2.1469894   -4.5733560 
C    -7.9614029   -3.2595607   -3.4021147 
H    -8.0195566   -4.3609608   -3.4783538 
H    -7.3433815   -3.0746000   -2.5068622 
H    -8.9525325   -2.7445313   -3.3141275 
H     1.4014181    4.0284281    2.0214822 
C     1.4321155    2.9850902    2.4800266 
H     1.5753507    2.2711918    1.6486409 
H     2.2837347    2.8870800    3.2171481 
C     0.1001797    2.7891440    3.2110502 
O    -0.4555632    3.7239895    3.8063214 
N    -0.3692569    1.5218738    3.2033455 
H     0.1469481    0.7559135    2.7521474 
C    -1.4551497    1.1125027    4.0697264 
H    -1.5103492    1.8479266    4.8952351 
C    -2.8237957    1.0973267    3.3563751 
H    -2.9219340    2.0003529    2.7379786 
H    -3.6290378    1.1157664    4.1123832 
S    -3.0960264   -0.3841126    2.3119066 
C    -1.0901389   -0.2810595    4.6175418 
O    -0.1565315   -0.9396429    4.1483309 
N    -1.8719251   -0.7167124    5.6338909 
H    -2.6381964   -0.1297405    5.9894534 
C    -1.5301525   -1.9073125    6.3901373 
H    -0.4393800   -1.9108252    6.5618343 
H    -2.0618614   -1.8496829    7.3585503 
C    -1.8184735   -3.2500877    5.6950648 
O    -1.4319785   -4.3112351    6.2078746 
N    -2.4907384   -3.1675336    4.5197115 
H    -2.7436071   -2.2453306    4.1430206 
C    -2.7501941   -4.3436304    3.7044627 
H    -2.5841523   -5.2049833    4.3736876 
H    -3.8089745   -4.4078957    3.3703203 
C    -1.7509633   -4.5190203    2.5466471 
O    -1.9089452   -5.3699539    1.6661953 
N    -0.6423529   -3.7322129    2.6301694 
H    -0.6110355   -2.9563832    3.2977075 
C     0.4392729   -3.8553648    1.6748980 
H     0.1786891   -3.3639341    0.7144517 
H     1.3299119   -3.3131632    2.0823139 
C     0.8026280   -5.3307096    1.4145465 
O     0.9125509   -6.1568767    2.3404036 
N     1.0505387   -5.6086868    0.1254415 
H     0.9828443   -4.8659454   -0.5786808 
C     1.5334996   -6.9118912   -0.3251808 
H     1.8790610   -7.4201268    0.5911129 
C     0.4008921   -7.7379863   -0.9548224 
H    -0.0427603   -7.2064215   -1.8189543 
H     0.7875385   -8.7111330   -1.3167947 
H    -0.4077895   -7.9304178   -0.2223283 
H     2.3655646   -6.7365313   -1.0288082 
Fe   -0.8840004    1.4952762   -1.3030848 
Fe   -2.1247122   -0.0197627    0.3311243 
Fe   -3.0108370    0.1643222   -2.0671808 
Fe   -0.7924135   -1.1209455   -1.5968029 
S    -2.7996698   -1.7772164   -0.9061026 
S    -2.9506779    1.8949528   -0.5342382 
S     0.1114962    0.0605966    0.1888715 
S    -1.1688418    0.3967239   -3.3007577 
