# Supplementary material for: Benchmark Study of Redox Potential Calculations for Iron–Sulfur Clusters in Proteins
Source: Inorg Chem. 2022 Apr 11;61(16):5991–6007. doi: 10.1021/acs.inorgchem.1c03422 (PMC9044450; doi:10.1021/acs.inorgchem.1c03422)
Supplement: Supplementary file 2 — ic1c03422_si_002.zip [file ic1c03422_si_002.zip › xyz/Hip2-Int-FF14SB-Fix-Red]

139
Energy = -11539.6944660137
H     6.0083538    0.8394582   -0.3794498 
C     5.4073388    1.6612296   -0.8871984 
H     4.9129839    2.2262863   -0.0914457 
H     6.1797334    2.2299023   -1.5216853 
C     4.3404559    1.1350050   -1.8368739 
O     4.5765899    0.1864785   -2.6024220 
N     3.2355628    1.9017756   -1.8913571 
H     2.9775393    2.5836598   -1.1534021 
C     2.2132031    1.7052152   -2.9233429 
H     1.5315862    0.8811264   -2.6404846 
C     1.3731603    2.9922563   -3.0619390 
H     0.6473580    2.8262387   -3.8769716 
H     2.0230916    3.8517731   -3.3210211 
S     0.4762984    3.3894513   -1.5128831 
C     2.8652142    1.3062916   -4.2450275 
O     2.5289738    0.3035215   -4.8718625 
N     3.8531951    2.1116440   -4.7592119 
H     4.0170059    3.0462685   -4.3713384 
C     4.2403764    1.8263351   -6.1404597 
H     3.3328476    1.7437626   -6.7621676 
H     4.8180503    2.6734269   -6.5476854 
C     4.9800118    0.4987198   -6.3404375 
O     5.1915131    0.0396383   -7.4687740 
N     5.4087515   -0.1061245   -5.1919353 
H     5.0779140    0.2477147   -4.2780886 
C     5.9730874   -1.4281244   -5.2056995 
H     6.0742259   -1.7144676   -6.2722233 
H     7.0541920   -1.3734052   -4.8216420 
C     5.1135774   -2.5341284   -4.5103566 
O     5.6207312   -3.6163464   -4.1793168 
N     3.8147496   -2.2083857   -4.4041157 
H     3.4897416   -1.2905397   -4.7418502 
C     2.7588319   -3.0481445   -3.8160221 
H     3.2197681   -3.7147190   -3.0709524 
C     1.7260362   -2.0942600   -3.1647182 
H     1.2773031   -1.4704615   -3.9553390 
H     2.2537335   -1.4172350   -2.4716559 
S     0.3649793   -2.9424249   -2.2674462 
C     2.0522111   -3.8460780   -4.9258056 
O     1.9044218   -3.3709470   -6.0595547 
N     1.5385033   -5.0355902   -4.5599425 
H     1.7427935   -5.3954025   -3.6138535 
C     0.7939086   -5.8586526   -5.5033419 
H     1.3781964   -5.9466068   -6.4375102 
C     0.5139499   -7.2414150   -4.8999704 
H     1.4465394   -7.7378987   -4.5675493 
H    -0.1505355   -7.1433602   -4.0219705 
H    -0.0012956   -7.8590896   -5.6573066 
C    -0.5252530   -5.2323349   -5.9787987 
O    -1.0200041   -5.6651321   -7.0313046 
N    -1.0719159   -4.3069292   -5.1819647 
H    -0.5909724   -4.0321106   -4.3136327 
C    -2.4140779   -3.7058165   -5.4832831 
H    -2.9295837   -4.4432233   -6.1329955 
H    -3.0175292   -3.5379233   -4.5478961 
H    -2.3538130   -2.8273587   -6.0779266 
H    -4.1576322    3.9131370   -8.9822828 
C    -5.0417675    3.3049753   -8.6136059 
H    -5.7370177    4.0024075   -8.1083629 
H    -5.6199598    2.8608514   -9.4588889 
C    -4.4781047    2.2474885   -7.6394803 
O    -3.3019078    1.8709251   -7.7148992 
N    -5.3910913    1.7909934   -6.7607249 
H    -6.3586312    2.1543593   -6.7599928 
C    -5.1758739    0.5995821   -5.9233233 
H    -4.2104619    0.1571326   -6.2112536 
C    -5.1280313    1.0471523   -4.4451539 
H    -6.0968204    1.5118443   -4.1923085 
H    -4.3339417    1.8069108   -4.3433976 
S    -4.8283474   -0.3300843   -3.2537543 
C    -6.3704738   -0.3241474   -6.2748531 
O    -7.5188954    0.1565788   -6.2986569 
N    -6.0511928   -1.5941423   -6.5953139 
H    -5.0538586   -1.8712498   -6.6093553 
C    -7.0551390   -2.5783699   -7.0197690 
H    -7.8216167   -2.0191600   -7.5931970 
H    -6.6274732   -3.3927797   -7.6734810 
C    -7.7924495   -3.1996898   -5.8302750 
O    -8.7586273   -3.9561093   -6.0014663 
N    -7.2920307   -2.8433141   -4.6242789 
H    -6.5265596   -2.1715644   -4.5763953 
C    -7.9608813   -3.2599615   -3.4097424 
H    -8.0176921   -4.3632220   -3.4744572 
H    -7.3434256   -3.0748002   -2.5101545 
H    -8.9520018   -2.7453252   -3.3180198 
H     1.4006790    4.0306933    2.0223679 
C     1.4284574    2.9883992    2.4817327 
H     1.5528113    2.2695827    1.6505799 
H     2.2826589    2.8881914    3.2171113 
C     0.1124247    2.8039151    3.2423172 
O    -0.3900433    3.7319156    3.8990573 
N    -0.3792694    1.5497640    3.2096926 
H     0.0511750    0.8174929    2.6251843 
C    -1.4428507    1.1304571    4.0971475 
H    -1.4685709    1.8614702    4.9283572 
C    -2.8272393    1.1138373    3.4136000 
H    -2.9217634    2.0026207    2.7718697 
H    -3.6168258    1.1684583    4.1844690 
S    -3.1096387   -0.3888624    2.4088121 
C    -1.0715466   -0.2663866    4.6315788 
O    -0.1312079   -0.9236136    4.1785230 
N    -1.8604131   -0.7062580    5.6447917 
H    -2.6466416   -0.1342837    5.9772719 
C    -1.5297246   -1.9020598    6.3901114 
H    -0.4387183   -1.9161650    6.5623587 
H    -2.0615268   -1.8478115    7.3586456 
C    -1.8272955   -3.2417286    5.6925820 
O    -1.4576129   -4.3068153    6.2179537 
N    -2.4892301   -3.1561732    4.5137580 
H    -2.7191341   -2.2311092    4.1147630 
C    -2.7500294   -4.3385541    3.7067999 
H    -2.5846203   -5.1938812    4.3845252 
H    -3.8087479   -4.4059551    3.3708925 
C    -1.7461101   -4.5303091    2.5551938 
O    -1.8947029   -5.4079524    1.6991726 
N    -0.6411553   -3.7392593    2.6318935 
H    -0.6327808   -2.9310328    3.2611173 
C     0.4399883   -3.8591994    1.6746455 
H     0.1777400   -3.3667154    0.7158064 
H     1.3299653   -3.3144708    2.0820425 
C     0.8072817   -5.3319796    1.4142095 
O     0.9306921   -6.1636018    2.3368159 
N     1.0499363   -5.6056042    0.1233890 
H     0.9751994   -4.8595587   -0.5804350 
C     1.5317348   -6.9073415   -0.3274616 
H     1.8733705   -7.4190724    0.5889243 
C     0.3978717   -7.7293210   -0.9614074 
H    -0.0388814   -7.1952997   -1.8269986 
H     0.7806698   -8.7053081   -1.3216699 
H    -0.4153405   -7.9155185   -0.2320147 
H     2.3649456   -6.7347193   -1.0296469 
Fe   -2.9885061    0.1990861   -2.0749776 
Fe   -0.7769317   -1.1067225   -1.5456717 
Fe   -0.8502087    1.5087480   -1.2530417 
Fe   -2.0863335   -0.0043056    0.4106925 
S    -2.7581650   -1.7748791   -0.8723855 
S    -2.8920131    1.9509780   -0.5011208 
S     0.1875684    0.0782671    0.2486029 
S    -1.1021496    0.4217646   -3.2816665 
