# Supplementary material for: Benchmark Study of Redox Potential Calculations for Iron–Sulfur Clusters in Proteins
Source: Inorg Chem. 2022 Apr 11;61(16):5991–6007. doi: 10.1021/acs.inorgchem.1c03422 (PMC9044450; doi:10.1021/acs.inorgchem.1c03422)
Supplement: Supplementary file 2 — ic1c03422_si_002.zip [file ic1c03422_si_002.zip › xyz/Hip2-Int-FF14SB-Free-OX]

139
Energy = -11541.0028227562
H     6.0050386    0.8578213   -0.3873167 
C     5.5866701    1.8019061   -0.8462366 
H     5.2488825    2.4674865   -0.0340720 
H     6.4779798    2.2203000   -1.4046417 
C     4.5061920    1.4084152   -1.8727488 
O     4.7306676    0.4670075   -2.6551666 
N     3.4225073    2.1992198   -1.9165830 
H     3.2162839    2.8830695   -1.1636145 
C     2.3494571    1.9680417   -2.8934325 
H     1.7570963    1.0848827   -2.5900291 
C     1.4134413    3.1838937   -2.9533789 
H     0.6855306    3.0016167   -3.7598790 
H     1.9852299    4.0989535   -3.1870220 
S     0.5023784    3.4639616   -1.3874377 
C     2.8829697    1.6480646   -4.2922396 
O     2.4308482    0.7058961   -4.9417423 
N     3.8374438    2.4648422   -4.8394766 
H     4.1054592    3.3434379   -4.3775225 
C     4.1289690    2.2525536   -6.2568353 
H     3.1759426    2.1050190   -6.7977324 
H     4.6115637    3.1446012   -6.7031503 
C     4.9451647    0.9889466   -6.5833653 
O     5.2239926    0.6977027   -7.7490537 
N     5.3185107    0.1946895   -5.5328963 
H     5.0260062    0.4349208   -4.5731608 
C     5.8104427   -1.1383683   -5.7919110 
H     5.7725689   -1.2761947   -6.8909103 
H     6.9072074   -1.2472868   -5.5248073 
C     4.9797806   -2.2630724   -5.1350519 
O     5.4725198   -3.3855356   -4.9281050 
N     3.7209298   -1.8865319   -4.8656196 
H     3.3870419   -0.9586432   -5.1619922 
C     2.7141284   -2.7583446   -4.2712521 
H     3.2435741   -3.4427765   -3.5939781 
C     1.7456337   -1.8488074   -3.4778753 
H     1.2161789   -1.1783253   -4.1745069 
H     2.3612178   -1.2273205   -2.8038239 
S     0.4837062   -2.7450675   -2.4885723 
C     1.9986445   -3.5360458   -5.3981099 
O     1.7817723   -3.0225991   -6.5026782 
N     1.6271060   -4.7833825   -5.0452812 
H     1.8822611   -5.1080674   -4.1007896 
C     0.8264027   -5.6654960   -5.8756440 
H     1.2488634   -5.6846636   -6.8962135 
C     0.8131981   -7.0780967   -5.2736666 
H     1.8400435   -7.4770171   -5.1645744 
H     0.3458048   -7.0556015   -4.2713578 
H     0.2160066   -7.7427295   -5.9231140 
C    -0.6158504   -5.1590896   -6.0643607 
O    -1.2474199   -5.6243080   -7.0316905 
N    -1.0539308   -4.2919314   -5.1384875 
H    -0.3876789   -3.9992950   -4.4135365 
C    -2.3562809   -3.6039433   -5.1440961 
H    -2.9620969   -4.2006067   -5.8347363 
H    -2.8277411   -3.6645383   -4.1311118 
H    -2.3021575   -2.5372303   -5.5191720 
H    -3.9438278    4.0999904   -8.9904843 
C    -4.8328145    3.5114733   -8.5796299 
H    -5.5710191    4.2324911   -8.1824167 
H    -5.3129321    2.9585165   -9.4282056 
C    -4.2620805    2.5836071   -7.4782046 
O    -3.1383957    2.0895623   -7.5994598 
N    -5.0788672    2.3980437   -6.4114224 
H    -6.0633330    2.7196061   -6.4491112 
C    -4.8330722    1.3191060   -5.4319707 
H    -3.8618220    0.8699455   -5.6768564 
C    -4.8275208    1.8528205   -3.9877438 
H    -5.7536111    2.4296857   -3.8108470 
H    -3.9507330    2.4978615   -3.8107715 
S    -4.8616099    0.4667722   -2.7574014 
C    -6.0125020    0.3507137   -5.6399961 
O    -7.1545068    0.8384366   -5.6653249 
N    -5.7107376   -0.9412542   -5.8582072 
H    -4.7288213   -1.2564278   -5.7407216 
C    -6.6675384   -1.9182981   -6.3474030 
H    -7.4708543   -1.3793492   -6.8802455 
H    -6.1406453   -2.6223424   -7.0125999 
C    -7.3533912   -2.7245877   -5.2315520 
O    -8.1591886   -3.6252288   -5.5118265 
N    -7.0306037   -2.3806718   -3.9691865 
H    -6.4793519   -1.5296295   -3.8289507 
C    -7.8074846   -2.9179935   -2.8549373 
H    -7.8791210   -4.0015841   -3.0582339 
H    -7.2040893   -2.8248942   -1.9222327 
H    -8.8141437   -2.4170201   -2.8256517 
H     1.6059263    3.9735550    2.0268047 
C     1.5675110    2.8900917    2.3833381 
H     1.5802668    2.2484231    1.4824318 
H     2.4857014    2.7126020    3.0033439 
C     0.3167924    2.6776615    3.2558995 
O    -0.1226538    3.5896352    3.9748832 
N    -0.1960311    1.4220643    3.2315497 
H     0.2238498    0.6900226    2.6401767 
C    -1.2591979    0.9890956    4.1290906 
H    -1.2413210    1.6719197    4.9996404 
C    -2.6579913    1.0697133    3.4705106 
H    -2.7491024    2.0042990    2.8916474 
H    -3.4319859    1.0824217    4.2595965 
S    -3.0358854   -0.3575409    2.3805869 
C    -0.9742570   -0.4687973    4.5828951 
O    -0.0792101   -1.1434010    4.0713003 
N    -1.8179801   -0.9362923    5.5470571 
H    -2.5310632   -0.3050158    5.9324432 
C    -1.6133530   -2.2099809    6.2325089 
H    -0.5599460   -2.2623941    6.5651517 
H    -2.2769009   -2.2523080    7.1360168 
C    -1.8140208   -3.4823978    5.3936855 
O    -1.4126581   -4.5608529    5.8628369 
N    -2.4290130   -3.3173057    4.2034688 
H    -2.6927161   -2.3652647    3.9112292 
C    -2.6651666   -4.4026217    3.2559051 
H    -2.4040745   -5.3317623    3.7920571 
H    -3.7603418   -4.4935884    2.9868886 
C    -1.6859089   -4.3762978    2.0593063 
O    -1.8373025   -5.1004124    1.0766953 
N    -0.5551406   -3.6201839    2.2329259 
H    -0.4818682   -2.9396232    2.9954211 
C     0.5269166   -3.7184265    1.2681048 
H     0.2696695   -3.2154552    0.3147871 
H     1.4456252   -3.2036075    1.6734979 
C     0.9240237   -5.1844403    1.0030057 
O     1.0451256   -5.9997115    1.9456906 
N     1.2666715   -5.4493702   -0.2650636 
H     1.1839989   -4.7079586   -0.9725792 
C     2.0074624   -6.6464636   -0.6801210 
H     2.5361862   -6.9958580    0.2280801 
C     1.0615149   -7.7582768   -1.1585801 
H     0.4554279   -7.4160323   -2.0190002 
H     1.6396721   -8.6471575   -1.4818521 
H     0.3673311   -8.0654709   -0.3521931 
H     2.7120906   -6.3217781   -1.4821240 
Fe   -0.6581392    1.5521904   -1.1169659 
Fe   -1.8832541   -0.0151426    0.4829395 
Fe   -2.8635532    0.4102041   -1.8219746 
Fe   -0.6881684   -1.0396433   -1.5973027 
S    -2.7031594   -1.6342375   -0.8306678 
S    -2.6209457    2.0016730   -0.1780136 
S     0.3576779   -0.0066825    0.2299043 
S    -1.1018991    0.6144273   -3.1486844 
