# Supplementary material for: Benchmark Study of Redox Potential Calculations for Iron–Sulfur Clusters in Proteins
Source: Inorg Chem. 2022 Apr 11;61(16):5991–6007. doi: 10.1021/acs.inorgchem.1c03422 (PMC9044450; doi:10.1021/acs.inorgchem.1c03422)
Supplement: Supplementary file 2 — ic1c03422_si_002.zip [file ic1c03422_si_002.zip › xyz/Hip2-Int-FF14SB-Free-Red]

139
Energy = -11540.8888911016
H     5.9949546    0.8232432   -0.3772703 
C     5.5608573    1.7663567   -0.8355592 
H     5.2191502    2.4302817   -0.0237581 
H     6.4440373    2.1911621   -1.4003997 
C     4.4889216    1.3628488   -1.8578826 
O     4.7293418    0.4218859   -2.6421113 
N     3.4009961    2.1449327   -1.9106384 
H     3.1652544    2.8190981   -1.1548575 
C     2.3479865    1.9183533   -2.9077039 
H     1.7460282    1.0349184   -2.6240427 
C     1.4088192    3.1355084   -2.9627623 
H     0.6550462    2.9286191   -3.7385773 
H     1.9710053    4.0475171   -3.2332043 
S     0.5523069    3.4237835   -1.3703776 
C     2.9294637    1.6130818   -4.2882170 
O     2.5160258    0.6726759   -4.9652241 
N     3.9078259    2.4381164   -4.7912988 
H     4.1387388    3.3211846   -4.3175291 
C     4.2676288    2.2424731   -6.1935065 
H     3.3440951    1.9970645   -6.7541530 
H     4.6681411    3.1742848   -6.6397546 
C     5.1922071    1.0467189   -6.4880965 
O     5.6589040    0.8500448   -7.6180206 
N     5.4100765    0.1599797   -5.4713206 
H     5.0426994    0.3493498   -4.5219947 
C     5.8555597   -1.1803479   -5.7857162 
H     5.7732970   -1.2980125   -6.8839645 
H     6.9559790   -1.3444814   -5.5748238 
C     5.0212473   -2.2944288   -5.1148965 
O     5.5103387   -3.4197131   -4.9073131 
N     3.7674526   -1.9096573   -4.8463750 
H     3.4339942   -0.9800076   -5.1430626 
C     2.7492937   -2.7843938   -4.2735759 
H     3.2719715   -3.5045868   -3.6303356 
C     1.8003109   -1.8997565   -3.4327276 
H     1.3056221   -1.1665846   -4.0914899 
H     2.4241567   -1.3426612   -2.7107423 
S     0.4966454   -2.8235682   -2.5299333 
C     2.0190279   -3.4968606   -5.4311911 
O     1.8501389   -2.9436952   -6.5274597 
N     1.5741422   -4.7335414   -5.1351926 
H     1.8114538   -5.1184198   -4.2087133 
C     0.8074019   -5.5527347   -6.0555470 
H     1.2404770   -5.4332862   -7.0660758 
C     0.8553119   -7.0256726   -5.6320943 
H     1.8983628   -7.3948078   -5.5922688 
H     0.4095798   -7.1514098   -4.6276418 
H     0.2666859   -7.6208882   -6.3528702 
C    -0.6506834   -5.0833657   -6.2218860 
O    -1.2881168   -5.5909762   -7.1676594 
N    -1.0873293   -4.1780565   -5.3383391 
H    -0.4402481   -3.8754802   -4.5971853 
C    -2.3696408   -3.4570617   -5.4360826 
H    -2.9984472   -4.0954884   -6.0659452 
H    -2.8458773   -3.3921673   -4.4272966 
H    -2.2745860   -2.4429585   -5.9189995 
H    -3.7463563    3.9978510   -9.0091239 
C    -4.6502493    3.4244582   -8.6232879 
H    -5.4033840    4.1635944   -8.2936873 
H    -5.1052913    2.8104814   -9.4399841 
C    -4.1241969    2.5282639   -7.4795169 
O    -3.0441142    1.9520444   -7.6057810 
N    -4.9383123    2.4535048   -6.3977790 
H    -5.8893030    2.8354364   -6.4728210 
C    -4.8402031    1.3283397   -5.4436464 
H    -3.8879846    0.8266279   -5.6500982 
C    -4.8630031    1.8004731   -3.9797585 
H    -5.7914608    2.3686052   -3.7855298 
H    -3.9911075    2.4470054   -3.7821115 
S    -4.8613370    0.3534292   -2.8240705 
C    -6.0739528    0.4608029   -5.7700972 
O    -7.1780692    1.0522470   -5.8651789 
N    -5.8470696   -0.8408063   -5.9705108 
H    -4.8666637   -1.1753874   -5.9102319 
C    -6.8107518   -1.8348799   -6.4415417 
H    -7.6314216   -1.3061313   -6.9554102 
H    -6.2953609   -2.5230954   -7.1381820 
C    -7.4422308   -2.6744362   -5.3181312 
O    -8.2457996   -3.5784729   -5.5888012 
N    -7.0699231   -2.3508909   -4.0566060 
H    -6.5043430   -1.5110376   -3.9084327 
C    -7.8147160   -2.9076306   -2.9280139 
H    -7.8960221   -3.9880963   -3.1420260 
H    -7.1998236   -2.8357956   -1.9990936 
H    -8.8166968   -2.4019392   -2.8530167 
H     1.5936884    3.9441899    1.9967191 
C     1.5635706    2.8582574    2.3512840 
H     1.5725293    2.2170024    1.4492044 
H     2.4861700    2.6851975    2.9678780 
C     0.3276956    2.6301078    3.2419045 
O    -0.0856166    3.5251373    4.0015868 
N    -0.1820919    1.3757213    3.1979999 
H     0.1810772    0.6842697    2.5195846 
C    -1.2264238    0.9207733    4.1063919 
H    -1.2016924    1.6046334    4.9763389 
C    -2.6371620    0.9763052    3.4675289 
H    -2.7291145    1.8886633    2.8510949 
H    -3.3950632    1.0288834    4.2711225 
S    -3.0168898   -0.4875875    2.4301746 
C    -0.9227295   -0.5316083    4.5659015 
O    -0.0244951   -1.2118116    4.0706932 
N    -1.7628905   -0.9906156    5.5424447 
H    -2.4920241   -0.3654649    5.9062408 
C    -1.5373150   -2.2364629    6.2632025 
H    -0.4951311   -2.2502850    6.6349166 
H    -2.2289330   -2.2750930    7.1462611 
C    -1.6702081   -3.5431097    5.4671670 
O    -1.2583895   -4.5926213    5.9966516 
N    -2.2491339   -3.4614810    4.2480899 
H    -2.5438321   -2.5380931    3.8862215 
C    -2.4380667   -4.6433475    3.4147727 
H    -2.2627214   -5.5015072    4.0815012 
H    -3.5041493   -4.7564729    3.0567265 
C    -1.3832313   -4.8181892    2.3000018 
O    -1.4142385   -5.8215125    1.5758393 
N    -0.3866865   -3.8910998    2.2459373 
H    -0.4465061   -3.0516033    2.8338373 
C     0.6861390   -3.9402856    1.2553395 
H     0.3835924   -3.4141904    0.3276633 
H     1.5869112   -3.3887205    1.6506584 
C     1.1481800   -5.3713201    0.9211499 
O     1.4516221   -6.1964353    1.8160629 
N     1.3430089   -5.5771452   -0.3920663 
H     1.1552715   -4.8099674   -1.0537416 
C     2.0006921   -6.7683462   -0.9352346 
H     2.4641938   -7.2548864   -0.0590788 
C     0.9724140   -7.7281272   -1.5564154 
H     0.4195440   -7.2308233   -2.3766944 
H     1.4816475   -8.6176904   -1.9797185 
H     0.2350988   -8.0702856   -0.8043511 
H     2.7565095   -6.4409144   -1.6858748 
Fe   -2.8470521    0.3581146   -1.8443786 
Fe   -0.6575926   -1.0880548   -1.5868426 
Fe   -0.6269140    1.4906414   -1.0802292 
Fe   -1.8348173   -0.1070856    0.5146026 
S    -2.6348630   -1.7407582   -0.8514556 
S    -2.5644627    1.9611367   -0.1437238 
S     0.4510597   -0.0841756    0.2474456 
S    -1.0476750    0.5818878   -3.1585871 
