# Supplementary material for: Benchmark Study of Redox Potential Calculations for Iron–Sulfur Clusters in Proteins
Source: Inorg Chem. 2022 Apr 11;61(16):5991–6007. doi: 10.1021/acs.inorgchem.1c03422 (PMC9044450; doi:10.1021/acs.inorgchem.1c03422)
Supplement: Supplementary file 2 — ic1c03422_si_002.zip [file ic1c03422_si_002.zip › xyz/Hip2-Int-FF15IPQ-Fix-OX]

139
Energy = -11498.4317443406
H     5.8441434    0.6882077   -0.2744930 
C     5.2541766    1.5432692   -0.7599462 
H     4.8101637    2.1205768    0.0590183 
H     6.0130981    2.1070904   -1.3923274 
C     4.1277352    1.0741286   -1.6603286 
O     4.2417879    0.0919271   -2.3992501 
N     3.0863632    1.9370575   -1.7005445 
H     2.9593304    2.6732738   -0.9890884 
C     2.0433811    1.7683259   -2.7137625 
H     1.3589109    0.9519871   -2.4188569 
C     1.2310531    3.0618135   -2.8806321 
H     0.5650242    2.9389652   -3.7516110 
H     1.8970589    3.9246377   -3.0652065 
S     0.1898527    3.4757487   -1.4097555 
C     2.6666924    1.3146906   -4.0456978 
O     2.2384780    0.3302160   -4.6397309 
N     3.7045579    2.0436079   -4.5660602 
H     3.9522582    2.9571035   -4.1706749 
C     4.0710153    1.7305853   -5.9497816 
H     3.1423847    1.6279062   -6.5369593 
H     4.6414495    2.5554089   -6.4118174 
C     4.8213476    0.4093416   -6.1730436 
O     5.0516171    0.0102186   -7.3162860 
N     5.2209053   -0.2428303   -5.0447381 
H     4.8956465    0.0959403   -4.1297014 
C     5.8197070   -1.5559875   -5.0915923 
H     5.8934681   -1.8576649   -6.1567689 
H     6.9117562   -1.4942538   -4.7226646 
C     4.9584025   -2.6418218   -4.3568842 
O     5.4480178   -3.6728935   -3.8956944 
N     3.6299750   -2.3335205   -4.3186272 
H     3.3053218   -1.4586363   -4.7440441 
C     2.5828545   -3.1597711   -3.7090679 
H     3.0597025   -3.8500556   -2.9962116 
C     1.5737425   -2.2060203   -3.0187140 
H     1.1191073   -1.5659693   -3.7925552 
H     2.0826088   -1.5463440   -2.2995576 
S     0.2091534   -3.1028273   -2.1476229 
C     1.7767894   -3.9006389   -4.7957388 
O     1.4828234   -3.3164032   -5.8462803 
N     1.3194373   -5.1285887   -4.4924453 
H     1.6409128   -5.5772566   -3.6235105 
C     0.6035519   -5.9419589   -5.4775549 
H     1.2037648   -5.9832736   -6.4034153 
C     0.4040742   -7.3506281   -4.9022453 
H     1.3523607   -7.7210190   -4.4713700 
H    -0.3613559   -7.3351246   -4.1045461 
H     0.0809777   -8.0318011   -5.7044188 
C    -0.7374458   -5.3383139   -5.9361547 
O    -1.1416086   -5.5963774   -7.0790739 
N    -1.4265218   -4.6157389   -5.0238931 
H    -0.9362109   -4.3763402   -4.1540347 
C    -2.6676550   -3.9029663   -5.3619949 
H    -3.3120751   -4.5923829   -5.9346050 
H    -3.2187706   -3.6403046   -4.4192074 
H    -2.5467650   -2.9883089   -5.9798014 
H    -4.2775729    3.8230047   -8.8821991 
C    -5.1640784    3.2081851   -8.4986654 
H    -5.8589400    3.9158399   -8.0110443 
H    -5.7485288    2.7666361   -9.3397043 
C    -4.5854670    2.1531730   -7.5366818 
O    -3.4027937    1.8028280   -7.5901378 
N    -5.5135620    1.6513711   -6.6991627 
H    -6.4733157    2.0314541   -6.6871430 
C    -5.3033456    0.4716818   -5.8549824 
H    -4.3255472    0.0335139   -6.1065389 
C    -5.3147076    0.9475899   -4.3848842 
H    -6.2843557    1.4339427   -4.1782261 
H    -4.5138310    1.6979191   -4.2692257 
S    -5.0933283   -0.4046275   -3.1523696 
C    -6.4781355   -0.4622003   -6.2198749 
O    -7.6199725    0.0271597   -6.3250537 
N    -6.1936266   -1.7522916   -6.4670478 
H    -5.2104986   -2.0534040   -6.4533980 
C    -7.2017887   -2.7238998   -6.8900342 
H    -7.9936465   -2.1948069   -7.4482914 
H    -6.7718218   -3.5279894   -7.5499147 
C    -7.9256412   -3.3444511   -5.6847723 
O    -8.8727345   -4.1256924   -5.8510656 
N    -7.4472855   -2.9487091   -4.4847982 
H    -6.7222259   -2.2319010   -4.4500277 
C    -8.1236858   -3.3518362   -3.2640451 
H    -8.1758673   -4.4539638   -3.3250877 
H    -7.4930040   -3.1540025   -2.3659633 
H    -9.1123213   -2.8471578   -3.1866419 
H     1.2098869    3.8982286    2.0419887 
C     1.2834658    2.8528692    2.5151563 
H     1.4483255    2.1352372    1.6909100 
H     2.1286530    2.7877698    3.2809281 
C    -0.0705734    2.6653363    3.2218177 
O    -0.7002808    3.6220478    3.6907988 
N    -0.4700580    1.3809929    3.3378397 
H     0.1072928    0.5920620    3.0178294 
C    -1.5396938    1.0160839    4.2451001 
H    -1.5382039    1.7374783    5.0860044 
C    -2.9279541    1.0637382    3.5765303 
H    -2.9918272    1.9681401    2.9530468 
H    -3.7156919    1.1253711    4.3471874 
S    -3.2685626   -0.4208639    2.5548438 
C    -1.2048290   -0.3969333    4.7547514 
O    -0.2806081   -1.0602785    4.2688360 
N    -1.9959231   -0.8361073    5.7555066 
H    -2.7625634   -0.2477418    6.0974228 
C    -1.6931789   -2.0422397    6.4991087 
H    -0.6014438   -2.0904375    6.6618725 
H    -2.2136782   -1.9744564    7.4716707 
C    -2.0494625   -3.3609189    5.8031284 
O    -1.7574575   -4.4347631    6.3440987 
N    -2.6536428   -3.2469448    4.5911599 
H    -2.8616197   -2.3148188    4.2055821 
C    -2.9157168   -4.4169868    3.7724190 
H    -2.7271336   -5.2801829    4.4278371 
H    -3.9761581   -4.5266729    3.4461097 
C    -1.9206565   -4.5670413    2.6118269 
O    -2.0816602   -5.3865046    1.6994309 
N    -0.8007467   -3.8059157    2.7192510 
H    -0.7478557   -3.0561349    3.4158272 
C     0.2766825   -3.9503949    1.7634378 
H     0.0230781   -3.4557435    0.8035763 
H     1.1767628   -3.4321177    2.1711570 
C     0.6302560   -5.4328909    1.5274492 
O     0.7049296   -6.2265450    2.4903729 
N     0.9144339   -5.7285232    0.2572573 
H     0.8671316   -4.9876299   -0.4511162 
C     1.3679642   -7.0387569   -0.2228480 
H     1.6727432   -7.5959816    0.6794643 
C     0.2092865   -7.7805059   -0.9064633 
H    -0.1695993   -7.2060316   -1.7745275 
H     0.5472363   -8.7701514   -1.2666582 
H    -0.6336142   -7.9397006   -0.2048106 
H     2.2064128   -6.8555809   -0.9229981 
Fe   -1.0460444    1.5941109   -1.2381349 
Fe   -3.2334170    0.1156272   -2.0303118 
Fe   -0.9538770   -1.3206309   -1.5176947 
Fe   -2.2069091   -0.0592337    0.6081755 
S    -2.9542803   -1.8094913   -0.7374595 
S    -3.0861350    1.8432381   -0.4210894 
S     0.0303185    0.0414494    0.1679717 
S    -1.2986726    0.3230755   -3.1738542 
