# Supplementary material for: Benchmark Study of Redox Potential Calculations for Iron–Sulfur Clusters in Proteins
Source: Inorg Chem. 2022 Apr 11;61(16):5991–6007. doi: 10.1021/acs.inorgchem.1c03422 (PMC9044450; doi:10.1021/acs.inorgchem.1c03422)
Supplement: Supplementary file 2 — ic1c03422_si_002.zip [file ic1c03422_si_002.zip › xyz/Hip2-Int-FF15IPQ-Fix-Red]

139
Energy = -11498.3294013055
H     5.8426705    0.6884656   -0.2750262 
C     5.2465991    1.5433530   -0.7633010 
H     4.7912167    2.1225947    0.0488818 
H     6.0102966    2.1070239   -1.3931941 
C     4.1407063    1.0485175   -1.6795341 
O     4.3130749    0.0795098   -2.4284494 
N     3.0716640    1.8696805   -1.7249974 
H     2.8749624    2.5780343   -0.9972923 
C     2.0397551    1.6841597   -2.7482421 
H     1.3554059    0.8653879   -2.4578395 
C     1.2158755    2.9751579   -2.9059171 
H     0.5023963    2.8154341   -3.7324371 
H     1.8731515    3.8294071   -3.1579830 
S     0.2753693    3.4023751   -1.3825165 
C     2.6848202    1.2550810   -4.0705442 
O     2.2971592    0.2697411   -4.6896785 
N     3.7126229    2.0154116   -4.5766263 
H     3.9229281    2.9369663   -4.1798074 
C     4.0805436    1.7203102   -5.9608574 
H     3.1545057    1.6121654   -6.5518431 
H     4.6449133    2.5524756   -6.4156345 
C     4.8410744    0.4047776   -6.1901593 
O     5.0870787    0.0144981   -7.3357395 
N     5.2315857   -0.2489831   -5.0623162 
H     4.8963141    0.0875753   -4.1481368 
C     5.8260112   -1.5625746   -5.1001292 
H     5.9063186   -1.8695979   -6.1629791 
H     6.9151498   -1.4965084   -4.7251632 
C     4.9654219   -2.6496435   -4.3617812 
O     5.4680709   -3.6771831   -3.8989107 
N     3.6414450   -2.3480761   -4.3305122 
H     3.3162072   -1.4697908   -4.7498449 
C     2.5850073   -3.1650285   -3.7155154 
H     3.0578222   -3.8559016   -3.0013483 
C     1.5801551   -2.2094791   -3.0252380 
H     1.1267104   -1.5675851   -3.7977110 
H     2.1025894   -1.5487359   -2.3158259 
S     0.2154263   -3.0869241   -2.1447437 
C     1.7851856   -3.9072063   -4.8039278 
O     1.5087087   -3.3372580   -5.8679082 
N     1.3203191   -5.1301637   -4.4957803 
H     1.6066361   -5.5586102   -3.6054283 
C     0.5983768   -5.9424347   -5.4745780 
H     1.1965080   -5.9901473   -6.4019414 
C     0.4005431   -7.3478298   -4.8912547 
H     1.3505221   -7.7186770   -4.4636139 
H    -0.3593486   -7.3240034   -4.0884270 
H     0.0683935   -8.0323996   -5.6870045 
C    -0.7438415   -5.3413576   -5.9371173 
O    -1.1467290   -5.6184002   -7.0791384 
N    -1.4235369   -4.6122709   -5.0279683 
H    -0.9257949   -4.3481565   -4.1674698 
C    -2.6686977   -3.9021869   -5.3632345 
H    -3.3134543   -4.5941492   -5.9325861 
H    -3.2189344   -3.6399822   -4.4198699 
H    -2.5472970   -2.9880575   -5.9796764 
H    -4.2787426    3.8239208   -8.8825661 
C    -5.1659175    3.2065893   -8.4957025 
H    -5.8603345    3.9129503   -8.0057282 
H    -5.7492121    2.7660939   -9.3386389 
C    -4.5774467    2.1493605   -7.5359814 
O    -3.3933661    1.8059361   -7.6113556 
N    -5.4959755    1.6509207   -6.6907933 
H    -6.4556566    2.0303550   -6.6766038 
C    -5.2963684    0.4684965   -5.8395219 
H    -4.3191638    0.0246621   -6.0823940 
C    -5.3132236    0.9401203   -4.3676758 
H    -6.2761864    1.4478273   -4.1771638 
H    -4.4994435    1.6764294   -4.2485092 
S    -5.1150487   -0.4173600   -3.1402612 
C    -6.4716951   -0.4588481   -6.2230110 
O    -7.6110977    0.0378677   -6.3561992 
N    -6.1915530   -1.7496133   -6.4631853 
H    -5.2106712   -2.0568560   -6.4190135 
C    -7.2006839   -2.7219577   -6.8874672 
H    -7.9864789   -2.1872246   -7.4497885 
H    -6.7715188   -3.5267145   -7.5487318 
C    -7.9381295   -3.3424321   -5.6891696 
O    -8.8925313   -4.1130749   -5.8621802 
N    -7.4519441   -2.9504297   -4.4885346 
H    -6.7044777   -2.2563301   -4.4439457 
C    -8.1234951   -3.3533677   -3.2666939 
H    -8.1760849   -4.4564349   -3.3225879 
H    -7.4930891   -3.1545653   -2.3672508 
H    -9.1118141   -2.8480716   -3.1879749 
H     1.2076217    3.8994295    2.0430097 
C     1.2774919    2.8544991    2.5185354 
H     1.4192182    2.1324632    1.6931727 
H     2.1269161    2.7882540    3.2813829 
C    -0.0564729    2.6805139    3.2651041 
O    -0.6159613    3.6345263    3.8272728 
N    -0.4878370    1.4079291    3.3374914 
H    -0.0219002    0.6424553    2.8287296 
C    -1.5370111    1.0285834    4.2595569 
H    -1.5008636    1.7406394    5.1073423 
C    -2.9447088    1.0977044    3.6282477 
H    -2.9874180    1.9737726    2.9625708 
H    -3.7065872    1.2307306    4.4155892 
S    -3.3623112   -0.4094043    2.6772173 
C    -1.2016078   -0.3906578    4.7528232 
O    -0.2824516   -1.0601881    4.2714322 
N    -1.9864246   -0.8260521    5.7652500 
H    -2.7710768   -0.2514534    6.0856737 
C    -1.6915033   -2.0367243    6.4982782 
H    -0.5997858   -2.0936778    6.6608413 
H    -2.2127230   -1.9725518    7.4713651 
C    -2.0540347   -3.3529638    5.7995973 
O    -1.7678808   -4.4300657    6.3455628 
N    -2.6585208   -3.2361807    4.5910059 
H    -2.8613378   -2.3008581    4.1963114 
C    -2.9164546   -4.4105104    3.7761124 
H    -2.7280223   -5.2689813    4.4379102 
H    -3.9762321   -4.5243367    3.4471752 
C    -1.9155022   -4.5711166    2.6214248 
O    -2.0682010   -5.4158531    1.7303132 
N    -0.8005247   -3.8047642    2.7213564 
H    -0.7682172   -3.0184418    3.3789213 
C     0.2763807   -3.9484546    1.7626774 
H     0.0238048   -3.4510704    0.8043461 
H     1.1767004   -3.4313096    2.1709596 
C     0.6343411   -5.4276243    1.5275754 
O     0.7275753   -6.2258068    2.4893172 
N     0.9120353   -5.7191992    0.2551004 
H     0.8517740   -4.9768676   -0.4555982 
C     1.3682165   -7.0283893   -0.2203297 
H     1.6712558   -7.5832960    0.6848257 
C     0.2098532   -7.7727420   -0.9028707 
H    -0.1719916   -7.1959161   -1.7674768 
H     0.5484569   -8.7611709   -1.2672547 
H    -0.6312486   -7.9340768   -0.1989665 
H     2.2068709   -6.8508901   -0.9213731 
Fe   -2.3065716   -0.1135541    0.6817189 
Fe   -0.9392178   -1.2859377   -1.4344396 
Fe   -3.2520012    0.0960935   -1.9526726 
Fe   -1.0112651    1.5082884   -1.1164175 
S    -2.9625362   -1.8663414   -0.7028533 
S    -3.0889058    1.8423827   -0.3472010 
S    -0.0230557   -0.0269351    0.3763130 
S    -1.3206764    0.3206060   -3.1121892 
