# Supplementary material for: Benchmark Study of Redox Potential Calculations for Iron–Sulfur Clusters in Proteins
Source: Inorg Chem. 2022 Apr 11;61(16):5991–6007. doi: 10.1021/acs.inorgchem.1c03422 (PMC9044450; doi:10.1021/acs.inorgchem.1c03422)
Supplement: Supplementary file 2 — ic1c03422_si_002.zip [file ic1c03422_si_002.zip › xyz/Hip2-Int-FF15IPQ-Free-OX]

139
Energy = -11503.2654933739
H     6.0870892    0.9829161   -0.4473714 
C     5.4664734    1.8831374   -0.7802423 
H     5.1732411    2.4862479    0.0961259 
H     6.0280772    2.5218238   -1.5179048 
C     4.2783337    1.3331763   -1.6009998 
O     4.4452792    0.3337980   -2.3161933 
N     3.1759635    2.1033470   -1.6436170 
H     3.0301017    2.8615440   -0.9607786 
C     2.1092865    1.8625127   -2.6226598 
H     1.4653241    1.0280577   -2.2902714 
C     1.2575587    3.1317027   -2.7898720 
H     0.5559506    2.9667074   -3.6230247 
H     1.8983499    3.9953397   -3.0371565 
S     0.2771718    3.5798739   -1.2935567 
C     2.6843956    1.4452894   -3.9845609 
O     2.2414164    0.4826291   -4.6077483 
N     3.6871881    2.2146639   -4.5151494 
H     3.9197866    3.1303853   -4.1116212 
C     4.0222469    1.9399941   -5.9062996 
H     3.0896944    1.8577962   -6.4882100 
H     4.6024610    2.7737689   -6.3503286 
C     4.7274132    0.6045553   -6.1546537 
O     4.8002647    0.1546286   -7.3061744 
N     5.2598998   -0.0395599   -5.0816188 
H     5.0243242    0.2838161   -4.1315198 
C     5.8179784   -1.3692551   -5.2391942 
H     5.8433565   -1.5786126   -6.3265180 
H     6.8988850   -1.3954673   -4.9197606 
C     5.0003515   -2.4997401   -4.5684057 
O     5.4919587   -3.6071076   -4.3456284 
N     3.7288979   -2.1205006   -4.2967390 
H     3.3887195   -1.2157472   -4.6395967 
C     2.7224944   -2.9786899   -3.6888820 
H     3.2337755   -3.6230854   -2.9643966 
C     1.7218782   -2.0292761   -2.9878710 
H     1.2626856   -1.3715789   -3.7422894 
H     2.2725584   -1.3993212   -2.2689613 
S     0.3761439   -2.8952633   -2.0889967 
C     1.9859290   -3.7745299   -4.7797929 
O     1.7728017   -3.2577608   -5.8821387 
N     1.4973070   -4.9849570   -4.4272241 
H     1.8785180   -5.4482736   -3.5922793 
C     0.6830038   -5.7302879   -5.3802542 
H     1.1715123   -5.6733500   -6.3686984 
C     0.4782853   -7.1950626   -4.9642408 
H     1.4300067   -7.6579223   -4.6466250 
H    -0.2412143   -7.2749461   -4.1323435 
H     0.0697066   -7.7590726   -5.8199909 
C    -0.6812272   -5.0571285   -5.5702775 
O    -1.2046983   -5.1064089   -6.6997479 
N    -1.2408072   -4.5202899   -4.4723916 
H    -0.6032872   -4.3716092   -3.6808736 
C    -2.5627638   -3.8602299   -4.4104944 
H    -3.2117518   -4.4605215   -5.0607629 
H    -2.9779464   -4.0007054   -3.3742951 
H    -2.5885180   -2.7820084   -4.7807671 
H    -3.8542853    3.8759757   -8.8033363 
C    -4.7586142    3.2807575   -8.4502247 
H    -5.5278901    4.0142253   -8.1435617 
H    -5.2039342    2.6978422   -9.3045920 
C    -4.2608211    2.3655236   -7.3134903 
O    -3.1040082    1.9399403   -7.3116186 
N    -5.2021653    2.0944363   -6.3841570 
H    -6.1805137    2.3646870   -6.5596422 
C    -5.0869872    0.9598002   -5.4556770 
H    -4.0432056    0.6134080   -5.4485863 
C    -5.4997957    1.4397848   -4.0475621 
H    -6.5630779    1.7417135   -4.0801200 
H    -4.9071507    2.3297225   -3.7838680 
S    -5.3351715    0.1778289   -2.7208099 
C    -6.0519559   -0.0989700   -6.0224123 
O    -7.0989350    0.3071393   -6.5899125 
N    -5.7191777   -1.3857882   -5.8977000 
H    -4.8124455   -1.6521215   -5.4693470 
C    -6.6088733   -2.4386152   -6.3957037 
H    -7.3959838   -1.9310561   -6.9787664 
H    -6.0507475   -3.1301988   -7.0550415 
C    -7.3455231   -3.1752315   -5.2632203 
O    -8.0429646   -4.1665735   -5.5159647 
N    -7.2441625   -2.6205448   -4.0326504 
H    -6.7303911   -1.7424189   -3.9205406 
C    -8.1004836   -3.0753619   -2.9347174 
H    -8.1738109   -4.1661678   -3.0773432 
H    -7.5362629   -2.9246540   -1.9751632 
H    -9.0986766   -2.5477540   -2.9407676 
H     1.3974247    3.9115846    1.9653851 
C     1.3862646    2.8229718    2.3366115 
H     1.4209212    2.1714800    1.4429690 
H     2.2859154    2.6603621    2.9933256 
C     0.0976491    2.6313642    3.1607981 
O    -0.4272079    3.5836330    3.7502558 
N    -0.3577346    1.3582005    3.2527159 
H     0.1179396    0.5771737    2.7827013 
C    -1.3772936    0.9849870    4.2251410 
H    -1.2895588    1.6792596    5.0833875 
C    -2.8078158    1.0914376    3.6551971 
H    -2.9133201    2.0400816    3.1079555 
H    -3.5420078    1.1004055    4.4796900 
S    -3.2428887   -0.3104545    2.5577500 
C    -1.0952169   -0.4646583    4.6835247 
O    -0.2241481   -1.1587752    4.1489714 
N    -1.9077514   -0.9018513    5.6787309 
H    -2.6230057   -0.2709092    6.0499828 
C    -1.7508715   -2.1914351    6.3286975 
H    -0.6799135   -2.3381790    6.5637928 
H    -2.3335726   -2.2162158    7.2862455 
C    -2.1230826   -3.4172154    5.4855347 
O    -1.8693467   -4.5320673    5.9634460 
N    -2.6758293   -3.1712088    4.2767039 
H    -2.8409906   -2.1923841    3.9889796 
C    -2.8912396   -4.1940545    3.2611131 
H    -2.5886591   -5.1505149    3.7281156 
H    -3.9796058   -4.3212480    2.9718378 
C    -1.9118508   -4.0335557    2.0753033 
O    -2.1436553   -4.5031828    0.9548703 
N    -0.6890533   -3.5155199    2.3838822 
H    -0.5571935   -2.9570370    3.2342181 
C     0.4203073   -3.6616167    1.4502247 
H     0.2341847   -3.1125802    0.5078851 
H     1.3354411   -3.2052412    1.9176946 
C     0.7255756   -5.1486233    1.1294380 
O     0.5944625   -6.0235821    2.0324909 
N     1.1931230   -5.3971842   -0.0902654 
H     1.2461330   -4.6165493   -0.7580793 
C     1.6146362   -6.7240718   -0.5795718 
H     1.7606202   -7.3102056    0.3378632 
C     0.4510752   -7.3477220   -1.3692319 
H     0.1194700   -6.6640979   -2.1730326 
H     0.7703283   -8.2977857   -1.8371768 
H    -0.4193446   -7.5526020   -0.7157688 
H     2.5500622   -6.6496275   -1.2080659 
Fe   -0.9721540    1.7191409   -1.1457799 
Fe   -3.2197130    0.3139189   -1.9897203 
Fe   -0.9845688   -1.1808877   -1.6461634 
Fe   -2.1297762    0.0504145    0.6230819 
S    -2.9552817   -1.6075549   -0.7470658 
S    -2.9811065    1.9943706   -0.3085302 
S     0.1003966    0.0627237    0.1296925 
S    -1.2895963    0.5981224   -3.1432763 
