# Supplementary material for: Benchmark Study of Redox Potential Calculations for Iron–Sulfur Clusters in Proteins
Source: Inorg Chem. 2022 Apr 11;61(16):5991–6007. doi: 10.1021/acs.inorgchem.1c03422 (PMC9044450; doi:10.1021/acs.inorgchem.1c03422)
Supplement: Supplementary file 2 — ic1c03422_si_002.zip [file ic1c03422_si_002.zip › xyz/Hip2-Int-FF15IPQ-Free-Red]

139
Energy = -11503.1661498974
H     6.1189673    1.0303120   -0.4424431 
C     5.4984781    1.9354740   -0.7586428 
H     5.1829647    2.5160425    0.1250504 
H     6.0577502    2.5952946   -1.4809127 
C     4.3370578    1.3816223   -1.6126297 
O     4.5548349    0.4124170   -2.3599260 
N     3.2184804    2.1220423   -1.6557557 
H     3.0141769    2.8446845   -0.9453063 
C     2.1925599    1.8938539   -2.6789069 
H     1.5457456    1.0426571   -2.3963884 
C     1.3258423    3.1564887   -2.8271949 
H     0.6245174    2.9834264   -3.6570777 
H     1.9621436    4.0241591   -3.0773601 
S     0.3589927    3.5557897   -1.3171340 
C     2.8326512    1.5337947   -4.0241484 
O     2.4414670    0.5811693   -4.6959525 
N     3.8412331    2.3269589   -4.5121250 
H     4.0417506    3.2460585   -4.1003703 
C     4.1916242    2.0784587   -5.9057832 
H     3.2632430    1.9856385   -6.4963640 
H     4.7519270    2.9268565   -6.3411021 
C     4.9222163    0.7607806   -6.1829136 
O     5.0526881    0.3725264   -7.3525659 
N     5.4029309    0.0561603   -5.1193751 
H     5.1249997    0.3408114   -4.1664529 
C     5.8997792   -1.2953662   -5.3155104 
H     5.9400943   -1.4633912   -6.4107111 
H     6.9731061   -1.3978735   -4.9867387 
C     5.0190557   -2.4198334   -4.7073468 
O     5.4727990   -3.5477415   -4.5062736 
N     3.7462983   -2.0175116   -4.4883905 
H     3.4529919   -1.0706124   -4.7580762 
C     2.6858677   -2.8634076   -3.9553857 
H     3.1510560   -3.5732115   -3.2599664 
C     1.7034114   -1.9262874   -3.2185024 
H     1.3095994   -1.1820852   -3.9267898 
H     2.2589641   -1.3836525   -2.4350891 
S     0.2794563   -2.7971073   -2.4646367 
C     1.9470080   -3.5845032   -5.0983620 
O     1.8111824   -3.0504189   -6.2075234 
N     1.3807255   -4.7584427   -4.7469014 
H     1.7323132   -5.2016703   -3.8887563 
C     0.6413280   -5.5988162   -5.6779971 
H     1.1331966   -5.5276861   -6.6664782 
C     0.6081268   -7.0601575   -5.2021865 
H     1.6183206   -7.4199423   -4.9366177 
H    -0.0388935   -7.1649398   -4.3143921 
H     0.1851007   -7.6875053   -6.0030002 
C    -0.7961308   -5.1304612   -5.9166218 
O    -1.3969628   -5.6756214   -6.8653164 
N    -1.3290056   -4.2288192   -5.0837083 
H    -0.7284351   -3.8494288   -4.3366051 
C    -2.6512213   -3.6128245   -5.3095401 
H    -3.2355079   -4.3413138   -5.8857411 
H    -3.1676368   -3.4678978   -4.3256662 
H    -2.6192764   -2.6454082   -5.8797668 
H    -4.0153975    3.9193707   -8.8060952 
C    -4.9396260    3.3415071   -8.4494209 
H    -5.6777535    4.0917500   -8.1063531 
H    -5.4336799    2.7945540   -9.2976339 
C    -4.4656511    2.3682211   -7.3448242 
O    -3.2767294    2.0513826   -7.2624880 
N    -5.4639180    1.9068944   -6.5682478 
H    -6.4493760    2.1439340   -6.7604470 
C    -5.3386576    0.7138377   -5.7143832 
H    -4.3379109    0.2854216   -5.8660159 
C    -5.4969977    1.1405631   -4.2350713 
H    -6.5220190    1.5242252   -4.0842765 
H    -4.7901741    1.9646329   -4.0491020 
S    -5.1845297   -0.2107244   -3.0212077 
C    -6.4718229   -0.2151309   -6.2103547 
O    -7.5241344    0.3234839   -6.6424015 
N    -6.2743920   -1.5333418   -6.1608595 
H    -5.3131476   -1.8786369   -6.0077989 
C    -7.2547350   -2.5384061   -6.5777434 
H    -8.0326607   -2.0411265   -7.1829169 
H    -6.7434067   -3.3262681   -7.1682790 
C    -7.9654206   -3.1880463   -5.3794606 
O    -8.8275338   -4.0627775   -5.5506543 
N    -7.5938148   -2.7283038   -4.1668368 
H    -6.9328389   -1.9510046   -4.1073010 
C    -8.3407485   -3.1162989   -2.9729152 
H    -8.4363421   -4.2142261   -3.0333569 
H    -7.6970908   -2.9173258   -2.0773150 
H    -9.3265943   -2.5742406   -2.9406034 
H     1.4153303    3.9216898    1.9378114 
C     1.4085909    2.8348352    2.3173961 
H     1.4271584    2.1751252    1.4280790 
H     2.3148820    2.6823751    2.9695462 
C     0.1471958    2.6405521    3.1827523 
O    -0.3099453    3.5738210    3.8582513 
N    -0.3320531    1.3768249    3.2286134 
H     0.0401051    0.6379952    2.6109822 
C    -1.3338105    0.9760933    4.2063609 
H    -1.2348540    1.6658491    5.0666147 
C    -2.7780011    1.0736466    3.6634041 
H    -2.8870478    2.0043867    3.0842852 
H    -3.4871786    1.1205485    4.5085666 
S    -3.2545954   -0.3532017    2.6169004 
C    -1.0274910   -0.4723454    4.6557141 
O    -0.1440076   -1.1515896    4.1250069 
N    -1.8325083   -0.9315336    5.6520634 
H    -2.5783011   -0.3279492    6.0121399 
C    -1.6546290   -2.2247100    6.2939049 
H    -0.5769202   -2.3574627    6.5100483 
H    -2.2196939   -2.2370315    7.2605758 
C    -2.0243947   -3.4554745    5.4508890 
O    -1.8407686   -4.5849226    5.9380196 
N    -2.4815906   -3.1965443    4.2085395 
H    -2.6678971   -2.2175596    3.9210515 
C    -2.7121212   -4.2249714    3.2047190 
H    -2.3421692   -5.1696408    3.6473751 
H    -3.8147894   -4.3937426    2.9995458 
C    -1.8185074   -4.0327680    1.9506964 
O    -2.0794426   -4.5859232    0.8772606 
N    -0.6342079   -3.3908328    2.1596385 
H    -0.5021382   -2.8231480    3.0049883 
C     0.4570387   -3.4533740    1.1880523 
H     0.2365802   -2.8719930    0.2715483 
H     1.3543676   -2.9778963    1.6828373 
C     0.8566968   -4.9016943    0.8039669 
O     0.8493708   -5.7865716    1.7076104 
N     1.3136288   -5.1174504   -0.4291259 
H     1.2053369   -4.3537261   -1.1181713 
C     1.7819047   -6.4424218   -0.8963827 
H     1.9807152   -6.9821282    0.0398496 
C     0.6050257   -7.1571854   -1.5830197 
H     0.1975071   -6.5462684   -2.4095393 
H     0.9414701   -8.1231144   -2.0045009 
H    -0.2173449   -7.3487981   -0.8665611 
H     2.7037103   -6.4242407   -1.5641262 
Fe   -2.1836487   -0.0097775    0.6264393 
Fe   -0.9147146   -1.0828949   -1.6157197 
Fe   -3.2455399    0.3111921   -1.9488075 
Fe   -0.9538136    1.6850674   -1.1433250 
S    -2.8923064   -1.6913813   -0.7960457 
S    -2.9901357    1.9866356   -0.2830125 
S     0.1003668    0.0672080    0.2189035 
S    -1.3609065    0.6095507   -3.1811354 
