# Supplementary material for: Benchmark Study of Redox Potential Calculations for Iron–Sulfur Clusters in Proteins
Source: Inorg Chem. 2022 Apr 11;61(16):5991–6007. doi: 10.1021/acs.inorgchem.1c03422 (PMC9044450; doi:10.1021/acs.inorgchem.1c03422)
Supplement: Supplementary file 2 — ic1c03422_si_002.zip [file ic1c03422_si_002.zip › xyz/Hip2-large-FF14SB-Fix-OX]

364
Energy = -16804.2593530905
H    -8.6166164    3.6815799    4.9359624 
C    -8.8046761    2.5840884    5.1539574 
H    -9.5556246    2.5571784    5.9649251 
C    -9.3225222    1.8751133    3.8875853 
H    -9.5748845    0.8278745    4.1417124 
H   -10.2430125    2.3547089    3.5075668 
H    -8.5598401    1.8758084    3.0850998 
C    -7.4617283    2.0289907    5.6182441 
O    -6.3914112    2.5087942    5.2197880 
N    -7.5216250    0.9527018    6.4408619 
H    -8.4279328    0.5497081    6.7126172 
C    -6.3147769    0.1571177    6.7140885 
H    -6.5406686   -0.4581917    7.6037751 
C    -5.9142477   -0.7156346    5.5283118 
H    -5.6253261   -0.0735062    4.6767559 
H    -5.0418017   -1.3405501    5.7632073 
H    -6.7568466   -1.3388150    5.2314100 
C    -5.1341776    1.0545581    7.0801161 
O    -4.0194055    0.8667510    6.5808912 
N    -5.3459483    2.0024402    8.0188912 
H    -6.2983425    2.2094971    8.3553702 
C    -4.2018094    2.7451148    8.5100579 
H    -4.5809544    3.5246595    9.1919170 
H    -3.5163683    2.0747262    9.1109513 
C    -3.3714152    3.4473333    7.3805027 
O    -2.1354289    3.4818272    7.4065420 
N    -4.1055808    4.0747158    6.4333816 
H    -5.0784801    3.7718467    6.3272963 
C    -3.4556773    4.7217070    5.2681720 
H    -2.6398995    4.0396342    4.9530139 
C    -4.4570895    4.8133003    4.0901762 
H    -4.8135801    3.7960199    3.8419591 
H    -5.3513831    5.3913606    4.4203418 
C    -3.8884020    5.4834181    2.8470452 
C    -3.1497612    4.7832556    1.8711637 
H    -3.0083028    3.7011050    1.9625087 
C    -2.5702137    5.4328405    0.7695287 
H    -1.9851753    4.8648651    0.0370833 
C    -2.7350563    6.8191535    0.6206922 
O    -2.1470791    7.4604533   -0.4661729 
H    -2.1677909    8.4505591   -0.3329294 
C    -3.4966282    7.5303562    1.5586036 
H    -3.6686748    8.6014366    1.4384215 
C    -4.0498033    6.8666631    2.6574230 
H    -4.6144403    7.4495105    3.3903761 
H    -2.9958575    5.7134593    5.5008036 
H     5.8222941    0.6975635   -0.2802566 
C     5.2196402    1.5397009   -0.7704243 
H     4.7603855    2.1372920    0.0267493 
H     5.9945716    2.1026769   -1.3945355 
C     4.1186347    1.0262485   -1.6914060 
O     4.2734285    0.0176470   -2.4035538 
N     3.0456320    1.8401163   -1.7564308 
H     2.9048943    2.6186406   -1.0723469 
C     2.0112948    1.6146364   -2.7722923 
H     1.3564493    0.7771511   -2.4708158 
C     1.1550738    2.8745575   -2.9962323 
H     0.5610552    2.7254864   -3.9142953 
H     1.7929056    3.7644315   -3.1391031 
S    -0.0008800    3.2980111   -1.6264938 
C     2.6556238    1.1927540   -4.1010160 
O     2.2806426    0.1924651   -4.7167764 
N     3.6527088    1.9860349   -4.6081572 
H     3.8432230    2.9171110   -4.2102843 
C     4.0495701    1.7045145   -5.9851998 
H     3.1328882    1.6093910   -6.6010204 
H     4.6296786    2.5425379   -6.4192716 
C     4.8002623    0.3887827   -6.1926957 
O     5.0284288   -0.0473219   -7.3318595 
N     5.2135883   -0.2366220   -5.0561944 
H     4.8944056    0.1192226   -4.1395436 
C     5.8013637   -1.5490982   -5.0760734 
H     5.8408028   -1.8826577   -6.1324626 
H     6.8990458   -1.4940206   -4.7182428 
C     4.9386096   -2.5977264   -4.3014005 
O     5.4559221   -3.5996752   -3.7572836 
N     3.6206440   -2.3391243   -4.3249081 
H     3.2881718   -1.4668914   -4.7643697 
C     2.5645677   -3.1784644   -3.7445898 
H     3.0301770   -3.9155630   -3.0715948 
C     1.5750624   -2.2689214   -2.9704358 
H     1.1385212   -1.5399523   -3.6727234 
H     2.1223116   -1.7170930   -2.1915778 
S     0.1866453   -3.2030779   -2.1808643 
C     1.7931401   -3.8903961   -4.8719280 
O     1.5573248   -3.3272146   -5.9578276 
N     1.3322957   -5.1159639   -4.5773266 
H     1.5772962   -5.5286071   -3.6596362 
C     0.6419438   -5.9189750   -5.5800098 
H     1.2251375   -5.8769305   -6.5165650 
C     0.5449713   -7.3717845   -5.1037406 
H     1.5471271   -7.7347989   -4.8117384 
H    -0.1384800   -7.4531648   -4.2378479 
H     0.1608553   -7.9976799   -5.9248551 
C    -0.7298735   -5.3520230   -5.9641209 
O    -1.1844382   -5.5968606   -7.0881190 
N    -1.3614520   -4.6176160   -5.0148276 
H    -0.8492752   -4.3894026   -4.1498063 
C    -2.6305051   -3.9372760   -5.2436035 
H    -3.2749166   -4.6112281   -5.8350240 
C    -3.3278080   -3.5813702   -3.9111248 
H    -2.6248187   -2.9862625   -3.2991040 
H    -4.1590014   -2.9041128   -4.1707650 
C    -3.8588903   -4.7424025   -3.1043828 
C    -5.0399060   -5.4033752   -3.5096427 
H    -5.5560232   -5.0750433   -4.4200875 
C    -5.5682625   -6.4603101   -2.7526851 
H    -6.4763791   -6.9738213   -3.0882481 
C    -4.9261797   -6.8661568   -1.5691535 
H    -5.3395726   -7.6981377   -0.9853450 
C    -3.7668165   -6.1997406   -1.1418344 
H    -3.2729062   -6.4707862   -0.2016364 
C    -3.2322968   -5.1532876   -1.9109752 
H    -2.3314533   -4.6335069   -1.5633172 
C    -2.4952945   -2.6324100   -6.0555785 
O    -3.5185676   -1.9435870   -6.2404035 
N    -1.2916859   -2.2528472   -6.4934682 
H    -0.4723775   -2.8559322   -6.3640667 
C    -1.1165362   -0.9928631   -7.2310278 
H    -1.8802452   -0.3072307   -6.8172406 
C     0.2759710   -0.4470844   -6.8861547 
H     0.2984719   -0.2104958   -5.8073003 
H     1.0159955   -1.2524712   -7.0367819 
C     0.7749149    0.7404065   -7.6626024 
C     1.6731235    0.6210180   -8.7068080 
H     2.0262653   -0.3088168   -9.1470519 
N     2.0836843    1.8658365   -9.1545342 
H     2.7456314    2.0569698   -9.9202913 
C     1.4367728    2.8343234   -8.4141535 
C     1.5342495    4.2354189   -8.4822367 
H     2.2089555    4.7211263   -9.1976260 
C     0.7452802    4.9786751   -7.5980008 
H     0.7918684    6.0758481   -7.6210019 
C    -0.1263463    4.3415115   -6.6777208 
H    -0.7506382    4.9643515   -6.0271452 
C    -0.2152333    2.9464896   -6.6063926 
H    -0.9127771    2.4630196   -5.9131922 
C     0.5823410    2.1608354   -7.4700165 
H    -1.3154943   -1.1223700   -8.3123206 
H    -4.2888950    3.8095641   -8.8665143 
C    -5.1736350    3.2076664   -8.5014289 
H    -5.8728405    3.8930858   -7.9904681 
H    -5.7483733    2.7639242   -9.3391335 
C    -4.6152247    2.1438273   -7.5357956 
O    -3.4401760    1.7673822   -7.5926386 
N    -5.5564523    1.6702041   -6.6963909 
H    -6.4609669    2.1751653   -6.5957871 
C    -5.3607365    0.4894190   -5.8593430 
H    -4.3872602    0.0353050   -6.1032286 
C    -5.3847781    0.9530822   -4.3897101 
H    -6.3369921    1.4762779   -4.1910146 
H    -4.5557691    1.6623998   -4.2408792 
S    -5.2643277   -0.4306049   -3.1799110 
C    -6.5189736   -0.4644577   -6.2177466 
O    -7.6745765   -0.0051535   -6.3128022 
N    -6.2000932   -1.7494751   -6.4676723 
H    -5.1973483   -2.0240474   -6.4037508 
C    -7.2022226   -2.7327653   -6.8865667 
H    -7.9866874   -2.1964141   -7.4488506 
H    -6.7713237   -3.5294739   -7.5510164 
C    -7.9250500   -3.3608524   -5.6866748 
O    -8.8837449   -4.1329873   -5.8510418 
N    -7.4420616   -2.9861639   -4.4824768 
H    -6.7213622   -2.2602299   -4.4533743 
C    -8.0790187   -3.3706796   -3.2258364 
H    -8.1682556   -4.4703869   -3.3142667 
C    -7.1944720   -3.0758344   -2.0129889 
H    -6.1741738   -3.4872819   -2.1459542 
H    -7.0943790   -1.9847716   -1.8540555 
H    -7.6840576   -3.5191630   -1.1306214 
H    -9.0859275   -2.8590252   -3.1744157 
H   -10.0655797    0.9449440   -1.4295030 
C    -9.5750429    1.8706051   -1.8469643 
H    -9.8140778    2.6970279   -1.1515025 
C    -8.0500662    1.6594427   -1.9184284 
H    -7.8314246    0.7310885   -2.4787476 
H    -7.6703567    2.5010338   -2.5249596 
C    -7.3566981    1.6367739   -0.5779461 
C    -7.0334407    2.8423945    0.0759546 
H    -7.2734731    3.7973676   -0.4130516 
C    -6.3717264    2.8389045    1.3119352 
H    -6.0902211    3.7861930    1.7885197 
C    -6.0059565    1.6188752    1.9023125 
H    -5.4562953    1.6127308    2.8488158 
C    -6.3069108    0.4131924    1.2493618 
H    -5.9540360   -0.5368891    1.6689989 
C    -6.9916424    0.4199021    0.0275434 
H    -7.2049434   -0.5261517   -0.4837599 
C   -10.1191650    2.2001726   -3.2453737 
O    -9.3830862    2.8399483   -4.0187285 
N   -11.3597995    1.8005143   -3.5776533 
H   -11.9077518    1.2469076   -2.9184721 
C   -11.7857281    1.8848813   -4.9783744 
H   -10.8622563    1.7384437   -5.5514399 
H   -12.4454284    1.0298137   -5.2343385 
H   -12.2351205    2.8082356   -5.3154917 
H    -4.3937770    6.7011793   -4.5102138 
C    -3.6480724    6.4672495   -3.6792799 
H    -3.9566783    7.0626006   -2.8009372 
C    -3.6454727    4.9728690   -3.2511879 
H    -3.0684671    4.9622261   -2.3052942 
C    -5.0679826    4.4802683   -2.9203057 
H    -5.0145213    3.4992177   -2.4129948 
H    -5.5845643    5.1831005   -2.2376320 
H    -5.6864091    4.3556468   -3.8346861 
C    -2.9131337    4.0446546   -4.2276171 
H    -2.8852472    3.0193899   -3.8158395 
H    -3.3990875    4.0060774   -5.2217746 
H    -1.8638328    4.3655318   -4.3566525 
C    -2.3338083    7.0308933   -4.2193811 
O    -2.1042972    7.1800344   -5.4301223 
N    -1.4397204    7.4116070   -3.2815315 
H    -1.6245252    7.2565503   -2.2746444 
C    -0.2008820    8.0433064   -3.6967381 
H    -0.3672933    8.5618684   -4.6547489 
H     0.0419730    8.7906642   -2.9187646 
C     0.9442076    7.0208868   -3.7998610 
O     1.0539006    6.0870281   -2.9994754 
N     1.8696663    7.2514493   -4.7685588 
H     1.6940437    7.9825548   -5.4722109 
C     2.9791583    6.3201887   -4.9710757 
H     2.5653528    5.3173477   -5.1841909 
C     3.8095103    6.7921446   -6.1670223 
H     4.6229307    6.0781959   -6.3543624 
H     3.1782907    6.8300106   -7.0740128 
H     4.2463549    7.7904296   -5.9790198 
C     3.8663334    6.1217333   -3.7167692 
O     4.4065571    5.0251571   -3.5164105 
N     4.0535039    7.2111691   -2.9068561 
H     3.5813496    8.0815980   -3.1565241 
C     4.7932601    7.1533715   -1.6510201 
H     5.4409196    6.2702278   -1.7496110 
H     5.4972990    8.0158669   -1.4191808 
C     3.9255051    6.8909906   -0.3971493 
O     4.4229021    6.9524140    0.7323506 
N     2.6346512    6.5697023   -0.6398476 
H     2.3113795    6.3706939   -1.5941034 
C     1.7815329    6.1347689    0.4359803 
H     2.0248245    6.7234918    1.3363651 
H     0.7258947    6.3219415    0.1708637 
C     1.9780074    4.6444334    0.7679786 
O     2.8116636    3.9282364    0.1755504 
N     1.1893577    4.2131564    1.7683678 
H     0.5614870    4.8696763    2.2646283 
C     1.2507704    2.8599222    2.2938663 
H     1.3218478    2.1483994    1.4508579 
C     2.5074968    2.7094344    3.2146161 
H     3.3834843    2.9450364    2.5828969 
H     2.4332348    3.4931066    3.9923604 
C     2.6727872    1.3642382    3.8578301 
C     3.3570218    0.2756310    3.3438431 
H     3.8765513    0.1822858    2.3887548 
N     3.2940677   -0.7914424    4.2254359 
H     3.7833019   -1.6812413    4.1150253 
C     2.5483191   -0.4208424    5.3292988 
C     2.1654577   -1.1584695    6.4603845 
H     2.4676863   -2.2056030    6.5794409 
C     1.3332082   -0.5286497    7.3899268 
H     0.9898319   -1.0848506    8.2665698 
C     0.8814750    0.8002426    7.1933827 
H     0.1716027    1.2342010    7.9093158 
C     1.2808096    1.5408324    6.0782631 
H     0.9011713    2.5578503    5.9181900 
C     2.1320688    0.9339514    5.1275562 
C    -0.0309032    2.6313598    3.0989091 
O    -0.6163579    3.5830152    3.6264456 
N    -0.4264529    1.3402719    3.2378945 
H     0.1416670    0.5690666    2.8728876 
C    -1.4547669    0.9835834    4.1958774 
H    -1.4267709    1.7210387    5.0207942 
C    -2.8686092    1.0169369    3.5823009 
H    -2.9742733    1.9145522    2.9523675 
H    -3.6183999    1.0674365    4.3901843 
S    -3.2365563   -0.4917014    2.5948831 
C    -1.1554928   -0.4226080    4.7332696 
O    -0.2750822   -1.1479098    4.2411033 
N    -1.9672133   -0.8235442    5.7390033 
H    -2.7059714   -0.1934176    6.0921050 
C    -1.7047586   -2.0421414    6.4763840 
H    -0.6130377   -2.1194421    6.6410456 
H    -2.2159281   -1.9734275    7.4581480 
C    -2.0944599   -3.3462487    5.7746555 
O    -1.8280046   -4.4367090    6.3004577 
N    -2.7150754   -3.2268934    4.5628865 
H    -2.8735312   -2.2874970    4.1553677 
C    -2.9788636   -4.4103577    3.7532021 
H    -2.7447336   -5.2528261    4.4218422 
C    -4.4435927   -4.5871118    3.2828115 
H    -4.5194969   -5.5898628    2.8232083 
H    -5.1008714   -4.5947778    4.1999793 
C    -4.9263778   -3.5214567    2.2894983 
H    -5.9684409   -3.7046864    1.9678093 
H    -4.8683223   -2.5041432    2.7206093 
H    -4.2990964   -3.5319838    1.3784437 
C    -1.9685628   -4.5485883    2.6015414 
O    -2.0998433   -5.4254487    1.7338558 
N    -0.8951646   -3.7294175    2.6628289 
H    -0.8564894   -2.9547436    3.3410227 
C     0.2186944   -3.8610385    1.7406050 
H    -0.0337268   -3.3933418    0.7677994 
C     1.4499862   -3.1346093    2.3461439 
H     1.1830116   -2.0702462    2.4675810 
H     1.6208039   -3.5537881    3.3547501 
C     2.6814775   -3.2940741    1.4840523 
C     2.9262647   -2.4328551    0.3966760 
H     2.2435795   -1.5912085    0.2189617 
C     4.0057744   -2.6460274   -0.4740065 
H     4.1861146   -1.9644433   -1.3138785 
C     4.8548090   -3.7516406   -0.2803113 
O     5.9169036   -4.0132309   -1.1043795 
H     5.7701752   -3.5842746   -1.9955391 
C     4.6406373   -4.6084683    0.8154015 
H     5.3245668   -5.4487715    0.9759093 
C     3.5677381   -4.3725179    1.6827569 
H     3.3913628   -5.0589872    2.5195894 
C     0.5511809   -5.3445008    1.5070187 
O     0.7340562   -6.1491341    2.4445804 
N     0.7361634   -5.6484165    0.2086881 
H     0.6103444   -4.9182545   -0.5129079 
C     1.2014737   -6.9507784   -0.2489513 
H     1.5289873   -7.4891667    0.6520565 
C     0.0866235   -7.7392007   -0.9575856 
H    -0.2820986   -7.1731181   -1.8327638 
H     0.4565939   -8.7267597   -1.2894993 
H    -0.7551874   -7.8932955   -0.2602229 
C     2.3647230   -6.6710889   -1.2068988 
O     2.2073193   -5.8496949   -2.1315114 
N     3.5327260   -7.2988770   -1.0243533 
C     3.9256900   -8.1209996    0.1149260 
H     3.1521625   -8.8628506    0.3693301 
H     4.0995358   -7.4311437    0.9544510 
C     5.2435730   -8.7428278   -0.3193342 
H     5.0635490   -9.6427332   -0.9206300 
H     5.8442002   -9.0180451    0.5531071 
C     5.8826552   -7.6389051   -1.1685081 
H     6.6348260   -8.0168535   -1.8809846 
H     6.3770058   -6.8815484   -0.5341677 
C     4.6767210   -6.9924814   -1.8866054 
H     4.7911264   -5.8995762   -1.9603990 
C     4.4564795   -7.5792925   -3.2751872 
O     3.9865023   -8.7255502   -3.4489224 
N     4.8803123   -6.7408709   -4.2281034 
H     5.1810975   -5.8031797   -3.9484675 
C     4.9210986   -7.0436847   -5.6435012 
H     4.4344769   -8.0333560   -5.7385908 
C     4.1177519   -6.0031377   -6.4346692 
H     4.6209407   -5.0175058   -6.4628639 
H     3.9754912   -6.3377650   -7.4784787 
H     3.1220632   -5.8643096   -5.9891499 
H     5.9559384   -7.1025767   -6.0106407 
Fe   -1.1804062    1.4327717   -1.3570654 
Fe   -3.3831440   -0.0667536   -2.0496755 
Fe   -1.0837817   -1.4664705   -1.5149144 
Fe   -2.2866608   -0.1320763    0.5891776 
S    -3.0759728   -1.9218057   -0.6774537 
S    -3.2044899    1.7104385   -0.5110255 
S    -0.0626969   -0.0865226    0.0814879 
S    -1.4706545    0.0826306   -3.2389041 
O     3.6543757   -2.6346831   -7.5762536 
H     2.8399838   -2.7501600   -7.0196237 
H     3.8627438   -1.6759426   -7.5905286 
O    -7.8008223    3.3128942   -6.1566761 
H    -8.0175467    4.2481427   -5.8629679 
H    -8.3955268    2.7939959   -5.5513475 
