# Supplementary material for: Benchmark Study of Redox Potential Calculations for Iron–Sulfur Clusters in Proteins
Source: Inorg Chem. 2022 Apr 11;61(16):5991–6007. doi: 10.1021/acs.inorgchem.1c03422 (PMC9044450; doi:10.1021/acs.inorgchem.1c03422)
Supplement: Supplementary file 2 — ic1c03422_si_002.zip [file ic1c03422_si_002.zip › xyz/Hip2-large-FF14SB-Fix-Red]

364
Energy = -16804.1303683514
H    -8.6163124    3.6813957    4.9325318 
C    -8.8027544    2.5825513    5.1445682 
H    -9.5603167    2.5495814    5.9494983 
C    -9.3047438    1.8758566    3.8707982 
H    -9.5599579    0.8280553    4.1199749 
H   -10.2205589    2.3559714    3.4798982 
H    -8.5318426    1.8775066    3.0777479 
C    -7.4598838    2.0356383    5.6213970 
O    -6.3904968    2.5307019    5.2417268 
N    -7.5213777    0.9532721    6.4362440 
H    -8.4285829    0.5400556    6.6879066 
C    -6.3152083    0.1554373    6.7124224 
H    -6.5463129   -0.4589149    7.6017721 
C    -5.9121201   -0.7171242    5.5279457 
H    -5.6152323   -0.0806138    4.6749636 
H    -5.0410210   -1.3431856    5.7645422 
H    -6.7556735   -1.3396901    5.2308755 
C    -5.1355561    1.0503667    7.0856209 
O    -4.0191753    0.8606469    6.5961172 
N    -5.3506484    1.9997778    8.0246482 
H    -6.3048896    2.2154064    8.3485024 
C    -4.2080253    2.7447247    8.5131399 
H    -4.5885852    3.5210375    9.1981513 
H    -3.5185845    2.0747047    9.1119861 
C    -3.3796333    3.4582253    7.3886007 
O    -2.1460005    3.5180560    7.4332466 
N    -4.1122931    4.0724970    6.4314931 
H    -5.0725663    3.7376111    6.3022125 
C    -3.4533367    4.7182678    5.2686668 
H    -2.6339521    4.0369735    4.9601969 
C    -4.4480885    4.8043751    4.0846979 
H    -4.7987372    3.7855321    3.8353239 
H    -5.3468291    5.3804346    4.4088975 
C    -3.8739280    5.4718994    2.8427921 
C    -3.1325089    4.7663733    1.8726329 
H    -2.9951760    3.6833571    1.9637534 
C    -2.5500495    5.4097039    0.7690879 
H    -1.9700396    4.8332462    0.0390296 
C    -2.7143259    6.7953173    0.6151401 
O    -2.1243459    7.4349539   -0.4728579 
H    -2.1554878    8.4235401   -0.3430140 
C    -3.4787043    7.5121819    1.5466430 
H    -3.6500163    8.5830803    1.4181469 
C    -4.0361783    6.8541100    2.6470859 
H    -4.6049709    7.4401212    3.3750493 
H    -2.9950627    5.7117982    5.5012163 
H     5.8218360    0.6976964   -0.2809725 
C     5.2166727    1.5394161   -0.7730448 
H     4.7500763    2.1388371    0.0188731 
H     5.9936826    2.1026306   -1.3954215 
C     4.1269830    1.0147373   -1.7028022 
O     4.3102195    0.0130320   -2.4200787 
N     3.0411327    1.8073811   -1.7741531 
H     2.8703098    2.5746276   -1.0843524 
C     2.0126974    1.5555074   -2.7919124 
H     1.3710888    0.7093085   -2.4852111 
C     1.1271782    2.7957846   -3.0169502 
H     0.5005450    2.5975185   -3.9032820 
H     1.7494426    3.6854709   -3.2223681 
S     0.0420584    3.2170129   -1.5995111 
C     2.6680445    1.1522088   -4.1154566 
O     2.3109254    0.1577379   -4.7508976 
N     3.6595657    1.9631660   -4.6141755 
H     3.8390808    2.8913274   -4.2085056 
C     4.0589265    1.6956874   -5.9911704 
H     3.1449142    1.5942263   -6.6104893 
H     4.6329475    2.5398343   -6.4213083 
C     4.8199826    0.3857643   -6.1997909 
O     5.0649418   -0.0447013   -7.3394350 
N     5.2235232   -0.2415978   -5.0623625 
H     4.8952632    0.1106107   -4.1458949 
C     5.8091238   -1.5535893   -5.0796308 
H     5.8533351   -1.8873271   -6.1356773 
H     6.9031111   -1.4957202   -4.7190059 
C     4.9477562   -2.6047825   -4.3072260 
O     5.4708709   -3.6095779   -3.7685917 
N     3.6328249   -2.3494679   -4.3330403 
H     3.2967097   -1.4709916   -4.7595288 
C     2.5744193   -3.1918118   -3.7586539 
H     3.0401524   -3.9339798   -3.0914056 
C     1.5804027   -2.2936290   -2.9790715 
H     1.1382871   -1.5648057   -3.6780407 
H     2.1308003   -1.7378963   -2.2045611 
S     0.1992318   -3.2299147   -2.1906427 
C     1.8117174   -3.8958588   -4.8944986 
O     1.6022987   -3.3406752   -5.9906814 
N     1.3319197   -5.1132989   -4.6002160 
H     1.5376721   -5.5135987   -3.6689027 
C     0.6385264   -5.9102011   -5.6013501 
H     1.2145942   -5.8562918   -6.5416142 
C     0.5540164   -7.3676499   -5.1374430 
H     1.5603146   -7.7274316   -4.8555728 
H    -0.1216997   -7.4603268   -4.2667585 
H     0.1655552   -7.9878623   -5.9608882 
C    -0.7391519   -5.3503471   -5.9738694 
O    -1.1955102   -5.6103199   -7.0958445 
N    -1.3622406   -4.6127292   -5.0253295 
H    -0.8430592   -4.3696461   -4.1648914 
C    -2.6348628   -3.9333058   -5.2471287 
H    -3.2827226   -4.6087954   -5.8327425 
C    -3.3225200   -3.5750714   -3.9103583 
H    -2.6141041   -2.9880835   -3.2976222 
H    -4.1520767   -2.8914412   -4.1601503 
C    -3.8579258   -4.7414307   -3.1140279 
C    -5.0497945   -5.3837947   -3.5177122 
H    -5.5767448   -5.0300115   -4.4125030 
C    -5.5830573   -6.4438999   -2.7688591 
H    -6.5034839   -6.9375279   -3.1007381 
C    -4.9367774   -6.8705467   -1.5949208 
H    -5.3565927   -7.7024642   -1.0148510 
C    -3.7667203   -6.2214521   -1.1689369 
H    -3.2723907   -6.5062876   -0.2326985 
C    -3.2259564   -5.1724383   -1.9303340 
H    -2.3224052   -4.6590982   -1.5811811 
C    -2.4991940   -2.6342431   -6.0656169 
O    -3.5215391   -1.9541422   -6.2715690 
N    -1.2911389   -2.2515615   -6.4938077 
H    -0.4695934   -2.8463366   -6.3493175 
C    -1.1195606   -0.9916536   -7.2294740 
H    -1.8878113   -0.3102751   -6.8173360 
C     0.2673856   -0.4372030   -6.8742498 
H     0.2748508   -0.1905726   -5.7978327 
H     1.0131126   -1.2405121   -7.0091324 
C     0.7710006    0.7442543   -7.6570487 
C     1.6782560    0.6172684   -8.6919471 
H     2.0443730   -0.3165371   -9.1133841 
N     2.0883617    1.8602335   -9.1501548 
H     2.7547926    2.0468563   -9.9117419 
C     1.4337093    2.8339990   -8.4236290 
C     1.5313472    4.2348837   -8.5006584 
H     2.2116184    4.7166622   -9.2139253 
C     0.7378704    4.9835396   -7.6245177 
H     0.7867346    6.0810833   -7.6524055 
C    -0.1384910    4.3518096   -6.7050556 
H    -0.7632600    4.9763745   -6.0566281 
C    -0.2293271    2.9571095   -6.6263463 
H    -0.9272202    2.4774345   -5.9309762 
C     0.5735324    2.1667805   -7.4803736 
H    -1.3159186   -1.1215648   -8.3115603 
H    -4.2891518    3.8102399   -8.8676265 
C    -5.1724738    3.2055586   -8.5004826 
H    -5.8699951    3.8888129   -7.9844239 
H    -5.7480527    2.7631922   -9.3388522 
C    -4.6030227    2.1409742   -7.5372254 
O    -3.4225698    1.7798269   -7.6028679 
N    -5.5378197    1.6611981   -6.6994918 
H    -6.4502260    2.1496061   -6.6142164 
C    -5.3540828    0.4798388   -5.8541746 
H    -4.3871189    0.0125465   -6.0982319 
C    -5.3629104    0.9510690   -4.3863889 
H    -6.2966412    1.5103404   -4.1968024 
H    -4.5094705    1.6329786   -4.2451851 
S    -5.2830873   -0.4290576   -3.1718005 
C    -6.5260850   -0.4585330   -6.2188772 
O    -7.6755490    0.0230127   -6.3246996 
N    -6.2185704   -1.7403899   -6.4755384 
H    -5.2214634   -2.0216107   -6.3986250 
C    -7.2195913   -2.7337002   -6.8905368 
H    -7.9975324   -2.1989518   -7.4645638 
H    -6.7777052   -3.5284833   -7.5516047 
C    -7.9578889   -3.3607489   -5.6982448 
O    -8.9288346   -4.1131506   -5.8733625 
N    -7.4497061   -3.0020252   -4.4968958 
H    -6.7085877   -2.2996045   -4.4636548 
C    -8.0830994   -3.3789953   -3.2343029 
H    -8.1676687   -4.4801409   -3.3044716 
C    -7.1980525   -3.0803448   -2.0199740 
H    -6.1760326   -3.4894394   -2.1494938 
H    -7.0940058   -1.9890607   -1.8675500 
H    -7.6853647   -3.5210361   -1.1339867 
H    -9.0869958   -2.8627233   -3.1790591 
H   -10.0659837    0.9451630   -1.4306980 
C    -9.5751688    1.8713698   -1.8497499 
H    -9.8039070    2.6940979   -1.1459726 
C    -8.0510510    1.6563053   -1.9316456 
H    -7.8313770    0.7329359   -2.4998218 
H    -7.6698676    2.5043174   -2.5285121 
C    -7.3637999    1.6208524   -0.5882541 
C    -7.0556790    2.8194987    0.0849211 
H    -7.2945744    3.7796175   -0.3955266 
C    -6.4040789    2.8032012    1.3263731 
H    -6.1280868    3.7456361    1.8161710 
C    -6.0323458    1.5773779    1.9004938 
H    -5.4761129    1.5594987    2.8433143 
C    -6.3195832    0.3789608    1.2282720 
H    -5.9542731   -0.5724265    1.6333719 
C    -6.9952089    0.3977057    0.0018451 
H    -7.1918896   -0.5414812   -0.5283779 
C   -10.1330312    2.2207409   -3.2363285 
O    -9.4249795    2.9035188   -3.9972568 
N   -11.3667679    1.7957118   -3.5738822 
H   -11.8700979    1.1695438   -2.9447137 
C   -11.7852709    1.8835935   -4.9771394 
H   -10.8616496    1.7360377   -5.5505228 
H   -12.4454012    1.0292355   -5.2341283 
H   -12.2342742    2.8075013   -5.3149087 
H    -4.3962532    6.6975394   -4.5100659 
C    -3.6458137    6.4694792   -3.6816906 
H    -3.9594324    7.0603918   -2.8017420 
C    -3.6209434    4.9747319   -3.2494178 
H    -3.0498844    4.9752482   -2.3000387 
C    -5.0370195    4.4608016   -2.9239757 
H    -4.9678820    3.4808597   -2.4169748 
H    -5.5678529    5.1558588   -2.2433304 
H    -5.6485584    4.3269399   -3.8417635 
C    -2.8671092    4.0539651   -4.2158144 
H    -2.8206800    3.0330801   -3.7950227 
H    -3.3480207    4.0004634   -5.2121160 
H    -1.8227651    4.3942339   -4.3382288 
C    -2.3442456    7.0588253   -4.2252623 
O    -2.1420525    7.2689786   -5.4333488 
N    -1.4306065    7.3965364   -3.2890176 
H    -1.5987727    7.2018285   -2.2862462 
C    -0.1950518    8.0369635   -3.6965916 
H    -0.3638027    8.5516669   -4.6562417 
H     0.0437710    8.7883137   -2.9188942 
C     0.9545191    7.0179919   -3.7938411 
O     1.0668973    6.0880028   -2.9925615 
N     1.8812831    7.2514443   -4.7638674 
H     1.6963195    7.9735253   -5.4736908 
C     2.9870577    6.3177754   -4.9723940 
H     2.5712720    5.3129243   -5.1721234 
C     3.8005144    6.7813864   -6.1830728 
H     4.6141129    6.0688129   -6.3733612 
H     3.1572198    6.8077426   -7.0819751 
H     4.2347431    7.7837878   -6.0086015 
C     3.8947779    6.1294601   -3.7314490 
O     4.4751473    5.0506487   -3.5569466 
N     4.0538906    7.2121837   -2.9053449 
H     3.5389609    8.0636845   -3.1325712 
C     4.7928858    7.1541999   -1.6502466 
H     5.4386623    6.2698581   -1.7521448 
H     5.4974434    8.0164018   -1.4188384 
C     3.9257235    6.8946453   -0.3940401 
O     4.4222372    6.9808322    0.7354360 
N     2.6417569    6.5537360   -0.6375062 
H     2.3279783    6.3337880   -1.5905913 
C     1.7852228    6.1134607    0.4348806 
H     2.0179406    6.7072405    1.3345403 
H     0.7304604    6.2894592    0.1596793 
C     1.9941387    4.6244274    0.7684252 
O     2.8497227    3.9232319    0.1909539 
N     1.1930498    4.1876902    1.7556075 
H     0.5602913    4.8409518    2.2486312 
C     1.2527241    2.8352965    2.2835305 
H     1.3007699    2.1175433    1.4442616 
C     2.5220121    2.6866875    3.1872379 
H     3.3909893    2.9076380    2.5407148 
H     2.4621367    3.4810575    3.9556986 
C     2.6849635    1.3492504    3.8453222 
C     3.3462261    0.2474062    3.3317148 
H     3.8416038    0.1334482    2.3659959 
N     3.2808879   -0.8111112    4.2234729 
H     3.7360705   -1.7163966    4.1012269 
C     2.5505401   -0.4241420    5.3305879 
C     2.1643764   -1.1502928    6.4679090 
H     2.4493594   -2.2024023    6.5878555 
C     1.3426021   -0.5059387    7.3971172 
H     0.9890579   -1.0562632    8.2736166 
C     0.9061100    0.8268211    7.1941775 
H     0.1968988    1.2688334    7.9063511 
C     1.3099784    1.5571711    6.0735035 
H     0.9344830    2.5737362    5.9023198 
C     2.1507221    0.9353785    5.1230986 
C    -0.0079531    2.6224214    3.1242421 
O    -0.5291106    3.5773488    3.7161264 
N    -0.4307054    1.3425869    3.2384759 
H     0.0168214    0.5857582    2.7087969 
C    -1.4511728    0.9754742    4.1979867 
H    -1.4041401    1.7103258    5.0235878 
C    -2.8790319    1.0161730    3.6088964 
H    -2.9684871    1.8836633    2.9350387 
H    -3.6078444    1.1370001    4.4278864 
S    -3.3205803   -0.5200340    2.6993074 
C    -1.1462270   -0.4308696    4.7330654 
O    -0.2681823   -1.1612164    4.2478362 
N    -1.9505725   -0.8242085    5.7497780 
H    -2.6981842   -0.2004822    6.0892363 
C    -1.6984365   -2.0458193    6.4812519 
H    -0.6076036   -2.1310467    6.6502797 
H    -2.2137040   -1.9747701    7.4600815 
C    -2.0920760   -3.3492644    5.7773672 
O    -1.8288067   -4.4408654    6.3090813 
N    -2.7100368   -3.2276126    4.5675026 
H    -2.8707031   -2.2845617    4.1553553 
C    -2.9733929   -4.4105826    3.7562626 
H    -2.7410964   -5.2532274    4.4249517 
C    -4.4380953   -4.5906695    3.2836764 
H    -4.5087360   -5.5966764    2.8296326 
H    -5.0988807   -4.5960893    4.2005156 
C    -4.9271993   -3.5338479    2.2852041 
H    -5.9648477   -3.7321737    1.9584407 
H    -4.8848359   -2.5158234    2.7162165 
H    -4.2954481   -3.5349081    1.3771686 
C    -1.9587532   -4.5534403    2.6062663 
O    -2.0861408   -5.4413235    1.7490085 
N    -0.8852075   -3.7353967    2.6666000 
H    -0.8586152   -2.9423275    3.3243015 
C     0.2267942   -3.8605262    1.7394221 
H    -0.0273648   -3.3820923    0.7723035 
C     1.4591865   -3.1384384    2.3484594 
H     1.1922524   -2.0742792    2.4678153 
H     1.6289944   -3.5614307    3.3559982 
C     2.6905919   -3.2990544    1.4856285 
C     2.9268077   -2.4432025    0.3913679 
H     2.2322913   -1.6116408    0.2088390 
C     4.0070385   -2.6555297   -0.4789103 
H     4.1803668   -1.9790566   -1.3244494 
C     4.8608026   -3.7570766   -0.2827871 
O     5.9218796   -4.0209041   -1.1115415 
H     5.7657434   -3.6004106   -2.0056398 
C     4.6529158   -4.6097514    0.8170034 
H     5.3382276   -5.4492931    0.9772601 
C     3.5817235   -4.3725509    1.6875034 
H     3.4076323   -5.0576608    2.5262245 
C     0.5618045   -5.3411869    1.4960017 
O     0.7494130   -6.1546535    2.4279777 
N     0.7480215   -5.6308761    0.1939346 
H     0.6121571   -4.8915806   -0.5230586 
C     1.1747365   -6.9412007   -0.2776677 
H     1.4837755   -7.4987765    0.6186418 
C     0.0340848   -7.6838912   -0.9943361 
H    -0.3188560   -7.0941111   -1.8601044 
H     0.3718602   -8.6787451   -1.3396263 
H    -0.8117615   -7.8168677   -0.2976744 
C     2.3473870   -6.6952823   -1.2342884 
O     2.2107466   -5.9069938   -2.1865534 
N     3.5162794   -7.3203779   -1.0263458 
C     3.9029046   -8.1136170    0.1312550 
H     3.1229966   -8.8423342    0.4039299 
H     4.0838926   -7.4068178    0.9556751 
C     5.2124692   -8.7587710   -0.2937593 
H     5.0171047   -9.6600964   -0.8889235 
H     5.8092496   -9.0365981    0.5811299 
C     5.8654564   -7.6713478   -1.1542203 
H     6.6139729   -8.0655959   -1.8622746 
H     6.3671248   -6.9131666   -0.5267887 
C     4.6672945   -7.0181321   -1.8807176 
H     4.7892057   -5.9253636   -1.9509036 
C     4.4610576   -7.6003086   -3.2733334 
O     4.0141191   -8.7555011   -3.4553218 
N     4.8780626   -6.7534116   -4.2220365 
H     5.1480059   -5.8057736   -3.9418438 
C     4.9205551   -7.0527096   -5.6383668 
H     4.4410335   -8.0462394   -5.7336111 
C     4.1067702   -6.0193311   -6.4285661 
H     4.5955436   -5.0261469   -6.4491989 
H     3.9748477   -6.3498926   -7.4752812 
H     3.1073197   -5.8974663   -5.9876156 
H     5.9555232   -7.1062261   -6.0082153 
Fe   -1.1358228    1.3230482   -1.2445983 
Fe   -2.3792800   -0.2265456    0.6493380 
Fe   -3.4055491   -0.0958272   -1.9808707 
Fe   -1.0915890   -1.4890041   -1.4619498 
S    -3.1107961   -2.0038102   -0.6622546 
S    -3.1903265    1.6788234   -0.4315621 
S    -0.1096503   -0.2039144    0.2577349 
S    -1.4939445    0.0588575   -3.1872532 
O     3.6557212   -2.6168025   -7.6176334 
H     2.8582165   -2.7446780   -7.0363431 
H     3.8856975   -1.6634793   -7.5902499 
O    -7.8145682    3.3008811   -6.1688792 
H    -8.0414123    4.2213034   -5.8434112 
H    -8.3757857    2.7485062   -5.5654774 
