# Supplementary material for: Benchmark Study of Redox Potential Calculations for Iron–Sulfur Clusters in Proteins
Source: Inorg Chem. 2022 Apr 11;61(16):5991–6007. doi: 10.1021/acs.inorgchem.1c03422 (PMC9044450; doi:10.1021/acs.inorgchem.1c03422)
Supplement: Supplementary file 2 — ic1c03422_si_002.zip [file ic1c03422_si_002.zip › xyz/Hip2-large-FF14SB-Free-OX]

364
Energy = -16806.8252368966
H    -8.7062659    3.6087386    5.0589119 
C    -8.8906241    2.5153380    5.2428891 
H    -9.6332475    2.4459148    6.0568066 
C    -9.3785063    1.8263583    3.9551981 
H    -9.5880881    0.7632096    4.1768234 
H   -10.3173941    2.2806299    3.5887417 
H    -8.6151842    1.8837153    3.1551537 
C    -7.5038849    2.0059866    5.6671622 
O    -6.4599893    2.5206854    5.2407725 
N    -7.5058297    0.9279478    6.4899709 
H    -8.4053139    0.4848579    6.7238145 
C    -6.2900215    0.1252390    6.6604120 
H    -6.4937844   -0.5458440    7.5140244 
C    -5.9586323   -0.6900064    5.3963445 
H    -5.7971440   -0.0033142    4.5452406 
H    -5.0204384   -1.2510134    5.5314731 
H    -6.7808251   -1.3968940    5.1467575 
C    -5.0768579    0.9826211    7.0831527 
O    -3.9639447    0.7665583    6.6009616 
N    -5.2338404    1.8917839    8.0818393 
H    -6.1799750    2.2143589    8.3349844 
C    -4.0795301    2.6392996    8.5874556 
H    -4.4882370    3.3957341    9.2748791 
H    -3.3607333    2.0048805    9.1964452 
C    -3.2349602    3.3729563    7.5003793 
O    -2.0881717    3.0146232    7.1892138 
N    -3.8414675    4.4502325    6.9522501 
H    -4.7893575    4.6759366    7.2569729 
C    -3.2766414    5.1404686    5.7808607 
H    -2.4964614    4.4323605    5.4375065 
C    -4.3369558    5.2067943    4.6491199 
H    -4.7617837    4.1921785    4.5179320 
H    -5.1807839    5.8640392    4.9579546 
C    -3.7956947    5.7321015    3.3278354 
C    -2.9157647    4.9947507    2.5082567 
H    -2.6149003    3.9853561    2.8043706 
C    -2.3660477    5.5362410    1.3347509 
H    -1.6585228    4.9562263    0.7315965 
C    -2.7007971    6.8468358    0.9592496 
O    -2.1289102    7.4204951   -0.1703229 
H    -2.2529951    8.4164279   -0.1112654 
C    -3.6118284    7.5785770    1.7320806 
H    -3.9051849    8.5851413    1.4251723 
C    -4.1338765    7.0253324    2.9026189 
H    -4.8186467    7.6221306    3.5048785 
H    -2.7447335    6.1109253    5.9931519 
H     5.7717609    0.7356021   -0.2391734 
C     5.3678535    1.6875915   -0.7025756 
H     5.1322288    2.4147897    0.0908783 
H     6.2308211    2.0216621   -1.3673814 
C     4.1672392    1.2795841   -1.5610893 
O     4.2096599    0.2229461   -2.2249669 
N     3.1447215    2.1443625   -1.6210571 
H     3.0859234    2.9440345   -0.9552963 
C     2.0326379    1.8761869   -2.5411514 
H     1.4491572    1.0086220   -2.1811316 
C     1.1078532    3.0937555   -2.6553685 
H     0.4277191    2.9256475   -3.5056275 
H     1.6874189    4.0149668   -2.8394003 
S     0.0895899    3.4126810   -1.1498070 
C     2.5470020    1.4622155   -3.9378944 
O     2.0709754    0.5011076   -4.5369412 
N     3.5551053    2.2311728   -4.4630710 
H     3.7947166    3.1336847   -4.0200955 
C     4.0058108    1.9626955   -5.8231172 
H     3.1219298    1.7670619   -6.4640211 
H     4.5237930    2.8529360   -6.2435242 
C     4.8990390    0.7290197   -5.9908876 
O     5.3947156    0.4507332   -7.0936252 
N     5.1063994   -0.0272460   -4.8831113 
H     4.6790934    0.2425496   -3.9805823 
C     5.6410119   -1.3599078   -4.9911706 
H     5.5985247   -1.6367866   -6.0618944 
H     6.7410108   -1.4103918   -4.7272759 
C     4.8156038   -2.3868311   -4.1949691 
O     5.3262006   -3.3838333   -3.6405930 
N     3.5067718   -2.1196752   -4.1821937 
H     3.1468008   -1.3415480   -4.7641448 
C     2.5344398   -3.0124609   -3.5692494 
H     3.0535386   -3.6017106   -2.7972663 
C     1.4196880   -2.1533201   -2.9468901 
H     0.8666607   -1.6205642   -3.7391029 
H     1.8803159   -1.4175995   -2.2672992 
S     0.2157228   -3.1845699   -1.9995503 
C     1.9493265   -3.9473467   -4.6361281 
O     1.6650585   -3.5579265   -5.7799260 
N     1.6830314   -5.1988755   -4.2157615 
H     2.0535271   -5.5046130   -3.2998463 
C     1.0838952   -6.1537191   -5.1361356 
H     1.7326310   -6.2612193   -6.0246608 
C     0.8936860   -7.5134393   -4.4580163 
H     1.8535395   -7.9036547   -4.0704601 
H     0.1694554   -7.4355267   -3.6268329 
H     0.4934809   -8.2248625   -5.1979914 
C    -0.2622866   -5.6507244   -5.6860730 
O    -0.5911657   -6.0118418   -6.8268837 
N    -1.0239989   -4.9293986   -4.8325121 
H    -0.5498555   -4.5648241   -3.9939673 
C    -2.2860650   -4.2517158   -5.1818270 
H    -2.9120452   -4.9514361   -5.7572153 
C    -2.9999735   -3.7690489   -3.8954472 
H    -2.2884005   -3.1029841   -3.3731395 
H    -3.8410935   -3.1313145   -4.2099857 
C    -3.5118587   -4.8296912   -2.9489813 
C    -4.8881191   -5.1307880   -2.8817660 
H    -5.5925158   -4.5875713   -3.5210894 
C    -5.3758002   -6.1043509   -1.9972459 
H    -6.4500411   -6.3274355   -1.9810233 
C    -4.4960400   -6.7906822   -1.1451537 
H    -4.8753860   -7.5574806   -0.4575003 
C    -3.1262677   -6.4822051   -1.1811842 
H    -2.4217863   -6.9769788   -0.5033500 
C    -2.6412059   -5.5128444   -2.0726509 
H    -1.5740460   -5.2631088   -2.0624054 
C    -1.9428734   -2.9904469   -6.0083908 
O    -1.4504543   -2.0046205   -5.4272680 
N    -2.1694813   -3.0351921   -7.3364126 
H    -2.6146563   -3.8559469   -7.7675603 
C    -1.7815166   -1.9030319   -8.1744993 
H    -2.0676170   -1.0057747   -7.5912100 
C    -0.2262992   -1.8663037   -8.3332556 
H     0.2014508   -2.3014857   -7.4096694 
H     0.0843514   -2.5149137   -9.1736171 
C     0.3956597   -0.4980350   -8.5099745 
C     1.3526365   -0.1430066   -9.4540486 
H     1.7647566   -0.7364149  -10.2695077 
N     1.7900379    1.1622774   -9.2454016 
H     2.4334274    1.6939827   -9.8472587 
C     1.0850720    1.7045320   -8.1876959 
C     1.1327294    3.0010140   -7.6382699 
H     1.7928649    3.7692609   -8.0607271 
C     0.3128719    3.2579282   -6.5312825 
H     0.3131832    4.2591057   -6.0756204 
C    -0.5060966    2.2406744   -5.9809743 
H    -1.1185555    2.4543999   -5.1000296 
C    -0.5465170    0.9555205   -6.5241107 
H    -1.1409565    0.1625451   -6.0589530 
C     0.2276621    0.6769671   -7.6705431 
H    -2.3312411   -1.8796153   -9.1413999 
H    -4.0765117    3.7757775   -8.7563267 
C    -4.9878516    3.1453640   -8.4885284 
H    -5.7472008    3.8048645   -8.0303925 
H    -5.4128133    2.6956263   -9.4272748 
C    -4.4999220    2.0349323   -7.5262847 
O    -3.4957348    1.3717999   -7.7709996 
N    -5.2997708    1.8952971   -6.4315498 
H    -6.1799119    2.4470062   -6.3809822 
C    -5.2067879    0.7484498   -5.5233414 
H    -4.2389898    0.2513954   -5.7060701 
C    -5.2737726    1.2437912   -4.0636008 
H    -6.2091759    1.8117062   -3.9052719 
H    -4.4224156    1.9180755   -3.8772108 
S    -5.2665254   -0.1599462   -2.8616143 
C    -6.3828957   -0.1938134   -5.8541069 
O    -7.4903904    0.3098611   -6.1712792 
N    -6.1814610   -1.5124017   -5.8095045 
H    -5.2487308   -1.8711224   -5.5876237 
C    -7.1141828   -2.5196788   -6.3411780 
H    -7.7339241   -2.0365955   -7.1165903 
H    -6.4827442   -3.3086792   -6.8050823 
C    -8.1203677   -3.0999104   -5.3297510 
O    -8.8647225   -4.0256452   -5.6850966 
N    -8.1860127   -2.5308419   -4.1041599 
H    -7.5791531   -1.7353644   -3.8938826 
C    -9.2077658   -2.9392823   -3.1212458 
H    -9.3336634   -4.0160737   -3.3311044 
C    -8.6843413   -2.7508994   -1.6822847 
H    -7.5825782   -2.9184136   -1.6637140 
H    -8.8477347   -1.7061197   -1.3403222 
H    -9.1543943   -3.4243979   -0.9186399 
H   -10.1765808   -2.3844285   -3.2922663 
H   -10.7737722    1.3117920   -1.8034868 
C   -10.3293651    2.1660563   -2.4043936 
H   -10.5901975    3.0893787   -1.8551737 
C    -8.7905826    1.9859570   -2.4640383 
H    -8.5694567    1.0133357   -2.9457654 
H    -8.4404879    2.7739454   -3.1559239 
C    -8.0273404    2.0842170   -1.1527739 
C    -7.6495474    3.3343219   -0.6199280 
H    -7.9555226    4.2526076   -1.1357051 
C    -6.8538261    3.4233735    0.5334424 
H    -6.5350096    4.4071134    0.9048862 
C    -6.4202757    2.2560472    1.1844002 
H    -5.7684461    2.3202196    2.0644506 
C    -6.7961894    1.0052104    0.6705401 
H    -6.4133634    0.0874835    1.1358855 
C    -7.5948304    0.9231031   -0.4808412 
H    -7.8475519   -0.0611992   -0.8913727 
C   -10.8856229    2.3262693   -3.8499843 
O   -10.2501159    3.1029187   -4.5974194 
N   -12.0175485    1.7022954   -4.2348298 
H   -12.4831485    1.0734538   -3.5744357 
C   -12.5684404    1.7617140   -5.6261412 
H   -11.6766173    1.7123861   -6.2836996 
H   -13.1261238    0.8093204   -5.8282679 
H   -13.1286035    2.7042995   -5.8912017 
H    -4.1519116    6.6334957   -4.2543393 
C    -3.4149434    6.5878136   -3.3775773 
H    -3.8320285    7.2279447   -2.5795596 
C    -3.2697070    5.1517931   -2.8110031 
H    -2.5795553    5.2517928   -1.9491735 
C    -4.6078919    4.6322764   -2.2583801 
H    -4.4580094    3.6710499   -1.7334414 
H    -5.0397482    5.3441987   -1.5295713 
H    -5.3508685    4.4637445   -3.0655017 
C    -2.6187585    4.1752863   -3.7975350 
H    -2.4393999    3.2070991   -3.2946851 
H    -3.2571700    3.9868254   -4.6844685 
H    -1.6401006    4.5539721   -4.1481171 
C    -2.1153072    7.2238108   -3.8897841 
O    -1.8417902    7.3689672   -5.0906861 
N    -1.2850607    7.6484552   -2.9039888 
H    -1.4840239    7.4018819   -1.9193830 
C    -0.0350896    8.3193026   -3.2290194 
H    -0.1925481    8.9040643   -4.1525578 
H     0.1918268    9.0224579   -2.3841779 
C     1.0915505    7.2900040   -3.4003770 
O     1.2493861    6.3841253   -2.5738978 
N     1.9044929    7.4342756   -4.4803570 
H     1.6672882    8.1078710   -5.2222235 
C     2.9331012    6.4263546   -4.7697966 
H     2.4418233    5.4650331   -5.0125198 
C     3.7759390    6.8928806   -5.9653178 
H     4.6184872    6.2079982   -6.1435981 
H     3.1537760    6.9160305   -6.8802120 
H     4.1981667    7.8972058   -5.7950886 
C     3.7836395    6.1059175   -3.5173562 
O     4.0640796    4.9382180   -3.2280616 
N     4.1923537    7.1840797   -2.7884889 
H     4.0829698    8.1045983   -3.2306164 
C     5.0764735    7.1231590   -1.6238049 
H     5.7813442    6.2843013   -1.7503181 
H     5.6873605    8.0674337   -1.5359202 
C     4.3696328    6.8918203   -0.2661243 
O     5.0227234    6.9781697    0.7832797 
N     3.0562455    6.5903928   -0.3348640 
H     2.5985063    6.4770194   -1.2488231 
C     2.2817533    6.2276330    0.8271163 
H     2.6848858    6.7628874    1.7047475 
H     1.2323565    6.5381016    0.6819641 
C     2.3421425    4.7152171    1.1127699 
O     3.1578263    3.9686954    0.5360407 
N     1.4787482    4.2861556    2.0537809 
H     0.8396093    4.9453098    2.5309628 
C     1.4458771    2.8954198    2.4937236 
H     1.4789641    2.2415364    1.6039418 
C     2.6957127    2.6094524    3.3926695 
H     3.5748560    2.8504585    2.7691069 
H     2.6649602    3.3361410    4.2271622 
C     2.8173694    1.2143114    3.9336971 
C     3.5232788    0.1610241    3.3738038 
H     4.0855339    0.1274547    2.4396307 
N     3.4443187   -0.9582814    4.1866484 
H     3.8991268   -1.8545977    3.9993649 
C     2.6654388   -0.6600576    5.2904036 
C     2.2748900   -1.4562093    6.3784062 
H     2.5652567   -2.5122429    6.4373895 
C     1.4754784   -0.8650017    7.3625066 
H     1.1549529   -1.4601063    8.2254175 
C     1.0378038    0.4786038    7.2453885 
H     0.3570711    0.8913000    8.0005657 
C     1.4182233    1.2662817    6.1558486 
H     1.0434700    2.2922258    6.0498215 
C     2.2533685    0.7062936    5.1639717 
C     0.1475881    2.6909741    3.2836416 
O    -0.3549817    3.6311902    3.9102239 
N    -0.3553979    1.4276581    3.2890782 
H     0.1495617    0.6635501    2.8273124 
C    -1.3986032    1.0382904    4.2229229 
H    -1.3718932    1.7552620    5.0657444 
C    -2.8289552    1.0933631    3.6292738 
H    -2.9134694    1.9520765    2.9426784 
H    -3.5591628    1.2226130    4.4463482 
S    -3.3305778   -0.4385297    2.7301924 
C    -1.0916041   -0.3786523    4.7380222 
O    -0.2178202   -1.0990761    4.2254853 
N    -1.8927619   -0.7735947    5.7517527 
H    -2.6293463   -0.1367692    6.0917610 
C    -1.6565760   -1.9819834    6.5107091 
H    -0.6078236   -1.9877527    6.8608675 
H    -2.3310711   -1.9958651    7.3961229 
C    -1.8310636   -3.2890339    5.7579821 
O    -1.4283101   -4.3307814    6.2944830 
N    -2.4462530   -3.2366059    4.5442813 
H    -2.7224459   -2.3162015    4.1550747 
C    -2.6232409   -4.4393609    3.7457937 
H    -2.3533090   -5.2649963    4.4300378 
C    -4.0638103   -4.6763391    3.2380408 
H    -4.0743602   -5.6867453    2.7900574 
H    -4.7429930   -4.7167510    4.1288677 
C    -4.5782616   -3.6696703    2.2013290 
H    -5.5792443   -3.9640357    1.8308725 
H    -4.6473565   -2.6430577    2.6076359 
H    -3.9040524   -3.6433731    1.3254565 
C    -1.6004823   -4.5545254    2.6034389 
O    -1.6792857   -5.4682351    1.7662841 
N    -0.5818218   -3.6717946    2.6264662 
H    -0.5821492   -2.8816684    3.2909757 
C     0.5466953   -3.7939588    1.7184311 
H     0.2994168   -3.3600203    0.7299060 
C     1.7422561   -3.0162787    2.3281974 
H     1.4416742   -1.9587387    2.4241194 
H     1.9071124   -3.4160200    3.3468974 
C     2.9833779   -3.1657809    1.4817070 
C     3.2309823   -2.3101871    0.3921204 
H     2.5571802   -1.4622898    0.2115541 
C     4.2948917   -2.5476772   -0.4912071 
H     4.4447996   -1.8845396   -1.3503604 
C     5.1274342   -3.6703980   -0.3028089 
O     6.1460136   -3.9763570   -1.1563727 
H     5.9854208   -3.5173137   -2.0339141 
C     4.9079599   -4.5205857    0.7951781 
H     5.5515645   -5.3973550    0.9306862 
C     3.8461903   -4.2652603    1.6672974 
H     3.6506474   -4.9660358    2.4864817 
C     0.9439641   -5.2672347    1.5340115 
O     1.1072883   -6.0336608    2.5079075 
N     1.2323355   -5.6156681    0.2665453 
H     1.1137206   -4.9262363   -0.4931536 
C     1.7778345   -6.9220576   -0.0746440 
H     2.1480541   -7.3487361    0.8686241 
C     0.6908020   -7.8493737   -0.6537550 
H     0.2055535   -7.3706953   -1.5219886 
H     1.1132080   -8.8191635   -0.9735802 
H    -0.0739094   -8.0335051    0.1220338 
C     2.9534743   -6.7182573   -1.0430856 
O     2.9644526   -5.7592243   -1.8355112 
N     3.9599683   -7.6153391   -0.9764236 
C     4.0490329   -8.7370373   -0.0194697 
H     3.2524260   -9.4764095   -0.2105523 
H     3.9431494   -8.3563317    1.0140255 
C     5.4536397   -9.3095301   -0.2601665 
H     5.4021452  -10.1301726   -0.9918669 
H     5.8892109   -9.7079789    0.6701276 
C     6.2392788   -8.1299734   -0.8584822 
H     7.1273698   -8.4443013   -1.4311085 
H     6.5563564   -7.4188979   -0.0715647 
C     5.1890886   -7.4627335   -1.7696966 
H     5.3749539   -6.3883177   -1.9350094 
C     5.1055291   -8.1993270   -3.1324193 
O     4.2502724   -9.0870832   -3.3431819 
N     6.0684398   -7.8369367   -3.9988708 
H     6.6530535   -7.0218113   -3.7777353 
C     6.0946031   -8.2492642   -5.4096187 
H     5.8684627   -9.3329914   -5.4276940 
C     4.9413537   -7.5055362   -6.1331909 
H     5.1041245   -6.4098391   -6.1419267 
H     4.8072798   -7.8541916   -7.1781026 
H     3.9809919   -7.7009032   -5.6192945 
H     7.1230731   -8.1069305   -5.8621711 
Fe   -1.0666452    1.5096959   -1.0138320 
Fe   -3.3140349    0.1127410   -1.8237258 
Fe   -1.0692219   -1.4401409   -1.4186520 
Fe   -2.2536754   -0.2183753    0.7709467 
S    -3.0802490   -1.8856867   -0.6394041 
S    -3.0800024    1.7625693   -0.1539499 
S    -0.0191131   -0.1784609    0.2795831 
S    -1.3924434    0.2943481   -2.9727861 
O     2.9963569   -1.5075222   -6.8512272 
H     2.3392001   -2.1821860   -6.5063493 
H     2.4952419   -0.9745756   -7.5084022 
O    -8.0356995    2.8947704   -6.5129025 
H    -8.5989179    3.3191283   -5.8147772 
H    -8.0021680    1.9272843   -6.2642659 
