# Supplementary material for: Benchmark Study of Redox Potential Calculations for Iron–Sulfur Clusters in Proteins
Source: Inorg Chem. 2022 Apr 11;61(16):5991–6007. doi: 10.1021/acs.inorgchem.1c03422 (PMC9044450; doi:10.1021/acs.inorgchem.1c03422)
Supplement: Supplementary file 2 — ic1c03422_si_002.zip [file ic1c03422_si_002.zip › xyz/Hip2-large-FF14SB-Free-Red]

364
Energy = -16806.6910705821
H    -8.7174424    3.5738522    4.9935547 
C    -8.9011022    2.4775726    5.1583793 
H    -9.6729573    2.3929482    5.9433587 
C    -9.3314084    1.7978408    3.8455828 
H    -9.5330917    0.7293756    4.0493307 
H   -10.2615150    2.2435238    3.4475547 
H    -8.5394734    1.8711095    3.0752833 
C    -7.5269178    1.9778543    5.6294278 
O    -6.4736046    2.5068848    5.2475326 
N    -7.5497969    0.8952513    6.4467022 
H    -8.4534211    0.4383565    6.6319092 
C    -6.3363947    0.0938106    6.6425112 
H    -6.5481503   -0.5651804    7.5039173 
C    -5.9958972   -0.7352087    5.3893931 
H    -5.8360266   -0.0589550    4.5294648 
H    -5.0521264   -1.2859791    5.5301008 
H    -6.8050595   -1.4611067    5.1351504 
C    -5.1298693    0.9650011    7.0663022 
O    -4.0114620    0.7563490    6.5958808 
N    -5.2918817    1.8805752    8.0607173 
H    -6.2377114    2.2082837    8.3073359 
C    -4.1382565    2.6333995    8.5612434 
H    -4.5500632    3.3892437    9.2477165 
H    -3.4147646    2.0025849    9.1725007 
C    -3.2844418    3.3769808    7.4832189 
O    -2.1203051    3.0464727    7.2119111 
N    -3.8943878    4.4397177    6.9105726 
H    -4.8670273    4.6241092    7.1597996 
C    -3.3081744    5.1323747    5.7471025 
H    -2.5273610    4.4231556    5.4069829 
C    -4.3619320    5.2046785    4.6081182 
H    -4.7898042    4.1917333    4.4754924 
H    -5.2041719    5.8658611    4.9152039 
C    -3.8173477    5.7266946    3.2867886 
C    -2.9831805    4.9639605    2.4426466 
H    -2.7352037    3.9323041    2.7099844 
C    -2.4263251    5.4985898    1.2691546 
H    -1.7693334    4.8864351    0.6407401 
C    -2.7035487    6.8299137    0.9207000 
O    -2.1141672    7.4005361   -0.2023845 
H    -2.2211767    8.3970344   -0.1354523 
C    -3.5788791    7.5845833    1.7128574 
H    -3.8434346    8.6022336    1.4187109 
C    -4.1116641    7.0371265    2.8812833 
H    -4.7743015    7.6510722    3.4925253 
H    -2.7726241    6.1030037    5.9673788 
H     5.6601560    0.8692344   -0.2449828 
C     5.3523347    1.8054205   -0.8240511 
H     5.0144873    2.5684562   -0.1027964 
H     6.3074431    2.0931282   -1.3888133 
C     4.2943558    1.3471055   -1.8442474 
O     4.5686175    0.3770579   -2.5926158 
N     3.1568640    2.0498697   -1.8975176 
H     2.9489095    2.7726816   -1.1742699 
C     2.0808932    1.7210072   -2.8524540 
H     1.5348276    0.8273493   -2.4987989 
C     1.0836210    2.8868160   -2.9681052 
H     0.3618817    2.6162405   -3.7553362 
H     1.6075160    3.8123196   -3.2649124 
S     0.1718356    3.2536854   -1.4170716 
C     2.6121430    1.3740291   -4.2551383 
O     2.1532603    0.4306998   -4.8992108 
N     3.5903832    2.1878599   -4.7655486 
H     3.8340593    3.0688394   -4.2871643 
C     3.9925303    2.0115764   -6.1563773 
H     3.0873005    1.9531021   -6.7916670 
H     4.5749356    2.8925847   -6.4920713 
C     4.7806174    0.7364223   -6.4677576 
O     5.1434101    0.4590198   -7.6164418 
N     5.0553180   -0.0654397   -5.3997063 
H     4.6760050    0.1987350   -4.4759559 
C     5.4769603   -1.4307361   -5.6190361 
H     5.1413751   -1.6922922   -6.6421121 
H     6.5976677   -1.5530442   -5.6363522 
C     4.7850549   -2.3824909   -4.6284674 
O     5.3975647   -3.2395860   -3.9455744 
N     3.4659600   -2.1842643   -4.6069859 
H     3.0793830   -1.4719414   -5.2501587 
C     2.4980571   -3.0326579   -3.9227970 
H     3.0380785   -3.7000891   -3.2359019 
C     1.5048728   -2.1319826   -3.1603067 
H     1.0256901   -1.4296805   -3.8639863 
H     2.0665626   -1.5458864   -2.4158336 
S     0.1948447   -3.1031122   -2.3157585 
C     1.7633060   -3.8385479   -5.0055348 
O     1.4772711   -3.3359017   -6.1054571 
N     1.3868863   -5.0934948   -4.6881490 
H     1.7277992   -5.4948188   -3.8022486 
C     0.6699730   -5.8912178   -5.6856843 
H     1.2420892   -5.8440117   -6.6301208 
C     0.5429825   -7.3520691   -5.2370559 
H     1.5409725   -7.7767472   -5.0172656 
H    -0.0971948   -7.4407242   -4.3407175 
H     0.0743048   -7.9286617   -6.0519160 
C    -0.7185266   -5.3135191   -6.0429303 
O    -1.2578674   -5.6990603   -7.1048547 
N    -1.2879071   -4.4686129   -5.1659820 
H    -0.7509653   -4.1531504   -4.3412360 
C    -2.6289975   -3.8900468   -5.3530166 
H    -3.2310077   -4.6896080   -5.8051731 
C    -3.2407601   -3.4856414   -3.9984261 
H    -2.5231923   -2.8445986   -3.4555457 
H    -4.1130489   -2.8494250   -4.2114734 
C    -3.6728771   -4.6538924   -3.1427674 
C    -4.9501979   -5.2275081   -3.3211048 
H    -5.6276859   -4.8114933   -4.0766463 
C    -5.3677319   -6.3115353   -2.5364542 
H    -6.3628197   -6.7448635   -2.6924321 
C    -4.5163695   -6.8406633   -1.5506089 
H    -4.8441256   -7.6894534   -0.9366835 
C    -3.2498969   -6.2661046   -1.3529015 
H    -2.5938926   -6.6324155   -0.5554212 
C    -2.8332668   -5.1844567   -2.1446807 
H    -1.8557887   -4.7228796   -1.9604769 
C    -2.5984002   -2.6533823   -6.3032384 
O    -2.8201717   -1.5208465   -5.8426424 
N    -2.3163812   -2.8961398   -7.6063347 
H    -2.2005660   -3.8692267   -7.8957335 
C    -1.9520217   -1.8050985   -8.5127694 
H    -2.1923993   -0.9141602   -7.9069592 
C    -0.4053912   -1.8101821   -8.7350906 
H     0.0432288   -2.3621735   -7.8841213 
H    -0.1455622   -2.3751579   -9.6505007 
C     0.2670658   -0.4535855   -8.7883766 
C     1.2934176   -0.0989142   -9.6545084 
H     1.7075038   -0.6630341  -10.4881040 
N     1.7789523    1.1726898   -9.3569727 
H     2.5014271    1.6884140   -9.8790605 
C     1.0328764    1.6956087   -8.3175313 
C     1.0996959    2.9661171   -7.7123440 
H     1.8058862    3.7253038   -8.0723995 
C     0.2389309    3.2096330   -6.6342780 
H     0.2598346    4.1877127   -6.1314921 
C    -0.6529679    2.2094272   -6.1766940 
H    -1.3026140    2.4085699   -5.3196953 
C    -0.7265656    0.9552775   -6.7858471 
H    -1.4206633    0.2022851   -6.3959335 
C     0.1012853    0.6861606   -7.8987511 
H    -2.5414014   -1.7240703   -9.4650254 
H    -4.1663023    3.9762855   -8.8412999 
C    -5.0893577    3.3698911   -8.5654147 
H    -5.8314184    4.0346276   -8.0880583 
H    -5.5273767    2.9328876   -9.5003422 
C    -4.5823742    2.2353100   -7.6384835 
O    -3.5903503    1.5768274   -7.9453095 
N    -5.3362713    2.0797060   -6.5206522 
H    -6.2154324    2.6276102   -6.4496577 
C    -5.2556394    0.8889080   -5.6626463 
H    -4.3001789    0.3740999   -5.8655087 
C    -5.3114583    1.3300580   -4.1817926 
H    -6.2297285    1.9229703   -4.0087351 
H    -4.4404059    1.9739123   -3.9803464 
S    -5.3378205   -0.0918425   -3.0060086 
C    -6.4364820   -0.0209930   -6.0509547 
O    -7.5214905    0.4919690   -6.4460382 
N    -6.2587324   -1.3365383   -5.9797691 
H    -5.3267329   -1.6995716   -5.7484486 
C    -7.2164354   -2.3215570   -6.5049287 
H    -7.8902433   -1.7872889   -7.1966884 
H    -6.6260683   -3.0722032   -7.0627684 
C    -8.1622260   -2.9513223   -5.4688323 
O    -8.8504417   -3.9314133   -5.7852163 
N    -8.2830929   -2.3271943   -4.2748189 
H    -7.6654083   -1.5453375   -4.0460629 
C    -9.2907108   -2.7852012   -3.3009397 
H    -9.3484979   -3.8692880   -3.4941369 
C    -8.8213968   -2.5592026   -1.8429716 
H    -7.7104886   -2.4932901   -1.8070156 
H    -9.2050932   -1.5976309   -1.4356520 
H    -9.1472305   -3.3805863   -1.1617895 
H   -10.2934183   -2.3009130   -3.4854094 
H   -10.7571956    1.1504805   -1.7617547 
C   -10.3341142    2.0408659   -2.3358407 
H   -10.5951310    2.9316117   -1.7363173 
C    -8.7933796    1.8867028   -2.4228142 
H    -8.5573106    0.9239121   -2.9160354 
H    -8.4685392    2.6892021   -3.1100517 
C    -8.0149700    1.9956877   -1.1220699 
C    -7.6727656    3.2556359   -0.5893157 
H    -8.0185225    4.1645504   -1.0980187 
C    -6.8600019    3.3664425    0.5505217 
H    -6.5629090    4.3582683    0.9187169 
C    -6.3754005    2.2113699    1.1863670 
H    -5.7041245    2.2930975    2.0502092 
C    -6.7160705    0.9502082    0.6732481 
H    -6.2840273    0.0474621    1.1246416 
C    -7.5296352    0.8462814   -0.4658164 
H    -7.7474615   -0.1417869   -0.8852552 
C   -10.9094131    2.2887995   -3.7648988 
O   -10.3049936    3.1408993   -4.4511757 
N   -12.0275258    1.6601855   -4.1871338 
H   -12.3849106    0.8943268   -3.6100118 
C   -12.5572168    1.7483221   -5.5864144 
H   -11.6600071    1.7084335   -6.2383914 
H   -13.1154173    0.8005278   -5.8149974 
H   -13.1169207    2.6916228   -5.8509237 
H    -4.1545393    6.6691180   -4.2820796 
C    -3.4042176    6.6109698   -3.4169710 
H    -3.8116098    7.2350708   -2.6012946 
C    -3.2453985    5.1620828   -2.8835616 
H    -2.5221464    5.2403736   -2.0462551 
C    -4.5679250    4.6386139   -2.2972750 
H    -4.4056013    3.6623833   -1.8043307 
H    -4.9679375    5.3345036   -1.5350471 
H    -5.3396033    4.4978366   -3.0824962 
C    -2.6324778    4.2043244   -3.9126615 
H    -2.4377493    3.2265869   -3.4357770 
H    -3.3060186    4.0375834   -4.7780758 
H    -1.6648527    4.5881517   -4.2880837 
C    -2.1122248    7.2498077   -3.9381049 
O    -1.8484865    7.4019240   -5.1401417 
N    -1.2616017    7.6649093   -2.9636580 
H    -1.4479946    7.4150650   -1.9789095 
C    -0.0041632    8.2987680   -3.3234589 
H    -0.1761195    8.9149739   -4.2238824 
H     0.2799832    8.9755512   -2.4700218 
C     1.0796931    7.2392459   -3.5885144 
O     1.1505670    6.2135710   -2.9078682 
N     1.9863146    7.5069783   -4.5749495 
H     1.7815091    8.2375952   -5.2746648 
C     2.9798086    6.4836618   -4.9252117 
H     2.4659779    5.5604223   -5.2537612 
C     3.8928104    7.0150464   -6.0381148 
H     4.6172325    6.2517582   -6.3574252 
H     3.2985873    7.3186014   -6.9207377 
H     4.4799865    7.8693647   -5.6604369 
C     3.8164015    6.0724479   -3.6954880 
O     4.2251538    4.9167646   -3.5500823 
N     4.1234581    7.0967309   -2.8431832 
H     3.6901219    8.0006296   -3.0379792 
C     4.8554320    6.9201726   -1.5990035 
H     5.3262723    5.9302418   -1.6792556 
H     5.6721024    7.6734712   -1.4475720 
C     3.9864199    6.8614429   -0.3241558 
O     4.4864924    7.0667644    0.7857967 
N     2.6930781    6.5207557   -0.5276852 
H     2.3700652    6.2377809   -1.4609315 
C     1.8633006    6.1245048    0.5825777 
H     2.1263437    6.7436255    1.4570786 
H     0.8007045    6.2958221    0.3362198 
C     2.0861596    4.6418669    0.9456076 
O     2.9657304    3.9443853    0.4016386 
N     1.2600672    4.2035808    1.9142982 
H     0.6190095    4.8606243    2.3888399 
C     1.2911348    2.8411542    2.4264452 
H     1.3374591    2.1389198    1.5745835 
C     2.5482321    2.6551935    3.3389460 
H     3.4236398    2.8931964    2.7082701 
H     2.4845039    3.4232534    4.1333960 
C     2.7057035    1.2937498    3.9501651 
C     3.4424201    0.2411407    3.4349156 
H     4.0058794    0.1940568    2.5021654 
N     3.3741462   -0.8569471    4.2779075 
H     3.8664732   -1.7425138    4.1370568 
C     2.5711098   -0.5423935    5.3589227 
C     2.1746508   -1.3203867    6.4573543 
H     2.4886005   -2.3675951    6.5487301 
C     1.3274287   -0.7301698    7.4005571 
H     0.9887415   -1.3180121    8.2615699 
C     0.8577720    0.5971603    7.2354267 
H     0.1362461    1.0068722    7.9529734 
C     1.2501757    1.3697226    6.1388538 
H     0.8429964    2.3779042    5.9918876 
C     2.1290762    0.8094352    5.1850773 
C     0.0176657    2.6372395    3.2532993 
O    -0.4271382    3.5673892    3.9402654 
N    -0.5013836    1.3868368    3.2337432 
H    -0.0992655    0.6648808    2.6219429 
C    -1.5334879    0.9786244    4.1660931 
H    -1.5130128    1.7068452    4.9990810 
C    -2.9666053    1.0004678    3.5731228 
H    -3.0574466    1.8484972    2.8736594 
H    -3.6946837    1.1423500    4.3895292 
S    -3.4477218   -0.5446818    2.6869662 
C    -1.1908787   -0.4209475    4.7044428 
O    -0.2829187   -1.1247087    4.2306932 
N    -1.9998985   -0.8228575    5.7103319 
H    -2.7542855   -0.1974512    6.0305880 
C    -1.7678068   -2.0291172    6.4686226 
H    -0.7093805   -2.0508795    6.7928678 
H    -2.4201631   -2.0294458    7.3714203 
C    -1.9740226   -3.3334695    5.7165494 
O    -1.6644957   -4.3922849    6.2860488 
N    -2.4927828   -3.2600102    4.4625214 
H    -2.7462246   -2.3341049    4.0571046 
C    -2.5892153   -4.4479083    3.6327834 
H    -2.2226759   -5.2647906    4.2843680 
C    -4.0217286   -4.8065477    3.1706830 
H    -3.9464998   -5.7891106    2.6648300 
H    -4.6535188   -4.9530473    4.0951893 
C    -4.6808357   -3.7978307    2.2205187 
H    -5.6740741   -4.1602421    1.8913417 
H    -4.8075234   -2.8048558    2.6918279 
H    -4.0614944   -3.6618581    1.3144226 
C    -1.5951501   -4.4393448    2.4558921 
O    -1.6824911   -5.2867066    1.5532845 
N    -0.5798408   -3.5572144    2.5293132 
H    -0.5870966   -2.7907317    3.2238003 
C     0.5166809   -3.5882794    1.5709950 
H     0.2228362   -3.0810874    0.6300692 
C     1.7148237   -2.8292849    2.2006115 
H     1.3953461   -1.7866933    2.3716851 
H     1.9192713   -3.2914424    3.1851910 
C     2.9358520   -2.8953052    1.3161726 
C     3.0940535   -2.0107221    0.2323857 
H     2.3448182   -1.2219840    0.0757497 
C     4.1550288   -2.1661827   -0.6748229 
H     4.2342981   -1.5140670   -1.5544980 
C     5.0749034   -3.2203689   -0.5101887 
O     6.1155644   -3.4087553   -1.3813175 
H     5.8112969   -3.2523440   -2.3297636 
C     4.9393338   -4.0994685    0.5768828 
H     5.6405299   -4.9346139    0.6859708 
C     3.8743527   -3.9348703    1.4688094 
H     3.7370623   -4.6636528    2.2763592 
C     0.9399003   -5.0341008    1.2605817 
O     1.1640652   -5.8589964    2.1754530 
N     1.1747759   -5.2875064   -0.0384516 
H     0.9662503   -4.5555998   -0.7505071 
C     1.6619987   -6.5777932   -0.5166909 
H     1.8533551   -7.1768074    0.3845700 
C     0.6153357   -7.2683327   -1.4070645 
H     0.3370433   -6.6038390   -2.2430693 
H     1.0096790   -8.2152290   -1.8202057 
H    -0.3058784   -7.4765972   -0.8340731 
C     2.9622609   -6.3550268   -1.3114465 
O     3.0033939   -5.5014649   -2.2111707 
N     4.0310935   -7.1156998   -0.9792630 
C     4.0173893   -8.2749623   -0.0614055 
H     3.1415719   -8.9181763   -0.2538345 
H     3.9816067   -7.9270182    0.9897909 
C     5.3417392   -8.9869512   -0.3767959 
H     5.1925128   -9.7018050   -1.2062326 
H     5.7267071   -9.5435161    0.4941622 
C     6.2575781   -7.8392524   -0.8337687 
H     7.1320387   -8.1845296   -1.4097107 
H     6.6103357   -7.2478402    0.0332825 
C     5.3052065   -6.9947507   -1.7011701 
H     5.5958549   -5.9319823   -1.7666656 
C     5.1756745   -7.5761291   -3.1311019 
O     4.1352669   -8.1584729   -3.4754390 
N     6.2629429   -7.4186308   -3.9197239 
H     7.0414101   -6.8389579   -3.5940707 
C     6.1765760   -7.6316517   -5.3724471 
H     5.5705151   -8.5493093   -5.5037151 
C     5.3645772   -6.4443220   -5.9510245 
H     5.9102441   -5.4907422   -5.8239128 
H     5.1346138   -6.5599213   -7.0303209 
H     4.3938683   -6.3568224   -5.4252757 
H     7.1765257   -7.8173316   -5.8620103 
Fe   -1.0616814    1.3810882   -1.0898217 
Fe   -2.3917445   -0.2584234    0.6929940 
Fe   -3.3773668    0.0794417   -1.9077718 
Fe   -1.0879975   -1.4006284   -1.4779928 
S    -3.1210194   -1.9413991   -0.7388067 
S    -3.0990103    1.7575805   -0.2523675 
S    -0.1064112   -0.2390210    0.3392547 
S    -1.4631719    0.2551143   -3.0923153 
O     3.0828973   -1.7053648   -7.4329415 
H     2.3892083   -2.2980169   -7.0157955 
H     2.5679984   -1.0691793   -7.9813412 
O    -8.0883738    3.0426800   -6.6262623 
H    -8.5982671    3.4364299   -5.8748649 
H    -7.9970963    2.0615419   -6.4174479 
