# Supplementary material for: Benchmark Study of Redox Potential Calculations for Iron–Sulfur Clusters in Proteins
Source: Inorg Chem. 2022 Apr 11;61(16):5991–6007. doi: 10.1021/acs.inorgchem.1c03422 (PMC9044450; doi:10.1021/acs.inorgchem.1c03422)
Supplement: Supplementary file 2 — ic1c03422_si_002.zip [file ic1c03422_si_002.zip › xyz/Hip2-Min-FF14SB-Fix-OX]

40
Energy = -8594.33894019961
H     3.4770410    1.9023910   -2.1322623 
C     2.6111663    1.7002558   -2.8618039 
H     2.0486785    0.8604423   -2.4205254 
C     1.7312754    2.9462801   -3.0159043 
H     1.0427616    2.7617282   -3.8592389 
H     2.3270355    3.8448592   -3.2666517 
S     0.6727713    3.4459701   -1.5704044 
H     2.9925412    1.4197091   -3.8629745 
H     3.9090361   -2.3893495   -4.2003051 
C     3.0746229   -3.0167580   -3.7569617 
H     3.5689339   -3.6769449   -3.0216660 
C     2.0522153   -2.0881759   -3.0808914 
H     1.5308563   -1.4672571   -3.8264582 
H     2.5106439   -1.4087277   -2.3431362 
S     0.7214275   -3.0595665   -2.1850628 
H     2.5933041   -3.5837302   -4.5683810 
H    -5.1171960    1.4344104   -6.6046959 
C    -4.9624705    0.5507852   -5.8953445 
H    -3.9742736    0.1175020   -6.1348345 
C    -4.9504800    1.0830036   -4.4673537 
H    -5.9112367    1.5634888   -4.2240088 
H    -4.1432520    1.8223218   -4.3173601 
S    -4.7082015   -0.3083633   -3.2676431 
H    -5.7706852   -0.1553891   -6.1491619 
H    -0.2273294    1.2791825    3.4272758 
C    -1.0918326    0.9494380    4.0561050 
H    -1.1037038    1.6345281    4.9300809 
C    -2.4340960    1.0704934    3.3453552 
H    -2.5045334    1.9532459    2.6947321 
H    -3.2251175    1.1677673    4.1129939 
S    -2.9090844   -0.3886180    2.3306329 
H    -0.8780882   -0.0492742    4.4184772 
Fe   -2.8100280    0.1716952   -2.2097912 
Fe   -1.8702338   -0.0053021    0.4230728 
Fe   -0.6196500    1.6491580   -1.4261461 
Fe   -0.5389404   -1.3080688   -1.6186446 
S    -2.5824286   -1.7574991   -0.8972979 
S    -2.6759980    1.9317491   -0.6387804 
S     0.3782939    0.0947466    0.0780432 
S    -0.8502340    0.3035901   -3.3240150 
