# Supplementary material for: Benchmark Study of Redox Potential Calculations for Iron–Sulfur Clusters in Proteins
Source: Inorg Chem. 2022 Apr 11;61(16):5991–6007. doi: 10.1021/acs.inorgchem.1c03422 (PMC9044450; doi:10.1021/acs.inorgchem.1c03422)
Supplement: Supplementary file 2 — ic1c03422_si_002.zip [file ic1c03422_si_002.zip › xyz/Hip2-Min-FF14SB-Fix-Red]

40
Energy = -8594.15101128100
H     3.4803440    1.9000295   -2.1318834 
C     2.6125096    1.6882572   -2.8617797 
H     2.0641210    0.8422694   -2.4132997 
C     1.7093274    2.9184657   -2.9898762 
H     1.0006021    2.7011781   -3.8096345 
H     2.2892059    3.8185010   -3.2810143 
S     0.7082753    3.3800205   -1.5081305 
H     2.9935952    1.4147085   -3.8620149 
H     3.9092630   -2.3880060   -4.2027009 
C     3.0695286   -3.0120620   -3.7539459 
H     3.5655263   -3.6712722   -3.0176447 
C     2.0491580   -2.0827515   -3.0785383 
H     1.5311286   -1.4617034   -3.8263137 
H     2.5220358   -1.3954298   -2.3568926 
S     0.7243924   -3.0354840   -2.1738819 
H     2.5899208   -3.5808630   -4.5660238 
H    -5.1168210    1.4365891   -6.6023215 
C    -4.9615779    0.5509569   -5.8812916 
H    -3.9711612    0.1197875   -6.1165342 
C    -4.9511118    1.0816353   -4.4527313 
H    -5.8985249    1.6013438   -4.2304303 
H    -4.1208464    1.7950214   -4.3023661 
S    -4.7485900   -0.3224890   -3.2657055 
H    -5.7698403   -0.1551786   -6.1420989 
H    -0.2165320    1.2810848    3.4441130 
C    -1.0725100    0.9613467    4.0845036 
H    -1.0487778    1.6313956    4.9725536 
C    -2.4278282    1.1272991    3.3982962 
H    -2.4362752    1.9598850    2.6796428 
H    -3.1895978    1.3495456    4.1715445 
S    -3.0172111   -0.3578506    2.4966129 
H    -0.8701120   -0.0447706    4.4290701 
Fe   -0.5871623    1.5265351   -1.2766448 
Fe   -0.5407105   -1.2493404   -1.5187279 
Fe   -2.8442066    0.1486446   -2.1147055 
Fe   -1.9810291   -0.0533180    0.5241070 
S    -2.6068504   -1.8227442   -0.8427780 
S    -2.6903792    1.9316021   -0.5522900 
S     0.3075491    0.0302263    0.3178385 
S    -0.8967027    0.3050782   -3.2594854 
