# Supplementary material for: Benchmark Study of Redox Potential Calculations for Iron–Sulfur Clusters in Proteins
Source: Inorg Chem. 2022 Apr 11;61(16):5991–6007. doi: 10.1021/acs.inorgchem.1c03422 (PMC9044450; doi:10.1021/acs.inorgchem.1c03422)
Supplement: Supplementary file 2 — ic1c03422_si_002.zip [file ic1c03422_si_002.zip › xyz/Hip2-Min-FF14SB-Free-OX]

40
Energy = -8594.93707278641
H     3.7319883    2.0040305   -2.3370945 
C     2.8844317    1.6126208   -3.0339151 
H     2.4614303    0.7425382   -2.5012635 
C     1.8129033    2.6840254   -3.2582275 
H     1.1224132    2.2952994   -4.0261321 
H     2.2413055    3.6261014   -3.6453222 
S     0.7466052    3.2002954   -1.8206675 
H     3.2565828    1.2819670   -4.0443308 
H     3.9841548   -2.4798588   -4.3833948 
C     3.0843725   -3.1170045   -4.0567756 
H     3.5200768   -3.8985376   -3.4052397 
C     2.1214655   -2.2277989   -3.2376743 
H     1.6282482   -1.4828820   -3.8804657 
H     2.6403190   -1.6886539   -2.4278575 
S     0.7220161   -3.1823673   -2.4195116 
H     2.5739288   -3.5678714   -4.9468349 
H    -5.2532169    1.6191574   -6.6715433 
C    -5.1483068    0.6880929   -6.0134438 
H    -4.2088652    0.2039804   -6.3336771 
C    -4.9986083    1.1553902   -4.5621214 
H    -5.8987554    1.6966511   -4.2227811 
H    -4.1314264    1.8300507   -4.4593579 
S    -4.7429140   -0.2761625   -3.4030569 
H    -6.0247974    0.0514868   -6.2928571 
H     0.2080578    0.8382895    3.4702950 
C    -0.6094590    0.4895885    4.1839003 
H    -0.5570883    1.2149181    5.0233892 
C    -1.9769332    0.6622635    3.5097606 
H    -2.0624006    1.6206765    2.9648948 
H    -2.7488333    0.6845996    4.2994438 
S    -2.5019926   -0.7058779    2.3819426 
H    -0.4197147   -0.5378162    4.6003225 
Fe   -2.8345889    0.0469630   -2.2463776 
Fe   -1.7724595   -0.1305877    0.3567728 
Fe   -0.5929781    1.4650475   -1.5541670 
Fe   -0.5690157   -1.4755259   -1.7493159 
S    -2.5975808   -1.8729378   -0.9171366 
S    -2.6121964    1.7912735   -0.6806706 
S     0.4420732   -0.0927396   -0.1016783 
S    -0.9234370    0.1341363   -3.4286520 
