# Supplementary material for: Benchmark Study of Redox Potential Calculations for Iron–Sulfur Clusters in Proteins
Source: Inorg Chem. 2022 Apr 11;61(16):5991–6007. doi: 10.1021/acs.inorgchem.1c03422 (PMC9044450; doi:10.1021/acs.inorgchem.1c03422)
Supplement: Supplementary file 2 — ic1c03422_si_002.zip [file ic1c03422_si_002.zip › xyz/Hip2-Min-FF14SB-Free-Red]

40
Energy = -8594.76468018034
H     3.5588916    1.7060620   -2.4089220 
C     2.7565244    1.4061096   -3.2017863 
H     2.2641720    0.5259864   -2.7527349 
C     1.7370910    2.5343362   -3.3755672 
H     1.0105481    2.1758789   -4.1256647 
H     2.2016256    3.4570334   -3.7753131 
S     0.7660243    3.0534488   -1.8888042 
H     3.1946777    1.1240185   -4.2018336 
H     4.0166458   -2.5351988   -4.4217982 
C     3.1082207   -3.1622275   -4.1057686 
H     3.5301698   -3.9517220   -3.4528139 
C     2.1396064   -2.2713143   -3.2929775 
H     1.6573857   -1.5275761   -3.9450485 
H     2.6687544   -1.7216918   -2.4962618 
S     0.7352988   -3.2022513   -2.4703840 
H     2.6122259   -3.6077572   -5.0075229 
H    -5.2437432    1.6127656   -6.6505885 
C    -5.1452580    0.6669294   -5.9993047 
H    -4.2042745    0.1822823   -6.3181773 
C    -5.0038036    1.1136168   -4.5390782 
H    -5.8878560    1.6968645   -4.2223810 
H    -4.1141908    1.7566549   -4.4254218 
S    -4.8095281   -0.3302079   -3.3906322 
H    -6.0227614    0.0382475   -6.3051628 
H     0.1738859    0.7460686    3.4296199 
C    -0.6016323    0.4223667    4.1960693 
H    -0.4866045    1.1580097    5.0222376 
C    -2.0011053    0.6219983    3.5906583 
H    -2.0707112    1.5649294    3.0147734 
H    -2.7250233    0.7146383    4.4212576 
S    -2.6288956   -0.7560971    2.5358250 
H    -0.4091938   -0.6010403    4.6278448 
Fe   -0.5447959    1.2742407   -1.4353907 
Fe   -0.5742196   -1.4938993   -1.6753637 
Fe   -2.8825495   -0.0538601   -2.1418798 
Fe   -1.8618754   -0.2656927    0.4499934 
S    -2.6273026   -2.0150319   -0.8617115 
S    -2.5986110    1.7073501   -0.5811974 
S     0.4009404   -0.2390008    0.1161233 
S    -1.0023050    0.0612392   -3.3794431 
