# Supplementary material for: Benchmark Study of Redox Potential Calculations for Iron–Sulfur Clusters in Proteins
Source: Inorg Chem. 2022 Apr 11;61(16):5991–6007. doi: 10.1021/acs.inorgchem.1c03422 (PMC9044450; doi:10.1021/acs.inorgchem.1c03422)
Supplement: Supplementary file 2 — ic1c03422_si_002.zip [file ic1c03422_si_002.zip › xyz/Rieske-Int-FF14SB-Fix-OX]

154
Energy = -8762.38953232965
H    -6.4652403   -3.8782037    1.1226697 
C    -7.1576110   -4.5100926    1.7709447 
H    -8.0887727   -4.6603560    1.2045366 
H    -6.6641000   -5.5057315    1.9731168 
C    -7.4267278   -3.6886261    3.0402215 
O    -6.6101186   -3.5818640    3.9621566 
N    -8.6246872   -3.0428043    3.0656189 
H    -9.3330553   -3.1642277    2.3201171 
C    -8.9772047   -2.2533250    4.2440369 
H    -8.2946700   -1.3872020    4.3279157 
C   -10.4294747   -1.7790486    4.1002174 
H   -11.0997915   -2.6561155    4.1399485 
H   -10.5960440   -1.2743352    3.1314724 
S   -10.8901550   -0.6331389    5.4689478 
C    -8.8367136   -3.1429780    5.5001820 
O    -9.3767535   -4.2603650    5.5355904 
N    -8.1599424   -2.6254265    6.5458578 
H    -7.7458233   -1.6878925    6.4799691 
C    -7.8393924   -3.4443099    7.7158972 
H    -7.5753164   -4.4598630    7.3653122 
H    -6.9981217   -3.0091561    8.2867072 
C    -9.0209307   -3.6310395    8.6443052 
O    -8.9570914   -4.3522690    9.6427332 
N   -10.1566828   -2.9764934    8.2919437 
H   -10.1479348   -2.3804596    7.4571420 
C   -11.4201018   -3.2148550    8.9560961 
H   -11.2496840   -3.2553590   10.0462053 
C   -12.3596834   -2.0739752    8.5583564 
H   -11.9048098   -1.1015167    8.7990058 
H   -12.4804520   -2.0466763    7.4595000 
C   -13.6952577   -2.1697589    9.1943956 
N   -14.8487141   -1.8251905    8.5045520 
C   -15.8780777   -1.9793563    9.3458346 
H   -16.9229730   -1.7922255    9.1063477 
N   -15.4189104   -2.4031668   10.5382887 
H   -15.9869852   -2.5978224   11.3769441 
C   -14.0469412   -2.5434739   10.4734004 
H   -13.4541434   -2.8790776   11.3230735 
C   -11.9633306   -4.6207191    8.5802049 
O   -11.8011315   -5.6044182    9.2946758 
N   -12.5955045   -4.6998188    7.3557086 
H   -12.8134732   -3.8462761    6.8251673 
C   -13.1734661   -5.9404822    6.8874899 
H   -12.7437754   -6.7299870    7.5301374 
H   -14.3070361   -5.9656301    7.0272467 
C   -12.7732892   -6.3229227    5.4439491 
O   -13.3410168   -7.2248586    4.8130504 
N   -11.6839924   -5.6830236    4.9511268 
H   -11.1208904   -5.0335097    5.5231106 
C   -11.0464636   -6.1556589    3.7305502 
H   -10.0252420   -5.7376393    3.7477730 
H   -10.9878933   -7.2586522    3.7265434 
C   -11.6857199   -5.7507175    2.3990835 
O   -11.3418921   -6.3575973    1.3740130 
N   -12.5490305   -4.7041151    2.3903274 
H   -12.5558471   -4.1234653    3.2356129 
C   -12.8902669   -4.0463604    1.1068564 
H   -13.2309584   -4.8440654    0.4203808 
C   -13.9838431   -2.9875117    1.2711961 
H   -13.7972708   -2.3484995    2.1531092 
H   -14.0271550   -2.3462040    0.3757048 
S   -15.6748115   -3.7377645    1.4476633 
H   -12.0031436   -3.5631141    0.6514864 
H   -10.4104818    6.0779266    0.6133177 
C   -11.3739460    6.0031252    1.1838152 
H   -11.1769537    6.2104589    2.2498167 
H   -12.0623754    6.7694489    0.7903455 
C   -11.9479566    4.6124418    0.9472556 
O   -12.0983608    4.1590463   -0.1954114 
N   -12.3031116    3.9557491    2.0722320 
H   -12.1607622    4.3902479    3.0029219 
C   -12.9661011    2.6642487    1.9852645 
H   -12.7694326    2.2920771    0.9702743 
C   -12.3936605    1.6886628    3.0051282 
H   -12.5454836    2.0723418    4.0302012 
H   -11.3105373    1.5422233    2.8441242 
S   -13.2615765    0.0757167    2.7864850 
C   -14.4802501    2.8623722    2.2068015 
O   -14.9070890    3.2520027    3.3073197 
N   -15.2867086    2.6371115    1.1389101 
C   -14.8676757    2.1225414   -0.1940329 
H   -14.3606348    1.1457351   -0.0947504 
H   -14.1662679    2.8428211   -0.6518942 
C   -16.1958076    2.0281565   -0.9629187 
H   -16.6660574    1.0418677   -0.7830726 
H   -16.0486973    2.1507586   -2.0505638 
C   -17.0479893    3.1500538   -0.3452773 
H   -18.1318231    3.0444707   -0.5188325 
H   -16.7310375    4.1328997   -0.7384614 
C   -16.6998079    3.0486234    1.1562660 
H   -16.8002967    4.0041010    1.6952734 
C   -17.6255061    2.0515413    1.8624931 
O   -18.8256203    2.3021880    2.0356254 
N   -17.0681535    0.8819374    2.2628215 
H   -16.0643398    0.7148951    2.1320965 
C   -17.8926800   -0.1190149    2.9301867 
H   -18.8048789   -0.2936699    2.3366516 
C   -17.0966445   -1.4255855    3.0583389 
H   -16.0971555   -1.2588000    3.5018264 
H   -17.6533341   -2.1513052    3.6686910 
S   -16.9185702   -2.0777744    1.3293022 
C   -18.4132773    0.4131783    4.2854267 
O   -19.5747066    0.2531946    4.6594486 
N   -17.4899800    1.0843207    5.0362178 
H   -16.4965442    1.0555786    4.7833210 
C   -17.8735315    1.6318751    6.3247688 
H   -18.9478679    1.8719496    6.2235452 
C   -17.7241529    0.6286288    7.5090145 
H   -16.6907619    0.7015886    7.8907146 
H   -18.4070469    0.9333342    8.3177328 
C   -17.9838664   -0.7882398    7.1190214 
N   -16.9898568   -1.5479222    6.4989353 
C   -17.5023147   -2.7630586    6.2464547 
H   -16.9863543   -3.5907207    5.7610093 
N   -18.7709319   -2.8084066    6.6880934 
H   -19.4335894   -3.5831992    6.5089905 
C   -19.1058938   -1.5815998    7.2271141 
H   -20.1025194   -1.3762694    7.6136547 
C   -17.1420324    2.9351526    6.6620556 
O   -17.1336530    3.3532668    7.8303061 
N   -16.5697144    3.6015513    5.6384398 
H   -16.5423491    3.2086418    4.6953049 
C   -16.0201574    4.9332993    5.8265811 
H   -15.8793992    5.3643897    4.8220692 
H   -16.7350306    5.5484631    6.3967076 
C   -14.6844165    4.9812209    6.5868182 
O   -14.5356241    5.7606454    7.5372967 
N   -13.7008188    4.1660360    6.1288112 
H   -13.8514644    3.7437016    5.2043039 
C   -12.3211683    4.3454965    6.6201590 
H   -12.4434028    4.8584449    7.5840986 
C   -11.6232506    3.0173214    6.8937725 
H   -11.5911524    2.3784582    5.9817079 
H   -10.5791731    3.2133749    7.1875275 
O   -12.2143541    2.2811115    7.9776336 
H   -13.1337202    2.0766055    7.6836666 
H   -11.7414233    4.9934285    5.9358792 
H    -6.0583865    4.8713025    4.3153027 
C    -6.5167935    3.9550640    4.7364300 
C    -7.7943270    3.5254937    4.3377201 
H    -8.3965105    4.1210372    3.6386889 
C    -8.3368808    2.3361202    4.8462144 
H    -9.3400330    2.0079188    4.5472957 
C    -7.5951648    1.5625543    5.7607566 
O    -8.0509543    0.3710782    6.2546940 
H    -9.0160548    0.2487907    6.0229292 
C    -6.3314881    2.0014504    6.1891870 
H    -5.7827381    1.3959922    6.9165570 
C    -5.8051972    3.1905617    5.6764656 
H    -4.8182879    3.5165850    6.0177032 
Fe  -13.1126868   -0.4022530    4.9778682 
Fe  -15.0226833   -1.1726483    6.5842180 
S   -14.3818555    0.8862763    6.2292610 
S   -13.8336572   -2.4455841    5.2588123 
