# Supplementary material for: Benchmark Study of Redox Potential Calculations for Iron–Sulfur Clusters in Proteins
Source: Inorg Chem. 2022 Apr 11;61(16):5991–6007. doi: 10.1021/acs.inorgchem.1c03422 (PMC9044450; doi:10.1021/acs.inorgchem.1c03422)
Supplement: Supplementary file 2 — ic1c03422_si_002.zip [file ic1c03422_si_002.zip › xyz/Rieske-Int-FF14SB-Fix-Red]

154
Energy = -8762.43365164087
H    -6.4631709   -3.8810661    1.1197858 
C    -7.1568694   -4.5137679    1.7660727 
H    -8.0898997   -4.6622501    1.2023034 
H    -6.6636462   -5.5073974    1.9713038 
C    -7.4144675   -3.6881940    3.0339382 
O    -6.5774681   -3.5769288    3.9394950 
N    -8.6092280   -3.0478391    3.0675044 
H    -9.3294351   -3.1753691    2.3341774 
C    -8.9550666   -2.2568821    4.2473965 
H    -8.2567338   -1.4035884    4.3310179 
C   -10.3961649   -1.7573329    4.1062185 
H   -11.0864371   -2.6185616    4.1568151 
H   -10.5544853   -1.2656381    3.1291540 
S   -10.8325964   -0.5897790    5.4577116 
C    -8.8181893   -3.1545898    5.4952623 
O    -9.3310137   -4.2850947    5.5167371 
N    -8.1555399   -2.6332914    6.5487743 
H    -7.7727588   -1.6817279    6.4990209 
C    -7.8403582   -3.4475411    7.7197031 
H    -7.5781155   -4.4643090    7.3706303 
H    -6.9987525   -3.0105953    8.2878228 
C    -9.0240568   -3.6331770    8.6483981 
O    -8.9459148   -4.3464445    9.6558649 
N   -10.1600180   -2.9929565    8.2867998 
H   -10.1552256   -2.3984160    7.4488240 
C   -11.4303340   -3.2246188    8.9463528 
H   -11.2623607   -3.2655213   10.0368131 
C   -12.3669314   -2.0826959    8.5434167 
H   -11.9100944   -1.1120889    8.7905645 
H   -12.4910089   -2.0495542    7.4443921 
C   -13.7068600   -2.1830938    9.1724788 
N   -14.8569620   -1.8730578    8.4620501 
C   -15.8824532   -2.0274262    9.3005583 
H   -16.9297787   -1.8579091    9.0568370 
N   -15.4303187   -2.4168989   10.5130934 
H   -16.0005359   -2.6010144   11.3493790 
C   -14.0552739   -2.5361671   10.4592147 
H   -13.4629675   -2.8436044   11.3196691 
C   -11.9643272   -4.6315165    8.5659520 
O   -11.7850522   -5.6208126    9.2751431 
N   -12.5998335   -4.7051637    7.3475473 
H   -12.8404712   -3.8491277    6.8143051 
C   -13.1763119   -5.9452085    6.8837818 
H   -12.7447420   -6.7343294    7.5263851 
H   -14.3083912   -5.9672365    7.0257914 
C   -12.7773399   -6.3313489    5.4414356 
O   -13.3418577   -7.2385125    4.8095872 
N   -11.6813047   -5.7029556    4.9551567 
H   -11.1491000   -5.0195242    5.5147998 
C   -11.0446420   -6.1616400    3.7316963 
H   -10.0244850   -5.7411653    3.7538530 
H   -10.9843191   -7.2646236    3.7189205 
C   -11.6804211   -5.7486942    2.3996212 
O   -11.3286344   -6.3556993    1.3714191 
N   -12.5357633   -4.7030930    2.3925764 
H   -12.5953259   -4.1418112    3.2519389 
C   -12.8902645   -4.0427813    1.1145381 
H   -13.2375063   -4.8385402    0.4279680 
C   -13.9811242   -2.9830583    1.2953438 
H   -13.8040267   -2.3733242    2.1989437 
H   -14.0144098   -2.3169039    0.4177350 
S   -15.6750128   -3.7357895    1.4378115 
H   -12.0040128   -3.5610023    0.6547588 
H   -10.4095755    6.0835011    0.6130576 
C   -11.3725414    6.0093935    1.1860684 
H   -11.1758742    6.2157591    2.2523591 
H   -12.0621399    6.7722155    0.7908440 
C   -11.9424454    4.6183805    0.9449153 
O   -12.0865140    4.1775034   -0.2063867 
N   -12.2967335    3.9620678    2.0639118 
H   -12.1562245    4.3901828    2.9984894 
C   -12.9546030    2.6657049    1.9766842 
H   -12.7608540    2.2978661    0.9599810 
C   -12.3827900    1.6830860    2.9856048 
H   -12.5700387    2.0395879    4.0152233 
H   -11.2909792    1.5767107    2.8490345 
S   -13.2060656    0.0622363    2.7009114 
C   -14.4661297    2.8705742    2.2013723 
O   -14.8913748    3.2980372    3.2852426 
N   -15.2770234    2.6236208    1.1382475 
C   -14.8634026    2.0736995   -0.1782415 
H   -14.3753461    1.0899620   -0.0533177 
H   -14.1459402    2.7699453   -0.6502571 
C   -16.1900987    1.9906616   -0.9526082 
H   -16.6747719    1.0134959   -0.7627641 
H   -16.0364570    2.0997402   -2.0417055 
C   -17.0308993    3.1294441   -0.3484127 
H   -18.1158128    3.0343959   -0.5218496 
H   -16.6994287    4.1059492   -0.7476979 
C   -16.6879288    3.0325944    1.1536203 
H   -16.7894729    3.9881593    1.6926048 
C   -17.6218664    2.0360055    1.8537924 
O   -18.8312235    2.2828622    1.9745299 
N   -17.0592639    0.8846772    2.2902819 
H   -16.0420174    0.7496207    2.2253406 
C   -17.8747434   -0.1188483    2.9695742 
H   -18.7865627   -0.2952111    2.3760634 
C   -17.0740603   -1.4234007    3.0977542 
H   -16.0703270   -1.2594831    3.5336592 
H   -17.6249596   -2.1493555    3.7136258 
S   -16.9187147   -2.0733401    1.3629660 
C   -18.4030758    0.4232629    4.3207250 
O   -19.5844193    0.3064880    4.6529712 
N   -17.4732094    1.0701442    5.0797950 
H   -16.4657873    0.9322115    4.9033325 
C   -17.8456128    1.6093659    6.3752561 
H   -18.9284554    1.8173380    6.2978281 
C   -17.6306103    0.6021186    7.5417244 
H   -16.5696318    0.6513248    7.8434523 
H   -18.2530839    0.9152846    8.3958096 
C   -17.9309081   -0.8078407    7.1509143 
N   -16.9506165   -1.5914389    6.5478156 
C   -17.4966374   -2.7825980    6.2945575 
H   -16.9966545   -3.6302166    5.8272486 
N   -18.7817366   -2.7975797    6.7206773 
H   -19.4579606   -3.5519415    6.5279792 
C   -19.0854068   -1.5606162    7.2453708 
H   -20.0789816   -1.3190887    7.6188568 
C   -17.1479952    2.9370089    6.6883133 
O   -17.1837291    3.4005627    7.8402821 
N   -16.5670670    3.5862977    5.6586837 
H   -16.4751307    3.1455552    4.7406509 
C   -16.0336785    4.9256908    5.8265488 
H   -15.9139149    5.3504191    4.8162016 
H   -16.7512170    5.5325464    6.4026090 
C   -14.6881028    5.0106848    6.5684630 
O   -14.5367572    5.8309029    7.4908078 
N   -13.7090185    4.1969407    6.1262846 
H   -13.8798273    3.6816412    5.2555306 
C   -12.3316971    4.3524942    6.6220113 
H   -12.4515585    4.8651045    7.5865853 
C   -11.6392643    3.0183143    6.8948516 
H   -11.6050338    2.3862771    5.9795301 
H   -10.5935818    3.2244565    7.1826877 
O   -12.2223144    2.2754358    7.9748333 
H   -13.0509913    1.8774099    7.6039736 
H   -11.7460548    4.9959390    5.9370198 
H    -6.0574133    4.8719068    4.3152536 
C    -6.5142285    3.9555977    4.7375212 
C    -7.7919662    3.5207549    4.3426161 
H    -8.3983180    4.1122539    3.6437429 
C    -8.3322588    2.3327028    4.8544849 
H    -9.3363093    2.0026759    4.5627784 
C    -7.5869710    1.5584581    5.7684481 
O    -8.0353269    0.3733805    6.2638945 
H    -9.0015276    0.2232609    6.0059106 
C    -6.3223475    2.0048479    6.1924545 
H    -5.7714003    1.4003531    6.9189262 
C    -5.7996765    3.1944800    5.6782291 
H    -4.8133234    3.5238936    6.0189757 
Fe  -13.0895520   -0.4378048    4.9267426 
Fe  -14.9449633   -1.2066383    6.5029832 
S   -14.3681986    0.8947874    6.1366150 
S   -13.6995233   -2.5326738    5.2122636 
