# Supplementary material for: Benchmark Study of Redox Potential Calculations for Iron–Sulfur Clusters in Proteins
Source: Inorg Chem. 2022 Apr 11;61(16):5991–6007. doi: 10.1021/acs.inorgchem.1c03422 (PMC9044450; doi:10.1021/acs.inorgchem.1c03422)
Supplement: Supplementary file 2 — ic1c03422_si_002.zip [file ic1c03422_si_002.zip › xyz/Rieske-Int-FF14SB-Free-OX]

154
Energy = -8763.47710122372
H    -6.4429925   -3.1804879    0.7006285 
C    -7.1999795   -3.7747577    1.3152176 
H    -8.1396209   -3.7852125    0.7403266 
H    -6.7994148   -4.8293871    1.4179979 
C    -7.3932472   -3.0915787    2.6811143 
O    -6.5473574   -3.1161505    3.5844276 
N    -8.5951625   -2.4658645    2.8365332 
H    -9.2999542   -2.4510446    2.0789885 
C    -8.9386396   -1.8081544    4.0947181 
H    -8.2701299   -0.9424185    4.2566782 
C   -10.4016513   -1.3343049    4.0346008 
H   -11.0645572   -2.2073648    3.9224677 
H   -10.5659229   -0.6744932    3.1672467 
S   -10.9433320   -0.4435624    5.5550348 
C    -8.7702928   -2.7896795    5.2698075 
O    -9.2244384   -3.9445754    5.2253227 
N    -8.1709446   -2.2664126    6.3534906 
H    -7.8229205   -1.2991622    6.3303557 
C    -7.7711999   -3.0750097    7.4956458 
H    -7.3481974   -4.0326185    7.1396926 
H    -6.9990410   -2.5075022    8.0452647 
C    -8.9269837   -3.4360737    8.4074004 
O    -8.8470646   -4.3494685    9.2441806 
N   -10.0674324   -2.7198399    8.2439646 
H   -10.1138560   -2.0143193    7.4961987 
C   -11.2720708   -3.0640091    8.9784666 
H   -11.0491224   -3.1010662   10.0594487 
C   -12.3386953   -2.0078128    8.6544388 
H   -11.9651436   -0.9975388    8.8897055 
H   -12.5162322   -1.9824662    7.5634909 
C   -13.6389286   -2.2487983    9.3390919 
N   -14.8466699   -1.9972606    8.6942961 
C   -15.8256489   -2.2890486    9.5602274 
H   -16.8938729   -2.1875737    9.3737673 
N   -15.2895795   -2.7203418   10.7218739 
H   -15.8168603   -3.0648745   11.5382426 
C   -13.9120960   -2.7088863   10.6103488 
H   -13.2574343   -3.0235909   11.4217027 
C   -11.7433298   -4.5011173    8.6223889 
O   -11.6649795   -5.4427149    9.4101004 
N   -12.2416285   -4.6359615    7.3512192 
H   -12.4300304   -3.7933805    6.7907711 
C   -12.8496571   -5.8643285    6.8759532 
H   -12.4235564   -6.6942616    7.4680891 
H   -13.9729607   -5.8722574    7.0475713 
C   -12.5450512   -6.1522993    5.3887723 
O   -13.2309757   -6.9449451    4.7209538 
N   -11.4444524   -5.5657098    4.8800972 
H   -10.8228816   -4.9577112    5.4340423 
C   -10.9328044   -6.0016020    3.5866217 
H    -9.9331610   -5.5491403    3.5026358 
H   -10.8612332   -7.1024049    3.5580878 
C   -11.7780026   -5.5823658    2.3718924 
O   -12.1364698   -6.4324860    1.5387922 
N   -12.0341141   -4.2591521    2.2875307 
H   -11.5684955   -3.6585167    2.9692682 
C   -12.5528681   -3.5954873    1.0932626 
H   -12.7784903   -4.4042876    0.3791864 
C   -13.8027637   -2.7470234    1.3482975 
H   -13.6537112   -2.0781177    2.2105160 
H   -14.0217176   -2.1394870    0.4532751 
S   -15.3330179   -3.7542833    1.6505371 
H   -11.7959387   -2.9162322    0.6455400 
H   -10.4467276    6.0893238    0.3983139 
C   -11.4224948    6.0124221    0.9728439 
H   -11.2099324    6.1872985    2.0418574 
H   -12.0740199    6.8271490    0.5988635 
C   -12.0650357    4.6432843    0.7354781 
O   -12.4340927    4.2702171   -0.3844268 
N   -12.2183867    3.9113254    1.8610727 
H   -11.9188002    4.2934571    2.7753511 
C   -12.9445598    2.6476368    1.8542583 
H   -12.7406834    2.1476869    0.8953591 
C   -12.4788241    1.7674495    3.0139136 
H   -12.5991191    2.3000763    3.9714086 
H   -11.4169083    1.4902750    2.8934684 
S   -13.5037758    0.2398258    3.0182970 
C   -14.4536299    2.9266598    2.0149401 
O   -14.8891430    3.4554393    3.0525601 
N   -15.2588107    2.5730560    0.9853660 
C   -14.8489828    1.9217414   -0.2887341 
H   -14.3275412    0.9669111   -0.0981339 
H   -14.1577563    2.5982319   -0.8170251 
C   -16.1858665    1.7317676   -1.0255632 
H   -16.6259074    0.7497114   -0.7680168 
H   -16.0537456    1.7617564   -2.1212973 
C   -17.0691600    2.8737949   -0.4916841 
H   -18.1521559    2.7137161   -0.6265210 
H   -16.8028742    3.8350604   -0.9680002 
C   -16.6803682    2.9343493    1.0033794 
H   -16.8165052    3.9363635    1.4427295 
C   -17.5267274    1.9611022    1.8272352 
O   -18.7142220    2.2102347    2.0945909 
N   -16.9403379    0.8030135    2.2106297 
H   -15.9274708    0.6652073    2.0885504 
C   -17.7244252   -0.1884381    2.9369049 
H   -18.6445799   -0.4075679    2.3658560 
C   -16.9106113   -1.4738103    3.1288955 
H   -15.8848894   -1.2572690    3.4792593 
H   -17.4054077   -2.1280836    3.8654736 
S   -16.8430734   -2.3235938    1.4754581 
C   -18.2438317    0.3785627    4.2739819 
O   -19.4156060    0.2012852    4.6276907 
N   -17.3460362    1.0754422    5.0172233 
H   -16.3532438    1.0742368    4.7582038 
C   -17.7557368    1.7352232    6.2516432 
H   -18.8251357    1.9685819    6.1038061 
C   -17.6349435    0.8557056    7.5277735 
H   -16.5906895    0.8981272    7.8740343 
H   -18.2677908    1.3075690    8.3080289 
C   -18.0230328   -0.5686805    7.3159266 
N   -17.1362903   -1.5143105    6.7866588 
C   -17.8163811   -2.6705638    6.6718473 
H   -17.4254296   -3.6142852    6.2961507 
N   -19.0770444   -2.5023233    7.1130325 
H   -19.8352440   -3.2068787    7.0768277 
C   -19.2367139   -1.1911601    7.5133262 
H   -20.1915380   -0.8012777    7.8638862 
C   -17.0234747    3.0678117    6.4708482 
O   -16.9166392    3.5457073    7.6099529 
N   -16.5521839    3.7145891    5.3871548 
H   -16.5542870    3.3016264    4.4529536 
C   -16.0087702    5.0582994    5.5443607 
H   -15.8562002    5.4644883    4.5317837 
H   -16.7310148    5.6794496    6.0951823 
C   -14.6847193    5.0884044    6.3296306 
O   -14.5583835    5.7756969    7.3499963 
N   -13.6934330    4.3193057    5.8006988 
H   -13.8630797    3.9456156    4.8579379 
C   -12.3136560    4.4178918    6.3047925 
H   -12.4276536    4.9995564    7.2349816 
C   -11.7593181    3.0664057    6.7379530 
H   -11.8239620    2.3060005    5.9279446 
H   -10.6952766    3.1679868    7.0047455 
O   -12.4234855    2.5747471    7.9159527 
H   -13.3792646    2.5510137    7.6799907 
H   -11.6654223    4.9822161    5.6016438 
H    -6.2074572    5.0249336    4.1282808 
C    -6.6375601    4.1009331    4.5461929 
C    -7.9349949    3.6810849    4.2097950 
H    -8.5664837    4.2678594    3.5311955 
C    -8.4681329    2.5171874    4.7779298 
H    -9.4938785    2.2080245    4.5450983 
C    -7.6969249    1.7684405    5.6867760 
O    -8.1630038    0.6294999    6.2755576 
H    -9.1408630    0.5177681    6.0942887 
C    -6.4012780    2.1848867    6.0338158 
H    -5.8303756    1.5895264    6.7540712 
C    -5.8860734    3.3533159    5.4683445 
H    -4.8809401    3.6782837    5.7562740 
Fe  -13.1895309   -0.4166677    5.1580967 
Fe  -15.0972793   -1.3339177    6.7628195 
S   -14.3929464    0.7308439    6.5648953 
S   -13.8209267   -2.5110523    5.3713166 
