# Supplementary material for: Benchmark Study of Redox Potential Calculations for Iron–Sulfur Clusters in Proteins
Source: Inorg Chem. 2022 Apr 11;61(16):5991–6007. doi: 10.1021/acs.inorgchem.1c03422 (PMC9044450; doi:10.1021/acs.inorgchem.1c03422)
Supplement: Supplementary file 2 — ic1c03422_si_002.zip [file ic1c03422_si_002.zip › xyz/Rieske-Int-FF14SB-Free-Red]

154
Energy = -8763.54505750803
H    -6.4503581   -3.2317276    0.6654566 
C    -7.2372492   -3.8159698    1.2577581 
H    -8.1664461   -3.8196062    0.6598112 
H    -6.8517186   -4.8749285    1.3641991 
C    -7.4040585   -3.1237009    2.6228082 
O    -6.5213380   -3.1276539    3.4943897 
N    -8.6005198   -2.5046292    2.8071525 
H    -9.3406354   -2.5338555    2.0841631 
C    -8.9115956   -1.8120847    4.0544599 
H    -8.2156149   -0.9627892    4.1854829 
C   -10.3631537   -1.3016557    3.9990876 
H   -11.0382757   -2.1669163    3.9013350 
H   -10.5169666   -0.6656303    3.1125274 
S   -10.8904171   -0.3543650    5.4848909 
C    -8.7565654   -2.7621496    5.2522268 
O    -9.1903402   -3.9264571    5.2349859 
N    -8.1928306   -2.2005689    6.3353081 
H    -7.8557717   -1.2294564    6.2998499 
C    -7.8513633   -2.9648233    7.5207220 
H    -7.4845162   -3.9629953    7.2163100 
H    -7.0537780   -2.4171230    8.0511585 
C    -9.0303191   -3.2092954    8.4428451 
O    -8.9615139   -4.0292725    9.3757997 
N   -10.1636481   -2.5124128    8.1919502 
H   -10.2110504   -1.8812681    7.3757252 
C   -11.3686379   -2.7609720    8.9663101 
H   -11.1193606   -2.7494831   10.0417674 
C   -12.4307216   -1.7115108    8.6089062 
H   -12.0717599   -0.6893117    8.8145563 
H   -12.6172383   -1.7210365    7.5185594 
C   -13.7263360   -1.9721873    9.2994134 
N   -14.9380276   -1.7701306    8.6460142 
C   -15.9013115   -2.1012498    9.5122199 
H   -16.9765325   -2.0399136    9.3376188 
N   -15.3517637   -2.5116106   10.6823486 
H   -15.8534817   -2.8870029   11.4988093 
C   -13.9751797   -2.4450871   10.5721011 
H   -13.3102072   -2.7447527   11.3819083 
C   -11.8894315   -4.1932730    8.7019629 
O   -11.8707494   -5.0770170    9.5610208 
N   -12.3525986   -4.4002702    7.4344433 
H   -12.5459332   -3.5907851    6.8138068 
C   -12.9394814   -5.6563045    7.0227232 
H   -12.5137869   -6.4499058    7.6622972 
H   -14.0673646   -5.6717675    7.1676388 
C   -12.5886676   -6.0176338    5.5686271 
O   -13.2249246   -6.8771087    4.9342140 
N   -11.4959812   -5.4309303    5.0443300 
H   -10.8877397   -4.7847593    5.5686838 
C   -10.9746886   -5.9359835    3.7871447 
H    -9.9677033   -5.4995818    3.6818740 
H   -10.9152547   -7.0378079    3.8098331 
C   -11.7804065   -5.5666127    2.5403271 
O   -11.8890589   -6.4173516    1.6251348 
N   -12.2250872   -4.3029142    2.4619049 
H   -12.0630357   -3.6959483    3.2705142 
C   -12.6794197   -3.6649678    1.2210295 
H   -12.9252474   -4.4947045    0.5358414 
C   -13.8940394   -2.7607361    1.4228208 
H   -13.7583807   -2.1190476    2.3089314 
H   -14.0405428   -2.1254381    0.5333191 
S   -15.4581466   -3.7213947    1.6428135 
H   -11.8913712   -3.0355908    0.7515310 
H   -10.4381391    6.1673199    0.3964057 
C   -11.4091749    6.1026043    0.9743739 
H   -11.1954100    6.2835701    2.0419714 
H   -12.0722171    6.9044979    0.5985701 
C   -12.0344905    4.7290830    0.7381440 
O   -12.3674779    4.3442149   -0.3911532 
N   -12.2104439    4.0152081    1.8665694 
H   -11.9127836    4.3971673    2.7817160 
C   -12.9232356    2.7470182    1.8539488 
H   -12.7513812    2.2867191    0.8703564 
C   -12.4254782    1.8210063    2.9547555 
H   -12.5899748    2.2810629    3.9439735 
H   -11.3469739    1.6133426    2.8361727 
S   -13.3710839    0.2511965    2.8168516 
C   -14.4239808    3.0215295    2.0630073 
O   -14.8412228    3.5247423    3.1206636 
N   -15.2482550    2.7168315    1.0330391 
C   -14.8829731    2.0428442   -0.2400292 
H   -14.3605640    1.0892323   -0.0428036 
H   -14.2085936    2.7063749   -0.8064164 
C   -16.2431723    1.8416513   -0.9309677 
H   -16.6682765    0.8603789   -0.6462051 
H   -16.1507824    1.8660488   -2.0312135 
C   -17.1123910    2.9846533   -0.3749931 
H   -18.1989991    2.8177850   -0.4669260 
H   -16.8694371    3.9408389   -0.8735114 
C   -16.6682532    3.0629579    1.1035488 
H   -16.8016660    4.0648549    1.5436219 
C   -17.4658879    2.0800089    1.9598553 
O   -18.6587932    2.2996407    2.2349559 
N   -16.8386105    0.9420667    2.3440258 
H   -15.8148496    0.8285810    2.2480031 
C   -17.6098563   -0.0675239    3.0494842 
H   -18.5243503   -0.2631603    2.4602001 
C   -16.8174811   -1.3696109    3.2061737 
H   -15.7666003   -1.1805477    3.4930691 
H   -17.2836912   -2.0053420    3.9768740 
S   -16.9051267   -2.2193707    1.5557967 
C   -18.1671173    0.4575284    4.3843219 
O   -19.3370802    0.1934195    4.7102036 
N   -17.3375375    1.2176809    5.1239336 
H   -16.3134850    1.1561813    4.9792463 
C   -17.7811408    1.8320710    6.3676485 
H   -18.8603391    2.0265855    6.2339713 
C   -17.6016754    0.9145584    7.6088369 
H   -16.5363744    0.9435261    7.8942648 
H   -18.1960930    1.3425877    8.4305543 
C   -17.9838295   -0.5139338    7.3825249 
N   -17.1019083   -1.4059843    6.7721527 
C   -17.7318423   -2.5825085    6.7045121 
H   -17.3219394   -3.5114444    6.3123734 
N   -18.9701018   -2.4880141    7.2494294 
H   -19.5995834   -3.2978932    7.3711261 
C   -19.1521860   -1.1919693    7.6822636 
H   -20.0808008   -0.8601542    8.1430271 
C   -17.1041590    3.1980721    6.5891983 
O   -17.1275187    3.7498285    7.7018814 
N   -16.5527462    3.7929502    5.5121174 
H   -16.4368098    3.3021130    4.6232936 
C   -15.9817613    5.1279382    5.6247629 
H   -15.8557591    5.5113552    4.5994059 
H   -16.6793579    5.7688738    6.1840727 
C   -14.6354296    5.1586845    6.3764010 
O   -14.5125024    5.8099335    7.4268033 
N   -13.6445219    4.4517184    5.7877584 
H   -13.8407675    4.0508292    4.8618717 
C   -12.2617094    4.4985735    6.2840663 
H   -12.3568351    5.0597915    7.2275173 
C   -11.7052427    3.1338788    6.6867186 
H   -11.7922032    2.3874050    5.8689202 
H   -10.6291694    3.2466166    6.9026885 
O   -12.3152245    2.6165907    7.8805746 
H   -13.1506965    2.1782745    7.5813253 
H   -11.6169552    5.0730700    5.5811839 
H    -6.1949888    5.0501985    4.0874715 
C    -6.6163218    4.1212128    4.4989185 
C    -7.9097989    3.6923650    4.1577178 
H    -8.5393142    4.2699267    3.4692425 
C    -8.4435619    2.5347431    4.7349985 
H    -9.4664293    2.2173083    4.5026171 
C    -7.6782147    1.7994668    5.6617836 
O    -8.1475029    0.6753653    6.2619614 
H    -9.1244838    0.5409292    6.0471333 
C    -6.3851018    2.2256845    6.0121240 
H    -5.8184811    1.6401127    6.7439407 
C    -5.8689341    3.3882020    5.4358596 
H    -4.8673174    3.7221372    5.7281694 
Fe  -13.1616011   -0.3236943    5.0260547 
Fe  -15.0351039   -1.1460855    6.6394039 
S   -14.4114479    0.9642830    6.3004822 
S   -13.7335572   -2.4349751    5.3062396 
