# Supplementary material for: Benchmark Study of Redox Potential Calculations for Iron–Sulfur Clusters in Proteins
Source: Inorg Chem. 2022 Apr 11;61(16):5991–6007. doi: 10.1021/acs.inorgchem.1c03422 (PMC9044450; doi:10.1021/acs.inorgchem.1c03422)
Supplement: Supplementary file 2 — ic1c03422_si_002.zip [file ic1c03422_si_002.zip › xyz/Rieske-Int-FF15IPQ-Fix-OX]

154
Energy = -8699.64793758227
H    -6.4525682   -3.8798645    1.1163683 
C    -7.1562866   -4.5097211    1.7658618 
H    -8.0883406   -4.6521213    1.1992554 
H    -6.6636698   -5.5047650    1.9702295 
C    -7.4106686   -3.6765162    3.0341218 
O    -6.5807744   -3.5812642    3.9467094 
N    -8.5959776   -3.0194106    3.0573675 
H    -9.3079248   -3.1538262    2.3214999 
C    -8.9566261   -2.2328300    4.2354239 
H    -8.2746415   -1.3671015    4.3244959 
C   -10.4084628   -1.7591772    4.0869769 
H   -11.0786516   -2.6364594    4.1196198 
H   -10.5713471   -1.2543797    3.1177428 
S   -10.8708674   -0.6173166    5.4569595 
C    -8.8185435   -3.1306043    5.4840720 
O    -9.3365047   -4.2566395    5.5068291 
N    -8.1557056   -2.6102272    6.5388427 
H    -7.7672784   -1.6598545    6.4878048 
C    -7.8452616   -3.4390779    7.7015034 
H    -7.5866363   -4.4554062    7.3502435 
H    -7.0050858   -3.0101114    8.2802653 
C    -9.0294525   -3.6213886    8.6346298 
O    -8.9496715   -4.3301137    9.6414244 
N   -10.1644781   -2.9728448    8.2793721 
H   -10.1621569   -2.3890647    7.4351071 
C   -11.4299501   -3.2033006    8.9492001 
H   -11.2567197   -3.2390838   10.0388000 
C   -12.3635696   -2.0596569    8.5469809 
H   -11.9101681   -1.0880575    8.7940715 
H   -12.4758289   -2.0318200    7.4469025 
C   -13.7054317   -2.1491424    9.1711017 
N   -14.8463436   -1.7939967    8.4658558 
C   -15.8869437   -1.9280461    9.2967008 
H   -16.9280536   -1.7299953    9.0476103 
N   -15.4463500   -2.3489394   10.4958629 
H   -16.0260962   -2.5099767   11.3284057 
C   -14.0756037   -2.5095060   10.4490268 
H   -13.4981238   -2.8446634   11.3101759 
C   -11.9697180   -4.6111707    8.5777688 
O   -11.7951689   -5.5903605    9.2948852 
N   -12.6014263   -4.6950107    7.3546475 
H   -12.8331854   -3.8418439    6.8285943 
C   -13.1775770   -5.9400286    6.8890432 
H   -12.7468070   -6.7291948    7.5309278 
H   -14.3084408   -5.9639839    7.0279975 
C   -12.7729144   -6.3209308    5.4468838 
O   -13.3309838   -7.2266844    4.8146641 
N   -11.6896512   -5.6711524    4.9496130 
H   -11.1360338   -5.0200528    5.5247706 
C   -11.0509015   -6.1463658    3.7306260 
H   -10.0275107   -5.7347631    3.7503599 
H   -10.9986206   -7.2497752    3.7296519 
C   -11.6809602   -5.7439537    2.3928344 
O   -11.3186823   -6.3523999    1.3740862 
N   -12.5501923   -4.7055656    2.3705926 
H   -12.5734261   -4.1224453    3.2138424 
C   -12.8811267   -4.0539995    1.0767400 
H   -13.2139153   -4.8558520    0.3921167 
C   -13.9736780   -2.9951544    1.2437059 
H   -13.7786173   -2.3539659    2.1220146 
H   -14.0229364   -2.3556258    0.3472876 
S   -15.6663320   -3.7380116    1.4379022 
H   -11.9893297   -3.5648668    0.6360009 
H   -10.4045514    6.0744790    0.6092665 
C   -11.3732042    6.0025850    1.1867165 
H   -11.1767526    6.2012334    2.2552714 
H   -12.0619683    6.7696190    0.7901676 
C   -11.9559004    4.6168414    0.9265934 
O   -12.1166513    4.1980385   -0.2272542 
N   -12.3090391    3.9405190    2.0354424 
H   -12.1849521    4.3630940    2.9699939 
C   -12.9727551    2.6492794    1.9314712 
H   -12.7822667    2.2884229    0.9113522 
C   -12.3846910    1.6733820    2.9422911 
H   -12.5258346    2.0605742    3.9676983 
H   -11.3021337    1.5362592    2.7678135 
S   -13.2387356    0.0541608    2.7391312 
C   -14.4849862    2.8507968    2.1665691 
O   -14.8970808    3.2383434    3.2727598 
N   -15.2986617    2.6342013    1.1032556 
C   -14.8906316    2.1294132   -0.2371559 
H   -14.3780410    1.1545232   -0.1509737 
H   -14.1982143    2.8572336   -0.6959767 
C   -16.2251299    2.0376737   -0.9947973 
H   -16.6936866    1.0507130   -0.8143078 
H   -16.0876974    2.1642064   -2.0832150 
C   -17.0714222    3.1576037   -0.3657345 
H   -18.1566438    3.0529664   -0.5309523 
H   -16.7582828    4.1419604   -0.7580756 
C   -16.7113026    3.0496453    1.1324780 
H   -16.8047010    4.0030607    1.6763149 
C   -17.6311179    2.0514441    1.8437465 
O   -18.8289249    2.3021741    2.0282776 
N   -17.0709125    0.8818636    2.2391589 
H   -16.0713445    0.7084962    2.0900353 
C   -17.8901797   -0.1175573    2.9148011 
H   -18.8050500   -0.2979633    2.3272220 
C   -17.0897556   -1.4213211    3.0428790 
H   -16.0922222   -1.2520265    3.4901429 
H   -17.6470440   -2.1490164    3.6500206 
S   -16.9049579   -2.0733420    1.3143379 
C   -18.4046444    0.4218145    4.2702260 
O   -19.5605727    0.2540036    4.6558573 
N   -17.4819324    1.1094583    5.0085868 
H   -16.4902538    1.0828052    4.7494286 
C   -17.8595857    1.6521012    6.3010873 
H   -18.9353932    1.8881538    6.2081302 
C   -17.6973686    0.6475577    7.4825008 
H   -16.6627830    0.7289753    7.8604488 
H   -18.3795359    0.9436148    8.2948086 
C   -17.9476092   -0.7688167    7.0890502 
N   -16.9564611   -1.5124288    6.4450733 
C   -17.4570039   -2.7339128    6.1988872 
H   -16.9422213   -3.5521041    5.6966044 
N   -18.7135647   -2.7962806    6.6670085 
H   -19.3636760   -3.5764972    6.4979975 
C   -19.0561048   -1.5774904    7.2177230 
H   -20.0472994   -1.3891674    7.6266820 
C   -17.1286100    2.9531273    6.6436389 
O   -17.1166043    3.3627951    7.8152561 
N   -16.5530317    3.6221720    5.6237262 
H   -16.5392293    3.2374383    4.6770716 
C   -15.9962858    4.9493984    5.8202704 
H   -15.8469198    5.3827675    4.8182158 
H   -16.7108907    5.5675541    6.3877289 
C   -14.6653679    4.9860218    6.5905494 
O   -14.5227381    5.7569577    7.5489610 
N   -13.6789507    4.1730684    6.1347722 
H   -13.8218688    3.7609649    5.2050706 
C   -12.2951906    4.3554336    6.6244314 
H   -12.4112102    4.8564042    7.5944597 
C   -11.6059419    3.0170448    6.8629752 
H   -11.5862057    2.4018362    5.9340315 
H   -10.5580878    3.1971812    7.1551882 
O   -12.1948548    2.2558947    7.9324399 
H   -13.1202753    2.0741003    7.6431058 
H   -11.7216653    4.9982980    5.9305267 
H    -6.0540415    4.8706329    4.3114011 
C    -6.5073669    3.9504234    4.7346679 
C    -7.7905622    3.5260638    4.3489323 
H    -8.4008915    4.1244740    3.6597544 
C    -8.3303963    2.3379043    4.8617069 
H    -9.3377183    2.0134549    4.5735725 
C    -7.5835993    1.5651782    5.7725194 
O    -8.0436803    0.3750885    6.2700002 
H    -9.0085199    0.2538400    6.0277834 
C    -6.3186639    2.0047549    6.1959675 
H    -5.7671583    1.4054335    6.9263099 
C    -5.7923472    3.1919177    5.6769878 
H    -4.8054778    3.5183768    6.0165732 
Fe  -13.0952183   -0.3918499    4.9359020 
Fe  -14.9958340   -1.1490989    6.5425687 
S   -14.3648902    0.9077315    6.1693233 
S   -13.8015972   -2.4376453    5.2343852 
