# Supplementary material for: Benchmark Study of Redox Potential Calculations for Iron–Sulfur Clusters in Proteins
Source: Inorg Chem. 2022 Apr 11;61(16):5991–6007. doi: 10.1021/acs.inorgchem.1c03422 (PMC9044450; doi:10.1021/acs.inorgchem.1c03422)
Supplement: Supplementary file 2 — ic1c03422_si_002.zip [file ic1c03422_si_002.zip › xyz/Rieske-Int-FF15IPQ-Fix-Red]

154
Energy = -8699.71705226386
H    -6.4492427   -3.8838545    1.1127809 
C    -7.1540066   -4.5145685    1.7597240 
H    -8.0872311   -4.6553257    1.1948734 
H    -6.6623504   -5.5070202    1.9681977 
C    -7.3965146   -3.6758640    3.0238376 
O    -6.5459702   -3.5763825    3.9199884 
N    -8.5776479   -3.0218905    3.0546781 
H    -9.3036182   -3.1647203    2.3330309 
C    -8.9275126   -2.2374992    4.2372188 
H    -8.2276156   -1.3865884    4.3282719 
C   -10.3677095   -1.7364293    4.0974888 
H   -11.0604918   -2.5967370    4.1326249 
H   -10.5247574   -1.2338595    3.1261601 
S   -10.8045610   -0.5869611    5.4631944 
C    -8.7918848   -3.1467159    5.4749791 
O    -9.2811740   -4.2855890    5.4824072 
N    -8.1462925   -2.6225544    6.5391736 
H    -7.7837169   -1.6616645    6.5015220 
C    -7.8436348   -3.4448734    7.7050728 
H    -7.5869582   -4.4633358    7.3577605 
H    -7.0047391   -3.0124050    8.2815585 
C    -9.0299414   -3.6256514    8.6380642 
O    -8.9363457   -4.3233506    9.6552985 
N   -10.1657650   -2.9947389    8.2706335 
H   -10.1682740   -2.4102541    7.4242676 
C   -11.4367023   -3.2213176    8.9371209 
H   -11.2629407   -3.2592253   10.0262600 
C   -12.3670055   -2.0757035    8.5332385 
H   -11.9073024   -1.1073503    8.7848921 
H   -12.4872870   -2.0423376    7.4335337 
C   -13.7101641   -2.1662990    9.1556690 
N   -14.8502919   -1.8540493    8.4308833 
C   -15.8843756   -1.9841475    9.2630440 
H   -16.9289586   -1.8072496    9.0115872 
N   -15.4459462   -2.3600898   10.4834712 
H   -16.0263633   -2.5075339   11.3149313 
C   -14.0719553   -2.4969317   10.4449449 
H   -13.4920502   -2.7945839   11.3174989 
C   -11.9660242   -4.6307431    8.5606771 
O   -11.7741081   -5.6160928    9.2710539 
N   -12.6031421   -4.7076284    7.3447401 
H   -12.8529162   -3.8515320    6.8142444 
C   -13.1798907   -5.9504016    6.8826254 
H   -12.7491346   -6.7418029    7.5226228 
H   -14.3093248   -5.9675674    7.0253731 
C   -12.7766316   -6.3347498    5.4413772 
O   -13.3322361   -7.2445203    4.8071987 
N   -11.6840715   -5.6994616    4.9526017 
H   -11.1637544   -5.0105485    5.5127511 
C   -11.0467274   -6.1607106    3.7307803 
H   -10.0231550   -5.7499720    3.7561516 
H   -10.9973753   -7.2644522    3.7195790 
C   -11.6729586   -5.7456362    2.3941883 
O   -11.3038215   -6.3527123    1.3710363 
N   -12.5329944   -4.7068314    2.3753880 
H   -12.6072030   -4.1438520    3.2327624 
C   -12.8802096   -4.0509522    1.0881105 
H   -13.2228895   -4.8496584    0.4032706 
C   -13.9682329   -2.9904249    1.2791499 
H   -13.7839526   -2.3882259    2.1862857 
H   -14.0042127   -2.3164102    0.4080432 
S   -15.6649596   -3.7359322    1.4276059 
H   -11.9900411   -3.5628158    0.6408346 
H   -10.4039847    6.0795322    0.6086861 
C   -11.3728549    6.0053360    1.1886601 
H   -11.1771254    6.2012437    2.2585264 
H   -12.0619855    6.7708017    0.7903713 
C   -11.9494024    4.6188522    0.9230476 
O   -12.1136614    4.2143284   -0.2380924 
N   -12.2866038    3.9388890    2.0284106 
H   -12.1618724    4.3555506    2.9659927 
C   -12.9443394    2.6420384    1.9333470 
H   -12.7576796    2.2769055    0.9142519 
C   -12.3567338    1.6681194    2.9418941 
H   -12.5429569    2.0316779    3.9695812 
H   -11.2641796    1.5765662    2.7987881 
S   -13.1594864    0.0374487    2.6710471 
C   -14.4542810    2.8515330    2.1721577 
O   -14.8628833    3.2897927    3.2575126 
N   -15.2740404    2.6017742    1.1176030 
C   -14.8742298    2.0349926   -0.1965442 
H   -14.3974028    1.0465239   -0.0677646 
H   -14.1533642    2.7195802   -0.6784327 
C   -16.2060236    1.9639165   -0.9636775 
H   -16.7012936    0.9936696   -0.7665605 
H   -16.0565201    2.0644442   -2.0538877 
C   -17.0303590    3.1162686   -0.3620859 
H   -18.1171620    3.0329875   -0.5307333 
H   -16.6897162    4.0871673   -0.7674625 
C   -16.6822966    3.0219177    1.1384168 
H   -16.7748235    3.9794941    1.6759438 
C   -17.6177999    2.0315832    1.8447388 
O   -18.8252264    2.2819836    1.9709921 
N   -17.0565377    0.8794312    2.2802305 
H   -16.0419407    0.7384477    2.2031105 
C   -17.8699068   -0.1213938    2.9647043 
H   -18.7840795   -0.3003808    2.3750710 
C   -17.0662635   -1.4243875    3.0903934 
H   -16.0653120   -1.2594756    3.5315680 
H   -17.6183747   -2.1540899    3.7001931 
S   -16.9022618   -2.0674262    1.3537803 
C   -18.3916802    0.4279797    4.3154493 
O   -19.5685153    0.3033039    4.6585860 
N   -17.4619483    1.0931962    5.0610063 
H   -16.4557460    0.9575898    4.8785092 
C   -17.8286543    1.6304125    6.3591513 
H   -18.9133711    1.8316194    6.2899953 
C   -17.5983747    0.6245194    7.5237215 
H   -16.5354720    0.6815307    7.8177794 
H   -18.2178119    0.9307340    8.3822209 
C   -17.8921266   -0.7848898    7.1316083 
N   -16.9170605   -1.5557845    6.5049002 
C   -17.4573305   -2.7494170    6.2525427 
H   -16.9625245   -3.5881611    5.7638699 
N   -18.7319811   -2.7762510    6.7028710 
H   -19.3994884   -3.5328801    6.5181997 
C   -19.0379405   -1.5472631    7.2419872 
H   -20.0271182   -1.3193842    7.6345460 
C   -17.1343901    2.9582209    6.6743483 
O   -17.1690369    3.4169281    7.8288024 
N   -16.5489216    3.6068129    5.6474670 
H   -16.4681342    3.1695540    4.7265958 
C   -16.0074044    4.9419926    5.8200403 
H   -15.8741640    5.3645323    4.8106777 
H   -16.7265964    5.5555277    6.3867417 
C   -14.6688146    5.0148092    6.5765188 
O   -14.5249553    5.8222062    7.5105576 
N   -13.6870964    4.2052547    6.1339337 
H   -13.8503285    3.7051274    5.2534338 
C   -12.3059845    4.3631344    6.6276293 
H   -12.4203193    4.8661065    7.5968637 
C   -11.6246029    3.0189053    6.8711103 
H   -11.6052649    2.4064080    5.9422158 
H   -10.5744528    3.2072109    7.1557471 
O   -12.2051524    2.2570252    7.9403327 
H   -13.0418652    1.8769373    7.5683574 
H   -11.7264491    5.0008955    5.9322449 
H    -6.0532500    4.8715097    4.3120629 
C    -6.5047546    3.9514830    4.7376194 
C    -7.7883923    3.5202301    4.3580446 
H    -8.4052298    4.1149896    3.6711775 
C    -8.3224222    2.3320728    4.8753006 
H    -9.3312405    2.0031848    4.5989079 
C    -7.5680504    1.5599860    5.7826901 
O    -8.0158624    0.3740821    6.2813890 
H    -8.9833266    0.2252696    6.0188776 
C    -6.3027105    2.0090526    6.1995347 
H    -5.7440500    1.4105180    6.9250090 
C    -5.7841264    3.1984240    5.6801426 
H    -4.7986920    3.5309052    6.0184969 
Fe  -13.0616735   -0.4342988    4.9003792 
Fe  -14.9137086   -1.1946033    6.4691553 
S   -14.3486551    0.9053786    6.0879234 
S   -13.6611670   -2.5329707    5.1939110 
