# Supplementary material for: Benchmark Study of Redox Potential Calculations for Iron–Sulfur Clusters in Proteins
Source: Inorg Chem. 2022 Apr 11;61(16):5991–6007. doi: 10.1021/acs.inorgchem.1c03422 (PMC9044450; doi:10.1021/acs.inorgchem.1c03422)
Supplement: Supplementary file 2 — ic1c03422_si_002.zip [file ic1c03422_si_002.zip › xyz/Rieske-Int-FF15IPQ-Free-OX]

154
Energy = -8704.17500919830
H    -6.3223864   -3.5685668    1.0527092 
C    -6.9998686   -4.2260062    1.7169458 
H    -7.9548278   -4.3565646    1.1818962 
H    -6.4941214   -5.2288695    1.8355659 
C    -7.2150713   -3.4611309    3.0404628 
O    -6.3843768   -3.4495153    3.9604631 
N    -8.3904012   -2.7901712    3.1019590 
H    -9.0614417   -2.8233482    2.3208194 
C    -8.7920834   -2.0479428    4.2924827 
H    -8.1065412   -1.1951756    4.4485344 
C   -10.2357159   -1.5379365    4.1173431 
H   -10.8983807   -2.3974755    3.9278755 
H   -10.3089394   -0.8617284    3.2500830 
S   -10.8485249   -0.6359756    5.6065744 
C    -8.7172836   -2.9728885    5.5170843 
O    -9.1696598   -4.1262172    5.5040659 
N    -8.1760900   -2.4054487    6.6101082 
H    -7.8170652   -1.4436056    6.5575168 
C    -7.8342542   -3.1772104    7.7933282 
H    -7.4755866   -4.1783751    7.4910502 
H    -7.0290184   -2.6250852    8.3055444 
C    -9.0199408   -3.4087027    8.7231586 
O    -8.9766069   -4.2133261    9.6683582 
N   -10.1350391   -2.6872335    8.4381037 
H   -10.1448310   -2.0991972    7.5914212 
C   -11.3901269   -2.9375957    9.1307442 
H   -11.2197879   -2.9144442   10.2210724 
C   -12.4341773   -1.9015268    8.6935868 
H   -12.0829084   -0.8718194    8.8718821 
H   -12.5732121   -1.9502351    7.5971833 
C   -13.7532428   -2.1224105    9.3548762 
N   -14.9457510   -1.9347721    8.6622364 
C   -15.9469152   -2.1817970    9.5202850 
H   -17.0149392   -2.0967326    9.3128672 
N   -15.4327525   -2.5311513   10.7204896 
H   -15.9668724   -2.8202505   11.5502036 
C   -14.0530126   -2.5054623   10.6457602 
H   -13.4176557   -2.7495597   11.4970194 
C   -11.8502844   -4.3787530    8.8285723 
O   -11.7600321   -5.2835994    9.6565647 
N   -12.3088360   -4.5861164    7.5544694 
H   -12.5335886   -3.7806608    6.9508462 
C   -12.8567801   -5.8649110    7.1525398 
H   -12.4831796   -6.6222427    7.8632475 
H   -13.9908516   -5.8599364    7.2314140 
C   -12.4068268   -6.3287065    5.7558196 
O   -12.9005043   -7.3533311    5.2506990 
N   -11.4303771   -5.6227216    5.1468468 
H   -10.9069494   -4.8973894    5.6598252 
C   -10.7332670   -6.1647503    3.9851807 
H    -9.6572056   -6.1959979    4.2192059 
H   -11.0987581   -7.1949121    3.8285485 
C   -10.8742536   -5.4350482    2.6436920 
O   -10.1981914   -5.8784677    1.6935182 
N   -11.7201370   -4.3980281    2.5440658 
H   -12.2586642   -4.1444947    3.3776820 
C   -12.0949387   -3.7977540    1.2433169 
H   -12.3465406   -4.6428011    0.5731602 
C   -13.2914682   -2.8612484    1.4108794 
H   -13.1377388   -2.1821182    2.2665781 
H   -13.4133966   -2.2459753    0.5032261 
S   -14.8807897   -3.7729879    1.6360325 
H   -11.3294220   -3.1575527    0.7665533 
H   -10.4459101    6.1944894    0.3356244 
C   -11.4352577    6.0764943    0.8875791 
H   -11.2794599    6.3442890    1.9480397 
H   -12.1282150    6.8043050    0.4087126 
C   -11.9643322    4.6465795    0.6944111 
O   -12.2921495    4.2325913   -0.4240997 
N   -12.0775243    3.9262694    1.8285126 
H   -11.8075664    4.3345890    2.7357275 
C   -12.7535355    2.6297056    1.8374945 
H   -12.5239373    2.1244874    0.8881653 
C   -12.2897799    1.7670022    3.0121751 
H   -12.4565995    2.2922368    3.9659043 
H   -11.2177267    1.5199696    2.9231905 
S   -13.2706409    0.2081678    2.9725918 
C   -14.2712936    2.8747801    1.9604231 
O   -14.7408229    3.4057241    2.9820894 
N   -15.0341716    2.5045264    0.9069512 
C   -14.5837831    1.8227048   -0.3385992 
H   -14.0713733    0.8709237   -0.1093531 
H   -13.8769152    2.4891546   -0.8576246 
C   -15.8949388    1.6151664   -1.1176905 
H   -16.3276702    0.6271130   -0.8704675 
H   -15.7286555    1.6506069   -2.2085226 
C   -16.8122823    2.7459493   -0.6168558 
H   -17.8884521    2.5640243   -0.7780732 
H   -16.5500080    3.7059956   -1.0976177 
C   -16.4625325    2.8281439    0.8862955 
H   -16.6355715    3.8277471    1.3184721 
C   -17.2901574    1.8327673    1.6977116 
O   -18.4949798    2.0410711    1.9289947 
N   -16.6763940    0.7071000    2.1166293 
H   -15.6613297    0.5829655    2.0000814 
C   -17.4456485   -0.3036103    2.8351320 
H   -18.3407082   -0.5525543    2.2377979 
C   -16.5954163   -1.5621867    3.0431367 
H   -15.6399545   -1.3278881    3.5477079 
H   -17.1509568   -2.3012924    3.6413629 
S   -16.2710981   -2.2610047    1.3570687 
C   -18.0287764    0.2757731    4.1410453 
O   -19.2091129    0.0842593    4.4375778 
N   -17.1719462    1.0056621    4.9106401 
H   -16.1682343    1.0031243    4.6998490 
C   -17.6356570    1.6589145    6.1304737 
H   -18.6988182    1.8897993    5.9381241 
C   -17.5747257    0.7707915    7.4085654 
H   -16.5468447    0.7991819    7.8064672 
H   -18.2346287    1.2175020    8.1691726 
C   -17.9697873   -0.6452222    7.1557416 
N   -17.0782806   -1.5679828    6.5975293 
C   -17.7542716   -2.7189609    6.4242695 
H   -17.3467368   -3.6448439    6.0207920 
N   -19.0205827   -2.5682541    6.8564793 
H   -19.7597052   -3.2884293    6.8255221 
C   -19.1844998   -1.2768840    7.3153956 
H   -20.1408082   -0.9030526    7.6777056 
C   -16.9158747    2.9929321    6.3901021 
O   -16.8399478    3.4537384    7.5396632 
N   -16.4155768    3.6609835    5.3313298 
H   -16.4030739    3.2657053    4.3890665 
C   -15.9020849    5.0136362    5.5243396 
H   -15.7788003    5.4610978    4.5243532 
H   -16.6327321    5.5943051    6.1064548 
C   -14.5676467    5.0666331    6.2940566 
O   -14.4442965    5.7484913    7.3197586 
N   -13.5651155    4.3270388    5.7475750 
H   -13.7448670    3.9385014    4.8128662 
C   -12.1810798    4.3987710    6.2539480 
H   -12.2864744    4.9695709    7.1924331 
C   -11.6766384    3.0226300    6.6741469 
H   -11.7608335    2.2721774    5.8572507 
H   -10.6127335    3.0808807    6.9533875 
O   -12.3715036    2.5418998    7.8399062 
H   -13.3257652    2.5674608    7.5986968 
H   -11.5118470    4.9570124    5.5590679 
H    -6.1263714    4.9466774    4.2317711 
C    -6.5540905    4.0139930    4.6427635 
C    -7.8521302    3.6014972    4.2976811 
H    -8.4833343    4.1990714    3.6299319 
C    -8.3864681    2.4261707    4.8408641 
H    -9.4114899    2.1237024    4.5974942 
C    -7.6177255    1.6582817    5.7354381 
O    -8.0864964    0.5028104    6.2949273 
H    -9.0628341    0.3857649    6.0925476 
C    -6.3258228    2.0729491    6.0973762 
H    -5.7555432    1.4670114    6.8084930 
C    -5.8064157    3.2528138    5.5566172 
H    -4.8012541    3.5677660    5.8562287 
Fe  -13.0781864   -0.5314820    5.0991541 
Fe  -15.0576973   -1.3802049    6.6755715 
S   -14.2694097    0.6530495    6.4851812 
S   -13.7811078   -2.6165113    5.3304315 
