# Supplementary material for: Benchmark Study of Redox Potential Calculations for Iron–Sulfur Clusters in Proteins
Source: Inorg Chem. 2022 Apr 11;61(16):5991–6007. doi: 10.1021/acs.inorgchem.1c03422 (PMC9044450; doi:10.1021/acs.inorgchem.1c03422)
Supplement: Supplementary file 2 — ic1c03422_si_002.zip [file ic1c03422_si_002.zip › xyz/Rieske-Int-FF15IPQ-Free-Red]

154
Energy = -8704.24604700998
H    -6.2503116   -3.2099724    0.6771674 
C    -7.0470522   -3.7652979    1.2880921 
H    -7.9935684   -3.6375463    0.7339308 
H    -6.7866661   -4.8607681    1.3298866 
C    -7.1124710   -3.1155618    2.6901137 
O    -6.1997788   -3.2065492    3.5219279 
N    -8.2699073   -2.4418240    2.8884524 
H    -9.0118329   -2.5360360    2.1846435 
C    -8.6702381   -1.8107921    4.1375682 
H    -8.0358860   -0.9257275    4.3263572 
C   -10.1488548   -1.3906600    4.0188717 
H   -10.7690356   -2.2986388    3.9382423 
H   -10.3205719   -0.8003725    3.1018982 
S   -10.7177658   -0.4160729    5.4711567 
C    -8.5386391   -2.7877636    5.3118142 
O    -8.9117031   -3.9666593    5.2441759 
N    -8.0620938   -2.2271553    6.4386360 
H    -7.7632461   -1.2422986    6.4396429 
C    -7.7641253   -3.0206259    7.6105076 
H    -7.4308366   -4.0271549    7.2966343 
H    -6.9576445   -2.5136318    8.1654681 
C    -8.9579609   -3.2390370    8.5261478 
O    -8.8774617   -4.0270942    9.4844015 
N   -10.0937875   -2.5589356    8.2522831 
H   -10.1454212   -1.9516336    7.4161733 
C   -11.2992836   -2.7714100    9.0496934 
H   -11.0383447   -2.7254757   10.1211322 
C   -12.3585627   -1.7301481    8.6609204 
H   -12.0119760   -0.7003354    8.8417676 
H   -12.5318483   -1.7653996    7.5684160 
C   -13.6672467   -1.9762572    9.3338511 
N   -14.8578736   -1.8086379    8.6334770 
C   -15.8478293   -2.1050372    9.4822571 
H   -16.9170735   -2.0597297    9.2697795 
N   -15.3349042   -2.4600792   10.6863152 
H   -15.8674160   -2.8084704   11.4922969 
C   -13.9547113   -2.3914903   10.6187941 
H   -13.3163282   -2.6417404   11.4662300 
C   -11.8276067   -4.2075162    8.8297478 
O   -11.7531557   -5.0922979    9.6854131 
N   -12.3516979   -4.4167089    7.5930752 
H   -12.5534651   -3.6164730    6.9607942 
C   -12.9191572   -5.6839946    7.1934313 
H   -12.5166994   -6.4623764    7.8654889 
H   -14.0462830   -5.6898900    7.3015619 
C   -12.4918083   -6.0661261    5.7695236 
O   -13.0612024   -6.9596170    5.1239405 
N   -11.3939944   -5.4573661    5.2789103 
H   -10.8524348   -4.7765466    5.8203469 
C   -10.7880161   -5.9991581    4.0772543 
H    -9.7756496   -5.5698937    4.0305979 
H   -10.7314278   -7.0991087    4.1429739 
C   -11.4795203   -5.6824332    2.7538693 
O   -11.3203020   -6.5015784    1.8275078 
N   -12.1194030   -4.5091732    2.6292027 
H   -12.1748027   -3.9038740    3.4552753 
C   -12.5306785   -3.9441157    1.3274913 
H   -12.8321006   -4.8008619    0.6992465 
C   -13.6886542   -2.9516121    1.4939182 
H   -13.5278060   -2.2996634    2.3697286 
H   -13.7891861   -2.3238181    0.5925276 
S   -15.3153728   -3.8155986    1.7015903 
H   -11.7026222   -3.3897158    0.8236547 
H   -10.4392612    6.2327534    0.3458481 
C   -11.4221823    6.1333897    0.9111347 
H   -11.2546053    6.3998023    1.9700912 
H   -12.1220032    6.8571796    0.4382275 
C   -11.9508620    4.7069207    0.7190903 
O   -12.2405729    4.2859333   -0.4101620 
N   -12.1086054    4.0061522    1.8554820 
H   -11.8326231    4.4052110    2.7665698 
C   -12.7645298    2.7016620    1.8405604 
H   -12.5514833    2.2442871    0.8651355 
C   -12.2660718    1.7937349    2.9569060 
H   -12.4836367    2.2412532    3.9410729 
H   -11.1758969    1.6333062    2.8784430 
S   -13.1404724    0.1813387    2.7846429 
C   -14.2805901    2.9225561    1.9946539 
O   -14.7448879    3.4595292    3.0137323 
N   -15.0520745    2.5389003    0.9484587 
C   -14.6138244    1.8058656   -0.2696542 
H   -14.0743824    0.8793490   -0.0033223 
H   -13.9344435    2.4561751   -0.8458726 
C   -15.9379143    1.5331986   -1.0028897 
H   -16.3569648    0.5632266   -0.6762073 
H   -15.7959434    1.4825619   -2.0967833 
C   -16.8506269    2.6913267   -0.5590500 
H   -17.9287650    2.4984416   -0.6929574 
H   -16.5960843    3.6226345   -1.0993791 
C   -16.4795283    2.8587073    0.9320103 
H   -16.6481583    3.8782051    1.3156179 
C   -17.3050616    1.9168442    1.8050174 
O   -18.5111066    2.1431420    2.0168340 
N   -16.6901859    0.8188195    2.2894706 
H   -15.6671930    0.6981630    2.2098858 
C   -17.4667556   -0.1295223    3.0759640 
H   -18.4060361   -0.3404705    2.5321421 
C   -16.6802980   -1.4317535    3.2593969 
H   -15.6392131   -1.2453967    3.5814916 
H   -17.1757431   -2.0746494    4.0035916 
S   -16.7072496   -2.2632654    1.5929704 
C   -17.9605433    0.5082136    4.3910525 
O   -19.1402708    0.3607694    4.7485230 
N   -17.0862755    1.2500039    5.0951009 
H   -16.0677838    1.1521837    4.9429136 
C   -17.5133347    1.8674674    6.3478662 
H   -18.5908736    2.0633295    6.2144510 
C   -17.3502462    0.9407830    7.5845201 
H   -16.2840936    0.9258960    7.8653318 
H   -17.9232996    1.3877964    8.4117729 
C   -17.8075650   -0.4611579    7.3369552 
N   -16.9775174   -1.4060618    6.7306892 
C   -17.7095342   -2.5173958    6.5801428 
H   -17.3680817   -3.4592792    6.1540109 
N   -18.9594981   -2.3282098    7.0699927 
H   -19.7317548   -3.0088922    6.9944108 
C   -19.0461704   -1.0389322    7.5456283 
H   -19.9689144   -0.6289137    7.9524011 
C   -16.8314515    3.2228284    6.5716640 
O   -16.8012146    3.7443669    7.6973030 
N   -16.3266807    3.8418508    5.4841294 
H   -16.2747613    3.3761888    4.5758818 
C   -15.7631659    5.1776655    5.6109265 
H   -15.6667314    5.5930326    4.5940992 
H   -16.4474523    5.7984438    6.2069358 
C   -14.3994160    5.1953150    6.3254606 
O   -14.2191209    5.8969485    7.3322796 
N   -13.4474855    4.4148931    5.7649689 
H   -13.6779828    3.9712253    4.8684458 
C   -12.0517433    4.4394778    6.2370678 
H   -12.1259622    4.9814219    7.1943960 
C   -11.5303503    3.0577076    6.6164198 
H   -11.6562631    2.3155001    5.7999345 
H   -10.4477857    3.1318722    6.8130539 
O   -12.1356325    2.5578002    7.8204051 
H   -12.9889021    2.1451084    7.5378261 
H   -11.4117646    5.0229513    5.5349573 
H    -6.0910916    5.0054985    4.1527506 
C    -6.4904100    4.0643118    4.5599576 
C    -7.7804459    3.6260305    4.2190960 
H    -8.4144700    4.1958743    3.5297186 
C    -8.3072929    2.4696425    4.8033233 
H    -9.3288287    2.1475399    4.5732087 
C    -7.5406384    1.7505593    5.7407245 
O    -8.0166453    0.6334936    6.3570359 
H    -8.9873415    0.4879538    6.1096347 
C    -6.2500871    2.1840386    6.0872332 
H    -5.6793692    1.6116210    6.8251743 
C    -5.7398735    3.3474324    5.5056624 
H    -4.7415486    3.6876128    5.8008399 
Fe  -12.9853502   -0.3992903    4.9983033 
Fe  -14.8939700   -1.2211266    6.6125505 
S   -14.2116289    0.8803607    6.2800134 
S   -13.5140594   -2.5068145    5.3294002 
