# Supplementary material for: Benchmark Study of Redox Potential Calculations for Iron–Sulfur Clusters in Proteins
Source: Inorg Chem. 2022 Apr 11;61(16):5991–6007. doi: 10.1021/acs.inorgchem.1c03422 (PMC9044450; doi:10.1021/acs.inorgchem.1c03422)
Supplement: Supplementary file 2 — ic1c03422_si_002.zip [file ic1c03422_si_002.zip › xyz/Rieske-large-FF14SB-Fix-OX]

288
Energy = -11932.1971254479
H    -6.4656560   -3.8749528    1.1267782 
C    -7.1539498   -4.5050908    1.7804727 
H    -8.0889995   -4.6450744    1.2178206 
H    -6.6630740   -5.5036885    1.9759444 
C    -7.4180203   -3.6987937    3.0660207 
O    -6.5936480   -3.5909446    3.9802374 
N    -8.6331665   -3.0905883    3.1096270 
H    -9.3347929   -3.2248718    2.3639954 
C    -9.0146719   -2.3078193    4.2828188 
H    -8.3479519   -1.4310289    4.3754631 
C   -10.4714342   -1.8500683    4.1089097 
H   -11.1288757   -2.7356441    4.0639976 
H   -10.5966072   -1.2829511    3.1698787 
S   -11.0073941   -0.7978278    5.5251955 
C    -8.8853598   -3.1910636    5.5421160 
O    -9.4232295   -4.3126738    5.5813625 
N    -8.2090840   -2.6648395    6.5828816 
H    -7.8090906   -1.7214512    6.5071648 
C    -7.8753386   -3.4632397    7.7621279 
H    -7.6126796   -4.4828656    7.4212403 
H    -7.0134322   -3.0168438    8.3015012 
C    -9.0586165   -3.6569294    8.7001262 
O    -8.9818580   -4.3769800    9.7038736 
N   -10.2116131   -3.0328174    8.3461610 
H   -10.2234880   -2.4568153    7.4962946 
C   -11.4818575   -3.3211228    8.9914133 
H   -11.3118123   -3.4157607   10.0775321 
C   -12.4437718   -2.1678640    8.6705998 
H   -11.9764263   -1.2230029    8.9975852 
H   -12.5712267   -2.0642800    7.5752787 
C   -13.7811637   -2.3154922    9.3098962 
N   -14.9562710   -2.0187726    8.6208053 
C   -15.9701877   -2.1982458    9.4802295 
H   -17.0282191   -2.0501860    9.2588517 
N   -15.4864150   -2.5961578   10.6772886 
H   -16.0536366   -2.8631278   11.5093152 
C   -14.1065280   -2.6899906   10.5998184 
H   -13.4783471   -3.0142225   11.4434928 
C   -11.9927897   -4.7121087    8.5349154 
O   -11.7938011   -5.7347453    9.1914477 
N   -12.6305069   -4.7407468    7.3145654 
H   -12.9100194   -3.8676367    6.8458442 
C   -13.2463312   -5.9600437    6.8205024 
H   -12.7756709   -6.7639538    7.4228456 
C   -14.7767003   -5.9776564    7.0117089 
H   -15.1847934   -5.0882984    6.4999953 
H   -15.1859778   -6.8524075    6.4750936 
C   -15.2581345   -5.9507299    8.4691376 
H   -14.7412140   -5.1290928    9.0037022 
C   -16.7754061   -5.7403887    8.5607766 
H   -17.0527019   -4.8171147    8.0228554 
H   -17.1092550   -5.5985683    9.6032186 
H   -17.3510032   -6.5646021    8.0966822 
H   -14.9540709   -6.8914092    9.0223256 
C   -12.8480260   -6.2844856    5.3760178 
O   -13.4849474   -7.1240784    4.6973536 
N   -11.7234084   -5.7078565    4.9116549 
H   -11.1553827   -5.0670420    5.4962668 
C   -11.0840420   -6.1581960    3.6862590 
H   -10.0736387   -5.7129508    3.7011794 
H   -10.9944146   -7.2594884    3.6716295 
C   -11.7302526   -5.7543100    2.3654848 
O   -11.3514601   -6.3063934    1.3210478 
N   -12.6618691   -4.7658420    2.3653390 
H   -12.8373837   -4.2527291    3.2363787 
C   -12.9870832   -4.1285850    1.0933858 
H   -13.3496975   -4.9039914    0.3936355 
C   -14.0322905   -3.0101964    1.2365071 
H   -13.8400523   -2.4014214    2.1371471 
H   -14.0028855   -2.3556548    0.3497503 
S   -15.7357515   -3.7285293    1.3354431 
C   -11.6899524   -3.5287030    0.4728774 
O   -10.6530072   -3.3840616    1.1488006 
N   -11.8024784   -3.1908944   -0.8105686 
H   -12.6900555   -3.3551375   -1.3153342 
C   -10.7321536   -2.4767595   -1.5148744 
H    -9.7699972   -2.8583756   -1.1455587 
H   -10.7972448   -2.7352620   -2.5976215 
C   -10.9204170   -0.9645618   -1.2430307 
O   -12.0308366   -0.4437503   -1.4179473 
N    -9.8344127   -0.2718088   -0.8046207 
C    -8.6275225   -0.8238116   -0.1842736 
H    -7.7872057   -0.8684385   -0.9095206 
H    -8.8172533   -1.8348910    0.2091161 
C    -8.3344205    0.1911492    0.9300819 
H    -7.2911520    0.1456231    1.2956135 
H    -9.0047196   -0.0110466    1.7900413 
C    -8.6960248    1.5308402    0.2641698 
H    -7.8302127    1.8882936   -0.3242399 
H    -8.9409872    2.3080922    1.0137081 
C    -9.8915904    1.2074409   -0.6654695 
H   -10.8593283    1.4497427   -0.1801248 
H    -9.8268272    1.7025133   -1.6560886 
H   -10.4169638    6.0503340    0.6169448 
C   -11.3854428    5.9628662    1.1799060 
H   -11.1900429    6.1327658    2.2544955 
H   -12.0616991    6.7504343    0.7925398 
C   -11.9957458    4.5818714    0.9100031 
O   -12.2668225    4.2062467   -0.2354886 
N   -12.2353311    3.8541667    2.0313879 
H   -12.0885694    4.2780226    2.9719266 
C   -12.9437421    2.5846368    1.9484979 
H   -12.7655569    2.1866702    0.9389434 
C   -12.4212869    1.5887134    2.9849524 
H   -12.5341754    2.0009499    4.0017696 
H   -11.3561973    1.3608005    2.8032423 
S   -13.3997997    0.0251603    2.8533326 
C   -14.4477875    2.8284457    2.1852601 
O   -14.8636597    3.2397207    3.2877009 
N   -15.2729149    2.5946710    1.1354877 
C   -14.8626530    2.1119195   -0.2147719 
H   -14.3324743    1.1454936   -0.1492866 
H   -14.1775337    2.8544682   -0.6598257 
C   -16.1996345    2.0143092   -0.9648197 
H   -16.6613755    1.0221341   -0.7920054 
H   -16.0686762    2.1533126   -2.0525333 
C   -17.0533395    3.1209864   -0.3224310 
H   -18.1391105    3.0099816   -0.4817098 
H   -16.7478908    4.1099337   -0.7087025 
C   -16.6816927    3.0110080    1.1741237 
H   -16.7724611    3.9678052    1.7139671 
C   -17.6018519    2.0182937    1.8939934 
O   -18.8058758    2.2642955    2.0580457 
N   -17.0430554    0.8536347    2.3167550 
H   -16.0291068    0.6997596    2.2295532 
C   -17.8869021   -0.1415741    2.9684238 
H   -18.7976222   -0.2763892    2.3607939 
C   -17.1387727   -1.4786116    3.0789664 
H   -16.1371942   -1.3703077    3.5322653 
H   -17.7336532   -2.2160757    3.6407560 
S   -16.9846003   -2.0657899    1.3199532 
C   -18.4300946    0.3810683    4.3225455 
O   -19.6112763    0.2322528    4.6462767 
N   -17.5172585    1.0458170    5.0869737 
H   -16.5165036    0.9513733    4.8719992 
C   -17.8797625    1.6174230    6.3751908 
H   -18.9492992    1.8839386    6.2888167 
C   -17.7242538    0.6243285    7.5682442 
H   -16.6833752    0.6661875    7.9303012 
H   -18.3776122    0.9614914    8.3886755 
C   -18.0734146   -0.7846214    7.2162429 
N   -17.1696438   -1.6502616    6.5870818 
C   -17.8215154   -2.8207394    6.3883462 
H   -17.4425236   -3.7188857    5.8917303 
N   -19.0721568   -2.7318292    6.8704776 
H   -19.8748005   -3.4538400    6.8755601 
C   -19.2566668   -1.4699969    7.3804146 
H   -20.1994517   -1.1657469    7.8273915 
C   -17.1213744    2.9194206    6.6505427 
O   -17.0446326    3.3900589    7.8069619 
N   -16.5531393    3.5561388    5.6143588 
H   -16.5199413    3.1482175    4.6761359 
C   -16.0240537    4.8975361    5.7910159 
H   -15.8787876    5.3199400    4.7835065 
H   -16.7619535    5.4947421    6.3492736 
C   -14.6918758    4.9618092    6.5523053 
O   -14.5358595    5.7235666    7.5207226 
N   -13.7035214    4.1665731    6.0709867 
H   -13.8597400    3.7130960    5.1577323 
C   -12.3383350    4.3254189    6.5661632 
H   -12.4379159    4.8287537    7.5370494 
C   -11.6352276    2.9848161    6.8373592 
H   -11.6495526    2.3331627    5.9418077 
H   -10.5795776    3.1856432    7.0896161 
O   -12.2215484    2.3176309    7.9512576 
H   -12.9527350    1.7392066    7.6116785 
C   -11.5590382    5.2472920    5.6121657 
O   -11.6761107    5.1324584    4.3730879 
N   -10.7954852    6.1689465    6.2108744 
H   -10.7165518    6.1430874    7.2353013 
C    -9.9648657    7.1272387    5.4852305 
H   -10.1880914    7.0064131    4.4125833 
H   -10.2100778    8.1767686    5.7755762 
H    -8.9065450    6.9609271    5.7194788 
H    -6.0602743    4.8726219    4.3109561 
C    -6.5264569    3.9528954    4.7244121 
C    -7.7982695    3.5349684    4.2956421 
H    -8.3764412    4.1394025    3.5851537 
C    -8.3628606    2.3455575    4.7828149 
H    -9.3524637    2.0197935    4.4368798 
C    -7.6534873    1.5616930    5.7127456 
O    -8.1361270    0.3665599    6.1897146 
H    -9.0977927    0.2544657    5.9498704 
C    -6.3956210    1.9860525    6.1713508 
H    -5.8671868    1.3737527    6.9088643 
C    -5.8435672    3.1723466    5.6723854 
H    -4.8578858    3.4822520    6.0338486 
H   -12.6280790    6.1794801   10.8455805 
C   -13.3319703    5.3210840   10.6350064 
H   -14.3146615    5.6441814   11.0155832 
H   -13.4182860    5.2028716    9.5395097 
C   -12.8896142    4.0693427   11.3922517 
O   -12.0711935    4.0869154   12.3143344 
N   -13.5786529    2.9376458   11.0486187 
C   -14.6825378    2.8588255   10.0637710 
H   -14.3099493    3.0446834    9.0435528 
H   -15.4615433    3.6116816   10.2928066 
C   -15.2201645    1.4320886   10.2559553 
H   -14.6696207    0.7268703    9.6069335 
H   -16.2908851    1.3570526   10.0167258 
C   -14.9310479    1.1339195   11.7348268 
H   -14.9302922    0.0609576   11.9881872 
H   -15.6733605    1.6407134   12.3836511 
C   -13.5435374    1.7666579   11.9449578 
H   -13.3742755    2.1036465   12.9802857 
C   -12.4157707    0.7656877   11.6633681 
O   -12.2343457   -0.1845562   12.4418056 
N   -11.6655885    0.9524443   10.5605792 
H   -11.8268961    1.7633578    9.9514468 
C   -10.4138160    0.2106808   10.4131779 
H   -10.6502434   -0.8616717   10.4777342 
C    -9.7859264    0.5267407    9.0573331 
H    -8.7883026    0.0803669    8.9729965 
H    -9.6894569    1.6148322    8.9393687 
H   -10.4176726    0.1510235    8.2331167 
C    -9.4740555    0.5934497   11.5877178 
O    -9.4487446    1.7632065   11.9921177 
N    -8.7145399   -0.4063030   12.0975887 
C    -8.9908980   -1.8380554   11.8486456 
H    -8.7329532   -2.1181009   10.8159835 
H   -10.0688295   -2.0237874   12.0172838 
C    -8.1493158   -2.5715668   12.8984463 
H    -7.1671591   -2.8489115   12.4778193 
H    -8.6652354   -3.4939873   13.1986465 
C    -7.9970916   -1.5303524   14.0216272 
H    -7.1582566   -1.7528855   14.7034791 
H    -8.9338462   -1.4905439   14.6086874 
C    -7.7876952   -0.2132070   13.2438659 
H    -8.1033836    0.6965392   13.7822382 
H    -6.7097204   -0.1164416   12.9632060 
Fe  -13.2496658   -0.6228895    5.0223277 
Fe  -15.1643320   -1.4095951    6.6642082 
S   -14.4225037    0.6666232    6.3813496 
S   -14.0991062   -2.6421415    5.1822295 
O   -16.8530729   -3.8027660   12.7342853 
H   -16.2518467   -4.6084921   12.6397747 
H   -16.7768793   -3.6017999   13.7008728 
O   -21.2488820   -4.1583234    7.2501114 
H   -21.3483321   -4.1344424    8.2505448 
H   -22.0062115   -3.6506985    6.8470541 
O   -19.2360773   -4.1120770    3.1583083 
H   -18.8734331   -3.6044808    2.3987019 
H   -19.8787759   -3.4896450    3.6434904 
O    -9.8378462   -5.5593878   12.0074107 
H   -10.5228771   -4.9082810   12.3290603 
H    -9.5908288   -5.1638733   11.1347676 
O   -17.8162678   -5.7122314    4.8857132 
H   -16.8859285   -5.4543791    4.6354776 
H   -18.3883279   -5.1877352    4.2547040 
O   -11.9494605   -3.8576348   12.7741324 
H   -11.7600361   -3.1449409   13.4692590 
H   -12.2435667   -4.6480505   13.3167164 
O   -19.3709866    4.9339630    6.2163863 
H   -19.2700359    5.7958292    6.6926231 
H   -19.8208312    4.3542224    6.8915193 
O   -21.3625491   -4.1154694    9.9897623 
H   -20.3999877   -4.0295387   10.2586298 
H   -21.5628714   -5.0590303   10.2488708 
O   -23.2612697   -2.7379337    5.8940121 
H   -23.5145744   -1.8256926    6.2569628 
H   -24.1111937   -3.2534946    5.8986834 
O   -20.7807764   -2.4709326    4.5554396 
H   -21.7169812   -2.5586899    4.8717739 
H   -20.5957746   -1.5032011    4.4569169 
O   -18.5516986    0.9133048   11.3572399 
H   -18.0773662    1.1214592   12.1872106 
H   -18.5395640    1.7597239   10.7994804 
O   -18.4837761    3.1735537    9.9516534 
H   -18.1375348    3.8585868   10.5891683 
H   -17.8784545    3.1984433    9.1248126 
O   -11.8872450   -1.8907058   14.5588940 
H   -12.1286752   -1.1642794   13.9239226 
H   -11.2160799   -1.4667115   15.1809635 
O   -20.6814280    3.5071692    8.3491514 
H   -19.9596658    3.4462380    9.0398383 
H   -21.2587779    4.2790751    8.6317533 
O   -15.3142848   -5.0643190    4.1287644 
H   -14.7666286   -5.8512167    3.9005990 
H   -15.4628682   -4.5723454    3.2773408 
O   -18.7187991   -3.9137402   10.7584235 
H   -18.7648462   -2.9412884   10.4692672 
H   -18.2618414   -3.8824687   11.6409944 
O   -24.1461400   -0.4821987    7.1211308 
H   -23.3560179    0.0474825    7.4267491 
H   -24.6697341    0.2242487    6.6292834 
O   -19.3420036   -1.3955803   10.3830050 
H   -18.8737012   -0.5773885   10.7438527 
H   -20.0429560   -1.6184353   11.0711143 
