# Supplementary material for: Benchmark Study of Redox Potential Calculations for Iron–Sulfur Clusters in Proteins
Source: Inorg Chem. 2022 Apr 11;61(16):5991–6007. doi: 10.1021/acs.inorgchem.1c03422 (PMC9044450; doi:10.1021/acs.inorgchem.1c03422)
Supplement: Supplementary file 2 — ic1c03422_si_002.zip [file ic1c03422_si_002.zip › xyz/Rieske-large-FF14SB-Fix-Red]

288
Energy = -11932.2199034665
H    -6.4630275   -3.8777606    1.1244268 
C    -7.1513060   -4.5079544    1.7769186 
H    -8.0894057   -4.6437370    1.2181376 
H    -6.6620862   -5.5051297    1.9747508 
C    -7.4016321   -3.6958642    3.0601645 
O    -6.5609314   -3.5839032    3.9604433 
N    -8.6123162   -3.0880059    3.1075426 
H    -9.3226076   -3.2395252    2.3731783 
C    -8.9922277   -2.3046100    4.2802421 
H    -8.3161488   -1.4355116    4.3743209 
C   -10.4422700   -1.8338960    4.1064594 
H   -11.1099569   -2.7130208    4.0757051 
H   -10.5638063   -1.2815819    3.1576013 
S   -10.9636478   -0.7611480    5.5071902 
C    -8.8678003   -3.1938240    5.5340209 
O    -9.3861997   -4.3250543    5.5587257 
N    -8.2047212   -2.6654662    6.5819445 
H    -7.8285501   -1.7113860    6.5207300 
C    -7.8801444   -3.4619672    7.7631423 
H    -7.6200259   -4.4823683    7.4220752 
H    -7.0159445   -3.0167905    8.3018781 
C    -9.0721033   -3.6580484    8.6928120 
O    -8.9947970   -4.3877666    9.6915102 
N   -10.2221470   -3.0367150    8.3310857 
H   -10.2289830   -2.4457044    7.4898060 
C   -11.5003515   -3.3161703    8.9701632 
H   -11.3350117   -3.4085801   10.0571559 
C   -12.4603703   -2.1632322    8.6400022 
H   -11.9880838   -1.2171131    8.9560204 
H   -12.6018066   -2.0676263    7.5452629 
C   -13.7981952   -2.2996812    9.2840830 
N   -14.9700646   -2.0118296    8.5864197 
C   -15.9776572   -2.1802770    9.4475555 
H   -17.0353260   -2.0357327    9.2238858 
N   -15.5003568   -2.5622505   10.6579678 
H   -16.0687967   -2.8194691   11.4861291 
C   -14.1197446   -2.6570852   10.5811628 
H   -13.4936362   -2.9683083   11.4277297 
C   -12.0094401   -4.7065008    8.5130298 
O   -11.8010727   -5.7317480    9.1674045 
N   -12.6555669   -4.7346895    7.2994470 
H   -12.9456874   -3.8649367    6.8188786 
C   -13.2662483   -5.9593854    6.8147241 
H   -12.7904090   -6.7577655    7.4216759 
C   -14.7945045   -5.9759393    7.0146199 
H   -15.2011756   -5.0865401    6.5029347 
H   -15.2116725   -6.8507680    6.4826024 
C   -15.2583261   -5.9459505    8.4766982 
H   -14.7292186   -5.1284462    9.0054914 
C   -16.7717689   -5.7208293    8.5891836 
H   -17.0422857   -4.7832829    8.0730731 
H   -17.0927401   -5.5949352    9.6381528 
H   -17.3628679   -6.5288776    8.1153266 
H   -14.9540324   -6.8905199    9.0253578 
C   -12.8593558   -6.2941568    5.3758463 
O   -13.4808195   -7.1440638    4.6942858 
N   -11.7236360   -5.7261531    4.9270293 
H   -11.1828100   -5.0618161    5.5081157 
C   -11.0748483   -6.1682509    3.7064418 
H   -10.0668010   -5.7176520    3.7299220 
H   -10.9823808   -7.2692688    3.6852448 
C   -11.7196692   -5.7587595    2.3870900 
O   -11.3585560   -6.3232658    1.3401313 
N   -12.6266012   -4.7508695    2.3913122 
H   -12.7999647   -4.2275946    3.2623437 
C   -12.9584600   -4.1204430    1.1190024 
H   -13.3344850   -4.8978773    0.4276032 
C   -13.9988983   -2.9999531    1.2759637 
H   -13.7917541   -2.3952085    2.1762049 
H   -13.9905063   -2.3461923    0.3886210 
S   -15.6907404   -3.7336771    1.4176603 
C   -11.6644662   -3.5399204    0.4756110 
O   -10.6011934   -3.4373142    1.1175811 
N   -11.8010835   -3.1767036   -0.8010572 
H   -12.7025584   -3.3160966   -1.2871963 
C   -10.7321056   -2.4727714   -1.5169094 
H    -9.7709397   -2.8524514   -1.1432480 
H   -10.7974562   -2.7345440   -2.5981848 
C   -10.9150257   -0.9558617   -1.2691292 
O   -12.0104573   -0.4250696   -1.4953589 
N    -9.8378249   -0.2696372   -0.7988780 
C    -8.6478251   -0.8272932   -0.1524304 
H    -7.7963872   -0.8911337   -0.8652022 
H    -8.8547074   -1.8310565    0.2513412 
C    -8.3580348    0.1979920    0.9533066 
H    -7.3192170    0.1475246    1.3304542 
H    -9.0390165    0.0123015    1.8074396 
C    -8.7015139    1.5333526    0.2694460 
H    -7.8285430    1.8772135   -0.3177108 
H    -8.9458260    2.3203589    1.0088608 
C    -9.8936694    1.2097825   -0.6639558 
H   -10.8613712    1.4546521   -0.1805024 
H    -9.8271061    1.7036176   -1.6550913 
H   -10.4163070    6.0554398    0.6166581 
C   -11.3840252    5.9697874    1.1812501 
H   -11.1889193    6.1389688    2.2562525 
H   -12.0615196    6.7535810    0.7926633 
C   -11.9931894    4.5899715    0.9083111 
O   -12.2545053    4.2190908   -0.2429424 
N   -12.2409197    3.8696419    2.0268952 
H   -12.0924548    4.2907507    2.9685102 
C   -12.9396113    2.5944263    1.9453573 
H   -12.7655871    2.2037036    0.9325141 
C   -12.4120021    1.5921473    2.9679797 
H   -12.5516908    1.9795112    3.9918583 
H   -11.3374154    1.3970120    2.8014711 
S   -13.3580640    0.0211450    2.7754388 
C   -14.4425631    2.8329178    2.1897322 
O   -14.8566703    3.2634469    3.2838205 
N   -15.2718409    2.5868517    1.1440411 
C   -14.8667029    2.0753679   -0.1941896 
H   -14.3489647    1.1037232   -0.1078292 
H   -14.1729257    2.8003070   -0.6554849 
C   -16.2049315    1.9803473   -0.9442455 
H   -16.6743507    0.9941671   -0.7589549 
H   -16.0723336    2.1052533   -2.0340455 
C   -17.0513027    3.0996489   -0.3125696 
H   -18.1383006    2.9942248   -0.4688676 
H   -16.7384246    4.0838798   -0.7063868 
C   -16.6799339    2.9962870    1.1836554 
H   -16.7734580    3.9537786    1.7219926 
C   -17.6011101    2.0019576    1.9031019 
O   -18.8107544    2.2454178    2.0384395 
N   -17.0356552    0.8507692    2.3467090 
H   -16.0143558    0.7155031    2.2941301 
C   -17.8678629   -0.1485674    3.0106447 
H   -18.7786978   -0.2955963    2.4058404 
C   -17.1040688   -1.4746711    3.1333457 
H   -16.0994207   -1.3561188    3.5802571 
H   -17.6875800   -2.2072727    3.7129375 
S   -16.9580205   -2.0859818    1.3825495 
C   -18.4092457    0.3772657    4.3630291 
O   -19.6036946    0.2716762    4.6619250 
N   -17.4832391    1.0033006    5.1401658 
H   -16.4768858    0.8227205    4.9870325 
C   -17.8405533    1.5575663    6.4359852 
H   -18.9159342    1.8064691    6.3658584 
C   -17.6488050    0.5435780    7.6035984 
H   -16.5876587    0.5529546    7.9042580 
H   -18.2528157    0.8808350    8.4624547 
C   -18.0401124   -0.8541483    7.2391300 
N   -17.1533729   -1.7383032    6.6194469 
C   -17.8298825   -2.8835936    6.4219591 
H   -17.4714852   -3.7921232    5.9324352 
N   -19.0908467   -2.7698205    6.8983067 
H   -19.8841323   -3.4775737    6.8881490 
C   -19.2476249   -1.5046821    7.4008565 
H   -20.1823422   -1.1729395    7.8459996 
C   -17.1068018    2.8765164    6.6969761 
O   -17.0614667    3.3845851    7.8415222 
N   -16.5487956    3.5060731    5.6509928 
H   -16.4737190    3.0569845    4.7338396 
C   -16.0406797    4.8588652    5.7938010 
H   -15.9145144    5.2623827    4.7753873 
H   -16.7820665    5.4551880    6.3482481 
C   -14.6997406    4.9647725    6.5360196 
O   -14.5427126    5.7584458    7.4814497 
N   -13.7099683    4.1731667    6.0631933 
H   -13.8797734    3.6597130    5.1856571 
C   -12.3461220    4.3224515    6.5586953 
H   -12.4421282    4.8272480    7.5294885 
C   -11.6570287    2.9721690    6.8324861 
H   -11.6723901    2.3256470    5.9338443 
H   -10.6010325    3.1648900    7.0928422 
O   -12.2670031    2.3105569    7.9330120 
H   -12.9632297    1.6936746    7.5668122 
C   -11.5625297    5.2451448    5.6083061 
O   -11.6742113    5.1451834    4.3680865 
N   -10.7971092    6.1649239    6.2127312 
H   -10.7148912    6.1299387    7.2362540 
C    -9.9667616    7.1231742    5.4883803 
H   -10.1909750    7.0011933    4.4160061 
H   -10.2108470    8.1753558    5.7765955 
H    -8.9076163    6.9585529    5.7206053 
H    -6.0597056    4.8727210    4.3102156 
C    -6.5251107    3.9523703    4.7229250 
C    -7.7960502    3.5313487    4.2933288 
H    -8.3755608    4.1349381    3.5828209 
C    -8.3599624    2.3419203    4.7802817 
H    -9.3495824    2.0149475    4.4369600 
C    -7.6509807    1.5579014    5.7124425 
O    -8.1288289    0.3683446    6.1908146 
H    -9.0919542    0.2363490    5.9385094 
C    -6.3933038    1.9873240    6.1713743 
H    -5.8671186    1.3766853    6.9118033 
C    -5.8424605    3.1735684    5.6726200 
H    -4.8581188    3.4862777    6.0366170 
H   -12.6308440    6.1833230   10.8410321 
C   -13.3354983    5.3251636   10.6255020 
H   -14.3221633    5.6508920   10.9930422 
H   -13.4089038    5.2005083    9.5296224 
C   -12.8989787    4.0795492   11.3980549 
O   -12.0932517    4.1144239   12.3326257 
N   -13.5822814    2.9478772   11.0538182 
C   -14.6739343    2.8615070   10.0534754 
H   -14.2861134    3.0337131    9.0364286 
H   -15.4533443    3.6186387   10.2680578 
C   -15.2166678    1.4371756   10.2502931 
H   -14.6675421    0.7272000    9.6061093 
H   -16.2854977    1.3649202   10.0028496 
C   -14.9371987    1.1439918   11.7320934 
H   -14.9381316    0.0713890   11.9870104 
H   -15.6817838    1.6554802   12.3767581 
C   -13.5504266    1.7756357   11.9486746 
H   -13.3828888    2.1123994   12.9839311 
C   -12.4228706    0.7729986   11.6703522 
O   -12.2435001   -0.1678800   12.4615333 
N   -11.6803953    0.9506931   10.5641290 
H   -11.8536487    1.7480609    9.9402014 
C   -10.4270124    0.2112037   10.4147299 
H   -10.6631007   -0.8613198   10.4769035 
C    -9.8032966    0.5290156    9.0578813 
H    -8.8114663    0.0696847    8.9700254 
H    -9.6924866    1.6170598    8.9490867 
H   -10.4410969    0.1675251    8.2318949 
C    -9.4841801    0.5996580   11.5888046 
O    -9.4698452    1.7745399   11.9886566 
N    -8.7183512   -0.3954966   12.0787720 
C    -8.9989311   -1.8287056   11.8332386 
H    -8.7315745   -2.1212393   10.8070692 
H   -10.0758688   -2.0202506   11.9967987 
C    -8.1648397   -2.5612191   12.8913080 
H    -7.1787155   -2.8392197   12.4790819 
H    -8.6811351   -3.4847482   13.1906167 
C    -8.0191201   -1.5168520   14.0123677 
H    -7.1927541   -1.7463049   14.7086279 
H    -8.9653143   -1.4729791   14.5842323 
C    -7.7893716   -0.2049187   13.2333915 
H    -8.1142273    0.7006847   13.7740921 
H    -6.7119970   -0.1126428   12.9595571 
Fe  -13.2267398   -0.6454061    4.9683941 
Fe  -15.1044600   -1.4435090    6.5675090 
S   -14.3920065    0.6763924    6.3160993 
S   -14.0101994   -2.7063405    5.0625866 
O   -16.8712057   -3.8033166   12.7302005 
H   -16.2565702   -4.5931250   12.6098193 
H   -16.7714713   -3.6107389   13.6956825 
O   -21.3328616   -4.1934847    7.2797586 
H   -21.4171537   -4.1067846    8.2751095 
H   -22.0484997   -3.6454011    6.8583150 
O   -19.2533838   -4.1161824    3.1101571 
H   -18.7963343   -3.5984894    2.4097714 
H   -19.8614070   -3.4671470    3.6012639 
O    -9.8145574   -5.5846162   11.9971080 
H   -10.4907409   -4.9244772   12.3252195 
H    -9.5794728   -5.1867800   11.1206442 
O   -17.9542973   -5.7697155    4.8788846 
H   -17.0184628   -5.5174872    4.6396653 
H   -18.5040690   -5.2256401    4.2462284 
O   -11.8826741   -3.8708473   12.7757803 
H   -11.7132125   -3.1472146   13.4628590 
H   -12.2104337   -4.6453520   13.3189820 
O   -19.4058506    4.9425879    6.2041008 
H   -19.2740958    5.7851067    6.7058712 
H   -19.8176402    4.3375171    6.8806468 
O   -21.4382237   -4.0821019   10.0429100 
H   -20.4756555   -3.9780950   10.3067663 
H   -21.5982685   -5.0420000   10.2638929 
O   -23.2767515   -2.7289636    5.8525602 
H   -23.5211847   -1.8219249    6.2276514 
H   -24.1212232   -3.2513189    5.8887159 
O   -20.7480905   -2.4470786    4.5352880 
H   -21.6800525   -2.5285494    4.8575310 
H   -20.5402923   -1.4798167    4.4809431 
O   -18.5819023    0.9164991   11.3950715 
H   -17.9523257    1.0805244   12.1257627 
H   -18.5593192    1.7488224   10.8157712 
O   -18.5011373    3.1527763    9.9576373 
H   -18.1462930    3.8387106   10.5875549 
H   -17.8899669    3.1659780    9.1271372 
O   -11.8986174   -1.8897349   14.5563887 
H   -12.1316903   -1.1740631   13.9034907 
H   -11.2156112   -1.4615225   15.1596959 
O   -20.6820852    3.4972245    8.3530781 
H   -19.9565464    3.4245528    9.0408319 
H   -21.2451771    4.2769822    8.6359667 
O   -15.4541586   -5.1610260    4.2032865 
H   -14.8367687   -5.8657989    3.9050223 
H   -15.4614707   -4.4803070    3.4840774 
O   -18.7912227   -3.9309621   10.7986179 
H   -18.7736469   -2.9763450   10.4569316 
H   -18.3027534   -3.8813255   11.6632290 
O   -24.1505610   -0.4817065    7.1272845 
H   -23.3467160    0.0310309    7.4268239 
H   -24.6598183    0.2331700    6.6341103 
O   -19.3165352   -1.4020209   10.3977788 
H   -18.8494413   -0.5763471   10.7418947 
H   -20.0102693   -1.6163228   11.0936943 
