# Supplementary material for: Benchmark Study of Redox Potential Calculations for Iron–Sulfur Clusters in Proteins
Source: Inorg Chem. 2022 Apr 11;61(16):5991–6007. doi: 10.1021/acs.inorgchem.1c03422 (PMC9044450; doi:10.1021/acs.inorgchem.1c03422)
Supplement: Supplementary file 2 — ic1c03422_si_002.zip [file ic1c03422_si_002.zip › xyz/Rieske-large-FF14SB-Free-OX]

288
Energy = -11933.6315937358
H    -6.4212869   -3.3950771    0.5659457 
C    -7.1414278   -4.0436386    1.1509053 
H    -8.0612347   -4.1219438    0.5539860 
H    -6.6945849   -5.0644272    1.3116647 
C    -7.4017126   -3.2962142    2.4620869 
O    -6.5907967   -3.2402980    3.3923353 
N    -8.6061199   -2.6613922    2.5042611 
H    -9.2910773   -2.7980528    1.7431645 
C    -8.9958549   -1.8833237    3.6744777 
H    -8.3917583   -0.9592490    3.7335866 
C   -10.4793256   -1.5324057    3.4965608 
H   -11.0411982   -2.4690851    3.3455005 
H   -10.6292574   -0.8944237    2.6078671 
S   -11.1613531   -0.7140900    4.9873808 
C    -8.7763930   -2.7078863    4.9664418 
O    -9.1710473   -3.8875966    5.0433812 
N    -8.1916032   -2.0702494    5.9896017 
H    -7.9392752   -1.0732971    5.9244342 
C    -7.8112783   -2.7614260    7.2169386 
H    -7.4679858   -3.7783900    6.9604776 
H    -6.9776686   -2.1862444    7.6691313 
C    -8.9802818   -2.9523111    8.1805013 
O    -8.9763781   -3.8160387    9.0763893 
N   -10.0559521   -2.1473711    7.9623571 
H   -10.0355194   -1.4963223    7.1708860 
C   -11.2918730   -2.3449029    8.6909455 
H   -11.0623553   -2.4152105    9.7672821 
C   -12.2733002   -1.1881443    8.4293108 
H   -11.8353082   -0.2488184    8.8171179 
H   -12.4114870   -1.0455899    7.3420784 
C   -13.6062257   -1.4707800    9.0475758 
N   -14.8305465   -1.1780900    8.4336940 
C   -15.8060015   -1.5570353    9.2790709 
H   -16.8749552   -1.4745122    9.1149365 
N   -15.2578474   -2.0963271   10.3852301 
H   -15.7533150   -2.6162566   11.1335251 
C   -13.8862523   -2.0621223   10.2589398 
H   -13.2246115   -2.4730107   11.0122741 
C   -11.9328899   -3.7017110    8.3393132 
O   -12.1276965   -4.5531282    9.2088663 
N   -12.2979007   -3.8971201    7.0377668 
H   -12.2179939   -3.1140109    6.3780694 
C   -12.9662184   -5.1321284    6.6226270 
H   -12.5252439   -5.9193660    7.2663421 
C   -14.5075959   -5.1313068    6.8021133 
H   -14.9150452   -4.2656382    6.2523337 
H   -14.8990635   -6.0286811    6.2900767 
C   -15.0207992   -5.0637529    8.2498541 
H   -14.4309473   -4.3290264    8.8228486 
C   -16.5063729   -4.6831909    8.3349416 
H   -16.6624967   -3.6979102    7.8677882 
H   -16.8386417   -4.5997563    9.3856904 
H   -17.1625084   -5.3971393    7.8051930 
H   -14.8569640   -6.0482635    8.7707089 
C   -12.6074650   -5.5615444    5.1933906 
O   -13.2837079   -6.4507701    4.6283426 
N   -11.5396536   -5.0163850    4.5833185 
H   -10.8377438   -4.4415491    5.0919681 
C   -10.9969319   -5.6523737    3.3868804 
H    -9.9746706   -5.2485524    3.2795056 
H   -10.9454879   -6.7470148    3.5198706 
C   -11.7222394   -5.4165518    2.0640747 
O   -11.5938453   -6.2462185    1.1594626 
N   -12.4279844   -4.2622038    1.9164017 
H   -12.4144853   -3.5968260    2.6937313 
C   -12.8650225   -3.7780846    0.6063273 
H   -13.3971827   -4.5959236    0.0891710 
C   -13.7997637   -2.5758625    0.7915881 
H   -13.2688007   -1.7152497    1.2362218 
H   -14.2453175   -2.2808750   -0.1706995 
S   -15.1619772   -3.0910059    1.9341165 
C   -11.6469054   -3.3475550   -0.2711668 
O   -10.4969634   -3.2863120    0.2288327 
N   -11.9517686   -3.0452868   -1.5369247 
H   -12.9321406   -3.1340906   -1.8594431 
C   -11.0095539   -2.4504575   -2.4955015 
H    -9.9952801   -2.6753917   -2.1386942 
H   -11.1093026   -2.8858324   -3.5307712 
C   -11.3087814   -0.9286343   -2.5709794 
O   -12.4555066   -0.5396427   -2.8048186 
N   -10.2475845   -0.0744985   -2.3860365 
C    -9.1826071   -0.3905354   -1.3993932 
H    -8.2012740   -0.5172174   -1.8901327 
H    -9.4049922   -1.3231133   -0.8566741 
C    -9.1695175    0.8355006   -0.4730276 
H    -8.2154764    0.9407279    0.0803986 
H    -9.9905477    0.7502028    0.2712822 
C    -9.4636308    1.9700444   -1.4604327 
H    -8.5526531    2.1943865   -2.0436155 
H    -9.8095925    2.9081390   -0.9877883 
C   -10.5396923    1.3829695   -2.3951373 
H   -11.5314039    1.4767735   -1.8901469 
H   -10.5847275    1.9826547   -3.3462339 
H   -10.2463750    6.1537703    0.3938881 
C   -11.2231372    6.1131746    0.9365112 
H   -11.0446183    6.3272512    2.0055574 
H   -11.8755067    6.8903614    0.5021720 
C   -11.7857669    4.7170209    0.7096276 
O   -12.1277865    4.3186900   -0.4082743 
N   -11.8473316    3.9681219    1.8418489 
H   -11.6469975    4.3780831    2.7754359 
C   -12.5811922    2.7151819    1.7834334 
H   -12.4362022    2.3139524    0.7694822 
C   -12.0831936    1.7118288    2.8095453 
H   -12.1294055    2.1404241    3.8229586 
H   -11.0462944    1.4071458    2.5846101 
S   -13.2232096    0.2694404    2.7461695 
C   -14.0631454    3.0670665    2.0135527 
O   -14.4527540    3.5462667    3.0994621 
N   -14.8797279    2.9221273    0.9425428 
C   -14.5709529    2.2193263   -0.3349874 
H   -14.1520716    1.2163724   -0.1375711 
H   -13.8263159    2.8075458   -0.8971270 
C   -15.9391125    2.1507732   -1.0308275 
H   -16.4696351    1.2257247   -0.7344373 
H   -15.8326260    2.1424731   -2.1291811 
C   -16.6846501    3.3897907   -0.5033828 
H   -17.7805621    3.3264890   -0.6047269 
H   -16.3417064    4.3022561   -1.0251346 
C   -16.2446252    3.4583249    0.9777299 
H   -16.2354685    4.4759320    1.3904870 
C   -17.1525069    2.6444428    1.8932610 
O   -18.2492448    3.0562950    2.2902459 
N   -16.6822758    1.4167556    2.2273183 
H   -15.7152220    1.1479815    2.0086156 
C   -17.4808022    0.5340340    3.0479328 
H   -18.4323086    0.3237358    2.5311551 
C   -16.6988415   -0.7641789    3.2575996 
H   -15.6789249   -0.5650387    3.6256451 
H   -17.2222842   -1.4467932    3.9406712 
S   -16.5951514   -1.6079151    1.6085311 
C   -17.9094707    1.2355751    4.3562595 
O   -19.0856625    1.1926329    4.7492081 
N   -16.9550749    1.9029450    5.0453680 
H   -15.9702987    1.8034143    4.7731116 
C   -17.3046435    2.5814641    6.2897569 
H   -18.3488000    2.8954283    6.1432864 
C   -17.2463523    1.6928477    7.5704177 
H   -16.2078650    1.6451025    7.9430166 
H   -17.8673584    2.1738011    8.3407924 
C   -17.7322375    0.3124309    7.2997875 
N   -16.8751829   -0.6444871    6.7658856 
C   -17.6008777   -1.7299857    6.4586526 
H   -17.2181819   -2.6634541    6.0198321 
N   -18.8933684   -1.4959465    6.7675819 
H   -19.6610909   -2.2195531    6.7018225 
C   -19.0022243   -0.2320283    7.3008621 
H   -19.9646196    0.1937115    7.5740367 
C   -16.5007464    3.8501214    6.5013775 
O   -16.3214734    4.3215885    7.6435851 
N   -15.9811446    4.4776042    5.4329322 
H   -15.9836120    4.0681719    4.4922132 
C   -15.2037079    5.6808906    5.6881815 
H   -14.7816723    6.0064338    4.7257069 
H   -15.8368204    6.4792059    6.1018508 
C   -14.0502975    5.3834817    6.6483944 
O   -13.8419886    6.0402246    7.6757231 
N   -13.2487230    4.3603383    6.2255306 
H   -13.4475573    3.9985590    5.2824913 
C   -11.8304671    4.3568946    6.6022097 
H   -11.7778586    4.7719992    7.6178284 
C   -11.2226591    2.9516253    6.6705114 
H   -11.4363647    2.3798076    5.7451848 
H   -10.1299618    3.0441716    6.7625998 
O   -11.6793013    2.2458154    7.8201043 
H   -12.5820406    1.9114548    7.6033853 
C   -11.1596473    5.3157404    5.6018425 
O   -11.1086660    5.0452360    4.3810672 
N   -10.7683526    6.4702981    6.1599273 
H   -10.7919560    6.5163702    7.1857493 
C    -9.9805390    7.4971067    5.4854075 
H   -10.1362035    7.3710396    4.3981945 
H   -10.3089648    8.5331072    5.7512532 
H    -8.9317095    7.3303147    5.7862797 
H    -6.1420597    5.0445856    4.2390790 
C    -6.6445733    4.1213964    4.5567696 
C    -7.8775820    3.7672045    3.9900201 
H    -8.3567062    4.3990620    3.2346068 
C    -8.5417009    2.6134002    4.4166329 
H    -9.5149970    2.3448383    3.9910223 
C    -7.9757829    1.8188889    5.4264595 
O    -8.6060201    0.7016460    5.8954630 
H    -9.5178825    0.6052804    5.5035404 
C    -6.7376463    2.1580911    5.9970112 
H    -6.3203679    1.5174166    6.7807320 
C    -6.0794623    3.3097257    5.5542367 
H    -5.1121584    3.5714602    5.9983703 
H   -12.3329476    6.4107230   10.8512189 
C   -12.9207397    5.4703703   10.6682121 
H   -13.9186827    5.6333620   11.1183016 
H   -13.0563105    5.3610156    9.5737200 
C   -12.1925162    4.3146208   11.3562050 
O   -11.1415274    4.4872335   11.9940555 
N   -12.8412477    3.1264059   11.2882295 
C   -14.0412098    2.8556260   10.4627717 
H   -13.7766040    2.8786537    9.3912180 
H   -14.8180780    3.6229461   10.6417925 
C   -14.5083167    1.4790010   10.9555283 
H   -14.0008032    0.6789413   10.3916289 
H   -15.6009611    1.3612805   10.8652546 
C   -14.0234533    1.4567851   12.4144285 
H   -14.0057116    0.4494691   12.8594161 
H   -14.6545923    2.1100209   13.0468623 
C   -12.6187702    2.0708594   12.3049161 
H   -12.2735011    2.5612425   13.2321393 
C   -11.5808144    0.9897666   11.9142350 
O   -11.9500120   -0.1734010   11.6257191 
N   -10.2867970    1.3168001   11.9792934 
H    -9.9885877    2.2621659   12.2418831 
C    -9.2478201    0.2862634   11.9424077 
H    -9.7147417   -0.6111188   12.3789764 
C    -8.7916619   -0.0345448   10.5154131 
H    -8.2569636    0.8185424   10.0637923 
H    -9.6594645   -0.2744410    9.8786504 
H    -8.1163299   -0.9077603   10.5190567 
C    -8.0665657    0.7754774   12.8115555 
O    -7.8963407    2.0005852   12.9830241 
N    -7.2486770   -0.1777868   13.2907583 
C    -7.4574222   -1.6316707   13.1732022 
H    -6.7825618   -2.0353902   12.3950072 
H    -8.4876942   -1.8852286   12.8855069 
C    -7.0906451   -2.1686951   14.5730420 
H    -6.4073888   -3.0292281   14.4890770 
H    -8.0021948   -2.5106595   15.0915373 
C    -6.4389856   -0.9779383   15.3214944 
H    -5.5549481   -1.3027401   15.8925996 
H    -7.1767546   -0.5472556   16.0223715 
C    -6.0932690    0.0566798   14.2360074 
H    -6.1693798    1.1008680   14.5808620 
H    -5.0945511   -0.1220276   13.7503743 
Fe  -13.2873774   -0.3620985    4.8223505 
Fe  -14.9727493   -0.6294688    6.6169088 
S   -14.0143985    1.1534979    6.0866653 
S   -14.2784662   -2.1000410    5.3209403 
O   -15.3746032   -4.2533295   12.1134679 
H   -14.3726327   -4.2839234   11.9890243 
H   -15.4352680   -4.3374348   13.1034777 
O   -20.8488703   -3.2999914    7.0113209 
H   -20.5202663   -3.3548169    7.9820472 
H   -21.5609525   -2.6092824    6.9121587 
O   -18.9067013   -2.9540732    3.3682821 
H   -18.4684440   -2.8709048    2.4872467 
H   -19.4102299   -2.0679766    3.5113901 
O    -9.8860315   -4.2211993   11.9175520 
H   -10.8630504   -4.0389557   11.8843873 
H    -9.5594150   -4.0579455   10.9967975 
O   -17.0630062   -4.1712736    4.9148645 
H   -16.4015678   -4.6345633    4.3207744 
H   -17.7418572   -3.7392195    4.3166106 
O   -12.6746775   -4.1356694   12.4233856 
H   -12.6286757   -3.2510140   12.9567327 
H   -12.5776929   -4.8572701   13.1054089 
O   -17.7223265    7.4651007    5.1724165 
H   -18.3886500    7.7212074    4.4800918 
H   -18.0969303    6.6606001    5.6141542 
O   -19.8827944   -3.5401223    9.4048521 
H   -19.1937660   -2.9799007    9.9185675 
H   -19.5950960   -4.4923860    9.5634522 
O   -22.1318007   -1.4066583    5.5916978 
H   -22.4242362   -0.4549158    5.8018639 
H   -22.8427403   -1.7655628    4.9922832 
O   -20.3427532   -0.8307272    3.7024176 
H   -21.0362316   -1.1113489    4.3780866 
H   -19.8900509   -0.0327352    4.1303897 
O   -17.6350456    1.9408112   11.3324043 
H   -17.4015616    2.3153388   12.2269747 
H   -17.5804201    2.7451228   10.7119150 
O   -17.4246031    4.1774438    9.9848053 
H   -16.8804332    4.7164527   10.6224775 
H   -16.9839634    4.2066544    9.0713547 
O   -12.5621606   -1.8387119   13.5941588 
H   -12.4938306   -1.1863449   12.8299131 
H   -11.6675598   -1.6917524   14.0738930 
O   -18.9751430    5.4591684    6.8249083 
H   -18.7190673    6.0217382    7.6194878 
H   -19.7309316    5.9940507    6.3954522 
O   -15.5686813   -5.8333016    3.4153036 
H   -14.6251727   -5.9808244    3.7115143 
H   -15.5269757   -5.5386063    2.4786817 
O   -18.2197278   -2.1940444   10.9081142 
H   -18.5761710   -1.2422045   10.7711875 
H   -18.4808776   -2.3841758   11.8560947 
O   -22.9942335    1.0522373    6.0267203 
H   -23.2132614    1.1493303    7.0033637 
H   -22.4190693    1.8347860    5.7607603 
O   -19.3543690    0.1437360   10.7066260 
H   -18.7002967    0.8561538   11.0482682 
H   -20.0698209    0.0379355   11.3991483 
