# Supplementary material for: Benchmark Study of Redox Potential Calculations for Iron–Sulfur Clusters in Proteins
Source: Inorg Chem. 2022 Apr 11;61(16):5991–6007. doi: 10.1021/acs.inorgchem.1c03422 (PMC9044450; doi:10.1021/acs.inorgchem.1c03422)
Supplement: Supplementary file 2 — ic1c03422_si_002.zip [file ic1c03422_si_002.zip › xyz/Rieske-large-FF14SB-Free-Red]

288
Energy = -11933.7142492795
H    -6.3839151   -3.6477304    0.7302497 
C    -7.0328401   -4.3433185    1.3406228 
H    -7.9945830   -4.4253482    0.8121443 
H    -6.5429952   -5.3515987    1.4367255 
C    -7.2027636   -3.6433697    2.6930729 
O    -6.3064361   -3.5689464    3.5444769 
N    -8.4162061   -3.0676728    2.8725986 
H    -9.1383767   -3.1194264    2.1334336 
C    -8.6775782   -2.3038532    4.0838551 
H    -7.9821725   -1.4453039    4.1374571 
C   -10.1205411   -1.8093803    4.0087395 
H   -10.8017900   -2.6777384    3.9715287 
H   -10.2839197   -1.2129875    3.0924476 
S   -10.5684248   -0.8036971    5.4730318 
C    -8.4904394   -3.1835135    5.3404564 
O    -8.9778690   -4.3251247    5.4034207 
N    -7.8497347   -2.5906791    6.3657851 
H    -7.4967661   -1.6302730    6.2648518 
C    -7.4615503   -3.2849742    7.5917616 
H    -7.1055328   -4.2994370    7.3324940 
H    -6.6509561   -2.7083336    8.0730052 
C    -8.6099907   -3.4599199    8.5736179 
O    -8.5176066   -4.1366003    9.6114454 
N    -9.7662421   -2.8435455    8.2349167 
H    -9.8211007   -2.3023114    7.3606258 
C   -10.9948509   -3.1251042    8.9494698 
H   -10.7472568   -3.2654348   10.0140519 
C   -11.9432676   -1.9410094    8.7493133 
H   -11.4433455   -1.0367824    9.1470024 
H   -12.0966391   -1.7464619    7.6685860 
C   -13.2758727   -2.1513979    9.3802026 
N   -14.4441358   -1.9130649    8.6595619 
C   -15.4640389   -2.1812458    9.4776205 
H   -16.5265808   -2.1428918    9.2424477 
N   -14.9953118   -2.5899616   10.6809887 
H   -15.5955420   -2.9082807   11.4603521 
C   -13.6094027   -2.5895376   10.6485366 
H   -12.9881242   -2.9178326   11.4948959 
C   -11.5109533   -4.5035719    8.4768038 
O   -11.2401983   -5.5279160    9.1192682 
N   -12.1851816   -4.5452404    7.2870786 
H   -12.4917825   -3.6783076    6.8125390 
C   -12.8007666   -5.7840833    6.8328755 
H   -12.4182297   -6.5560146    7.5220960 
C   -14.3417642   -5.7303678    6.9386047 
H   -14.6923740   -4.8992608    6.3037903 
H   -14.7471132   -6.6582557    6.4960026 
C   -14.8947275   -5.5085076    8.3547567 
H   -14.4271555   -4.6043971    8.7892274 
C   -16.4231687   -5.3490929    8.3606091 
H   -16.7181820   -4.4678191    7.7724949 
H   -16.8174242   -5.1889059    9.3806666 
H   -16.9291313   -6.2250059    7.9118329 
H   -14.6268177   -6.3432508    9.0561280 
C   -12.3447664   -6.2714809    5.4490747 
O   -12.7855459   -7.3552148    5.0108629 
N   -11.4272527   -5.5312420    4.7913776 
H   -10.9054671   -4.8092340    5.3114710 
C   -10.7516681   -6.0351323    3.6100483 
H    -9.7046071   -5.6887920    3.6810641 
H   -10.7704989   -7.1388528    3.6105089 
C   -11.2706534   -5.5976915    2.2394111 
O   -10.8911262   -6.2348859    1.2355439 
N   -12.0703503   -4.5161975    2.1375039 
H   -12.3685706   -4.0320553    2.9946085 
C   -12.5055750   -4.0307553    0.8273675 
H   -12.8741340   -4.8978169    0.2466836 
C   -13.6333745   -2.9986769    0.9617412 
H   -13.4439968   -2.3133406    1.8072687 
H   -13.7439195   -2.4126962    0.0349674 
S   -15.1966591   -3.9307645    1.2330731 
C   -11.3274654   -3.4342007   -0.0028188 
O   -10.2045673   -3.2431717    0.5063485 
N   -11.6585607   -3.1839071   -1.2772278 
H   -12.6279822   -3.3454148   -1.6041886 
C   -10.7595646   -2.5366160   -2.2385519 
H    -9.7297217   -2.7732456   -1.9390038 
H   -10.9098278   -2.9327721   -3.2811379 
C   -11.0556271   -1.0196268   -2.2371209 
O   -12.2101321   -0.6162884   -2.4148959 
N    -9.9835418   -0.1807147   -2.0616843 
C    -8.8971104   -0.5182494   -1.1101724 
H    -7.9215505   -0.5946523   -1.6250643 
H    -9.0950689   -1.4778471   -0.6074500 
C    -8.9047697    0.6644635   -0.1286712 
H    -7.9503427    0.7687932    0.4240093 
H    -9.7172856    0.5185513    0.6141815 
C    -9.2295286    1.8431671   -1.0562920 
H    -8.3156827    2.1487692   -1.5948309 
H    -9.6265318    2.7295157   -0.5280275 
C   -10.2708166    1.2743810   -2.0390194 
H   -11.2712182    1.3551165   -1.5605681 
H   -10.3113728    1.8593666   -2.9956374 
H   -10.2758869    6.1238397    0.5078911 
C   -11.2383365    6.0172087    1.0766511 
H   -11.0507292    6.2341104    2.1440421 
H   -11.9600342    6.7471846    0.6601212 
C   -11.7002754    4.5801772    0.8444501 
O   -11.9756685    4.1597460   -0.2860869 
N   -11.7513161    3.8277587    1.9717103 
H   -11.5963447    4.2507452    2.9097898 
C   -12.3326176    2.4999042    1.8650067 
H   -11.9905097    2.0788704    0.9083117 
C   -11.9208029    1.5728358    2.9991953 
H   -12.1944954    2.0048795    3.9762353 
H   -10.8350389    1.3753542    2.9838863 
S   -12.8352664   -0.0169620    2.7796558 
C   -13.8641086    2.6421496    1.8693207 
O   -14.4570349    3.1484414    2.8441935 
N   -14.4981811    2.1998875    0.7580814 
C   -13.8830312    1.5118476   -0.4132593 
H   -13.3140354    0.6246524   -0.0914318 
H   -13.1980408    2.2139255   -0.9164691 
C   -15.0900210    1.1455904   -1.2872923 
H   -15.4759269    0.1457163   -1.0094731 
H   -14.8055752    1.1108643   -2.3518755 
C   -16.1252271    2.2313572   -0.9433470 
H   -17.1674632    1.9656760   -1.1893066 
H   -15.8780720    3.1877833   -1.4412401 
C   -15.9314684    2.3999870    0.5781866 
H   -16.2213102    3.3997982    0.9470832 
C   -16.7702131    1.4062700    1.3748736 
O   -18.0058620    1.3945842    1.2512487 
N   -16.1367664    0.5724754    2.2366316 
H   -15.1026980    0.5565979    2.3263728 
C   -16.9463792   -0.3268517    3.0347322 
H   -17.9116698   -0.3857039    2.5059914 
C   -16.3485694   -1.7314227    3.1205969 
H   -15.2783727   -1.7268254    3.3915843 
H   -16.9030641   -2.3551508    3.8371390 
S   -16.6041575   -2.4282670    1.4257633 
C   -17.3687075    0.2981291    4.3741997 
O   -18.5936416    0.2809426    4.6701210 
N   -16.4941313    0.9641269    5.1349678 
H   -15.4678865    0.8397871    5.0346500 
C   -16.9663701    1.6082306    6.3592413 
H   -18.0240625    1.8497280    6.1625298 
C   -16.9221464    0.6949010    7.6210669 
H   -15.8902355    0.6750992    8.0110573 
H   -17.5779593    1.1377033    8.3867831 
C   -17.3811505   -0.6934354    7.3033084 
N   -16.5449460   -1.5808312    6.6294433 
C   -17.2762858   -2.6616325    6.3261516 
H   -16.9313487   -3.5640518    5.8111527 
N   -18.5356035   -2.5114445    6.7991717 
H   -19.3957805   -3.1057062    6.6422090 
C   -18.6212083   -1.2917664    7.4212094 
H   -19.5436704   -0.9727074    7.8969944 
C   -16.3058674    2.9645334    6.5557578 
O   -16.2499753    3.5071004    7.6802549 
N   -15.9045522    3.6322183    5.4582036 
H   -15.8194676    3.1848457    4.5368835 
C   -15.4328378    4.9991513    5.6299365 
H   -15.2242380    5.4030734    4.6249660 
H   -16.2098496    5.6004273    6.1310476 
C   -14.1499912    5.0560018    6.4721010 
O   -13.9790997    5.8783977    7.3820056 
N   -13.2092467    4.1527240    6.0979498 
H   -13.3886134    3.5947532    5.2565983 
C   -11.8264392    4.3051923    6.5414458 
H   -11.8786812    4.7261693    7.5536872 
C   -11.0720548    2.9719919    6.6693592 
H   -11.2509832    2.3275997    5.7882574 
H    -9.9914876    3.1890124    6.7022608 
O   -11.4249888    2.2913145    7.8691653 
H   -12.1301305    1.6312256    7.6276781 
C   -11.1509304    5.3177418    5.6010785 
O   -11.0807732    5.1163246    4.3689172 
N   -10.7062488    6.4194517    6.2225129 
H   -10.7715336    6.4306695    7.2467965 
C    -9.8990277    7.4562042    5.5850331 
H   -10.0608625    7.3656109    4.4953303 
H   -10.2244164    8.4820146    5.8833399 
H    -8.8469284    7.2833256    5.8637616 
H    -6.0738697    4.9124435    4.3418370 
C    -6.4789619    3.9757695    4.7562019 
C    -7.6956256    3.4505043    4.2923773 
H    -8.2970258    3.9893144    3.5493703 
C    -8.1697947    2.2312991    4.7941817 
H    -9.1146755    1.8081767    4.4345873 
C    -7.4361107    1.5377470    5.7770716 
O    -7.8503252    0.3425969    6.2828272 
H    -8.7983199    0.1580681    6.0102833 
C    -6.2311908    2.0706877    6.2652922 
H    -5.6855603    1.5174624    7.0385096 
C    -5.7613047    3.2802965    5.7438326 
H    -4.8097816    3.6768930    6.1110404 
H   -12.4947124    6.1543625   10.8796958 
C   -13.0946509    5.2231688   10.6634089 
H   -14.1445829    5.4522906   10.9250736 
H   -13.0562998    5.0169760    9.5785943 
C   -12.5394900    4.1196867   11.5707830 
O   -11.7682718    4.3876599   12.5022008 
N   -13.0106741    2.8711022   11.3195160 
C   -13.9784858    2.5302770   10.2438563 
H   -13.5300204    2.7000985    9.2503171 
H   -14.8871956    3.1566453   10.3384137 
C   -14.2985050    1.0566971   10.5230521 
H   -13.5649506    0.4076859   10.0131475 
H   -15.3066385    0.7811525   10.1813555 
C   -14.1547709    0.9490164   12.0466005 
H   -14.0313641   -0.0812785   12.4161937 
H   -15.0308130    1.4023917   12.5442235 
C   -12.8958667    1.7895606   12.3264744 
H   -12.8836037    2.2338534   13.3364870 
C   -11.6407393    0.9026322   12.2265841 
O   -11.5606243   -0.0972596   12.9560205 
N   -10.6938948    1.2275912   11.3310719 
H   -10.8231527    2.0522410   10.7428886 
C    -9.4720585    0.4266504   11.1665352 
H    -9.7903962   -0.6245180   11.2303706 
C    -8.8783157    0.7157764    9.7694546 
H    -7.7814389    0.8136656    9.8091210 
H    -9.2994746    1.6470932    9.3543122 
H    -9.1169791   -0.0927137    9.0607468 
C    -8.4567062    0.7434878   12.3107891 
O    -8.2626046    1.9263272   12.6388701 
N    -7.7913589   -0.3084216   12.8374478 
C    -8.2176379   -1.7161322   12.6429826 
H    -7.9988596   -2.0719455   11.6185579 
H    -9.3059348   -1.7875271   12.8222161 
C    -7.4441108   -2.5085075   13.7094350 
H    -6.5897591   -3.0253256   13.2455140 
H    -8.0890435   -3.2892434   14.1461265 
C    -6.9912440   -1.4519825   14.7391611 
H    -6.0909380   -1.7790470   15.2896351 
H    -7.8010339   -1.2878148   15.4704094 
C    -6.7383756   -0.1706071   13.9208876 
H    -6.9678608    0.7572985   14.4719407 
H    -5.6811471   -0.1319233   13.5455838 
Fe  -12.7876979   -0.6489010    4.9691945 
Fe  -14.5092816   -1.3714024    6.6746503 
S   -13.6856781    0.7140181    6.4572191 
S   -13.6457119   -2.6744461    5.0813497 
O   -16.6844024   -3.9076912   12.5185098 
H   -15.9829018   -4.5986550   12.7799098 
H   -16.9806846   -3.4945905   13.3747895 
O   -20.9770585   -3.6071892    6.6956901 
H   -20.8346962   -3.9056745    7.6527550 
H   -21.5629548   -2.8050828    6.6421501 
O   -18.6944800   -4.0173772    3.5092572 
H   -18.3324251   -3.7894210    2.6196761 
H   -19.1849117   -3.1793696    3.8349429 
O    -9.4282400   -5.2403276   12.1683659 
H   -10.2110819   -4.6266778   12.3019473 
H    -9.0234815   -4.9238640   11.3260589 
O   -16.9778788   -5.4844152    4.9539844 
H   -16.0378682   -5.4113910    4.5945144 
H   -17.5686527   -4.9361075    4.3542306 
O   -11.6601531   -3.8675049   12.7592365 
H   -11.3574786   -3.2482279   13.5053695 
H   -12.0210348   -4.6714035   13.2301911 
O   -19.3627458    5.3801710    6.2265653 
H   -18.7414997    5.9628383    6.7442099 
H   -19.6009859    4.6653929    6.8933594 
O   -20.1265357   -4.3107486    9.0436935 
H   -19.3431984   -3.8183811    9.4723709 
H   -19.9588517   -5.2719751    9.2664487 
O   -22.2008274   -1.4048797    5.5888470 
H   -22.3645091   -0.4318994    5.8234693 
H   -23.0190199   -1.6456178    5.0729978 
O   -19.9985944   -1.8915942    4.2123776 
H   -20.8721428   -1.7787825    4.7133148 
H   -19.4213601   -1.1412963    4.5243910 
O   -17.4832754    1.1076519   11.3468404 
H   -17.5931660    1.5674130   12.2287730 
H   -17.6085697    1.8372450   10.6587784 
O   -17.8612853    3.1851464    9.6772620 
H   -17.6230088    3.8444707   10.3914123 
H   -17.1675074    3.2868940    8.9315959 
O   -11.2049763   -2.1314099   14.6373553 
H   -11.4547514   -1.3229646   14.1094597 
H   -10.5308692   -1.7879107   15.3082179 
O   -20.1160450    3.8912980    8.2925790 
H   -19.3212462    3.5684576    8.8206307 
H   -20.5388558    4.5859972    8.8700442 
O   -14.5593102   -5.3902645    3.8899406 
H   -14.3642875   -6.2364606    3.4017115 
H   -14.6929037   -4.7167821    3.1706375 
O   -18.2189791   -3.0902413   10.2952036 
H   -18.5315559   -2.1265251   10.4440207 
H   -17.8101672   -3.4230762   11.1283650 
O   -23.2920034    0.9978355    6.0877698 
H   -22.9620888    1.6683592    6.7590849 
H   -23.5937982    1.5601561    5.3205076 
O   -19.1227244   -0.6915811   10.5392488 
H   -18.4684023   -0.0178344   10.9659342 
H   -19.9316791   -0.7309448   11.1273338 
