# Supplementary material for: Benchmark Study of Redox Potential Calculations for Iron–Sulfur Clusters in Proteins
Source: Inorg Chem. 2022 Apr 11;61(16):5991–6007. doi: 10.1021/acs.inorgchem.1c03422 (PMC9044450; doi:10.1021/acs.inorgchem.1c03422)
Supplement: Supplementary file 2 — ic1c03422_si_002.zip [file ic1c03422_si_002.zip › xyz/Rieske-Min-FF14SB-Fix-OX]

44
Energy = -4876.21842427846
H    -8.5179772   -3.0205593    3.2068433 
C    -8.8152933   -2.3992438    4.1118920 
H    -8.0993272   -1.5533760    4.1034464 
C   -10.2457559   -1.8940824    3.9327083 
H   -10.9778755   -2.7163258    4.0415948 
H   -10.4406209   -1.4015574    2.9611511 
S   -10.6423296   -0.6498967    5.2511663 
H    -8.6918892   -3.0352112    5.0114969 
H   -11.5514478   -2.9925427    8.6989721 
C   -12.2092297   -2.1412129    8.4366545 
H   -11.7144716   -1.2122165    8.7451448 
H   -12.2826808   -2.0772790    7.3358086 
C   -13.5578633   -2.1892305    9.0380461 
N   -14.6668214   -1.7684509    8.3203808 
C   -15.7239157   -1.8406287    9.1383988 
H   -16.7633683   -1.6106241    8.9084206 
N   -15.3144201   -2.2711760   10.3348399 
H   -15.9215388   -2.4668076   11.1370753 
C   -13.9611516   -2.5180471   10.3112878 
H   -13.4163649   -2.8859247   11.1802035 
H   -12.2716951    3.5731499    1.8605032 
C   -12.7830673    2.5781420    1.8139129 
H   -12.5258666    2.1504292    0.8294652 
C   -12.2204756    1.6658501    2.8842807 
H   -12.4702585    2.0294959    3.8957797 
H   -11.1253845    1.5151405    2.8199790 
S   -13.0158239    0.0158290    2.6326532 
H   -13.8627768    2.7857337    1.9434194 
H   -17.6262971    1.2298051    6.5248915 
C   -17.4893074    0.5134129    7.3701331 
H   -16.4417363    0.6280338    7.7032813 
H   -18.1570738    0.8009437    8.2008578 
C   -17.7035949   -0.8987166    6.9572852 
N   -16.6908513   -1.6120824    6.3146473 
C   -17.1401354   -2.8511770    6.1053036 
H   -16.5894225   -3.6625271    5.6321397 
N   -18.3886272   -2.9488698    6.5889567 
H   -18.9986606   -3.7688437    6.5033194 
C   -18.7796703   -1.7383726    7.1167498 
H   -19.7668375   -1.5848167    7.5495549 
Fe  -12.8335734   -0.4071142    4.8037261 
Fe  -14.7358157   -1.1569169    6.4014377 
S   -14.1287597    0.9045162    6.0342996 
S   -13.5002591   -2.4492010    5.1578553 
