# Supplementary material for: Benchmark Study of Redox Potential Calculations for Iron–Sulfur Clusters in Proteins
Source: Inorg Chem. 2022 Apr 11;61(16):5991–6007. doi: 10.1021/acs.inorgchem.1c03422 (PMC9044450; doi:10.1021/acs.inorgchem.1c03422)
Supplement: Supplementary file 2 — ic1c03422_si_002.zip [file ic1c03422_si_002.zip › xyz/Rieske-Min-FF14SB-Fix-Red]

44
Energy = -4876.27509308709
H    -8.5151138   -3.0206903    3.2045315 
C    -8.8098156   -2.3942649    4.1124408 
H    -8.0803822   -1.5587038    4.1016985 
C   -10.2295090   -1.8666354    3.9333129 
H   -10.9734459   -2.6749378    4.0650291 
H   -10.4215419   -1.4002018    2.9480430 
S   -10.5975084   -0.5885548    5.2168572 
H    -8.6909606   -3.0328133    5.0115263 
H   -11.5548422   -2.9936038    8.6953831 
C   -12.2179247   -2.1435242    8.4252241 
H   -11.7262294   -1.2109938    8.7299168 
H   -12.2957814   -2.0845766    7.3220257 
C   -13.5720929   -2.1921522    9.0189984 
N   -14.6780609   -1.7933672    8.2849943 
C   -15.7298777   -1.8652057    9.0996327 
H   -16.7692113   -1.6467047    8.8594917 
N   -15.3306847   -2.2691685   10.3159274 
H   -15.9411765   -2.4643972   11.1123627 
C   -13.9736032   -2.5060672   10.2983642 
H   -13.4280053   -2.8545643   11.1746902 
H   -12.2717547    3.5784751    1.8592424 
C   -12.7788329    2.5779435    1.8113985 
H   -12.5220907    2.1585959    0.8223612 
C   -12.1967717    1.6622766    2.8642833 
H   -12.4844837    1.9836496    3.8808811 
H   -11.0919986    1.5809095    2.8215808 
S   -12.9019558   -0.0051917    2.5337031 
H   -13.8605930    2.7829187    1.9433457 
H   -17.6178398    1.2277174    6.5232123 
C   -17.4629448    0.5070088    7.3643654 
H   -16.3985827    0.6124598    7.6498718 
H   -18.1000797    0.7966168    8.2195983 
C   -17.6839697   -0.9057632    6.9546149 
N   -16.6556408   -1.6168826    6.3415027 
C   -17.1057670   -2.8480339    6.1252611 
H   -16.5422610   -3.6596568    5.6674098 
N   -18.3729801   -2.9539752    6.5889802 
H   -18.9802249   -3.7699774    6.4890125 
C   -18.7704087   -1.7405932    7.0990496 
H   -19.7637532   -1.5863653    7.5173024 
Fe  -12.8325979   -0.4187288    4.7610071 
Fe  -14.6739120   -1.1394967    6.3378057 
S   -14.1035917    0.9544349    5.9796228 
S   -13.4198163   -2.5090263    5.1314062 
