# Supplementary material for: Benchmark Study of Redox Potential Calculations for Iron–Sulfur Clusters in Proteins
Source: Inorg Chem. 2022 Apr 11;61(16):5991–6007. doi: 10.1021/acs.inorgchem.1c03422 (PMC9044450; doi:10.1021/acs.inorgchem.1c03422)
Supplement: Supplementary file 2 — ic1c03422_si_002.zip [file ic1c03422_si_002.zip › xyz/Rieske-Min-FF14SB-Free-OX]

44
Energy = -4876.52833454669
H    -8.5512492   -3.3804457    3.2683841 
C    -8.8914429   -2.7799232    4.1737653 
H    -8.1867439   -1.9229899    4.1818750 
C   -10.3203263   -2.2592007    3.9905797 
H   -11.0646873   -3.0698443    4.0984627 
H   -10.4912205   -1.7493224    3.0247746 
S   -10.7066154   -1.0104543    5.3206079 
H    -8.7748505   -3.4147826    5.0749298 
H   -11.5197867   -3.2644029    8.7294525 
C   -12.2239037   -2.4286220    8.4927116 
H   -11.7209554   -1.4822311    8.7479854 
H   -12.3554025   -2.3853278    7.3958282 
C   -13.5544964   -2.5085457    9.1672957 
N   -14.7157873   -2.1320346    8.4959137 
C   -15.7344112   -2.2480008    9.3607335 
H   -16.7856684   -2.0310152    9.1626602 
N   -15.2670486   -2.6834195   10.5497516 
H   -15.8262087   -2.8618379   11.3973534 
C   -13.8993023   -2.8536756   10.4584696 
H   -13.3001025   -3.1933711   11.3027866 
H   -12.5793765    3.7781499    1.9010134 
C   -13.0883343    2.7570180    1.9206469 
H   -12.7729441    2.2579354    0.9885973 
C   -12.5858661    1.9055630    3.0853769 
H   -12.9624734    2.2647276    4.0567662 
H   -11.4829356    1.8312988    3.1320391 
S   -13.2318550    0.1812319    2.8282674 
H   -14.1805942    2.9603669    1.9733757 
H   -17.5947998    1.2929661    6.4979429 
C   -17.4499588    0.5396392    7.3301585 
H   -16.3779064    0.5799253    7.5864800 
H   -18.0368772    0.8685138    8.2065680 
C   -17.7977563   -0.8665480    6.9543261 
N   -16.8505163   -1.7314355    6.3954235 
C   -17.4695909   -2.8931022    6.1454844 
H   -17.0129052   -3.7868945    5.7232286 
N   -18.7608415   -2.8107743    6.5228118 
H   -19.4656910   -3.5591559    6.4168256 
C   -18.9911734   -1.5512950    7.0397495 
H   -19.9697962   -1.2517904    7.4059371 
Fe  -12.9000851   -0.6685084    4.8752965 
Fe  -14.8258249   -1.4912214    6.5438245 
S   -14.1437170    0.5727844    6.2265114 
S   -13.6283491   -2.7387409    5.1756146 
