# Supplementary material for: Benchmark Study of Redox Potential Calculations for Iron–Sulfur Clusters in Proteins
Source: Inorg Chem. 2022 Apr 11;61(16):5991–6007. doi: 10.1021/acs.inorgchem.1c03422 (PMC9044450; doi:10.1021/acs.inorgchem.1c03422)
Supplement: Supplementary file 2 — ic1c03422_si_002.zip [file ic1c03422_si_002.zip › xyz/Rieske-Min-FF14SB-Free-Red]

44
Energy = -4876.58821739764
H    -8.4638228   -3.5353434    3.2570051 
C    -8.7769435   -2.9777122    4.1979131 
H    -8.0936031   -2.1015582    4.1857437 
C   -10.2193246   -2.4616377    4.0981406 
H   -10.9610175   -3.2596697    4.2920502 
H   -10.4461396   -2.0152275    3.1116517 
S   -10.5412967   -1.1369871    5.3649819 
H    -8.5573990   -3.6238982    5.0811348 
H   -11.4997978   -3.2663491    8.7046953 
C   -12.2066455   -2.4271649    8.4675524 
H   -11.7065415   -1.4815988    8.7326376 
H   -12.3349358   -2.3704583    7.3696188 
C   -13.5430233   -2.5138893    9.1329119 
N   -14.7004947   -2.1598262    8.4449367 
C   -15.7147367   -2.2839112    9.3040336 
H   -16.7669522   -2.0830970    9.0950968 
N   -15.2578324   -2.7001815   10.5114580 
H   -15.8195382   -2.8667138   11.3561537 
C   -13.8856252   -2.8520278   10.4283783 
H   -13.2870167   -3.1733888   11.2807789 
H   -12.5541483    3.8082480    1.9017263 
C   -13.0668372    2.7891062    1.9171190 
H   -12.7436535    2.2968040    0.9832375 
C   -12.5604151    1.9357736    3.0808869 
H   -13.0282012    2.2258320    4.0367087 
H   -11.4588409    1.9817045    3.1936353 
S   -13.0057381    0.1682555    2.7419674 
H   -14.1573343    3.0169132    1.9576866 
H   -17.5289846    1.2255009    6.5613800 
C   -17.3648124    0.4730863    7.3854640 
H   -16.2789457    0.4957733    7.5890174 
H   -17.9188926    0.8037352    8.2834585 
C   -17.7377134   -0.9262829    7.0024664 
N   -16.7922616   -1.7978614    6.4596334 
C   -17.4278139   -2.9410708    6.1988935 
H   -16.9762254   -3.8425651    5.7877386 
N   -18.7359906   -2.8466102    6.5546242 
H   -19.4490817   -3.5793670    6.4325598 
C   -18.9511925   -1.5840030    7.0659035 
H   -19.9316712   -1.2635640    7.4109870 
Fe  -12.7764118   -0.6928763    4.8526200 
Fe  -14.7291837   -1.4810690    6.4423372 
S   -14.1031419    0.6245430    6.0898989 
S   -13.4649050   -2.7926438    5.1373351 
