# Supplementary material for: Benchmark Study of Redox Potential Calculations for Iron–Sulfur Clusters in Proteins
Source: Inorg Chem. 2022 Apr 11;61(16):5991–6007. doi: 10.1021/acs.inorgchem.1c03422 (PMC9044450; doi:10.1021/acs.inorgchem.1c03422)
Supplement: Supplementary file 2 — ic1c03422_si_002.zip [file ic1c03422_si_002.zip › xyz/Rub1-Int-FF14SB-Fix-OX]

114
Energy = -5738.73017535290
H    -1.8145917    4.4834647   -5.4036203 
C    -2.9460341    4.6020831   -5.5000435 
H    -3.4175995    4.3739635   -4.5325467 
H    -3.2123518    5.6515217   -5.6833117 
C    -3.4145804    3.6211459   -6.5516523 
O    -2.7812969    3.3873319   -7.5900300 
N    -4.6132691    3.0618978   -6.2439468 
H    -5.0918647    3.3745471   -5.3774564 
C    -5.3903332    2.3178315   -7.2272888 
H    -4.7286751    1.5917991   -7.7305238 
C    -6.5538621    1.6053752   -6.5350494 
H    -7.2044872    2.3618941   -6.0604481 
H    -6.1838254    0.9100398   -5.7633902 
S    -7.5141423    0.6690934   -7.7982098 
C    -5.9503331    3.3433873   -8.2255553 
O    -6.7535705    4.2157745   -7.8545684 
N    -5.4944671    3.2789742   -9.4965580 
H    -4.7724940    2.5980562   -9.7552609 
C    -5.9268022    4.2840632  -10.4607298 
H    -5.9432252    5.2615465   -9.9442465 
H    -5.2306551    4.3492843  -11.3220312 
C    -7.3634775    4.0543118  -10.9335867 
O    -7.9949789    4.9126177  -11.5696223 
N    -7.9260200    2.8734804  -10.5984013 
H    -7.3997484    2.1876885  -10.0490254 
C    -9.3006200    2.5830379  -10.9659953 
H    -9.5100603    3.0379882  -11.9479965 
H    -9.4212154    1.4769067  -11.0591235 
C   -10.3079566    3.2243653  -10.0065545 
O   -11.3746329    3.7162855  -10.4170387 
N    -9.9902716    3.2014409   -8.6806476 
H    -9.2046506    2.6081709   -8.3688235 
C   -10.9890338    3.6356872   -7.7194895 
H   -11.7991655    4.0667893   -8.3348083 
C   -11.5894052    2.4453491   -6.9560681 
H   -11.8625522    1.6481129   -7.6688361 
H   -12.4961755    2.7782290   -6.4221190 
S   -10.4151490    1.7800896   -5.6892584 
C   -10.5577263    4.7517674   -6.7526782 
O   -11.4241107    5.3586806   -6.1074706 
N    -9.2340571    5.0106702   -6.6342028 
H    -8.5317359    4.5277375   -7.2131661 
C    -8.7507179    6.0242441   -5.7089307 
H    -7.8931848    6.5457363   -6.1707730 
H    -9.5646462    6.7488461   -5.5367907 
C    -8.2742043    5.5220652   -4.3348800 
O    -7.8353530    6.3473871   -3.5135522 
N    -8.3291439    4.2033901   -4.1077340 
H    -8.8246874    3.6046075   -4.7755940 
C    -7.7627956    3.6477819   -2.8733633 
H    -8.3046815    4.0778057   -2.0062855 
H    -7.9086469    2.5478940   -2.8514373 
H    -6.6836098    3.8680800   -2.8267423 
H    -5.1589775   -7.6232584   -4.6738699 
C    -5.8267348   -6.9171621   -5.2459125 
H    -5.2674417   -6.5416532   -6.1208831 
H    -6.7069432   -7.4590332   -5.6526102 
C    -6.2314763   -5.7456691   -4.3682900 
O    -6.2613369   -5.7567794   -3.1253184 
N    -6.6249838   -4.6762439   -5.1006688 
H    -6.6400727   -4.7434083   -6.1377415 
C    -7.2448085   -3.5333101   -4.4568963 
H    -6.4845577   -2.9882082   -3.8712789 
C    -7.8471549   -2.6043796   -5.5164295 
H    -8.5960354   -3.1583287   -6.1083733 
H    -7.0690717   -2.2368683   -6.2083996 
S    -8.6417557   -1.1617599   -4.6792666 
C    -8.3646111   -4.0170559   -3.5213415 
O    -9.3146113   -4.7015901   -3.9527499 
N    -8.3235064   -3.6272440   -2.2252187 
C    -7.2456574   -2.9046228   -1.5158679 
H    -6.9957046   -1.9688474   -2.0435600 
H    -6.3519070   -3.5549826   -1.4668597 
C    -7.8665836   -2.6442227   -0.1341834 
H    -8.4528840   -1.7071537   -0.1574403 
H    -7.1000765   -2.5531852    0.6538102 
C    -8.7916412   -3.8511934    0.0844209 
H    -9.5932339   -3.6693322    0.8183220 
H    -8.2096164   -4.7250433    0.4283868 
C    -9.3535257   -4.1408028   -1.3267206 
H    -9.4978211   -5.2201758   -1.4940076 
C   -10.7212553   -3.5004012   -1.5653973 
O   -11.7294956   -4.0458061   -1.1053000 
N   -10.7438282   -2.3083437   -2.2284422 
H    -9.9028874   -1.9933693   -2.7419069 
C   -12.0115042   -1.6499198   -2.4628370 
H   -12.7174225   -2.0296373   -1.7074850 
H   -11.9388805   -0.5301018   -2.3293242 
C   -12.7114015   -1.9652282   -3.8054925 
O   -13.9564697   -1.9918006   -3.8258361 
N   -11.9245528   -2.2095557   -4.8813167 
H   -10.9126470   -1.9775667   -4.8343493 
C   -12.5213668   -2.5054212   -6.1795322 
H   -13.6019909   -2.5824541   -5.9859600 
C   -12.3271549   -1.3713617   -7.2045562 
H   -12.6129311   -0.4071762   -6.7488936 
H   -12.9890970   -1.5737364   -8.0641162 
S   -10.6239315   -1.2847236   -7.8958141 
C   -12.1423087   -3.8607732   -6.8026697 
O   -12.8273619   -4.2643981   -7.7537765 
N   -11.0796269   -4.5284971   -6.3084779 
H   -10.6043210   -4.2015021   -5.4597244 
C   -10.7356208   -5.8706505   -6.7687851 
H   -10.2945184   -6.4127082   -5.9155149 
H   -11.6638067   -6.3850914   -7.0734107 
C    -9.7392865   -6.0139642   -7.9387492 
O    -9.5073210   -7.1737794   -8.3163718 
N    -9.1775245   -4.8979856   -8.4341428 
H    -9.4983088   -3.9907911   -8.0862044 
C    -8.1651711   -4.9388954   -9.5074567 
H    -8.4692383   -5.7825562  -10.1624036 
H    -8.1614515   -4.0086460  -10.1416947 
H    -7.1500540   -5.1461783   -9.1139100 
Fe   -9.3321529    0.0012257   -6.5839615 
