# Supplementary material for: Benchmark Study of Redox Potential Calculations for Iron–Sulfur Clusters in Proteins
Source: Inorg Chem. 2022 Apr 11;61(16):5991–6007. doi: 10.1021/acs.inorgchem.1c03422 (PMC9044450; doi:10.1021/acs.inorgchem.1c03422)
Supplement: Supplementary file 2 — ic1c03422_si_002.zip [file ic1c03422_si_002.zip › xyz/Rub1-Int-FF14SB-Fix-Red]

114
Energy = -5738.48311171476
H    -1.8107935    4.4925330   -5.3976267 
C    -2.9432982    4.6081168   -5.4913294 
H    -3.4169787    4.3827961   -4.5241530 
H    -3.2116177    5.6539144   -5.6807648 
C    -3.3921109    3.6144866   -6.5383613 
O    -2.7361234    3.3885565   -7.5679358 
N    -4.5796586    3.0454641   -6.2328952 
H    -5.0667926    3.3610547   -5.3722849 
C    -5.3789928    2.3384776   -7.2290312 
H    -4.7411873    1.6008530   -7.7457187 
C    -6.5682490    1.6468051   -6.5649800 
H    -7.1891248    2.4096499   -6.0599401 
H    -6.2156586    0.9239645   -5.8084081 
S    -7.5515803    0.7750764   -7.8516158 
C    -5.8928148    3.4065947   -8.2044253 
O    -6.5879445    4.3555035   -7.8025892 
N    -5.5031887    3.2919710   -9.4955036 
H    -4.8806224    2.5297026   -9.7805709 
C    -5.9361219    4.2812579  -10.4686549 
H    -5.9675682    5.2575000   -9.9508297 
H    -5.2338615    4.3487189  -11.3242410 
C    -7.3632038    4.0314400  -10.9637335 
O    -7.9630158    4.8560635  -11.6786481 
N    -7.9390232    2.8793871  -10.5730220 
H    -7.4738015    2.2475570   -9.9025954 
C    -9.3109155    2.5814593  -10.9477322 
H    -9.5099405    3.0469430  -11.9267036 
H    -9.4245466    1.4763893  -11.0525495 
C   -10.3225753    3.2215797   -9.9898049 
O   -11.3733717    3.7398233  -10.4226550 
N   -10.0204885    3.1864538   -8.6655495 
H    -9.2817579    2.5282054   -8.3359514 
C   -11.0208022    3.6496598   -7.7132007 
H   -11.8230232    4.0872594   -8.3344109 
C   -11.6165896    2.4727855   -6.9228848 
H   -11.8865161    1.6705182   -7.6338373 
H   -12.5340607    2.8243447   -6.4166894 
S   -10.4497047    1.7996640   -5.6573940 
C   -10.5635070    4.7766783   -6.7749627 
O   -11.4111476    5.4484861   -6.1642286 
N    -9.2315338    4.9970306   -6.6467432 
H    -8.5434827    4.4665210   -7.1967034 
C    -8.7200335    6.0040692   -5.7340974 
H    -7.8368776    6.4828759   -6.1948227 
H    -9.5092545    6.7608408   -5.5832712 
C    -8.2704951    5.5109202   -4.3474943 
O    -7.8295546    6.3466457   -3.5300123 
N    -8.3363448    4.1973000   -4.1095193 
H    -8.8590968    3.5887396   -4.7577377 
C    -7.7662340    3.6475650   -2.8756275 
H    -8.3079255    4.0767503   -2.0061771 
H    -7.9098217    2.5479025   -2.8522184 
H    -6.6857417    3.8684006   -2.8279522 
H    -5.1593454   -7.6256611   -4.6759450 
C    -5.8277065   -6.9168331   -5.2502663 
H    -5.2683804   -6.5406216   -6.1249135 
H    -6.7075546   -7.4589373   -5.6542251 
C    -6.2266680   -5.7467674   -4.3641885 
O    -6.2313172   -5.7758719   -3.1191515 
N    -6.6338283   -4.6802320   -5.0863818 
H    -6.6603240   -4.7408252   -6.1238698 
C    -7.2570295   -3.5371250   -4.4361596 
H    -6.4936302   -3.0074587   -3.8404887 
C    -7.8603216   -2.5784565   -5.4656092 
H    -8.5944227   -3.1179361   -6.0902508 
H    -7.0775789   -2.1851879   -6.1392828 
S    -8.6769435   -1.1636707   -4.6055685 
C    -8.3740634   -4.0339736   -3.5111186 
O    -9.3079770   -4.7428500   -3.9377286 
N    -8.3348884   -3.6520664   -2.2123232 
C    -7.2970605   -2.8643865   -1.5198839 
H    -7.0998521   -1.9281013   -2.0701303 
H    -6.3707189   -3.4677051   -1.4551319 
C    -7.9312786   -2.6069577   -0.1422296 
H    -8.5444581   -1.6878434   -0.1804104 
H    -7.1717124   -2.4835947    0.6488754 
C    -8.8235698   -3.8372398    0.0858792 
H    -9.6336997   -3.6733655    0.8152261 
H    -8.2169616   -4.6932907    0.4348567 
C    -9.3742998   -4.1462050   -1.3233726 
H    -9.5271976   -5.2267936   -1.4767486 
C   -10.7355210   -3.4951882   -1.5737654 
O   -11.7424918   -4.0361115   -1.0937900 
N   -10.7494368   -2.3147090   -2.2474456 
H    -9.9223655   -2.0170029   -2.8166127 
C   -12.0172561   -1.6515445   -2.4763253 
H   -12.7207182   -2.0333975   -1.7196893 
H   -11.9405286   -0.5312684   -2.3345065 
C   -12.7254822   -1.9739307   -3.8162188 
O   -13.9754443   -2.0215047   -3.8060959 
N   -11.9542921   -2.2169404   -4.8979473 
H   -10.9482907   -1.9294351   -4.8864903 
C   -12.5685448   -2.5304018   -6.1891774 
H   -13.6456894   -2.6208309   -5.9816741 
C   -12.3647230   -1.4058630   -7.2249323 
H   -12.6725347   -0.4463765   -6.7696948 
H   -13.0326610   -1.6234723   -8.0782160 
S   -10.6487586   -1.3057394   -7.8675583 
C   -12.1799666   -3.8877163   -6.7972955 
O   -12.8810631   -4.3376538   -7.7197479 
N   -11.0958310   -4.5338385   -6.3188038 
H   -10.5867491   -4.1668368   -5.5082810 
C   -10.7374496   -5.8694719   -6.7740159 
H   -10.2919102   -6.4090277   -5.9206783 
H   -11.6613895   -6.3907483   -7.0816296 
C    -9.7396573   -6.0092906   -7.9428313 
O    -9.5012055   -7.1729674   -8.3203701 
N    -9.1824381   -4.8930700   -8.4369470 
H    -9.5166864   -3.9799736   -8.1047059 
C    -8.1685450   -4.9370064   -9.5070137 
H    -8.4713580   -5.7831345  -10.1619886 
H    -8.1626065   -4.0076086  -10.1415417 
H    -7.1518290   -5.1449745   -9.1138606 
Fe   -9.3428525    0.0171572   -6.5555605 
