# Supplementary material for: Benchmark Study of Redox Potential Calculations for Iron–Sulfur Clusters in Proteins
Source: Inorg Chem. 2022 Apr 11;61(16):5991–6007. doi: 10.1021/acs.inorgchem.1c03422 (PMC9044450; doi:10.1021/acs.inorgchem.1c03422)
Supplement: Supplementary file 2 — ic1c03422_si_002.zip [file ic1c03422_si_002.zip › xyz/Rub1-Int-FF14SB-Free-OX]

114
Energy = -5739.06724793267
H    -1.7417823    4.5039515   -5.3818174 
C    -2.8701794    4.6478000   -5.5449631 
H    -3.3523729    4.4790964   -4.5669606 
H    -3.1571906    5.6910497   -5.8542311 
C    -3.3456396    3.6303461   -6.5801867 
O    -2.7550537    3.4373540   -7.6515998 
N    -4.5356901    3.0535519   -6.2736235 
H    -4.9036737    3.1530871   -5.3109185 
C    -5.3189993    2.3008202   -7.2499583 
H    -4.6648365    1.5860055   -7.7789267 
C    -6.4562535    1.5634975   -6.5291310 
H    -7.0467075    2.3073049   -5.9704804 
H    -6.0446509    0.8244236   -5.8230868 
S    -7.5444831    0.7119373   -7.7557210 
C    -5.9369369    3.3103719   -8.2370694 
O    -6.7104990    4.1993528   -7.8425704 
N    -5.5942237    3.1900340   -9.5377213 
H    -4.8911488    2.4964976   -9.8169666 
C    -6.1040326    4.1430155  -10.5181082 
H    -5.9703010    5.1705709  -10.1333938 
H    -5.5671217    4.0193504  -11.4843674 
C    -7.6024664    3.9745943  -10.7851269 
O    -8.3203125    4.9341234  -11.1361036 
N    -8.0778905    2.7196086  -10.6769732 
H    -7.4368524    1.9814823  -10.3794585 
C    -9.4345922    2.3627550  -11.0667965 
H    -9.6840854    2.8367451  -12.0324356 
H    -9.4894650    1.2486816  -11.2056660 
C   -10.4598387    2.9206043  -10.0835045 
O   -11.5646678    3.3371734  -10.4853179 
N   -10.1028594    2.9541969   -8.7743640 
H    -9.2616892    2.4330970   -8.4719494 
C   -11.0554534    3.4625547   -7.8014300 
H   -11.8683473    3.8924902   -8.4101759 
C   -11.6915278    2.3304964   -6.9746251 
H   -11.9669279    1.5116943   -7.6612710 
H   -12.6073981    2.7112032   -6.4917963 
S   -10.6002001    1.6810911   -5.6289261 
C   -10.5481250    4.6133542   -6.9151167 
O   -11.3665766    5.4227442   -6.4518658 
N    -9.2195720    4.6516768   -6.6452111 
H    -8.5447743    4.1166314   -7.2090961 
C    -8.6426008    5.6709340   -5.7878492 
H    -7.8720317    6.2300339   -6.3504233 
H    -9.4537396    6.3628178   -5.5051246 
C    -7.9688018    5.1947424   -4.4922112 
O    -7.4916165    6.0727963   -3.7484530 
N    -7.8992213    3.8718148   -4.2459423 
H    -8.5204063    3.2740318   -4.8032511 
C    -7.3092344    3.3458908   -2.9967551 
H    -7.8171007    3.8625842   -2.1551444 
H    -7.5528269    2.2616247   -2.8721264 
H    -6.2036539    3.5040822   -2.9240053 
H    -5.0486634   -7.5769895   -4.4776233 
C    -5.6731948   -6.8925298   -5.1425927 
H    -5.0124889   -6.5030610   -5.9378940 
H    -6.5014770   -7.4606937   -5.6550070 
C    -6.1770235   -5.7177565   -4.3023740 
O    -6.1603539   -5.6861363   -3.0614003 
N    -6.6719456   -4.6966440   -5.0327162 
H    -6.6491341   -4.7295769   -6.0679884 
C    -7.2508069   -3.5249877   -4.4001720 
H    -6.4751941   -3.0092564   -3.8091895 
C    -7.8234745   -2.5856794   -5.4712626 
H    -8.5471171   -3.1431540   -6.0887326 
H    -7.0322600   -2.2036014   -6.1383593 
S    -8.6748640   -1.1618746   -4.6546968 
C    -8.4014429   -3.9571071   -3.4853333 
O    -9.3557621   -4.6149371   -3.9453355 
N    -8.3814367   -3.5507372   -2.1948423 
C    -7.3155079   -2.8060536   -1.4886053 
H    -7.0410265   -1.9029247   -2.0569126 
H    -6.4301845   -3.4619898   -1.3838852 
C    -7.9685633   -2.4724725   -0.1394956 
H    -8.5410348   -1.5298560   -0.2219155 
H    -7.2240582   -2.3513645    0.6646702 
C    -8.9079797   -3.6620929    0.1108775 
H    -9.7267554   -3.4412255    0.8119691 
H    -8.3407087   -4.5184892    0.5151242 
C    -9.4332917   -4.0238663   -1.2990217 
H    -9.5642297   -5.1092181   -1.4131219 
C   -10.8050126   -3.4243053   -1.5987849 
O   -11.8170926   -3.9693757   -1.1436251 
N   -10.8453753   -2.2652129   -2.3130081 
H   -10.0054522   -1.9442675   -2.8284713 
C   -12.1275696   -1.6384142   -2.5597262 
H   -12.8148743   -1.9777153   -1.7693477 
H   -12.0572396   -0.5168101   -2.5071975 
C   -12.8224761   -2.0266255   -3.8775107 
O   -14.0679731   -2.1627163   -3.8810766 
N   -12.0395287   -2.1893050   -4.9629708 
H   -11.0350628   -1.9278266   -4.9157810 
C   -12.6245815   -2.5060542   -6.2615511 
H   -13.7107174   -2.5385883   -6.0905421 
C   -12.3659789   -1.3991953   -7.3018271 
H   -12.6949015   -0.4300461   -6.8867944 
H   -12.9719927   -1.6262764   -8.1961612 
S   -10.6281097   -1.2977202   -7.8822470 
C   -12.2925007   -3.9060852   -6.8089224 
O   -13.0600492   -4.3812454   -7.6596412 
N   -11.1888283   -4.5353270   -6.3529074 
H   -10.6570034   -4.1479722   -5.5656004 
C   -10.8493622   -5.8931512   -6.7662208 
H   -10.5325334   -6.4585944   -5.8733014 
H   -11.7619630   -6.3574545   -7.1766202 
C    -9.7348257   -6.0704875   -7.8197364 
O    -9.5029718   -7.2340186   -8.1876837 
N    -9.0821671   -4.9658144   -8.2212277 
H    -9.4539784   -4.0579853   -7.9295835 
C    -8.0285969   -4.9869483   -9.2552645 
H    -8.2518333   -5.8931951   -9.8572856 
H    -8.1052537   -4.1043789   -9.9473933 
H    -7.0074604   -5.0783536   -8.8221441 
Fe   -9.3587875    0.0083907   -6.5479385 
