# Supplementary material for: Benchmark Study of Redox Potential Calculations for Iron–Sulfur Clusters in Proteins
Source: Inorg Chem. 2022 Apr 11;61(16):5991–6007. doi: 10.1021/acs.inorgchem.1c03422 (PMC9044450; doi:10.1021/acs.inorgchem.1c03422)
Supplement: Supplementary file 2 — ic1c03422_si_002.zip [file ic1c03422_si_002.zip › xyz/Rub1-Int-FF14SB-Free-Red]

114
Energy = -5738.85367869339
H    -1.7785162    4.4931375   -5.3831774 
C    -2.9187190    4.6064376   -5.5270447 
H    -3.3866954    4.3612254   -4.5592973 
H    -3.2564281    5.6541528   -5.7702843 
C    -3.3453023    3.6255301   -6.6159038 
O    -2.7671151    3.5561437   -7.7121082 
N    -4.4615267    2.9224207   -6.3187277 
H    -4.8365451    2.9660060   -5.3550570 
C    -5.2709900    2.2875294   -7.3523032 
H    -4.6613942    1.5718887   -7.9321570 
C    -6.4443758    1.5511907   -6.6702044 
H    -6.9335459    2.2667878   -5.9883747 
H    -6.0400228    0.7224943   -6.0646349 
S    -7.6698756    0.8641660   -7.8686462 
C    -5.8065887    3.4022567   -8.2728996 
O    -6.2040655    4.4802076   -7.8099676 
N    -5.8493380    3.1053089   -9.5960446 
H    -5.3460744    2.2741550   -9.9218048 
C    -6.4002025    4.0372867  -10.5689452 
H    -6.3100281    5.0546137  -10.1506092 
H    -5.8402557    3.9616841  -11.5311547 
C    -7.8885501    3.8075486  -10.8643663 
O    -8.6246401    4.7490978  -11.2653333 
N    -8.3187727    2.5462485  -10.7330880 
H    -7.7166165    1.8785433  -10.2312444 
C    -9.6545646    2.1154443  -11.1304809 
H    -9.9061289    2.5778424  -12.1008781 
H    -9.6529173    1.0002382  -11.2679369 
C   -10.7147714    2.6405737  -10.1622983 
O   -11.8126662    3.0563252  -10.5955700 
N   -10.3685256    2.6874190   -8.8582644 
H    -9.5190739    2.1767263   -8.5339960 
C   -11.2887362    3.2521973   -7.8820101 
H   -12.0909613    3.7149911   -8.4801459 
C   -11.9313686    2.1530329   -7.0130258 
H   -12.2289422    1.3377417   -7.6965692 
H   -12.8423792    2.5655836   -6.5432453 
S   -10.8295803    1.4842201   -5.6923281 
C   -10.6677916    4.4078484   -7.0806873 
O   -11.3600592    5.4027183   -6.7809355 
N    -9.3599293    4.2949831   -6.7464184 
H    -8.8328137    3.4794251   -7.0777930 
C    -8.6533632    5.3267818   -6.0022564 
H    -7.8199022    5.7089634   -6.6197712 
H    -9.3791520    6.1353167   -5.8193578 
C    -8.0304004    4.9411518   -4.6513621 
O    -7.5814323    5.8687108   -3.9506815 
N    -7.9304285    3.6337468   -4.3363210 
H    -8.5606110    2.9927986   -4.8360475 
C    -7.3171830    3.1758064   -3.0721034 
H    -7.8423281    3.7015425   -2.2439533 
H    -7.5295995    2.0896424   -2.9193900 
H    -6.2105278    3.3605303   -2.9972850 
H    -5.0017902   -7.5764738   -4.4916447 
C    -5.6235223   -6.9020159   -5.1712022 
H    -4.9602012   -6.5206710   -5.9686332 
H    -6.4496443   -7.4810147   -5.6747423 
C    -6.1285934   -5.7269787   -4.3281365 
O    -6.0811342   -5.7026235   -3.0854977 
N    -6.6490198   -4.7169170   -5.0470913 
H    -6.6476295   -4.7557810   -6.0822647 
C    -7.2572514   -3.5571047   -4.4134765 
H    -6.4943107   -3.0376511   -3.8105315 
C    -7.8376235   -2.6112678   -5.4724104 
H    -8.5233693   -3.1792377   -6.1242802 
H    -7.0379870   -2.2004240   -6.1127599 
S    -8.7504394   -1.2177001   -4.6743994 
C    -8.4007491   -4.0205594   -3.5089823 
O    -9.3216171   -4.7275335   -3.9617815 
N    -8.3978647   -3.6066797   -2.2196686 
C    -7.3902471   -2.7672484   -1.5400392 
H    -7.2022763   -1.8575380   -2.1332502 
H    -6.4514012   -3.3441118   -1.4295544 
C    -8.0546522   -2.4561326   -0.1888553 
H    -8.6712501   -1.5428154   -0.2756210 
H    -7.3136682   -2.2919612    0.6116388 
C    -8.9392659   -3.6850218    0.0744154 
H    -9.7638660   -3.5012040    0.7808511 
H    -8.3309808   -4.5164424    0.4748238 
C    -9.4564336   -4.0652715   -1.3319246 
H    -9.5931387   -5.1509602   -1.4358700 
C   -10.8235387   -3.4538712   -1.6401168 
O   -11.8366087   -3.9798740   -1.1550416 
N   -10.8519880   -2.3174369   -2.3808083 
H   -10.0222955   -2.0231867   -2.9510707 
C   -12.1271603   -1.6711835   -2.6218528 
H   -12.8133713   -1.9916526   -1.8230401 
H   -12.0306091   -0.5528058   -2.5793166 
C   -12.8421890   -2.0749944   -3.9255118 
O   -14.0894604   -2.2396144   -3.8848571 
N   -12.0877368   -2.2451921   -5.0233639 
H   -11.0915516   -1.9258449   -5.0255228 
C   -12.6926911   -2.6180726   -6.3012211 
H   -13.7763105   -2.6630689   -6.1161617 
C   -12.4320685   -1.5516024   -7.3846940 
H   -12.7807750   -0.5799037   -6.9889525 
H   -13.0502592   -1.8174395   -8.2615647 
S   -10.6928595   -1.4439002   -7.9460680 
C   -12.3336141   -4.0291376   -6.7893984 
O   -13.1079360   -4.5910762   -7.5841173 
N   -11.1916410   -4.5925631   -6.3413781 
H   -10.6312735   -4.1196654   -5.6257903 
C   -10.7925199   -5.9435095   -6.7084638 
H   -10.4001579   -6.4445689   -5.8060903 
H   -11.6932411   -6.4779652   -7.0551472 
C    -9.7154737   -6.1189482   -7.7999568 
O    -9.4867980   -7.2901635   -8.1590753 
N    -9.0740043   -5.0197704   -8.2293127 
H    -9.4550752   -4.1014421   -7.9710654 
C    -8.0281518   -5.0724520   -9.2688282 
H    -8.2599069   -5.9926862   -9.8480223 
H    -8.1018079   -4.2078762   -9.9824670 
H    -6.9986757   -5.1619423   -8.8505022 
Fe   -9.4319230   -0.0690741   -6.6125747 
