# Supplementary material for: Benchmark Study of Redox Potential Calculations for Iron–Sulfur Clusters in Proteins
Source: Inorg Chem. 2022 Apr 11;61(16):5991–6007. doi: 10.1021/acs.inorgchem.1c03422 (PMC9044450; doi:10.1021/acs.inorgchem.1c03422)
Supplement: Supplementary file 2 — ic1c03422_si_002.zip [file ic1c03422_si_002.zip › xyz/Rub1-Int-FF15IPQ-Fix-OX]

114
Energy = -5706.10089297462
H    -1.8038253    4.4874941   -5.4030313 
C    -2.9402065    4.5960005   -5.5020482 
H    -3.4205543    4.3539201   -4.5413588 
H    -3.2096139    5.6463384   -5.6844891 
C    -3.3933682    3.6141202   -6.5645073 
O    -2.7470663    3.4088883   -7.6015429 
N    -4.5796494    3.0357574   -6.2638913 
H    -5.0635802    3.3331208   -5.4000777 
C    -5.3652922    2.2977214   -7.2469347 
H    -4.7134258    1.5684705   -7.7578305 
C    -6.5319412    1.5944886   -6.5498678 
H    -7.1710522    2.3568543   -6.0676785 
H    -6.1645914    0.8894942   -5.7859790 
S    -7.5087865    0.6757812   -7.8127785 
C    -5.9240831    3.3391749   -8.2276928 
O    -6.7063577    4.2217476   -7.8412530 
N    -5.4832657    3.2735658   -9.5043252 
H    -4.7821947    2.5760050   -9.7759174 
C    -5.9227257    4.2823504  -10.4584352 
H    -5.9447688    5.2585530   -9.9403603 
H    -5.2270859    4.3494764  -11.3210777 
C    -7.3578513    4.0447341  -10.9364127 
O    -7.9788619    4.8954346  -11.5891312 
N    -7.9208034    2.8680072  -10.5915847 
H    -7.4092066    2.2008185  -10.0050557 
C    -9.2984694    2.5836458  -10.9607948 
H    -9.4944055    3.0406170  -11.9438609 
H    -9.4218612    1.4786135  -11.0574329 
C   -10.3023033    3.2193022   -9.9929472 
O   -11.3633713    3.7189722  -10.4027892 
N    -9.9885802    3.1777558   -8.6671250 
H    -9.2115982    2.5725705   -8.3538570 
C   -10.9915452    3.6077608   -7.7061958 
H   -11.8052720    4.0337560   -8.3202183 
C   -11.5811650    2.4148685   -6.9403573 
H   -11.8478290    1.6119116   -7.6491136 
H   -12.4904294    2.7398280   -6.4062320 
S   -10.3959049    1.7638338   -5.6756561 
C   -10.5611708    4.7270215   -6.7432588 
O   -11.4244409    5.3312189   -6.0953505 
N    -9.2367855    4.9911219   -6.6298114 
H    -8.5373965    4.5078824   -7.2084559 
C    -8.7575101    6.0103519   -5.7088112 
H    -7.9155264    6.5489536   -6.1794768 
H    -9.5817892    6.7208741   -5.5274631 
C    -8.2587248    5.5140466   -4.3408278 
O    -7.7907251    6.3402317   -3.5385822 
N    -8.3300225    4.1982037   -4.0962744 
H    -8.8633345    3.6038204   -4.7388246 
C    -7.7529343    3.6525293   -2.8609862 
H    -8.2874174    4.0758323   -1.9866730 
H    -7.9059986    2.5482634   -2.8476142 
H    -6.6696767    3.8695956   -2.8225505 
H    -5.1580635   -7.6358309   -4.6708055 
C    -5.8224445   -6.9184390   -5.2420310 
H    -5.2567257   -6.5445669   -6.1138650 
H    -6.7038975   -7.4587528   -5.6503567 
C    -6.2054588   -5.7480211   -4.3472070 
O    -6.2244191   -5.7818720   -3.1061787 
N    -6.5904495   -4.6662394   -5.0619757 
H    -6.6035491   -4.7166286   -6.0946778 
C    -7.2143734   -3.5258800   -4.4154470 
H    -6.4576974   -2.9846634   -3.8222102 
C    -7.8064093   -2.5974029   -5.4826666 
H    -8.5570386   -3.1488774   -6.0749206 
H    -7.0223023   -2.2402398   -6.1728200 
S    -8.5998562   -1.1461008   -4.6607478 
C    -8.3444045   -4.0165356   -3.4961675 
O    -9.2816009   -4.7071981   -3.9456464 
N    -8.3178754   -3.6324483   -2.1997810 
C    -7.2552537   -2.8990847   -1.4756923 
H    -7.0009779   -1.9642694   -2.0028378 
H    -6.3584765   -3.5437787   -1.4095109 
C    -7.8996073   -2.6390515   -0.1046618 
H    -8.4933417   -1.7068197   -0.1388889 
H    -7.1470470   -2.5380011    0.6950026 
C    -8.8155000   -3.8544533    0.1032804 
H    -9.6262685   -3.6816772    0.8285523 
H    -8.2281331   -4.7229941    0.4516077 
C    -9.3597057   -4.1467931   -1.3134832 
H    -9.5004158   -5.2261229   -1.4821486 
C   -10.7246949   -3.5062231   -1.5687854 
O   -11.7375918   -4.0563613   -1.1284398 
N   -10.7417563   -2.3083618   -2.2231880 
H    -9.8943256   -1.9826005   -2.7150064 
C   -12.0095804   -1.6479152   -2.4582369 
H   -12.7168132   -2.0266691   -1.7038862 
H   -11.9375558   -0.5292289   -2.3276554 
C   -12.7039396   -1.9659502   -3.8019163 
O   -13.9467428   -1.9914972   -3.8331473 
N   -11.9104053   -2.2108598   -4.8763051 
H   -10.9003378   -1.9837201   -4.8224008 
C   -12.5030985   -2.5056217   -6.1754788 
H   -13.5841006   -2.5827851   -5.9838606 
C   -12.3126959   -1.3738292   -7.2027583 
H   -12.6045869   -0.4088325   -6.7538579 
H   -12.9675070   -1.5833751   -8.0658436 
S   -10.6046354   -1.2812928   -7.8863607 
C   -12.1235804   -3.8577804   -6.8029369 
O   -12.8014696   -4.2510132   -7.7621662 
N   -11.0648452   -4.5321982   -6.3071692 
H   -10.5983757   -4.2141354   -5.4504952 
C   -10.7297282   -5.8743940   -6.7743848 
H   -10.3161322   -6.4344623   -5.9186685 
H   -11.6595109   -6.3710655   -7.1028565 
C    -9.7155610   -6.0182162   -7.9286851 
O    -9.4601330   -7.1789575   -8.2891147 
N    -9.1688654   -4.9021224   -8.4414862 
H    -9.4937543   -3.9942359   -8.0997064 
C    -8.1501668   -4.9538960   -9.5108965 
H    -8.4509053   -5.7996542  -10.1645004 
H    -8.1558232   -4.0154853  -10.1403745 
H    -7.1327863   -5.1537669   -9.1093685 
Fe   -9.3118537   -0.0108522   -6.5657388 
