# Supplementary material for: Benchmark Study of Redox Potential Calculations for Iron–Sulfur Clusters in Proteins
Source: Inorg Chem. 2022 Apr 11;61(16):5991–6007. doi: 10.1021/acs.inorgchem.1c03422 (PMC9044450; doi:10.1021/acs.inorgchem.1c03422)
Supplement: Supplementary file 2 — ic1c03422_si_002.zip [file ic1c03422_si_002.zip › xyz/Rub1-Int-FF15IPQ-Fix-Red]

114
Energy = -5705.91126060598
H    -1.7995206    4.4984913   -5.3964098 
C    -2.9375989    4.6024992   -5.4931748 
H    -3.4196049    4.3642382   -4.5323158 
H    -3.2089789    5.6490929   -5.6819887 
C    -3.3697547    3.6071538   -6.5496387 
O    -2.7039827    3.4107082   -7.5797785 
N    -4.5432032    3.0155800   -6.2494247 
H    -5.0342861    3.3134284   -5.3897535 
C    -5.3491008    2.3160491   -7.2474299 
H    -4.7178418    1.5785014   -7.7715163 
C    -6.5409257    1.6291025   -6.5823423 
H    -7.1558595    2.3936700   -6.0717261 
H    -6.1922722    0.8967021   -5.8335763 
S    -7.5359196    0.7727657   -7.8695524 
C    -5.8605722    3.4000288   -8.2051917 
O    -6.5287879    4.3595275   -7.7871124 
N    -5.4914760    3.2832332   -9.5021339 
H    -4.8973301    2.5028355   -9.7981099 
C    -5.9316150    4.2767350  -10.4652728 
H    -5.9682730    5.2508662   -9.9444263 
H    -5.2300548    4.3479033  -11.3229737 
C    -7.3568404    4.0196311  -10.9656267 
O    -7.9436785    4.8340274  -11.6995899 
N    -7.9353357    2.8741154  -10.5621775 
H    -7.4835448    2.2585009   -9.8648829 
C    -9.3098446    2.5830222  -10.9400127 
H    -9.4965949    3.0501247  -11.9197906 
H    -9.4257190    1.4786003  -11.0499193 
C   -10.3175177    3.2208326   -9.9751925 
O   -11.3666474    3.7371704  -10.4085081 
N   -10.0128858    3.1851021   -8.6520460 
H    -9.2781636    2.5241410   -8.3199025 
C   -11.0163862    3.6445260   -7.6989166 
H   -11.8235576    4.0751658   -8.3177257 
C   -11.5967919    2.4625583   -6.9065714 
H   -11.8597085    1.6557738   -7.6147324 
H   -12.5171393    2.8016303   -6.3980290 
S   -10.4132005    1.8036299   -5.6484143 
C   -10.5622583    4.7754711   -6.7645893 
O   -11.4092567    5.4453679   -6.1552373 
N    -9.2295559    4.9999714   -6.6367532 
H    -8.5433645    4.4614131   -7.1775166 
C    -8.7241848    6.0069409   -5.7209377 
H    -7.8543658    6.5077596   -6.1841453 
H    -9.5249229    6.7485758   -5.5585212 
C    -8.2559461    5.5104217   -4.3423440 
O    -7.7894904    6.3429332   -3.5375618 
N    -8.3373362    4.1985860   -4.0957839 
H    -8.8840618    3.5957234   -4.7303270 
C    -7.7562229    3.6534447   -2.8629821 
H    -8.2897268    4.0748286   -1.9858836 
H    -7.9071173    2.5490582   -2.8484102 
H    -6.6717407    3.8705919   -2.8237057 
H    -5.1582950   -7.6383649   -4.6734118 
C    -5.8226456   -6.9175369   -5.2476128 
H    -5.2569280   -6.5437258   -6.1195262 
H    -6.7041696   -7.4583583   -5.6523142 
C    -6.1981411   -5.7479395   -4.3448745 
O    -6.1924595   -5.7990745   -3.1022865 
N    -6.5946560   -4.6681421   -5.0497060 
H    -6.6225104   -4.7132757   -6.0831491 
C    -7.2219999   -3.5279576   -4.3956566 
H    -6.4625815   -2.9991443   -3.7950271 
C    -7.8186159   -2.5728130   -5.4342443 
H    -8.5523022   -3.1161871   -6.0562743 
H    -7.0310552   -2.1908051   -6.1083323 
S    -8.6376006   -1.1466660   -4.5952614 
C    -8.3451284   -4.0335389   -3.4824868 
O    -9.2607978   -4.7584474   -3.9210913 
N    -8.3243296   -3.6439391   -2.1869210 
C    -7.3161300   -2.8187295   -1.4913373 
H    -7.1404665   -1.8829747   -2.0493636 
H    -6.3720207   -3.3917750   -1.4116754 
C    -7.9688282   -2.5695451   -0.1205527 
H    -8.6018060   -1.6644403   -0.1659282 
H    -7.2200429   -2.4256925    0.6766139 
C    -8.8338245   -3.8186762    0.1061583 
H    -9.6490262   -3.6721608    0.8328185 
H    -8.2090253   -4.6608707    0.4575217 
C    -9.3708477   -4.1400158   -1.3050396 
H    -9.5146896   -5.2218403   -1.4552430 
C   -10.7324543   -3.4955472   -1.5721401 
O   -11.7417582   -4.0414138   -1.1071645 
N   -10.7451826   -2.3128702   -2.2445611 
H    -9.9143433   -2.0082756   -2.7988969 
C   -12.0140567   -1.6489275   -2.4724607 
H   -12.7177409   -2.0308533   -1.7164459 
H   -11.9388166   -0.5301227   -2.3330605 
C   -12.7179378   -1.9714449   -3.8134770 
O   -13.9655474   -2.0240758   -3.8127543 
N   -11.9402403   -2.2047876   -4.8960040 
H   -10.9373874   -1.9161432   -4.8777157 
C   -12.5478656   -2.5138297   -6.1906576 
H   -13.6260455   -2.6029522   -5.9886256 
C   -12.3434348   -1.3894550   -7.2259982 
H   -12.6507944   -0.4296321   -6.7718284 
H   -13.0092465   -1.6059611   -8.0805753 
S   -10.6259975   -1.2860789   -7.8702712 
C   -12.1574941   -3.8700273   -6.7989429 
O   -12.8491836   -4.3157128   -7.7286440 
N   -11.0757553   -4.5170495   -6.3123269 
H   -10.5833590   -4.1538214   -5.4905495 
C   -10.7197548   -5.8555261   -6.7616764 
H   -10.2840942   -6.3957886   -5.9036056 
H   -11.6436603   -6.3743388   -7.0735355 
C    -9.7165091   -6.0021357   -7.9252748 
O    -9.4639395   -7.1679150   -8.2879055 
N    -9.1697840   -4.8894604   -8.4392839 
H    -9.4991880   -3.9739336   -8.1106000 
C    -8.1535968   -4.9500414   -9.5087065 
H    -8.4575829   -5.7982345  -10.1599298 
H    -8.1569678   -4.0136673  -10.1398504 
H    -7.1345245   -5.1516941   -9.1087448 
Fe   -9.3195495    0.0127420   -6.5443915 
