# Supplementary material for: Benchmark Study of Redox Potential Calculations for Iron–Sulfur Clusters in Proteins
Source: Inorg Chem. 2022 Apr 11;61(16):5991–6007. doi: 10.1021/acs.inorgchem.1c03422 (PMC9044450; doi:10.1021/acs.inorgchem.1c03422)
Supplement: Supplementary file 2 — ic1c03422_si_002.zip [file ic1c03422_si_002.zip › xyz/Rub1-Int-FF15IPQ-Free-OX]

114
Energy = -5709.60616161521
H    -1.6862545    4.5009070   -5.2924591 
C    -2.8286073    4.6088131   -5.4186458 
H    -3.2927869    4.3654268   -4.4464180 
H    -3.1504998    5.6590798   -5.6676130 
C    -3.2847364    3.6327301   -6.5017048 
O    -2.7169418    3.5447167   -7.5996435 
N    -4.4260233    2.9720556   -6.1951439 
H    -4.7662090    2.9838809   -5.2208829 
C    -5.2027820    2.2756158   -7.2135401 
H    -4.5387054    1.6199879   -7.8022599 
C    -6.3166302    1.4545120   -6.5460830 
H    -6.9230525    2.1426757   -5.9356889 
H    -5.8791365    0.6755729   -5.9008067 
S    -7.3964603    0.6430718   -7.8094903 
C    -5.8496084    3.3402973   -8.1174560 
O    -6.4975688    4.2827866   -7.6353352 
N    -5.6884697    3.1570617   -9.4462281 
H    -5.0369266    2.4320934   -9.7655939 
C    -6.2317839    4.1025369  -10.4120359 
H    -6.3030248    5.0900922   -9.9224218 
H    -5.5647630    4.1592853  -11.2966911 
C    -7.6416672    3.7388544  -10.8870593 
O    -8.3634318    4.5583456  -11.4792482 
N    -8.0577161    2.4750937  -10.6547905 
H    -7.4997776    1.8583743  -10.0521707 
C    -9.4172243    2.1009161  -11.0309716 
H    -9.6357537    2.5387537  -12.0185086 
H    -9.5118848    0.9847225  -11.1237653 
C   -10.4219039    2.7420773  -10.0714703 
O   -11.5098046    3.1835790  -10.4859283 
N   -10.0539405    2.8261179   -8.7644667 
H    -9.2376124    2.2788965   -8.4395859 
C   -11.0136619    3.3285256   -7.7926733 
H   -11.8249259    3.7698748   -8.3958097 
C   -11.6355923    2.1699332   -6.9932268 
H   -11.9256842    1.3718795   -7.6979119 
H   -12.5366605    2.5318241   -6.4707481 
S   -10.4980468    1.4931620   -5.7016133 
C   -10.5168442    4.4544612   -6.8686258 
O   -11.3439330    5.2242116   -6.3656741 
N    -9.1815046    4.5059816   -6.5982385 
H    -8.5037653    4.0202347   -7.1965629 
C    -8.6271666    5.5125867   -5.7108872 
H    -7.9535152    6.1866169   -6.2721852 
H    -9.4758156    6.1017531   -5.3222300 
C    -7.8241174    5.0253226   -4.4972355 
O    -7.2960259    5.9061046   -3.7910218 
N    -7.7240182    3.7047597   -4.2495280 
H    -8.3697841    3.1076200   -4.7797112 
C    -7.0922850    3.1765299   -3.0144691 
H    -7.5939927    3.6746224   -2.1565123 
H    -7.3471164    2.0933527   -2.8941498 
H    -5.9766821    3.3226850   -2.9289751 
H    -4.9485408   -7.7004226   -4.4616473 
C    -5.5737601   -7.0247560   -5.1424942 
H    -4.9164612   -6.6532740   -5.9507498 
H    -6.4025641   -7.6099629   -5.6304942 
C    -6.0606080   -5.8393521   -4.3027577 
O    -6.0280366   -5.8121666   -3.0623194 
N    -6.5515034   -4.8136827   -5.0260855 
H    -6.5515510   -4.8602112   -6.0557652 
C    -7.1080120   -3.6302488   -4.3909621 
H    -6.3220806   -3.1464768   -3.7872499 
C    -7.6341275   -2.6741751   -5.4729401 
H    -8.3646617   -3.2135694   -6.0983140 
H    -6.8212274   -2.3120816   -6.1252734 
S    -8.4678975   -1.2241591   -4.6876467 
C    -8.2876583   -4.0331002   -3.4948631 
O    -9.2439247   -4.6723185   -3.9790185 
N    -8.2810142   -3.6288684   -2.2064237 
C    -7.1998709   -2.9331511   -1.4756182 
H    -6.8626170   -2.0517974   -2.0420547 
H    -6.3526514   -3.6317805   -1.3429941 
C    -7.8716649   -2.5599061   -0.1471610 
H    -8.4088137   -1.6004775   -0.2552096 
H    -7.1429678   -2.4521952    0.6730970 
C    -8.8602360   -3.7098410    0.0939620 
H    -9.6878557   -3.4509490    0.7727491 
H    -8.3364109   -4.5833008    0.5198876 
C    -9.3646857   -4.0637221   -1.3260231 
H    -9.5206109   -5.1440854   -1.4340857 
C   -10.7116292   -3.4246356   -1.6540478 
O   -11.7461306   -3.9501856   -1.2340435 
N   -10.7143202   -2.2514471   -2.3484787 
H    -9.8609570   -1.9328909   -2.8381757 
C   -11.9851899   -1.5926166   -2.5856786 
H   -12.6772431   -1.9346883   -1.8011748 
H   -11.8904631   -0.4762843   -2.5035992 
C   -12.6926900   -1.9717859   -3.8999249 
O   -13.9413156   -2.0640354   -3.9046699 
N   -11.9145874   -2.2054601   -4.9786798 
H   -10.9057261   -1.9771929   -4.9345535 
C   -12.5018636   -2.5606887   -6.2661196 
H   -13.5899181   -2.5618184   -6.1021963 
C   -12.2148857   -1.5062194   -7.3513624 
H   -12.5320349   -0.5154669   -6.9835138 
H   -12.8095300   -1.7618048   -8.2454415 
S   -10.4627873   -1.4584836   -7.9077792 
C   -12.1982901   -3.9818921   -6.7732843 
O   -12.9845035   -4.4631665   -7.6018750 
N   -11.0894175   -4.6137282   -6.3267836 
H   -10.5494798   -4.2226697   -5.5461520 
C   -10.8033645   -5.9977449   -6.6928873 
H   -10.5500676   -6.5598184   -5.7769864 
H   -11.7297248   -6.4182520   -7.1198711 
C    -9.6760325   -6.2685197   -7.7120466 
O    -9.5260800   -7.4542037   -8.0597588 
N    -8.9266691   -5.2228435   -8.1095534 
H    -9.2730433   -4.2917157   -7.8626550 
C    -7.9254246   -5.3063844   -9.1989514 
H    -8.2015191   -6.2192222   -9.7658971 
H    -8.0461457   -4.4259781   -9.8933792 
H    -6.8648115   -5.3862602   -8.8563665 
Fe   -9.2016954   -0.1293446   -6.6007281 
