# Supplementary material for: Benchmark Study of Redox Potential Calculations for Iron–Sulfur Clusters in Proteins
Source: Inorg Chem. 2022 Apr 11;61(16):5991–6007. doi: 10.1021/acs.inorgchem.1c03422 (PMC9044450; doi:10.1021/acs.inorgchem.1c03422)
Supplement: Supplementary file 2 — ic1c03422_si_002.zip [file ic1c03422_si_002.zip › xyz/Rub1-Int-FF15IPQ-Free-Red]

114
Energy = -5709.44297279826
H    -1.6917649    4.5017271   -5.3382217 
C    -2.8363437    4.6005836   -5.4726854 
H    -3.3048626    4.3595356   -4.5026971 
H    -3.1656004    5.6474814   -5.7329932 
C    -3.2597568    3.6119197   -6.5559595 
O    -2.6700624    3.5491060   -7.6465978 
N    -4.3751834    2.9108440   -6.2651709 
H    -4.7500293    2.9336566   -5.3040110 
C    -5.1537344    2.2557816   -7.3110838 
H    -4.5047300    1.5766378   -7.8910803 
C    -6.3101998    1.4577332   -6.6789059 
H    -6.9167550    2.1524980   -6.0751210 
H    -5.8900492    0.6905118   -6.0062651 
S    -7.3647554    0.6148880   -7.9391091 
C    -5.7219020    3.3617912   -8.2187803 
O    -6.1448382    4.4278401   -7.7464641 
N    -5.7632813    3.0566156   -9.5367635 
H    -5.2718179    2.2139533   -9.8492742 
C    -6.3094863    3.9664080  -10.5293487 
H    -6.4254233    4.9471105  -10.0335229 
H    -5.6166391    4.0619079  -11.3951057 
C    -7.6934022    3.5544148  -11.0426689 
O    -8.3619442    4.3147239  -11.7703008 
N    -8.1398528    2.3337626  -10.6868823 
H    -7.6541942    1.8021505   -9.9384368 
C    -9.5015903    1.9506962  -11.0523747 
H    -9.7150352    2.3785171  -12.0443199 
H    -9.6004520    0.8346550  -11.1339780 
C   -10.5035036    2.6133660  -10.1044626 
O   -11.5660747    3.0961403  -10.5497383 
N   -10.1566678    2.6892592   -8.7962684 
H    -9.3943502    2.0740047   -8.4433930 
C   -11.1162098    3.2219360   -7.8327999 
H   -11.9123240    3.6858399   -8.4380207 
C   -11.7322099    2.0654652   -7.0275311 
H   -12.0419075    1.2885317   -7.7487329 
H   -12.6314437    2.4307272   -6.5014159 
S   -10.5550081    1.3476171   -5.7984298 
C   -10.5753911    4.3479728   -6.9343911 
O   -11.3497433    5.2049526   -6.4834177 
N    -9.2391586    4.3403409   -6.6625241 
H    -8.6404368    3.6692664   -7.1468309 
C    -8.6078444    5.3569192   -5.8412846 
H    -7.8670962    5.9169440   -6.4424307 
H    -9.4097484    6.0461924   -5.5260972 
C    -7.8628349    4.9165822   -4.5721430 
O    -7.3627383    5.8252965   -3.8775386 
N    -7.7509209    3.6053162   -4.2918554 
H    -8.3949026    2.9809650   -4.7972583 
C    -7.1163543    3.1184987   -3.0454193 
H    -7.6428437    3.6118494   -2.1979322 
H    -7.3322638    2.0286626   -2.9214500 
H    -6.0050001    3.2991653   -2.9511445 
H    -4.9121176   -7.7068321   -4.4711731 
C    -5.5390269   -7.0438058   -5.1638808 
H    -4.8872380   -6.6948464   -5.9859752 
H    -6.3779848   -7.6358187   -5.6278365 
C    -6.0059004   -5.8436986   -4.3321778 
O    -5.9397207   -5.8121977   -3.0913370 
N    -6.5062924   -4.8279122   -5.0553789 
H    -6.5315478   -4.8911945   -6.0842542 
C    -7.0680552   -3.6400068   -4.4263847 
H    -6.2818165   -3.1550327   -3.8258117 
C    -7.6026353   -2.6808564   -5.4959813 
H    -8.3176780   -3.2248555   -6.1378349 
H    -6.7866935   -2.3113717   -6.1402515 
S    -8.4620442   -1.2420258   -4.7267368 
C    -8.2382960   -4.0453159   -3.5261231 
O    -9.1789656   -4.7195776   -3.9916850 
N    -8.2284286   -3.6187568   -2.2430541 
C    -7.1873665   -2.8164825   -1.5686104 
H    -6.9531791   -1.9282700   -2.1767950 
H    -6.2784394   -3.4349358   -1.4455636 
C    -7.8420589   -2.4515730   -0.2256642 
H    -8.4042455   -1.5058776   -0.3263325 
H    -7.0993360   -2.3205706    0.5786469 
C    -8.7958470   -3.6223940    0.0519454 
H    -9.6165543   -3.3756372    0.7446788 
H    -8.2411105   -4.4781630    0.4783850 
C    -9.3163823   -4.0038318   -1.3523557 
H    -9.4987102   -5.0822597   -1.4267461 
C   -10.6489562   -3.3365854   -1.6890955 
O   -11.6891332   -3.8113120   -1.2156797 
N   -10.6282415   -2.2080230   -2.4426037 
H    -9.7875176   -1.9471009   -3.0080491 
C   -11.8847419   -1.5238012   -2.6789833 
H   -12.5823158   -1.8606107   -1.8970963 
H   -11.7675847   -0.4135713   -2.5832037 
C   -12.6115468   -1.8931085   -3.9828685 
O   -13.8703143   -1.9336703   -3.9494475 
N   -11.8695257   -2.2113302   -5.0573975 
H   -10.8578979   -1.9588140   -5.0707618 
C   -12.4947443   -2.6228107   -6.3148063 
H   -13.5787023   -2.6134894   -6.1258691 
C   -12.1979649   -1.6253751   -7.4528665 
H   -12.5114445   -0.6223178   -7.1127667 
H   -12.8188325   -1.9159539   -8.3196210 
S   -10.4487562   -1.6090451   -7.9993087 
C   -12.1986477   -4.0637689   -6.7614313 
O   -13.0034563   -4.6041667   -7.5393261 
N   -11.0716661   -4.6736860   -6.3263278 
H   -10.4914882   -4.2303613   -5.6065129 
C   -10.7742627   -6.0600058   -6.6631751 
H   -10.4444048   -6.5811580   -5.7456530 
H   -11.7118196   -6.5252560   -7.0113137 
C    -9.7133435   -6.3421509   -7.7469555 
O    -9.6289265   -7.5301724   -8.1424914 
N    -8.9235692   -5.3379862   -8.1488212 
H    -9.1946047   -4.3901315   -7.8620986 
C    -7.9396851   -5.4598445   -9.2487462 
H    -8.2233159   -6.3927930   -9.7769144 
H    -8.0706692   -4.5999262   -9.9679066 
H    -6.8711845   -5.5320414   -8.9192432 
Fe   -9.1860905   -0.2131008   -6.7128911 
