# Supplementary material for: Benchmark Study of Redox Potential Calculations for Iron–Sulfur Clusters in Proteins
Source: Inorg Chem. 2022 Apr 11;61(16):5991–6007. doi: 10.1021/acs.inorgchem.1c03422 (PMC9044450; doi:10.1021/acs.inorgchem.1c03422)
Supplement: Supplementary file 2 — ic1c03422_si_002.zip [file ic1c03422_si_002.zip › xyz/Rub1-large-FF14SB-Fix-OX]

212
Energy = -7961.64322958693
H    -1.8103802    4.5653175   -5.4154133 
C    -2.9307002    4.7359276   -5.5690899 
H    -3.4354670    4.6300451   -4.5918651 
C    -3.2595661    6.1541207   -6.1226318 
H    -2.8756581    6.8931540   -5.3970804 
C    -2.7055276    6.4714718   -7.5142426 
H    -3.1507290    5.8054254   -8.2749717 
H    -2.9538714    7.5213423   -7.7556784 
H    -1.6061386    6.3535537   -7.5594146 
O    -4.6823634    6.3259201   -6.0829885 
H    -5.1331761    5.6283887   -6.6157151 
C    -3.3945885    3.6599638   -6.5384236 
O    -2.7716157    3.4337806   -7.5887002 
N    -4.5815944    3.1010774   -6.2123002 
H    -5.0549733    3.3589370   -5.3128946 
C    -5.3438224    2.3515238   -7.2061344 
H    -4.6801520    1.6268985   -7.7090676 
C    -6.5200494    1.6310818   -6.5348972 
H    -7.1382929    2.3688053   -5.9958133 
H    -6.1494684    0.8751354   -5.8229655 
S    -7.5507894    0.7882171   -7.8146955 
C    -5.8858199    3.3926112   -8.1981048 
O    -6.6173549    4.3214055   -7.7995527 
N    -5.5119036    3.2736946   -9.4906981 
H    -4.8307773    2.5556815   -9.7635083 
C    -5.9492215    4.2639365  -10.4684984 
H    -5.9876737    5.2409459   -9.9518351 
H    -5.2393858    4.3423061  -11.3233379 
C    -7.3778874    4.0051865  -10.9618420 
O    -7.9820802    4.8025483  -11.6917503 
N    -7.9688230    2.8569900  -10.5348512 
H    -7.4930389    2.2453464   -9.8571261 
C    -9.3375780    2.5457768  -10.9124879 
H    -9.5331814    3.0653456  -11.8654349 
C    -9.5282937    1.0195267  -11.0766826 
H    -9.0755952    0.5053678  -10.2071131 
C   -10.9978888    0.5874075  -11.2022643 
H   -11.5318893    0.7584007  -10.2513724 
H   -11.5210170    1.1471360  -11.9999137 
H   -11.0733857   -0.4933317  -11.4175754 
H    -8.9396396    0.6940704  -11.9809399 
C   -10.3773224    3.1511783   -9.9535101 
O   -11.4239902    3.6560445  -10.4115388 
N   -10.1095683    3.0935606   -8.6274252 
H    -9.3148241    2.5134432   -8.2969252 
C   -11.0714606    3.6058547   -7.6582509 
H   -11.9161046    3.9911705   -8.2532968 
C   -11.6425390    2.4976454   -6.7588457 
H   -12.0929814    1.7186143   -7.3969083 
H   -12.4179234    2.9467500   -6.1159642 
S   -10.3910786    1.7914325   -5.6073936 
C   -10.5747483    4.7845804   -6.8047328 
O   -11.4054241    5.5385535   -6.2696257 
N    -9.2407163    4.9285143   -6.6130817 
H    -8.5523051    4.3886566   -7.1540895 
C    -8.7144480    5.9450413   -5.7147062 
H    -7.8470441    6.4387983   -6.1874980 
H    -9.5072287    6.6927531   -5.5442111 
C    -8.2364582    5.4430460   -4.3425065 
O    -7.7218037    6.2502270   -3.5514516 
N    -8.3679454    4.1286242   -4.0788411 
H    -8.8959561    3.5231832   -4.7226545 
C    -7.8100632    3.5576070   -2.8550150 
H    -8.3275557    3.9906926   -1.9790290 
C    -7.9884323    2.0179293   -2.8571227 
H    -9.0684448    1.7876220   -2.8114542 
H    -7.6136488    1.6255546   -3.8191592 
C    -7.2425985    1.3444927   -1.7239508 
C    -7.7341684    1.3358116   -0.4052582 
H    -8.7047839    1.7918160   -0.1790882 
C    -7.0036520    0.7535437    0.6382419 
H    -7.4014180    0.7618194    1.6599509 
C    -5.7550757    0.1620295    0.3797424 
O    -5.0039107   -0.4360165    1.3671726 
H    -5.6216862   -0.7454009    2.0995327 
C    -5.2499205    0.1654618   -0.9292073 
H    -4.2812266   -0.3059439   -1.1218658 
C    -5.9860463    0.7572018   -1.9601593 
H    -5.5819412    0.7690104   -2.9792346 
C    -6.3133023    3.9125308   -2.7941420 
O    -5.6006492    3.8049900   -3.8181823 
N    -5.8498843    4.2790329   -1.5981790 
H    -6.4985045    4.2619547   -0.8021588 
C    -4.4269899    4.5171712   -1.3440484 
H    -3.9391546    4.5219715   -2.3323756 
H    -4.2336251    5.5033194   -0.8434237 
H    -4.0325971    3.7124069   -0.7212762 
H    -5.1607743   -7.6128193   -4.6708903 
C    -5.8265165   -6.9014444   -5.2327902 
H    -5.2640350   -6.5081243   -6.0981969 
H    -6.7013332   -7.4501734   -5.6456342 
C    -6.2430852   -5.7413438   -4.3380668 
O    -6.2600593   -5.7619861   -3.0970006 
N    -6.6537881   -4.6737524   -5.0641658 
H    -6.6968209   -4.7463163   -6.1027977 
C    -7.2655796   -3.5286742   -4.4204120 
H    -6.5064703   -2.9934302   -3.8236110 
C    -7.8307917   -2.5973548   -5.5006688 
H    -8.5898656   -3.1387034   -6.0900101 
H    -7.0335884   -2.2636890   -6.1858649 
S    -8.6019014   -1.1236232   -4.7051497 
C    -8.4090942   -3.9928615   -3.5059838 
O    -9.3544020   -4.6739043   -3.9629163 
N    -8.3815777   -3.6051629   -2.2136879 
C    -7.3050676   -2.8833412   -1.4936775 
H    -7.0324083   -1.9536962   -2.0205849 
H    -6.4187839   -3.5422566   -1.4248050 
C    -7.9445374   -2.6036706   -0.1251965 
H    -8.5266657   -1.6647955   -0.1669787 
H    -7.1833338   -2.4932339    0.6649571 
C    -8.8708240   -3.8098503    0.0952221 
H    -9.6802089   -3.6199869    0.8175279 
H    -8.2911287   -4.6796269    0.4542756 
C    -9.4195291   -4.1180523   -1.3182544 
H    -9.5446869   -5.2014131   -1.4752476 
C   -10.7990065   -3.5090765   -1.5903688 
O   -11.8026276   -4.1016158   -1.1778367 
N   -10.8411788   -2.3176527   -2.2414066 
H    -9.9703562   -1.9066572   -2.5996080 
C   -12.1038202   -1.6113058   -2.4442001 
H   -12.7974393   -2.0068351   -1.6854359 
C   -11.9635284   -0.0799755   -2.2966822 
H   -11.2926543    0.3027952   -3.0933790 
H   -12.9613541    0.3688296   -2.4683016 
H   -11.5911903    0.2598861   -1.2911833 
C   -12.7969739   -1.9741862   -3.7706590 
O   -14.0415961   -2.0221008   -3.8066563 
N   -12.0066445   -2.2023544   -4.8565968 
H   -10.9970292   -1.9933079   -4.7839976 
C   -12.5793858   -2.5024214   -6.1615863 
H   -13.6702186   -2.5559442   -6.0057787 
C   -12.3480229   -1.3877443   -7.2049229 
H   -12.6459950   -0.4140624   -6.7818815 
H   -12.9842752   -1.5968496   -8.0805908 
S   -10.6204012   -1.3194542   -7.8564040 
C   -12.1904313   -3.8616211   -6.7659288 
O   -12.8769416   -4.2936812   -7.7082342 
N   -11.0953906   -4.5020062   -6.2989853 
H   -10.6267006   -4.1865608   -5.4382163 
C   -10.7405657   -5.8384326   -6.7616039 
H   -10.2748170   -6.3759660   -5.9191746 
H   -11.6607341   -6.3725845   -7.0580640 
C    -9.7620929   -5.9546174   -7.9433172 
O    -9.4702915   -7.0846493   -8.3470205 
N    -9.2538642   -4.8123372   -8.4719835 
H    -9.5460133   -3.9060868   -8.0911946 
C    -8.2666979   -4.8800452   -9.5440133 
H    -8.5479196   -5.7549691  -10.1567339 
C    -8.2780799   -3.6234866  -10.4509777 
H    -7.6224649   -3.8857198  -11.3059828 
C    -9.6918265   -3.3603467  -10.9978249 
H   -10.3705973   -2.9832703  -10.2100064 
H    -9.6590768   -2.6078663  -11.8103229 
H   -10.1518333   -4.2805766  -11.4016623 
C    -7.6574766   -2.3999777   -9.7551184 
H    -8.2207480   -2.1137831   -8.8460931 
H    -6.6077942   -2.5890618   -9.4617535 
H    -7.6700747   -1.5216973  -10.4294202 
C    -6.8535871   -5.1498771   -8.9656680 
O    -6.5849591   -4.9282302   -7.7689022 
N    -5.9624229   -5.6372463   -9.8379786 
H    -6.2149857   -5.7044763  -10.8289583 
C    -4.6050515   -6.0413683   -9.4640715 
H    -4.6741563   -6.5933737   -8.5064791 
H    -4.2557410   -6.7523192  -10.2344984 
H    -3.8695454   -5.2256074   -9.3664031 
H    -1.4416986    0.1737603   -7.6370108 
C    -2.2736443   -0.2007949   -7.0030958 
C    -3.0781643   -1.2759338   -7.4214108 
H    -2.9258622   -1.7644285   -8.3892096 
C    -4.1061667   -1.7543266   -6.5919617 
H    -4.7092807   -2.6056951   -6.9328889 
C    -4.3337938   -1.1515016   -5.3440546 
H    -5.1369656   -1.5139155   -4.6916032 
C    -3.5325896   -0.0781497   -4.9236268 
H    -3.7077243    0.4041905   -3.9545802 
C    -2.5049350    0.3939583   -5.7503253 
H    -1.8901264    1.2329878   -5.4033746 
Fe   -9.3409754    0.0138178   -6.5590349 
O   -13.6654809    2.1100487   -9.3783807 
H   -13.0013424    2.6569202   -9.8653601 
H   -14.2887355    2.7632463   -8.9190128 
O   -15.2093766    3.9584251   -8.1284970 
H   -14.7122717    4.5379419   -7.4488384 
H   -15.8121906    4.5590475   -8.6387716 
O   -15.7568175   -0.5212923   -7.8145579 
H   -15.4042640   -0.6203192   -8.7419298 
H   -16.4627730    0.1736356   -7.9106892 
O   -16.2030191   -2.1321721   -5.6729924 
H   -15.3890010   -2.1007762   -5.1106344 
H   -16.0021557   -1.5612320   -6.4752450 
O   -14.9540894    3.3718791   -3.7931499 
H   -14.9761161    3.9751315   -3.0079621 
H   -13.9639650    3.1734996   -3.8311790 
O   -12.3405040    3.3484035   -3.8620696 
H   -11.8211753    4.1366412   -3.4988853 
H   -11.6848066    2.6180031   -3.9678254 
O   -12.7554658   -5.0472279  -10.3839836 
H   -13.3634773   -4.3294444  -10.6916766 
H   -12.6757663   -4.8767240   -9.4153980 
O   -14.1210171    5.2792719   -6.1548705 
H   -14.3592125    4.8567228   -5.2889214 
H   -13.1256905    5.4002542   -6.1384701 
O   -14.5862479   -0.2039004  -10.3117702 
H   -14.1612056    0.6520360   -9.9525858 
H   -15.0145361    0.0551444  -11.1692672 
O   -15.6950050   -4.3775023   -8.5275228 
H   -14.8557723   -4.4027667   -8.0115599 
H   -15.4359552   -3.8212633   -9.3099090 
O   -14.6475539   -2.9253257  -10.7223653 
H   -14.3914620   -1.9813520  -10.5031896 
H   -15.2724590   -2.8385735  -11.4885447 
