# Supplementary material for: Benchmark Study of Redox Potential Calculations for Iron–Sulfur Clusters in Proteins
Source: Inorg Chem. 2022 Apr 11;61(16):5991–6007. doi: 10.1021/acs.inorgchem.1c03422 (PMC9044450; doi:10.1021/acs.inorgchem.1c03422)
Supplement: Supplementary file 2 — ic1c03422_si_002.zip [file ic1c03422_si_002.zip › xyz/Rub1-large-FF14SB-Fix-Red]

212
Energy = -7961.45201601621
H    -1.8060913    4.5775301   -5.4091261 
C    -2.9279035    4.7417205   -5.5615574 
H    -3.4337959    4.6488157   -4.5837173 
C    -3.2728520    6.1454189   -6.1448493 
H    -2.8799811    6.9014865   -5.4399627 
C    -2.7242389    6.4314191   -7.5473477 
H    -3.1660325    5.7419224   -8.2877794 
H    -2.9858537    7.4722382   -7.8143267 
H    -1.6236010    6.3224747   -7.5938861 
O    -4.6906271    6.3163183   -6.1001199 
H    -5.1599704    5.6143154   -6.6258349 
C    -3.3653889    3.6426560   -6.5134567 
O    -2.7242541    3.4224763   -7.5569759 
N    -4.5385328    3.0634708   -6.1910099 
H    -5.0288209    3.3407115   -5.3084889 
C    -5.3177550    2.3739998   -7.2148452 
H    -4.6843793    1.6291707   -7.7269065 
C    -6.5420073    1.6928433   -6.5896344 
H    -7.1381961    2.4482439   -6.0485958 
H    -6.2114802    0.9233207   -5.8710811 
S    -7.5712917    0.8857538   -7.8888407 
C    -5.7822875    3.4681121   -8.1864409 
O    -6.3567883    4.4916416   -7.7575356 
N    -5.5271142    3.2799200   -9.4981833 
H    -4.9678930    2.4728081   -9.7937637 
C    -5.9604839    4.2615857  -10.4807937 
H    -6.0058704    5.2338877   -9.9562794 
H    -5.2432722    4.3419412  -11.3274165 
C    -7.3838369    3.9915153  -10.9898738 
O    -7.9633021    4.7650187  -11.7698777 
N    -7.9858102    2.8691309  -10.5244302 
H    -7.5476930    2.2914213   -9.7813724 
C    -9.3518144    2.5464308  -10.9065551 
H    -9.5472715    3.0645292  -11.8599764 
C    -9.5334085    1.0183271  -11.0715598 
H    -9.0858062    0.5032637  -10.1996738 
C   -11.0029918    0.5856298  -11.1980195 
H   -11.5284450    0.7455094  -10.2406423 
H   -11.5304177    1.1513982  -11.9897323 
H   -11.0775220   -0.4945217  -11.4151992 
H    -8.9414960    0.6940702  -11.9785934 
C   -10.3959490    3.1518261   -9.9520328 
O   -11.4326744    3.6713034  -10.4275262 
N   -10.1438107    3.0934267   -8.6275164 
H    -9.3792700    2.4695462   -8.2778698 
C   -11.1093548    3.6311778   -7.6734789 
H   -11.9427055    4.0273456   -8.2776933 
C   -11.6767207    2.5367811   -6.7534208 
H   -12.1301119    1.7560507   -7.3888157 
H   -12.4612240    3.0009256   -6.1316067 
S   -10.4166212    1.8106850   -5.6257954 
C   -10.5942474    4.8114159   -6.8391202 
O   -11.4079273    5.6034591   -6.3265427 
N    -9.2586686    4.9347360   -6.6451191 
H    -8.5996889    4.3262229   -7.1405147 
C    -8.7065518    5.9370234   -5.7490171 
H    -7.8244213    6.4052941   -6.2206683 
H    -9.4825893    6.7036826   -5.5865221 
C    -8.2430149    5.4337686   -4.3719460 
O    -7.7281703    6.2465357   -3.5814387 
N    -8.3739016    4.1215644   -4.1076591 
H    -8.9359617    3.5091701   -4.7286691 
C    -7.8125988    3.5617958   -2.8804390 
H    -8.3335129    3.9955589   -2.0060979 
C    -7.9859726    2.0199903   -2.8757785 
H    -9.0651805    1.7894541   -2.8267686 
H    -7.6199939    1.6191077   -3.8370242 
C    -7.2375289    1.3570997   -1.7384163 
C    -7.7260055    1.3555480   -0.4183392 
H    -8.6976170    1.8109488   -0.1952506 
C    -6.9952228    0.7754694    0.6271352 
H    -7.3936200    0.7845058    1.6489631 
C    -5.7498394    0.1788251    0.3695654 
O    -4.9986666   -0.4192959    1.3651286 
H    -5.6242286   -0.7383562    2.0841750 
C    -5.2481007    0.1723729   -0.9399385 
H    -4.2840824   -0.3080911   -1.1350371 
C    -5.9847066    0.7616482   -1.9726140 
H    -5.5888991    0.7582582   -2.9945976 
C    -6.3181333    3.9323206   -2.8118387 
O    -5.5973499    3.8584143   -3.8307984 
N    -5.8570624    4.2783271   -1.6044494 
H    -6.5041980    4.2310901   -0.8092016 
C    -4.4345382    4.5143438   -1.3460113 
H    -3.9458730    4.5196977   -2.3338595 
H    -4.2365582    5.5019091   -0.8444355 
H    -4.0368148    3.7105194   -0.7229991 
H    -5.1606557   -7.6155816   -4.6727152 
C    -5.8259743   -6.9023790   -5.2364501 
H    -5.2653544   -6.5099728   -6.1036758 
H    -6.7013728   -7.4503908   -5.6468555 
C    -6.2319906   -5.7431895   -4.3337312 
O    -6.2315415   -5.7801075   -3.0912359 
N    -6.6446580   -4.6745644   -5.0505386 
H    -6.6983304   -4.7463145   -6.0874303 
C    -7.2680111   -3.5305389   -4.4089531 
H    -6.5124224   -2.9956954   -3.8081866 
C    -7.8463442   -2.5889090   -5.4706933 
H    -8.5810323   -3.1404994   -6.0824637 
H    -7.0474185   -2.2355782   -6.1455125 
S    -8.6587398   -1.1387341   -4.6736844 
C    -8.4024768   -4.0118231   -3.4990787 
O    -9.3281055   -4.7250026   -3.9457936 
N    -8.3815032   -3.6142458   -2.2096551 
C    -7.3420003   -2.8232689   -1.5146711 
H    -7.1309004   -1.8911900   -2.0649711 
H    -6.4182368   -3.4289323   -1.4411353 
C    -7.9810201   -2.5527885   -0.1432008 
H    -8.5912298   -1.6328046   -0.1888595 
H    -7.2175526   -2.4136544    0.6407860 
C    -8.8719536   -3.7831812    0.0924641 
H    -9.6828540   -3.6119433    0.8180908 
H    -8.2646585   -4.6348154    0.4520667 
C    -9.4195522   -4.1138085   -1.3151354 
H    -9.5468530   -5.1993821   -1.4571480 
C   -10.7983960   -3.5028807   -1.5911993 
O   -11.7947964   -4.0890194   -1.1430416 
N   -10.8411897   -2.3284513   -2.2643557 
H    -9.9858384   -1.9584393   -2.7126843 
C   -12.1027800   -1.6156247   -2.4637469 
H   -12.7931175   -2.0159265   -1.7042656 
C   -11.9603024   -0.0838734   -2.3059443 
H   -11.2936951    0.3063695   -3.1007817 
H   -12.9585699    0.3648121   -2.4781439 
H   -11.5904550    0.2574700   -1.2962199 
C   -12.8030802   -1.9811397   -3.7889131 
O   -14.0516031   -2.0580211   -3.7989554 
N   -12.0275971   -2.1942380   -4.8833737 
H   -11.0242826   -1.9215515   -4.8484828 
C   -12.6191533   -2.5182417   -6.1782912 
H   -13.7055297   -2.5869770   -6.0058317 
C   -12.3950473   -1.4177050   -7.2401553 
H   -12.7084241   -0.4494262   -6.8110414 
H   -13.0524954   -1.6463962   -8.0964075 
S   -10.6725259   -1.3115275   -7.8881952 
C   -12.2192162   -3.8827773   -6.7556895 
O   -12.9190310   -4.3697653   -7.6649937 
N   -11.1021995   -4.4884937   -6.2952107 
H   -10.6178161   -4.1263508   -5.4639125 
C   -10.7146597   -5.8184848   -6.7386108 
H   -10.2126195   -6.3233685   -5.8960422 
H   -11.6216870   -6.3883748   -7.0082675 
C    -9.7532850   -5.9223879   -7.9351413 
O    -9.4604186   -7.0508218   -8.3530301 
N    -9.2461859   -4.7755183   -8.4511893 
H    -9.5674798   -3.8642119   -8.0935954 
C    -8.2633221   -4.8452388   -9.5257845 
H    -8.5536388   -5.7139773  -10.1445206 
C    -8.2653604   -3.5859052  -10.4280581 
H    -7.6051246   -3.8501695  -11.2799796 
C    -9.6787970   -3.3221907  -10.9789703 
H   -10.3395257   -2.8969297  -10.1993623 
H    -9.6375986   -2.6024026  -11.8205704 
H   -10.1551451   -4.2507752  -11.3457474 
C    -7.6519691   -2.3610876   -9.7283019 
H    -8.2347423   -2.0546985   -8.8389323 
H    -6.6102257   -2.5560743   -9.4098943 
H    -7.6391076   -1.4903843  -10.4122578 
C    -6.8506543   -5.1456886   -8.9586296 
O    -6.5679353   -4.9717007   -7.7595562 
N    -5.9658529   -5.6239220   -9.8478865 
H    -6.2135030   -5.6505155  -10.8414582 
C    -4.6097121   -6.0384325   -9.4806168 
H    -4.6799413   -6.6009084   -8.5288979 
H    -4.2635806   -6.7423036  -10.2602615 
H    -3.8711923   -5.2250507   -9.3734920 
H    -1.4403801    0.1730385   -7.6367020 
C    -2.2706938   -0.2034339   -7.0018956 
C    -3.0834851   -1.2696133   -7.4263489 
H    -2.9358766   -1.7524427   -8.3975411 
C    -4.1224087   -1.7374047   -6.6051738 
H    -4.7398595   -2.5749023   -6.9536130 
C    -4.3531912   -1.1336235   -5.3585357 
H    -5.1766606   -1.4766355   -4.7219445 
C    -3.5387842   -0.0741475   -4.9292904 
H    -3.7198444    0.4127671   -3.9636822 
C    -2.4993165    0.3873054   -5.7471388 
H    -1.8804525    1.2222451   -5.3968096 
Fe   -9.3390811    0.0119458   -6.5805725 
O   -13.7808998    2.2119199   -9.5555526 
H   -13.0132130    2.7221400   -9.9144819 
H   -14.3277033    2.8507524   -8.9984058 
O   -15.2211641    4.0067760   -8.0975512 
H   -14.7041117    4.5774700   -7.4230883 
H   -15.8157514    4.6193121   -8.6030363 
O   -16.0171539   -0.7332902   -7.9574768 
H   -15.4919070   -0.6876761   -8.8043738 
H   -16.5994653    0.0726584   -7.9948582 
O   -16.2156974   -2.1429163   -5.6531932 
H   -15.3847510   -2.1209546   -5.1116564 
H   -16.0300308   -1.6018115   -6.4788768 
O   -14.9436065    3.3644285   -3.8070551 
H   -14.9472650    3.9607083   -3.0172235 
H   -13.9480968    3.1542432   -3.8497460 
O   -12.3532420    3.2769382   -3.7797945 
H   -11.8267045    4.0742138   -3.4651339 
H   -11.6791534    2.6216446   -4.1182906 
O   -12.7927066   -5.0796823  -10.3452279 
H   -13.3621928   -4.3289499  -10.6474200 
H   -12.6950072   -4.9109835   -9.3758348 
O   -14.1045435    5.3406071   -6.1509973 
H   -14.3135505    4.8853434   -5.2940023 
H   -13.1040106    5.4478128   -6.1679828 
O   -14.5863998   -0.1980721  -10.2835002 
H   -14.1648497    0.6678379   -9.9439413 
H   -15.0094699    0.0576982  -11.1430412 
O   -15.7050399   -4.4360444   -8.5257624 
H   -14.8657292   -4.4522589   -8.0044815 
H   -15.4500423   -3.8480663   -9.2854178 
O   -14.6369766   -2.9177523  -10.6908377 
H   -14.3725623   -1.9796867  -10.4554130 
H   -15.2561008   -2.8128726  -11.4575860 
