# Supplementary material for: Benchmark Study of Redox Potential Calculations for Iron–Sulfur Clusters in Proteins
Source: Inorg Chem. 2022 Apr 11;61(16):5991–6007. doi: 10.1021/acs.inorgchem.1c03422 (PMC9044450; doi:10.1021/acs.inorgchem.1c03422)
Supplement: Supplementary file 2 — ic1c03422_si_002.zip [file ic1c03422_si_002.zip › xyz/Rub1-large-FF14SB-Free-OX]

212
Energy = -7962.02596416886
H    -1.8864220    4.5248067   -5.2920538 
C    -3.0109388    4.7216006   -5.4345255 
H    -3.5141951    4.5672896   -4.4616810 
C    -3.3120160    6.1726671   -5.9146810 
H    -2.9732223    6.8705512   -5.1297123 
C    -2.6926965    6.5878982   -7.2548393 
H    -3.0282732    5.9222576   -8.0704671 
H    -3.0077593    7.6251726   -7.4724530 
H    -1.5858982    6.5656511   -7.2233098 
O    -4.7388630    6.3260853   -5.9339968 
H    -5.1576198    5.6121258   -6.4714149 
C    -3.5275318    3.7405862   -6.4803472 
O    -2.9355623    3.5870525   -7.5602738 
N    -4.7359038    3.2026868   -6.1927813 
H    -5.1701731    3.3608625   -5.2482943 
C    -5.4729378    2.4549325   -7.2061108 
H    -4.7816283    1.7741346   -7.7319470 
C    -6.6022099    1.6508585   -6.5381777 
H    -7.2410878    2.3361173   -5.9565366 
H    -6.1765795    0.8904075   -5.8621342 
S    -7.6357428    0.7924034   -7.8082095 
C    -6.0950788    3.4650190   -8.1852356 
O    -6.7673676    4.4221059   -7.7576917 
N    -5.9046535    3.2429636   -9.5032428 
H    -5.2444913    2.5115560   -9.7952596 
C    -6.4458749    4.1565266  -10.5048839 
H    -6.4544015    5.1733553  -10.0731092 
H    -5.8278112    4.1419170  -11.4255684 
C    -7.8862206    3.8393342  -10.9014870 
O    -8.5857696    4.6478578  -11.5342330 
N    -8.3639625    2.6161252  -10.5602605 
H    -7.8313416    2.0165915   -9.9113488 
C    -9.7381802    2.2834385  -10.8961215 
H    -9.9740974    2.8283770  -11.8253752 
C    -9.9355543    0.7625522  -11.1094681 
H    -9.4032656    0.2117554  -10.3127873 
C   -11.4032229    0.3146504  -11.1225792 
H   -11.8475492    0.4442777  -10.1212767 
H   -12.0076537    0.8915462  -11.8473309 
H   -11.4823503   -0.7599024  -11.3664112 
H    -9.4352175    0.5015901  -12.0824827 
C   -10.7286938    2.8881110   -9.8980266 
O   -11.8198980    3.3297615  -10.3171227 
N   -10.3675146    2.9321791   -8.5974422 
H    -9.5317190    2.4003880   -8.2887593 
C   -11.2709477    3.4920204   -7.5988816 
H   -12.1385521    3.8731572   -8.1620994 
C   -11.8052502    2.4106661   -6.6456980 
H   -12.2927704    1.6263178   -7.2490790 
H   -12.5423706    2.8822666   -5.9770917 
S   -10.5014617    1.7130698   -5.5493358 
C   -10.7038453    4.6863952   -6.8152523 
O   -11.4801176    5.5186441   -6.3159763 
N    -9.3623972    4.7604633   -6.6392574 
H    -8.7083586    4.1951751   -7.1933313 
C    -8.7617671    5.7964050   -5.8172142 
H    -7.9300653    6.2669623   -6.3687583 
H    -9.5377575    6.5527350   -5.6100371 
C    -8.1954458    5.3396011   -4.4664138 
O    -7.6325917    6.1842841   -3.7516812 
N    -8.3159424    4.0441912   -4.1212641 
H    -8.9016924    3.4242089   -4.6995704 
C    -7.8081374    3.5403715   -2.8406305 
H    -8.3678240    4.0254477   -2.0210548 
C    -8.0325608    2.0062383   -2.7794184 
H    -9.1195638    1.8101524   -2.7484176 
H    -7.6522668    1.5664549   -3.7194235 
C    -7.3279240    1.3486715   -1.6131742 
C    -7.8353075    1.3646629   -0.3000937 
H    -8.8037220    1.8345876   -0.0884135 
C    -7.1172636    0.7866134    0.7552899 
H    -7.5157610    0.8164431    1.7756463 
C    -5.8795881    0.1664255    0.5113373 
O    -5.1534118   -0.4571707    1.5019704 
H    -5.7886365   -0.7788242    2.2144719 
C    -5.3592927    0.1505686   -0.7901070 
H    -4.3975258   -0.3394323   -0.9708024 
C    -6.0753811    0.7485214   -1.8286240 
H    -5.6638861    0.7573714   -2.8415413 
C    -6.3034826    3.8570676   -2.6850857 
O    -5.5121173    3.6814585   -3.6420058 
N    -5.9272930    4.2291915   -1.4582797 
H    -6.6540674    4.2832543   -0.7329490 
C    -4.5304517    4.4384767   -1.0475230 
H    -3.9497077    4.4487574   -1.9883799 
H    -4.4001685    5.4546426   -0.5642928 
H    -4.1843791    3.5941407   -0.4101133 
H    -4.9956943   -7.5072119   -4.6143284 
C    -5.6123719   -6.8323392   -5.2855920 
H    -4.9527293   -6.4478466   -6.0849112 
H    -6.4351322   -7.4191670   -5.7821919 
C    -6.1201226   -5.6603365   -4.4451740 
O    -6.1045828   -5.6352643   -3.2045286 
N    -6.6000599   -4.6298074   -5.1767579 
H    -6.6521780   -4.6943698   -6.2149857 
C    -7.1799434   -3.4723428   -4.5176292 
H    -6.3988954   -2.9564984   -3.9338336 
C    -7.7638033   -2.5250015   -5.5745929 
H    -8.5100288   -3.0670390   -6.1786926 
H    -6.9806586   -2.1437732   -6.2508217 
S    -8.5801573   -1.0991816   -4.7362139 
C    -8.3211868   -3.9193000   -3.5937899 
O    -9.2695075   -4.5873228   -4.0642485 
N    -8.2992961   -3.5347571   -2.3030750 
C    -7.2269781   -2.8044254   -1.5882701 
H    -6.9446130   -1.8908497   -2.1363891 
H    -6.3454895   -3.4661868   -1.4946575 
C    -7.8797617   -2.4866209   -0.2361827 
H    -8.4549505   -1.5456978   -0.3102806 
H    -7.1280373   -2.3594705    0.5592313 
C    -8.8120886   -3.6821820    0.0108892 
H    -9.6345983   -3.4600670    0.7082449 
H    -8.2436156   -4.5340255    0.4225020 
C    -9.3337304   -4.0481978   -1.3999153 
H    -9.4253167   -5.1354451   -1.5301212 
C   -10.7302032   -3.4982429   -1.6899816 
O   -11.7184713   -4.1436418   -1.3170533 
N   -10.8153783   -2.2910307   -2.3028861 
H    -9.9621118   -1.8362691   -2.6502218 
C   -12.1122613   -1.6565509   -2.5170474 
H   -12.7841372   -2.0578903   -1.7425112 
C   -12.0461986   -0.1185421   -2.4352306 
H   -11.3794538    0.2631619   -3.2350628 
H   -13.0612978    0.2739974   -2.6430867 
H   -11.7148610    0.2749717   -1.4367308 
C   -12.7798217   -2.1125593   -3.8241539 
O   -14.0141823   -2.3168407   -3.8420586 
N   -11.9939031   -2.2519695   -4.9221805 
H   -10.9999919   -1.9743030   -4.8626447 
C   -12.5591145   -2.6120079   -6.2152753 
H   -13.6464107   -2.6965698   -6.0592364 
C   -12.3629693   -1.5201935   -7.2865244 
H   -12.7353270   -0.5534868   -6.9095665 
H   -12.9577530   -1.7979500   -8.1728633 
S   -10.6266764   -1.3732145   -7.8853325 
C   -12.1289641   -3.9737197   -6.7792898 
O   -12.8457980   -4.4898590   -7.6558976 
N   -10.9674154   -4.5237651   -6.3657008 
H   -10.4737798   -4.1612275   -5.5364586 
C   -10.5351104   -5.8351923   -6.8338821 
H    -9.9857299   -6.3219727   -6.0101025 
H   -11.4230768   -6.4441763   -7.0779372 
C    -9.6076772   -5.8875697   -8.0618660 
O    -9.2845243   -6.9973212   -8.4976209 
N    -9.1712564   -4.7131869   -8.5852755 
H    -9.4880415   -3.8291516   -8.1711495 
C    -8.1835983   -4.7080773   -9.6568347 
H    -8.3527857   -5.6470851  -10.2142918 
C    -8.3391147   -3.5147693  -10.6310241 
H    -7.6599158   -3.7430141  -11.4764804 
C    -9.7688276   -3.4433491  -11.1856681 
H   -10.4949565   -3.1213876  -10.4186646 
H    -9.8245662   -2.7399391  -12.0384251 
H   -10.1107150   -4.4303587  -11.5452726 
C    -7.8579660   -2.2020439   -9.9936664 
H    -8.5196375   -1.8867432   -9.1667065 
H    -6.8315842   -2.2948867   -9.5933755 
H    -7.8540435   -1.3856015  -10.7393541 
C    -6.7499964   -4.7705624   -9.0735963 
O    -6.5413793   -4.7421168   -7.8469514 
N    -5.7593259   -4.8706574   -9.9678089 
H    -5.9718150   -4.9023499  -10.9717908 
C    -4.3838508   -5.1662804   -9.5801920 
H    -4.4390998   -5.7812728   -8.6585745 
H    -3.9566271   -5.8009741  -10.3793844 
H    -3.6968827   -4.3130822   -9.4140068 
H    -1.7309113    0.2302348   -7.4351375 
C    -2.5069310   -0.0283665   -6.6875719 
C    -3.3049603   -1.1678735   -6.8620727 
H    -3.2136746   -1.7783545   -7.7565871 
C    -4.2280162   -1.5398153   -5.8744575 
H    -4.8194673   -2.4503759   -6.0207687 
C    -4.3705958   -0.7614074   -4.7155185 
H    -5.1061890   -1.0425864   -3.9527980 
C    -3.5722554    0.3802448   -4.5326210 
H    -3.6788240    1.0076404   -3.6401078 
C    -2.6365429    0.7342513   -5.5141076 
H    -2.0093633    1.6160838   -5.3518928 
Fe   -9.4144418    0.0018792   -6.5618150 
O   -13.7881641    1.8071913   -9.1895027 
H   -13.1659124    2.3606664   -9.7284330 
H   -14.3757874    2.4871499   -8.7274610 
O   -15.0884163    3.8594913   -8.0690845 
H   -14.6422125    4.4368302   -7.3506522 
H   -15.6624116    4.4604746   -8.6188861 
O   -15.7052621   -0.4676244   -7.7243034 
H   -15.4436221   -0.6512887   -8.6710444 
H   -16.4421817    0.1994148   -7.8123261 
O   -16.1312977   -2.2085606   -5.7758509 
H   -15.3334855   -2.3050289   -5.2022021 
H   -15.9037217   -1.5447982   -6.4994722 
O   -14.8263062    3.5704210   -3.8402172 
H   -14.8671573    4.1634552   -3.0386317 
H   -13.8410253    3.3224949   -3.8065505 
O   -12.2403193    3.5187838   -3.8649708 
H   -11.7576587    4.2865883   -3.4077404 
H   -11.6088532    2.7606916   -3.8707842 
O   -12.6125911   -4.8537479  -10.3739354 
H   -13.3679820   -4.2590598  -10.6184489 
H   -12.5884545   -4.8027530   -9.3885085 
O   -14.1500312    5.1789377   -6.0153043 
H   -14.3497817    4.6678301   -5.1750221 
H   -13.1640839    5.3546729   -6.0344953 
O   -14.6702536   -0.4180985  -10.2264960 
H   -14.2664951    0.4419379   -9.8328949 
H   -15.0841409   -0.1436541  -11.0911847 
O   -15.5963216   -4.7538164   -8.3946230 
H   -14.7788599   -4.6197151   -7.8556923 
H   -15.4072826   -4.1882102   -9.1943645 
O   -14.7764304   -3.1221834  -10.5131304 
H   -14.5360689   -2.1715980  -10.2943669 
H   -15.4130793   -3.0268291  -11.2745011 
