# Supplementary material for: Benchmark Study of Redox Potential Calculations for Iron–Sulfur Clusters in Proteins
Source: Inorg Chem. 2022 Apr 11;61(16):5991–6007. doi: 10.1021/acs.inorgchem.1c03422 (PMC9044450; doi:10.1021/acs.inorgchem.1c03422)
Supplement: Supplementary file 2 — ic1c03422_si_002.zip [file ic1c03422_si_002.zip › xyz/Rub1-large-FF14SB-Free-Red]

212
Energy = -7961.86534104000
H    -1.8322134    4.5333258   -5.2756540 
C    -2.9538547    4.7304113   -5.4150196 
H    -3.4565280    4.5895811   -4.4405112 
C    -3.2671473    6.1686364   -5.9285022 
H    -2.9468011    6.8835530   -5.1501457 
C    -2.6205893    6.5676138   -7.2625818 
H    -2.9155381    5.8712840   -8.0681499 
H    -2.9570406    7.5916580   -7.5122725 
H    -1.5141944    6.5753997   -7.1993596 
O    -4.6895391    6.3058648   -5.9779822 
H    -5.1097187    5.6077365   -6.5506475 
C    -3.4450067    3.7266674   -6.4448086 
O    -2.8448419    3.5902261   -7.5259241 
N    -4.6265249    3.1494474   -6.1555340 
H    -5.0815226    3.3227811   -5.2262458 
C    -5.3793521    2.4757122   -7.2040000 
H    -4.7238834    1.7641051   -7.7350256 
C    -6.5664447    1.7185732   -6.5809099 
H    -7.1842674    2.4250513   -5.9999966 
H    -6.1752003    0.9539276   -5.8878160 
S    -7.5985675    0.8687097   -7.8502523 
C    -5.8958536    3.5576078   -8.1679130 
O    -6.3384803    4.6374935   -7.7271748 
N    -5.8938941    3.2540982   -9.4835708 
H    -5.3874918    2.4145272   -9.7864753 
C    -6.4288102    4.1683676  -10.4867045 
H    -6.4765494    5.1663463  -10.0151562 
H    -5.7819825    4.2014275  -11.3900947 
C    -7.8483789    3.8093685  -10.9307119 
O    -8.5280033    4.5771366  -11.6378473 
N    -8.3196214    2.6027499  -10.5373957 
H    -7.8262871    2.0647860   -9.7954905 
C    -9.6889370    2.2413728  -10.8671713 
H    -9.9359759    2.7812408  -11.7964909 
C    -9.8659094    0.7190328  -11.0788926 
H    -9.3607565    0.1738283  -10.2609785 
C   -11.3308398    0.2664123  -11.1343440 
H   -11.7860090    0.3615931  -10.1341971 
H   -11.9229325    0.8624959  -11.8556844 
H   -11.4001744   -0.8013201  -11.4070545 
H    -9.3346764    0.4595472  -12.0368459 
C   -10.6824450    2.8351318   -9.8667715 
O   -11.7801630    3.2655719  -10.2935323 
N   -10.3164765    2.9043916   -8.5733302 
H    -9.5070319    2.3298440   -8.2417040 
C   -11.2173424    3.4993375   -7.5917808 
H   -12.0759860    3.8855026   -8.1653829 
C   -11.7519481    2.4487580   -6.6055701 
H   -12.2414788    1.6564154   -7.1972673 
H   -12.4957454    2.9445814   -5.9610958 
S   -10.4491973    1.7360752   -5.5226246 
C   -10.6226196    4.6941824   -6.8395577 
O   -11.3752437    5.5528807   -6.3394543 
N    -9.2771567    4.7611404   -6.7013932 
H    -8.6739085    4.0898222   -7.1810161 
C    -8.6424063    5.7719624   -5.8774295 
H    -7.7714256    6.1858517   -6.4126341 
H    -9.3839368    6.5701480   -5.7056833 
C    -8.1389290    5.3116620   -4.5024855 
O    -7.5951677    6.1605701   -3.7730215 
N    -8.2732818    4.0205170   -4.1570830 
H    -8.8765716    3.3930448   -4.7239458 
C    -7.7801849    3.5278140   -2.8662775 
H    -8.3536775    4.0162591   -2.0573381 
C    -7.9994569    1.9925339   -2.8021402 
H    -9.0857160    1.7949874   -2.7739010 
H    -7.6234101    1.5502114   -3.7419991 
C    -7.2899728    1.3427910   -1.6341722 
C    -7.7854556    1.3780999   -0.3169318 
H    -8.7468684    1.8614383   -0.1045896 
C    -7.0673161    0.8015048    0.7395372 
H    -7.4567862    0.8455633    1.7632819 
C    -5.8410763    0.1624104    0.4907215 
O    -5.1119396   -0.4591395    1.4871609 
H    -5.7516501   -0.7873246    2.1896381 
C    -5.3361335    0.1189103   -0.8149008 
H    -4.3899024   -0.3990421   -0.9996042 
C    -6.0521769    0.7162097   -1.8550035 
H    -5.6598168    0.6955484   -2.8746759 
C    -6.2797401    3.8586034   -2.6890195 
O    -5.4709325    3.7003930   -3.6313401 
N    -5.9206168    4.2327020   -1.4538695 
H    -6.6542761    4.2732432   -0.7353909 
C    -4.5287756    4.4637465   -1.0373575 
H    -3.9465764    4.4693647   -1.9779811 
H    -4.4081268    5.4885106   -0.5690466 
H    -4.1692351    3.6328593   -0.3894161 
H    -4.9873531   -7.5283222   -4.6496324 
C    -5.6132082   -6.8710054   -5.3309369 
H    -4.9676747   -6.4904966   -6.1433428 
H    -6.4361119   -7.4754328   -5.8060845 
C    -6.1150103   -5.7002942   -4.4830011 
O    -6.0594827   -5.6859298   -3.2406932 
N    -6.6243643   -4.6743536   -5.1922009 
H    -6.6927754   -4.7329330   -6.2302582 
C    -7.1938696   -3.5242355   -4.5071088 
H    -6.3997350   -3.0273640   -3.9242797 
C    -7.7956944   -2.5489480   -5.5237020 
H    -8.5371590   -3.0835474   -6.1424619 
H    -7.0182144   -2.1539705   -6.1993030 
S    -8.6153548   -1.1410267   -4.6616792 
C    -8.3177518   -3.9902530   -3.5759609 
O    -9.2551035   -4.6820519   -4.0325500 
N    -8.2889828   -3.6041430   -2.2852151 
C    -7.2468248   -2.8089743   -1.6000769 
H    -7.0252440   -1.8925385   -2.1715393 
H    -6.3298488   -3.4213916   -1.5080905 
C    -7.8932459   -2.4983125   -0.2417344 
H    -8.4945494   -1.5743415   -0.3169503 
H    -7.1378828   -2.3449808    0.5454993 
C    -8.7919456   -3.7153857    0.0256082 
H    -9.6123588   -3.5117653    0.7318689 
H    -8.1959761   -4.5517028    0.4322692 
C    -9.3220893   -4.0972973   -1.3760567 
H    -9.4293544   -5.1848737   -1.4923444 
C   -10.7131567   -3.5268106   -1.6548933 
O   -11.7005000   -4.1474463   -1.2316651 
N   -10.7807263   -2.3382551   -2.2965798 
H    -9.9341150   -1.9430866   -2.7416688 
C   -12.0628708   -1.6689019   -2.5024322 
H   -12.7456880   -2.0806051   -1.7431540 
C   -11.9593882   -0.1354274   -2.3704716 
H   -11.2677416    0.2551651   -3.1428807 
H   -12.9585856    0.2920500   -2.5863546 
H   -11.6436253    0.2169724   -1.3501649 
C   -12.7366746   -2.0895297   -3.8187461 
O   -13.9737337   -2.3138064   -3.8173563 
N   -11.9695386   -2.2010893   -4.9262159 
H   -10.9805873   -1.8764984   -4.8973233 
C   -12.5557644   -2.5602270   -6.2139313 
H   -13.6392182   -2.6519191   -6.0427568 
C   -12.3560372   -1.4717976   -7.2884131 
H   -12.7237343   -0.5104341   -6.8902206 
H   -12.9816624   -1.7452282   -8.1554386 
S   -10.6257115   -1.3142030   -7.8876356 
C   -12.1250679   -3.9204037   -6.7706527 
O   -12.8317638   -4.4483135   -7.6525697 
N   -10.9774599   -4.4787843   -6.3335158 
H   -10.4821842   -4.0927524   -5.5183505 
C   -10.5409651   -5.7910493   -6.7839601 
H    -9.9785389   -6.2554044   -5.9562783 
H   -11.4247210   -6.4113970   -7.0151715 
C    -9.6180329   -5.8516518   -8.0126607 
O    -9.3261693   -6.9644259   -8.4692949 
N    -9.1346262   -4.6825064   -8.5012720 
H    -9.4749839   -3.7871359   -8.1193988 
C    -8.1761665   -4.6939962   -9.5972800 
H    -8.3899525   -5.6200338  -10.1635759 
C    -8.3301382   -3.4803087  -10.5443918 
H    -7.6909114   -3.7136381  -11.4202295 
C    -9.7818037   -3.3609991  -11.0358479 
H   -10.4322443   -2.9187552  -10.2589346 
H    -9.8382493   -2.7256572  -11.9405926 
H   -10.2111692   -4.3462344  -11.2915245 
C    -7.7897862   -2.1954830   -9.8970895 
H    -8.4075849   -1.8788840   -9.0369694 
H    -6.7495194   -2.3227082   -9.5440548 
H    -7.7927473   -1.3614322  -10.6217624 
C    -6.7251492   -4.8187408   -9.0706452 
O    -6.4588310   -4.8861543   -7.8579285 
N    -5.7683240   -4.8799191  -10.0092164 
H    -6.0135580   -4.8387090  -11.0038463 
C    -4.3791954   -5.1841632   -9.6833464 
H    -4.4013343   -5.8562813   -8.8005740 
H    -3.9637440   -5.7597602  -10.5321127 
H    -3.7012059   -4.3305662   -9.4812450 
H    -1.7285549    0.2397202   -7.4346672 
C    -2.5084019   -0.0329800   -6.6952439 
C    -3.3449371   -1.1334985   -6.9283990 
H    -3.2803522   -1.6920593   -7.8583866 
C    -4.2802740   -1.5272813   -5.9617962 
H    -4.9079255   -2.4026399   -6.1591172 
C    -4.3964701   -0.8088724   -4.7622575 
H    -5.1485893   -1.1013612   -4.0202943 
C    -3.5574067    0.2916706   -4.5196192 
H    -3.6461483    0.8760900   -3.5960622 
C    -2.6101331    0.6684916   -5.4814551 
H    -1.9603671    1.5252611   -5.2736647 
Fe   -9.3383628    0.0057108   -6.5378706 
O   -13.7068358    1.6367263   -9.2759507 
H   -13.0646249    2.2060362   -9.7747091 
H   -14.1840633    2.2899050   -8.6798250 
O   -14.7659243    3.7071997   -7.9772015 
H   -14.3726775    4.3191014   -7.2505585 
H   -15.2047624    4.3093016   -8.6332096 
O   -15.8272958   -0.6870670   -7.8469036 
H   -15.4953104   -0.8023800   -8.7816661 
H   -16.4775901    0.0683219   -7.8992800 
O   -16.1103280   -2.2209337   -5.7265428 
H   -15.2873492   -2.3316974   -5.1906454 
H   -15.8902287   -1.6282212   -6.5105203 
O   -14.7942374    3.5770014   -3.8859086 
H   -14.8431668    4.1539320   -3.0742750 
H   -13.8094588    3.2895109   -3.8203751 
O   -12.2648375    3.3386815   -3.6928585 
H   -11.7536901    4.1392849   -3.3523544 
H   -11.5903944    2.6689400   -4.0009985 
O   -12.6060158   -4.9495542  -10.3479211 
H   -13.3239708   -4.3232363  -10.6241165 
H   -12.5451575   -4.8197884   -9.3702791 
O   -14.0470679    5.2359926   -5.9953671 
H   -14.2525870    4.7156967   -5.1597049 
H   -13.0554692    5.3988753   -6.0208780 
O   -14.6628738   -0.5387229  -10.2832198 
H   -14.2125786    0.2981951   -9.8820974 
H   -15.0486267   -0.2434516  -11.1528343 
O   -15.5544675   -4.6600799   -8.4042740 
H   -14.7271227   -4.5162456   -7.8787413 
H   -15.3608557   -4.1345548   -9.2312724 
O   -14.7157223   -3.1916072  -10.6062174 
H   -14.4822756   -2.2353890  -10.3848849 
H   -15.3553759   -3.1023915  -11.3631553 
