# Supplementary material for: Benchmark Study of Redox Potential Calculations for Iron–Sulfur Clusters in Proteins
Source: Inorg Chem. 2022 Apr 11;61(16):5991–6007. doi: 10.1021/acs.inorgchem.1c03422 (PMC9044450; doi:10.1021/acs.inorgchem.1c03422)
Supplement: Supplementary file 2 — ic1c03422_si_002.zip [file ic1c03422_si_002.zip › xyz/Rub1-Min-FF14SB-Fix-OX]

33
Energy = -3213.17589814693
H    -4.2372221    2.4063080   -7.4022123 
C    -4.8509543    1.8272724   -8.1595829 
H    -4.1440791    1.1128450   -8.6251276 
C    -5.9826113    1.0834373   -7.4549767 
H    -6.7074504    1.7827247   -6.9999466 
H    -5.6307417    0.3830317   -6.6756427 
S    -6.8767009    0.0887602   -8.7336231 
H    -5.2527918    2.5778563   -8.8668533 
H    -9.6560027    2.7657854   -9.3136059 
C   -10.4171119    3.0955319   -8.5188495 
H   -11.3037243    3.4849004   -9.0556303 
C   -10.8348799    1.8320498   -7.7789371 
H   -11.0251466    0.9807440   -8.4531476 
H   -11.7711435    2.0400718   -7.2317014 
S    -9.5649634    1.2903752   -6.5488131 
H   -10.0835851    3.8913889   -7.8314991 
H    -6.2309777   -4.8160295   -5.7318789 
C    -6.6775562   -3.9000586   -5.2307410 
H    -5.8267099   -3.4312555   -4.7056049 
C    -7.2543778   -2.9935394   -6.3193194 
H    -7.9497272   -3.5538947   -6.9704238 
H    -6.4873703   -2.5303271   -6.9690973 
S    -8.2235745   -1.6295301   -5.5260954 
H    -7.4971439   -4.2309953   -4.5587554 
H   -11.4338677   -2.8161561   -5.9701366 
C   -11.8526198   -3.0156799   -7.0279118 
H   -12.9381915   -3.1819533   -6.8729593 
C   -11.6988190   -1.7607873   -7.8954463 
H   -11.8357346   -0.8282624   -7.3181648 
H   -12.4809836   -1.7725132   -8.6746242 
S   -10.1229299   -1.6256063   -8.8496290 
H   -11.4953791   -3.9497672   -7.5123032 
Fe   -8.6878515   -0.5489899   -7.5054175 
