# Supplementary material for: Benchmark Study of Redox Potential Calculations for Iron–Sulfur Clusters in Proteins
Source: Inorg Chem. 2022 Apr 11;61(16):5991–6007. doi: 10.1021/acs.inorgchem.1c03422 (PMC9044450; doi:10.1021/acs.inorgchem.1c03422)
Supplement: Supplementary file 2 — ic1c03422_si_002.zip [file ic1c03422_si_002.zip › xyz/Rub1-Min-FF14SB-Fix-Red]

33
Energy = -3212.85898434043
H    -4.2333354    2.4047649   -7.4004949 
C    -4.8543146    1.8247765   -8.1673382 
H    -4.1436985    1.1134381   -8.6353941 
C    -6.0020185    1.0806464   -7.5003034 
H    -6.7018044    1.7779148   -7.0017226 
H    -5.6671359    0.3358073   -6.7534179 
S    -6.9292506    0.1972436   -8.8321159 
H    -5.2524580    2.5787607   -8.8693879 
H    -9.6549860    2.7694581   -9.3154298 
C   -10.4194750    3.1000985   -8.5225849 
H   -11.2997489    3.4992660   -9.0694723 
C   -10.8408552    1.8400106   -7.7760436 
H   -11.0085768    0.9852847   -8.4552560 
H   -11.8051595    2.0578464   -7.2760443 
S    -9.6288469    1.2831307   -6.5059536 
H   -10.0843309    3.8918260   -7.8328614 
H    -6.2273064   -4.8187613   -5.7315993 
C    -6.6780009   -3.8955322   -5.2242620 
H    -5.8206722   -3.4411630   -4.6931412 
C    -7.2547151   -2.9677333   -6.2859921 
H    -7.9651281   -3.5089793   -6.9402367 
H    -6.4856170   -2.5178077   -6.9445226 
S    -8.1760576   -1.5979289   -5.4607913 
H    -7.4976877   -4.2287911   -4.5565051 
H   -11.4361206   -2.8187859   -5.9681491 
C   -11.8616504   -3.0187852   -7.0270127 
H   -12.9504049   -3.1840367   -6.8640554 
C   -11.6834411   -1.7721525   -7.9076746 
H   -11.8081100   -0.8393095   -7.3247774 
H   -12.4855352   -1.7828861   -8.6714839 
S   -10.0869483   -1.6814095   -8.8213145 
H   -11.5000255   -3.9512375   -7.5104289 
Fe   -8.6736567   -0.5294676   -7.4768082 
