# Supplementary material for: Benchmark Study of Redox Potential Calculations for Iron–Sulfur Clusters in Proteins
Source: Inorg Chem. 2022 Apr 11;61(16):5991–6007. doi: 10.1021/acs.inorgchem.1c03422 (PMC9044450; doi:10.1021/acs.inorgchem.1c03422)
Supplement: Supplementary file 2 — ic1c03422_si_002.zip [file ic1c03422_si_002.zip › xyz/Rub1-Min-FF14SB-Free-OX]

33
Energy = -3213.32412555069
H    -4.4364517    2.7933993   -7.4204206 
C    -5.0860976    2.2943578   -8.1991559 
H    -4.4423480    1.5098166   -8.6447244 
C    -6.2809356    1.6381017   -7.4999289 
H    -6.9647352    2.3851173   -7.0583021 
H    -5.9644383    0.9435251   -6.7008069 
S    -7.2364769    0.6540051   -8.7401041 
H    -5.3844141    3.0787674   -8.9349232 
H    -9.6299635    3.1037730   -9.2467294 
C   -10.3674288    3.5061363   -8.4285001 
H   -11.1672273    4.0234934   -8.9943740 
C   -11.0040728    2.2677138   -7.7879898 
H   -11.2761688    1.4918414   -8.5226632 
H   -11.9314924    2.5815445   -7.2787493 
S    -9.9612250    1.4580299   -6.4813740 
H   -10.0141335    4.2531419   -7.6502873 
H    -6.5931867   -4.9895939   -5.8835618 
C    -7.1061026   -4.0938067   -5.4264222 
H    -6.2715681   -3.5790236   -4.9170226 
C    -7.6831165   -3.1720564   -6.5038793 
H    -8.4769036   -3.6585644   -7.0985477 
H    -6.9146643   -2.8055039   -7.2086603 
S    -8.4149593   -1.6915132   -5.6534002 
H    -7.8951389   -4.4810620   -4.7364336 
H   -11.5169779   -2.9506100   -6.2376454 
C   -11.9121338   -3.1724518   -7.3187173 
H   -12.9948996   -3.3468587   -7.1478201 
C   -11.7858230   -1.8760352   -8.1350854 
H   -12.0738402   -0.9864651   -7.5449412 
H   -12.4773256   -1.9251109   -8.9911300 
S   -10.1437673   -1.5406144   -8.9106943 
H   -11.5546083   -4.1198881   -7.8471782 
Fe   -8.9223900   -0.3115168   -7.4670580 
