# Supplementary material for: Benchmark Study of Redox Potential Calculations for Iron–Sulfur Clusters in Proteins
Source: Inorg Chem. 2022 Apr 11;61(16):5991–6007. doi: 10.1021/acs.inorgchem.1c03422 (PMC9044450; doi:10.1021/acs.inorgchem.1c03422)
Supplement: Supplementary file 2 — ic1c03422_si_002.zip [file ic1c03422_si_002.zip › xyz/Rub1-Min-FF14SB-Free-Red]

33
Energy = -3213.05211959523
H    -4.4191251    2.8313080   -7.4170154 
C    -5.0696921    2.3553168   -8.2147713 
H    -4.4341488    1.5593119   -8.6543137 
C    -6.2959440    1.7173228   -7.5589699 
H    -6.9631329    2.4726156   -7.1030517 
H    -6.0055312    1.0076969   -6.7614464 
S    -7.2591541    0.7756991   -8.8190935 
H    -5.3230647    3.1569793   -8.9476263 
H    -9.6710403    3.1692567   -9.2182562 
C   -10.3790550    3.6656434   -8.4308540 
H   -11.1843925    4.1588387   -9.0138658 
C   -11.0064134    2.4772206   -7.6902898 
H   -11.3838283    1.7098957   -8.3900514 
H   -11.8785495    2.8622493   -7.1273963 
S    -9.8882799    1.6196067   -6.4802822 
H    -9.9713598    4.4615159   -7.7257150 
H    -6.6124203   -4.9844226   -5.8905435 
C    -7.1478840   -4.0977979   -5.4225812 
H    -6.3159996   -3.5755975   -4.9141474 
C    -7.7422422   -3.1641933   -6.4785790 
H    -8.5183170   -3.6540355   -7.0952001 
H    -6.9704593   -2.7851425   -7.1755598 
S    -8.4971143   -1.6942770   -5.6332307 
H    -7.9137495   -4.5189701   -4.7234444 
H   -11.5452127   -2.8996460   -6.2972716 
C   -11.9664891   -3.1722650   -7.3578318 
H   -13.0495851   -3.3440443   -7.1649689 
C   -11.8363798   -1.9015877   -8.2182013 
H   -12.1772575   -1.0129691   -7.6511325 
H   -12.5233799   -1.9993485   -9.0759827 
S   -10.1818478   -1.5310432   -8.9398956 
H   -11.6123916   -4.1450853   -7.8471786 
Fe   -8.9589526   -0.2513095   -7.4908152 
