# Supplementary material for: Benchmark Study of Redox Potential Calculations for Iron–Sulfur Clusters in Proteins
Source: Inorg Chem. 2022 Apr 11;61(16):5991–6007. doi: 10.1021/acs.inorgchem.1c03422 (PMC9044450; doi:10.1021/acs.inorgchem.1c03422)
Supplement: Supplementary file 2 — ic1c03422_si_002.zip [file ic1c03422_si_002.zip › xyz/Rub2-Int-FF14SB-Fix-OX]

117
Energy = -5775.32102631484
H    -4.0585292    6.5027900    4.0222752 
C    -4.3283696    6.6956287    5.1286489 
H    -4.4013816    5.6975952    5.5984632 
H    -3.4962417    7.2220802    5.6655980 
C    -5.6589546    7.4036427    5.2162149 
O    -5.9392072    8.3922162    4.5280649 
N    -6.4649153    6.8967882    6.1843665 
H    -6.1876899    6.0370858    6.6979607 
C    -7.6162893    7.6501131    6.6649254 
H    -8.1901464    8.0175105    5.7962514 
C    -8.4960402    6.7618716    7.5430664 
H    -7.9176080    6.4106952    8.4157699 
H    -8.8422368    5.8855274    6.9702744 
S    -9.9519297    7.7463041    8.0964611 
C    -7.0816014    8.8452179    7.4812511 
O    -6.5279097    8.7055137    8.5865472 
N    -7.2212857   10.0679662    6.9172643 
H    -7.6429347   10.1623633    5.9818869 
C    -6.7221733   11.2524510    7.6146123 
H    -5.6365435   11.1755511    7.8007839 
H    -6.8814625   12.1337815    6.9391708 
C    -7.3928424   11.4516770    8.9867234 
O    -6.8225380   12.1188389    9.8684401 
N    -8.6064326   10.8835692    9.1348227 
H    -8.9620185   10.2624155    8.3989213 
C    -9.3881237   11.0199853   10.3565879 
H    -9.2931170   12.0558337   10.7175644 
H   -10.4751037   10.8205153   10.1468409 
C    -8.9083409   10.1174056   11.5127463 
O    -8.6918419   10.5725892   12.6432107 
N    -8.7955871    8.7891181   11.2155696 
H    -9.1263406    8.4464188   10.2944956 
C    -8.5770486    7.8306586   12.2851587 
H    -8.4860290    8.4438640   13.2008122 
C    -9.7645170    6.8745899   12.4735243 
H   -10.7124204    7.4379369   12.4820830 
H    -9.6537434    6.3518420   13.4370157 
S    -9.8171273    5.5494086   11.1950438 
C    -7.2751633    7.0327551   12.1668746 
O    -6.9628538    6.2291364   13.0655269 
N    -6.5164295    7.2392738   11.0757523 
H    -6.8290531    7.8767198   10.3324477 
C    -5.2379425    6.5679777   10.9006981 
H    -4.6146196    7.1821370   10.2299367 
H    -4.7365908    6.5019125   11.8805520 
C    -5.2532200    5.1468847   10.3064937 
O    -4.1562632    4.6040043   10.1397280 
N    -6.4568210    4.6183038    9.9914532 
H    -7.3027082    5.1295738   10.2580477 
C    -6.5776607    3.3332657    9.2789341 
H    -6.1765826    2.5279615    9.9259022 
H    -7.6608277    3.0856511    9.0765083 
H    -6.0028628    3.3855977    8.3209576 
H   -16.3857249    3.3443243    2.9706598 
C   -16.0435648    4.0513963    3.8300585 
H   -15.6674664    4.9860232    3.3760061 
H   -16.9064975    4.3466503    4.4897996 
C   -14.9221475    3.3505253    4.5586874 
O   -14.7246534    2.1251352    4.5387200 
N   -14.1632127    4.2097944    5.2776455 
H   -14.4082820    5.2192930    5.2953885 
C   -13.2149981    3.6725042    6.2360863 
H   -12.3717692    3.2084133    5.6972091 
C   -12.7250128    4.8213135    7.1226080 
H   -13.5862881    5.2561583    7.6566689 
H   -12.2718097    5.6145054    6.5023316 
S   -11.4757813    4.2160028    8.3288237 
C   -13.9406790    2.6181276    7.0964671 
O   -15.0164256    2.9118679    7.6430043 
N   -13.3515232    1.4123169    7.2854893 
C   -12.1541871    0.8895861    6.5924598 
H   -11.3040516    1.5791525    6.7239164 
H   -12.3866969    0.7769151    5.5159880 
C   -11.9216146   -0.4624070    7.2810198 
H   -11.3016312   -0.3276504    8.1859781 
H   -11.4059904   -1.1740800    6.6160153 
C   -13.3386521   -0.9293733    7.6477756 
H   -13.3646870   -1.6734664    8.4616716 
H   -13.8323275   -1.3628881    6.7644526 
C   -14.0594177    0.3758040    8.0514424 
H   -15.1253412    0.3744460    7.7741867 
C   -14.0066079    0.6028024    9.5685834 
O   -14.6511686   -0.1219160   10.3435775 
N   -13.1812748    1.5946627    9.9715448 
H   -12.7003021    2.1660642    9.2622501 
C   -12.9719987    1.9308553   11.3756615 
H   -13.2741751    1.0603188   11.9771198 
H   -11.8701808    2.1832932   11.5616864 
C   -13.9422364    3.0511007   11.7699191 
O   -14.7903963    2.8782051   12.6569697 
N   -13.8351932    4.2083829   11.0727794 
H   -13.0721384    4.3226843   10.3843747 
C   -14.5606694    5.3990981   11.4886458 
H   -14.9866612    5.1721216   12.4819293 
C   -13.5779155    6.5651501   11.6356399 
H   -12.7090357    6.2357757   12.2231668 
H   -14.0800064    7.4054461   12.1404644 
S   -12.9904383    7.2002890   10.0123160 
C   -15.7474438    5.7892241   10.5915881 
O   -16.4935661    6.7116499   10.9310329 
N   -15.8740017    5.1065589    9.4281584 
H   -15.2766723    4.3027286    9.2110816 
C   -16.9421023    5.4226874    8.4992851 
H   -17.0829896    4.5413977    7.8523798 
H   -17.8713639    5.6160515    9.0622840 
C   -16.7164345    6.6347588    7.5702528 
O   -17.6645249    6.9970595    6.8623244 
N   -15.4707670    7.1522201    7.5486625 
H   -14.8382352    6.8859678    8.3104594 
C   -15.0945929    8.3179017    6.7234098 
H   -15.7835455    9.1328044    7.0064959 
C   -13.6465622    8.7389527    6.9949825 
H   -12.9300016    7.9321107    6.7419596 
H   -13.3994339    9.6019561    6.3506737 
H   -13.4631113    9.0438280    8.0427084 
H   -15.1870193    8.0817804    5.6484268 
Fe  -11.0515879    6.2136112    9.4195693 
