# Supplementary material for: Benchmark Study of Redox Potential Calculations for Iron–Sulfur Clusters in Proteins
Source: Inorg Chem. 2022 Apr 11;61(16):5991–6007. doi: 10.1021/acs.inorgchem.1c03422 (PMC9044450; doi:10.1021/acs.inorgchem.1c03422)
Supplement: Supplementary file 2 — ic1c03422_si_002.zip [file ic1c03422_si_002.zip › xyz/Rub2-Int-FF14SB-Fix-Red]

117
Energy = -5775.07483834344
H    -4.0523436    6.4998080    4.0225933 
C    -4.3256377    6.6888038    5.1319129 
H    -4.3977229    5.6903054    5.6016964 
H    -3.4956159    7.2196770    5.6666951 
C    -5.6590585    7.3946912    5.2025539 
O    -5.9218634    8.3709059    4.4858148 
N    -6.4654717    6.9033132    6.1716786 
H    -6.1931342    6.0462215    6.6924869 
C    -7.6179901    7.6574413    6.6626630 
H    -8.1926076    8.0305690    5.7972077 
C    -8.5087081    6.7961049    7.5507439 
H    -7.9306796    6.4372113    8.4213675 
H    -8.8702336    5.9181609    6.9883896 
S    -9.9419618    7.8157522    8.0946303 
C    -7.0718402    8.8455797    7.4756574 
O    -6.4914871    8.7088933    8.5676674 
N    -7.2138831   10.0697386    6.9120793 
H    -7.6924758   10.1688058    6.0062341 
C    -6.7291490   11.2502920    7.6165825 
H    -5.6446774   11.1758721    7.8120108 
H    -6.8837487   12.1331132    6.9400654 
C    -7.4070527   11.4518473    8.9854111 
O    -6.8441888   12.1614617    9.8451717 
N    -8.6005098   10.8533831    9.1478042 
H    -8.9298417   10.1500262    8.4633500 
C    -9.3846990   10.9962801   10.3683902 
H    -9.2719770   12.0306355   10.7281630 
H   -10.4732795   10.8123990   10.1508772 
C    -8.9151610   10.0890635   11.5304663 
O    -8.6765270   10.5684436   12.6524314 
N    -8.8278699    8.7619233   11.2470027 
H    -9.1886342    8.4072573   10.3333692 
C    -8.5933803    7.8008283   12.3164704 
H    -8.5104015    8.4077473   13.2364039 
C    -9.7516687    6.8004974   12.4701579 
H   -10.7115597    7.3452515   12.4764016 
H    -9.6324401    6.2836131   13.4377374 
S    -9.7545518    5.5265119   11.1431934 
C    -7.2772035    7.0309398   12.1866391 
O    -6.9241259    6.2517351   13.0939801 
N    -6.5318707    7.2369957   11.0840558 
H    -6.8781891    7.8367604   10.3252595 
C    -5.2556850    6.5699801   10.8984617 
H    -4.6413924    7.1798056   10.2145890 
H    -4.7434176    6.5140566   11.8737517 
C    -5.2673246    5.1439545   10.3154039 
O    -4.1627149    4.6028286   10.1543680 
N    -6.4658079    4.6150156    9.9974531 
H    -7.3256569    5.1097163   10.2751636 
C    -6.5797148    3.3332528    9.2817130 
H    -6.1787170    2.5259174    9.9284047 
H    -7.6615384    3.0855252    9.0773464 
H    -6.0034225    3.3859923    8.3229487 
H   -16.3922070    3.3456692    2.9687971 
C   -16.0473070    4.0539558    3.8279753 
H   -15.6709240    4.9889576    3.3751601 
H   -16.9078456    4.3474765    4.4896385 
C   -14.9207523    3.3389798    4.5370159 
O   -14.7341502    2.1105814    4.4865120 
N   -14.1560330    4.1852245    5.2568189 
H   -14.4023381    5.1938506    5.2943730 
C   -13.2155820    3.6414264    6.2233968 
H   -12.3773253    3.1671279    5.6856063 
C   -12.7061991    4.7724350    7.1182467 
H   -13.5668497    5.2508027    7.6162515 
H   -12.2093922    5.5431920    6.5013736 
S   -11.5230540    4.1408057    8.3708368 
C   -13.9586924    2.5943957    7.0719840 
O   -15.0599973    2.8739371    7.5736036 
N   -13.3673008    1.3927638    7.2821328 
C   -12.1144727    0.9038116    6.6732144 
H   -11.2940236    1.6123024    6.8797754 
H   -12.2621279    0.8000436    5.5801185 
C   -11.9052788   -0.4569109    7.3563901 
H   -11.3228118   -0.3306912    8.2865020 
H   -11.3591292   -1.1600616    6.7057504 
C   -13.3332778   -0.9342479    7.6656883 
H   -13.3874597   -1.6865750    8.4711727 
H   -13.7950163   -1.3567599    6.7588968 
C   -14.0652554    0.3658961    8.0587826 
H   -15.1325142    0.3559456    7.7870170 
C   -14.0019182    0.6013921    9.5755054 
O   -14.6340267   -0.1404000   10.3528320 
N   -13.1878208    1.6004284    9.9694613 
H   -12.7293400    2.2166230    9.2687651 
C   -12.9755679    1.9360768   11.3746090 
H   -13.2779695    1.0641697   11.9742206 
H   -11.8719345    2.1855681   11.5608229 
C   -13.9531386    3.0508491   11.7731451 
O   -14.7920762    2.8517655   12.6714710 
N   -13.8706951    4.2046735   11.0783010 
H   -13.1005518    4.3445990   10.3927193 
C   -14.6086335    5.3881934   11.5059180 
H   -15.0429586    5.1421782   12.4911779 
C   -13.6257156    6.5557416   11.6573963 
H   -12.7630725    6.2031614   12.2424529 
H   -14.1314210    7.3736802   12.1962671 
S   -13.0204586    7.2125677   10.0545999 
C   -15.7882336    5.7742252   10.6037267 
O   -16.5675662    6.6690764   10.9499980 
N   -15.8964635    5.1069994    9.4283008 
H   -15.2558923    4.3446106    9.1916422 
C   -16.9523508    5.4270524    8.4920882 
H   -17.0945046    4.5475470    7.8420235 
H   -17.8831219    5.6235726    9.0519443 
C   -16.7215097    6.6400956    7.5652397 
O   -17.6728786    6.9958828    6.8490530 
N   -15.4811717    7.1598240    7.5568647 
H   -14.8456663    6.9038526    8.3271795 
C   -15.0927070    8.3172880    6.7262662 
H   -15.7742188    9.1401590    7.0077773 
C   -13.6401631    8.7229377    7.0025085 
H   -12.9327045    7.9074433    6.7559524 
H   -13.3806640    9.5835089    6.3582229 
H   -13.4581270    9.0178446    8.0520642 
H   -15.1863992    8.0815302    5.6501609 
Fe  -11.0661104    6.2104639    9.4051457 
