# Supplementary material for: Benchmark Study of Redox Potential Calculations for Iron–Sulfur Clusters in Proteins
Source: Inorg Chem. 2022 Apr 11;61(16):5991–6007. doi: 10.1021/acs.inorgchem.1c03422 (PMC9044450; doi:10.1021/acs.inorgchem.1c03422)
Supplement: Supplementary file 2 — ic1c03422_si_002.zip [file ic1c03422_si_002.zip › xyz/Rub2-Int-FF14SB-Free-OX]

117
Energy = -5777.68910476913
H    -3.9865472    6.4503886    3.9075867 
C    -4.2313568    6.6363892    5.0083019 
H    -4.3139190    5.6380150    5.4745277 
H    -3.3861006    7.1729465    5.5189374 
C    -5.5620915    7.3804434    5.0973412 
O    -5.7903908    8.4330004    4.4854795 
N    -6.4287980    6.8261548    5.9790410 
H    -6.2789159    5.8662954    6.3379642 
C    -7.6290371    7.5284820    6.4204979 
H    -8.2109344    7.8679592    5.5443058 
C    -8.4875642    6.6260262    7.3098423 
H    -7.8963679    6.3078919    8.1845056 
H    -8.8080464    5.7294902    6.7562838 
S    -9.9732110    7.5730079    7.8648770 
C    -7.1568830    8.7403080    7.2359731 
O    -6.5603331    8.6349515    8.3249363 
N    -7.4035112    9.9407577    6.6769930 
H    -7.8981392    9.9973642    5.7752796 
C    -6.9635291   11.1396774    7.3458459 
H    -5.8911266   11.0675065    7.5956456 
H    -7.0823612   12.0251917    6.6754697 
C    -7.6940851   11.3721059    8.6783309 
O    -7.1754216   12.0870705    9.5541506 
N    -8.8908179   10.7720431    8.8336408 
H    -9.2207091   10.0941111    8.1343641 
C    -9.6201278   10.9126918   10.0907427 
H    -9.5911230   11.9711805   10.3943372 
H   -10.7049195   10.5993748    9.9923689 
C    -8.9458612   10.1145236   11.2274490 
O    -8.6209637   10.6538480   12.2936265 
N    -8.7757843    8.7777849   10.9968932 
H    -9.1605880    8.3735967   10.1228917 
C    -8.5251499    7.8724222   12.1103948 
H    -8.4616615    8.5156622   13.0069299 
C    -9.6868327    6.8798886   12.3027873 
H   -10.6467394    7.4211838   12.2731487 
H    -9.5928592    6.3985721   13.2892145 
S    -9.6613561    5.5139245   11.0611729 
C    -7.2063365    7.0995219   12.0357311 
O    -6.8751407    6.3589969   12.9922652 
N    -6.4783367    7.2270928   10.9167508 
H    -6.8060370    7.8353704   10.1526585 
C    -5.2276861    6.5149269   10.7132627 
H    -4.5454317    7.1608709   10.1361251 
H    -4.7744642    6.3187222   11.6991167 
C    -5.3062315    5.1704532    9.9654842 
O    -4.2386281    4.5877001    9.7333090 
N    -6.5262244    4.7304978    9.5887904 
H    -7.3555998    5.1815816    9.9929637 
C    -6.6770268    3.4455589    8.8850001 
H    -6.1628350    2.6698837    9.4909019 
H    -7.7429721    3.1303964    8.8180970 
H    -6.2456022    3.4878306    7.8683725 
H   -16.2673430    3.1468866    2.7851270 
C   -15.9578443    3.8408205    3.6166730 
H   -15.5628894    4.7675068    3.1657511 
H   -16.8436045    4.1303117    4.2396575 
C   -14.8760108    3.1684484    4.4432150 
O   -14.6904840    1.9416896    4.5115141 
N   -14.1405705    4.0352963    5.1744996 
H   -14.3438186    5.0500348    5.1170318 
C   -13.2093090    3.5329761    6.1648327 
H   -12.3527118    3.0562277    5.6586870 
C   -12.7328018    4.6946081    7.0443271 
H   -13.6053494    5.1409303    7.5449571 
H   -12.2529933    5.4776759    6.4338274 
S   -11.5284829    4.0936343    8.3004101 
C   -13.9353343    2.5137224    7.0587172 
O   -14.9725753    2.8489721    7.6619561 
N   -13.3762149    1.2939331    7.2305260 
C   -12.2115503    0.7362831    6.5078625 
H   -11.3465799    1.4077643    6.6140726 
H   -12.4755167    0.6282228    5.4392969 
C   -11.9913628   -0.6181692    7.1949515 
H   -11.3353523   -0.4988150    8.0767568 
H   -11.5296189   -1.3479887    6.5113751 
C   -13.4072245   -1.0354725    7.6171488 
H   -13.4349918   -1.7810120    8.4282877 
H   -13.9511793   -1.4359414    6.7473695 
C   -14.0563947    0.2947492    8.0538672 
H   -15.1435567    0.3316655    7.8648329 
C   -13.8739361    0.5349222    9.5527313 
O   -14.4730178   -0.1759099   10.3806852 
N   -13.0117453    1.5040958    9.9086033 
H   -12.5591808    2.0950273    9.1922510 
C   -12.7639131    1.7884188   11.3125952 
H   -13.1012538    0.9100279   11.8827789 
H   -11.6726264    1.9501518   11.5135638 
C   -13.6287069    2.9548235   11.8048446 
O   -14.2893569    2.8363505   12.8498065 
N   -13.6355717    4.0774574   11.0476693 
H   -12.9736636    4.1645526   10.2527075 
C   -14.3467725    5.2647169   11.4973698 
H   -14.7517847    5.0107485   12.4912118 
C   -13.3970648    6.4603438   11.6581664 
H   -12.5219675    6.1681928   12.2619364 
H   -13.9329121    7.2717532   12.1765699 
S   -12.8749449    7.1430749   10.0289963 
C   -15.5575739    5.6613308   10.6374613 
O   -16.3061166    6.5509817   11.0529928 
N   -15.7118840    5.0236488    9.4496015 
H   -15.0935443    4.2470882    9.1945173 
C   -16.8285419    5.2870158    8.5578851 
H   -17.0262519    4.3645259    7.9867174 
H   -17.7146527    5.5417556    9.1612811 
C   -16.6550558    6.4046764    7.5101745 
O   -17.6464651    6.7293692    6.8395311 
N   -15.4054678    6.8839109    7.3687971 
H   -14.7645416    6.6978901    8.1486854 
C   -15.0606456    8.0149062    6.4841029 
H   -15.7434162    8.8310073    6.7877959 
C   -13.6197307    8.4588905    6.7442945 
H   -12.8831792    7.6987294    6.4212746 
H   -13.4174383    9.3754171    6.1630376 
H   -13.4385281    8.6846892    7.8129893 
H   -15.1743180    7.7618385    5.4006297 
Fe  -10.9869480    6.1137025    9.3243227 
