# Supplementary material for: Benchmark Study of Redox Potential Calculations for Iron–Sulfur Clusters in Proteins
Source: Inorg Chem. 2022 Apr 11;61(16):5991–6007. doi: 10.1021/acs.inorgchem.1c03422 (PMC9044450; doi:10.1021/acs.inorgchem.1c03422)
Supplement: Supplementary file 2 — ic1c03422_si_002.zip [file ic1c03422_si_002.zip › xyz/Rub2-Int-FF14SB-Free-Red]

117
Energy = -5777.51829097435
H    -3.9997523    6.4637895    3.9223701 
C    -4.2466305    6.6447005    5.0256300 
H    -4.3345564    5.6450256    5.4883414 
H    -3.3974028    7.1773317    5.5360736 
C    -5.5752762    7.3952146    5.1091409 
O    -5.7891424    8.4479991    4.4885271 
N    -6.4474899    6.8484656    5.9849613 
H    -6.2980490    5.8925227    6.3549159 
C    -7.6477796    7.5544955    6.4303007 
H    -8.2276590    7.8967364    5.5538477 
C    -8.5141064    6.6702749    7.3285631 
H    -7.9100703    6.3387351    8.1894557 
H    -8.8478176    5.7768103    6.7765266 
S    -9.9853053    7.6279447    7.9061543 
C    -7.1701160    8.7624264    7.2407408 
O    -6.5655010    8.6571774    8.3259884 
N    -7.4152813    9.9698538    6.6921241 
H    -7.8804158   10.0536518    5.7772965 
C    -6.9815250   11.1467165    7.3991110 
H    -5.9192896   11.0502536    7.6826324 
H    -7.0568937   12.0479120    6.7456127 
C    -7.7484576   11.3661251    8.7124063 
O    -7.2591084   12.1105415    9.5848478 
N    -8.9305767   10.7377447    8.8540219 
H    -9.2165506    9.9849153    8.2010651 
C    -9.6795632   10.8924399   10.0972785 
H    -9.6254221   11.9515035   10.3949292 
H   -10.7716496   10.6102154    9.9887300 
C    -9.0442303   10.0951767   11.2536853 
O    -8.7513004   10.6612111   12.3214085 
N    -8.8666371    8.7640698   11.0411912 
H    -9.2462390    8.3387070   10.1661348 
C    -8.5870243    7.8711910   12.1611042 
H    -8.4944206    8.5261532   13.0469321 
C    -9.7430516    6.8735404   12.3760271 
H   -10.7025638    7.4200295   12.3485679 
H    -9.6356768    6.4156968   13.3734505 
S    -9.7471895    5.5202755   11.1247019 
C    -7.2617934    7.1134653   12.0513323 
O    -6.8793439    6.3916278   13.0061262 
N    -6.5567603    7.2525476   10.9187635 
H    -6.9182049    7.8354180   10.1507884 
C    -5.2952996    6.5679047   10.6946368 
H    -4.6447805    7.2228724   10.0912583 
H    -4.8115416    6.3991086   11.6711636 
C    -5.3525745    5.2124036    9.9641198 
O    -4.2718055    4.6472431    9.7371381 
N    -6.5628822    4.7508337    9.5888150 
H    -7.4070171    5.1909518    9.9831318 
C    -6.6889344    3.4646196    8.8837589 
H    -6.1781060    2.6947938    9.5016207 
H    -7.7521628    3.1447861    8.8022646 
H    -6.2399409    3.4989737    7.8712333 
H   -16.2828189    3.1671639    2.7520205 
C   -15.9792668    3.8726541    3.5771962 
H   -15.5663409    4.7876752    3.1183341 
H   -16.8740499    4.1791716    4.1790525 
C   -14.9116220    3.1843187    4.4133811 
O   -14.7474259    1.9517651    4.4576577 
N   -14.1700233    4.0313126    5.1540395 
H   -14.3606811    5.0486923    5.1075690 
C   -13.2289379    3.5165386    6.1340276 
H   -12.3823364    3.0420162    5.6104583 
C   -12.7301879    4.6515917    7.0320403 
H   -13.5999462    5.1241946    7.5134492 
H   -12.2208412    5.4266728    6.4339820 
S   -11.5653020    4.0186055    8.3091667 
C   -13.9540396    2.4931742    7.0181749 
O   -14.9941854    2.8236741    7.6197196 
N   -13.4053575    1.2652070    7.1596619 
C   -12.2046154    0.7501122    6.4685370 
H   -11.3608617    1.4394681    6.6266173 
H   -12.4261519    0.6619491    5.3884112 
C   -11.9790950   -0.6175356    7.1287807 
H   -11.3388967   -0.5076823    8.0231373 
H   -11.4954593   -1.3258483    6.4371258 
C   -13.3958544   -1.0629373    7.5176792 
H   -13.4293388   -1.8267286    8.3118310 
H   -13.9254698   -1.4495539    6.6332323 
C   -14.0661381    0.2489691    7.9738111 
H   -15.1544533    0.2630393    7.7956794 
C   -13.8702502    0.4711182    9.4718605 
O   -14.4693082   -0.2466912   10.2969155 
N   -12.9889397    1.4193711    9.8305073 
H   -12.5588699    2.0614457    9.1326587 
C   -12.7619813    1.6807175   11.2405951 
H   -13.0899855    0.7847852   11.7883137 
H   -11.6813452    1.8630796   11.4703990 
C   -13.6649913    2.8084772   11.7416102 
O   -14.3332354    2.6343349   12.7785990 
N   -13.6983227    3.9475228   11.0178638 
H   -13.0152557    4.0934002   10.2404719 
C   -14.4474731    5.0923671   11.5111918 
H   -14.8465886    4.7859536   12.4933359 
C   -13.5205065    6.3084646   11.7046405 
H   -12.6484869    5.9947324   12.3066753 
H   -14.0741193    7.0836856   12.2631902 
S   -12.9630765    7.0402070   10.1131573 
C   -15.6743635    5.4606533   10.6721266 
O   -16.5329337    6.2121037   11.1767622 
N   -15.7654724    4.9780112    9.4176216 
H   -15.0870830    4.2827028    9.0858343 
C   -16.8803696    5.2768073    8.5310049 
H   -17.1182034    4.3642596    7.9582388 
H   -17.7537753    5.5489353    9.1470023 
C   -16.6613713    6.4019174    7.4962352 
O   -17.6354831    6.7611937    6.8098999 
N   -15.4074668    6.8711213    7.3855996 
H   -14.7658090    6.6629735    8.1653922 
C   -15.0313212    7.9998738    6.5070884 
H   -15.6989155    8.8291902    6.8126455 
C   -13.5811341    8.4090405    6.7789468 
H   -12.8623155    7.6263643    6.4742634 
H   -13.3443885    9.3146190    6.1910457 
H   -13.4023623    8.6334218    7.8483484 
H   -15.1498133    7.7664741    5.4170391 
Fe  -11.0302719    6.0809147    9.3205557 
