# Supplementary material for: Benchmark Study of Redox Potential Calculations for Iron–Sulfur Clusters in Proteins
Source: Inorg Chem. 2022 Apr 11;61(16):5991–6007. doi: 10.1021/acs.inorgchem.1c03422 (PMC9044450; doi:10.1021/acs.inorgchem.1c03422)
Supplement: Supplementary file 2 — ic1c03422_si_002.zip [file ic1c03422_si_002.zip › xyz/Rub2-Int-FF15IPQ-Fix-OX]

117
Energy = -5734.96806750594
H    -4.0405511    6.5020007    4.0158483 
C    -4.3244846    6.6915917    5.1248234 
H    -4.4036339    5.6924222    5.5929337 
H    -3.4965914    7.2206007    5.6649284 
C    -5.6543413    7.4056634    5.1908724 
O    -5.9136014    8.3871051    4.4836275 
N    -6.4652204    6.9137628    6.1564859 
H    -6.1883023    6.0637437    6.6788211 
C    -7.6174273    7.6630332    6.6436155 
H    -8.1911689    8.0377936    5.7781253 
C    -8.4966055    6.7697856    7.5176698 
H    -7.9170332    6.4109090    8.3869869 
H    -8.8466186    5.8998647    6.9377339 
S    -9.9478583    7.7572562    8.0773235 
C    -7.0739582    8.8462429    7.4696037 
O    -6.5234409    8.7008824    8.5739920 
N    -7.1965103   10.0693802    6.9028903 
H    -7.6355832   10.1630274    5.9764410 
C    -6.7199084   11.2523898    7.6139036 
H    -5.6341191   11.2004550    7.8066974 
H    -6.8811997   12.1327389    6.9376703 
C    -7.3950904   11.4437950    8.9855160 
O    -6.8263343   12.1135591    9.8639870 
N    -8.6096317   10.8771874    9.1289500 
H    -8.9585926   10.2362547    8.4054953 
C    -9.3877740   11.0171682   10.3534702 
H    -9.2923079   12.0520019   10.7172179 
H   -10.4743951   10.8190040   10.1452912 
C    -8.9076769   10.1080119   11.5058259 
O    -8.6897247   10.5623642   12.6347428 
N    -8.7969095    8.7804084   11.2049392 
H    -9.1307562    8.4388981   10.2846138 
C    -8.5820052    7.8198836   12.2746095 
H    -8.4957572    8.4300908   13.1926247 
C    -9.7683836    6.8615575   12.4554547 
H   -10.7182463    7.4214982   12.4644761 
H    -9.6587353    6.3329602   13.4157724 
S    -9.8134651    5.5437092   11.1676497 
C    -7.2792644    7.0230811   12.1597534 
O    -6.9713520    6.2161254   13.0555335 
N    -6.5154514    7.2313848   11.0721348 
H    -6.8268745    7.8707634   10.3315857 
C    -5.2358288    6.5601319   10.9026419 
H    -4.6042949    7.1786261   10.2437385 
H    -4.7428327    6.4867573   11.8861675 
C    -5.2455307    5.1437221   10.2968062 
O    -4.1459423    4.6145165   10.1115339 
N    -6.4489237    4.6038589    9.9956836 
H    -7.2949162    5.1049057   10.2807241 
C    -6.5620143    3.3222810    9.2738837 
H    -6.1642853    2.5074116    9.9097981 
H    -7.6558153    3.0820387    9.0749272 
H    -5.9907528    3.3840414    8.3110365 
H   -16.3964334    3.3396042    2.9657912 
C   -16.0431331    4.0509428    3.8262341 
H   -15.6673566    4.9823030    3.3645704 
H   -16.9051680    4.3461651    4.4873913 
C   -14.9136866    3.3365697    4.5356326 
O   -14.7270920    2.1109632    4.4930051 
N   -14.1499402    4.1837416    5.2593515 
H   -14.3876037    5.1919940    5.2863498 
C   -13.2035150    3.6435429    6.2192593 
H   -12.3606540    3.1789182    5.6809280 
C   -12.7183454    4.7979278    7.1030025 
H   -13.5819542    5.2311738    7.6353955 
H   -12.2701167    5.5905456    6.4788284 
S   -11.4658457    4.2090441    8.3141810 
C   -13.9363578    2.5943485    7.0792877 
O   -15.0194983    2.8919513    7.6093239 
N   -13.3467983    1.3919297    7.2786979 
C   -12.1394648    0.8689746    6.6008448 
H   -11.2926799    1.5616724    6.7373477 
H   -12.3597921    0.7510817    5.5223826 
C   -11.9112732   -0.4802302    7.2965211 
H   -11.2958417   -0.3434181    8.2041055 
H   -11.3925063   -1.1944943    6.6373283 
C   -13.3303959   -0.9463486    7.6548483 
H   -13.3617866   -1.6890226    8.4695376 
H   -13.8171383   -1.3801410    6.7678834 
C   -14.0543719    0.3592695    8.0503967 
H   -15.1198062    0.3550295    7.7723027 
C   -14.0034479    0.5969716    9.5657988 
O   -14.6500580   -0.1196100   10.3445161 
N   -13.1761952    1.5903369    9.9659237 
H   -12.6962269    2.1607062    9.2556633 
C   -12.9704985    1.9272813   11.3709047 
H   -13.2717314    1.0569484   11.9727603 
H   -11.8686940    2.1836331   11.5602838 
C   -13.9396296    3.0490824   11.7615491 
O   -14.7874270    2.8789135   12.6475115 
N   -13.8314330    4.2049863   11.0617528 
H   -13.0675229    4.3197419   10.3752825 
C   -14.5543719    5.3954529   11.4821880 
H   -14.9784719    5.1665637   12.4759649 
C   -13.5702486    6.5591860   11.6305022 
H   -12.7015301    6.2279704   12.2168269 
H   -14.0694403    7.4010438   12.1354741 
S   -12.9847520    7.1934300   10.0051446 
C   -15.7419282    5.7862948   10.5881351 
O   -16.4829655    6.7124526   10.9242500 
N   -15.8742138    5.0990324    9.4270204 
H   -15.2830290    4.2899787    9.2150729 
C   -16.9457852    5.4180945    8.5039131 
H   -17.0999396    4.5333299    7.8646033 
H   -17.8702296    5.6207987    9.0713380 
C   -16.7177623    6.6234118    7.5660494 
O   -17.6643540    6.9712777    6.8469084 
N   -15.4769981    7.1482435    7.5475283 
H   -14.8476816    6.8868308    8.3136029 
C   -15.1002940    8.3143086    6.7190383 
H   -15.7819264    9.1326391    7.0077238 
C   -13.6454608    8.7123842    6.9908476 
H   -12.9435637    7.8926885    6.7367523 
H   -13.3845087    9.5694212    6.3436442 
H   -13.4537787    9.0167355    8.0378661 
H   -15.1907378    8.0800276    5.6447168 
Fe  -11.0521254    6.2150792    9.3983050 
