# Supplementary material for: Benchmark Study of Redox Potential Calculations for Iron–Sulfur Clusters in Proteins
Source: Inorg Chem. 2022 Apr 11;61(16):5991–6007. doi: 10.1021/acs.inorgchem.1c03422 (PMC9044450; doi:10.1021/acs.inorgchem.1c03422)
Supplement: Supplementary file 2 — ic1c03422_si_002.zip [file ic1c03422_si_002.zip › xyz/Rub2-Int-FF15IPQ-Fix-Red]

117
Energy = -5734.76536448010
H    -4.0378890    6.4999731    4.0139394 
C    -4.3241472    6.6893449    5.1291957 
H    -4.4044523    5.6903454    5.5976865 
H    -3.4964299    7.2197638    5.6664331 
C    -5.6518871    7.4030399    5.1863753 
O    -5.9024974    8.3760446    4.4593083 
N    -6.4624659    6.9211467    6.1538970 
H    -6.1869288    6.0736511    6.6810171 
C    -7.6151356    7.6688789    6.6503389 
H    -8.1903675    8.0495244    5.7888105 
C    -8.5034842    6.7995321    7.5321428 
H    -7.9252494    6.4353902    8.4005044 
H    -8.8640107    5.9271277    6.9613759 
S    -9.9365971    7.8182759    8.0801901 
C    -7.0638438    8.8467286    7.4725093 
O    -6.4924632    8.7065324    8.5675541 
N    -7.1850418   10.0700336    6.9020490 
H    -7.6720674   10.1637388    6.0010090 
C    -6.7253603   11.2515662    7.6178578 
H    -5.6408144   11.2050962    7.8202057 
H    -6.8830643   12.1324943    6.9391810 
C    -7.4088067   11.4466579    8.9851110 
O    -6.8484935   12.1574288    9.8428499 
N    -8.6042331   10.8503442    9.1413588 
H    -8.9279479   10.1352123    8.4648737 
C    -9.3841307   10.9945837   10.3651537 
H    -9.2697250   12.0271091   10.7289764 
H   -10.4724191   10.8113873   10.1494384 
C    -8.9144035   10.0803224   11.5224848 
O    -8.6732226   10.5579017   12.6428050 
N    -8.8321765    8.7535808   11.2358697 
H    -9.1934117    8.4012301   10.3223621 
C    -8.6009293    7.7906439   12.3052268 
H    -8.5226928    8.3954515   13.2268695 
C    -9.7598558    6.7913688   12.4540957 
H   -10.7199504    7.3353835   12.4583833 
H    -9.6441347    6.2712779   13.4197788 
S    -9.7586837    5.5180935   11.1257914 
C    -7.2841108    7.0220647   12.1770238 
O    -6.9322509    6.2407663   13.0814552 
N    -6.5407139    7.2287528   11.0734263 
H    -6.8865340    7.8338897   10.3200038 
C    -5.2605632    6.5695027   10.8872821 
H    -4.6522049    7.1828247   10.2015148 
H    -4.7448844    6.5192857   11.8609778 
C    -5.2628818    5.1431794   10.3054558 
O    -4.1553697    4.6138546   10.1357082 
N    -6.4599105    4.6014605    9.9987281 
H    -7.3195140    5.0940865   10.2777074 
C    -6.5648035    3.3221759    9.2752518 
H    -6.1660301    2.5067425    9.9116204 
H    -7.6567353    3.0817279    9.0753101 
H    -5.9917656    3.3842765    8.3122726 
H   -16.4016676    3.3409743    2.9642856 
C   -16.0451697    4.0542112    3.8254147 
H   -15.6684186    4.9855116    3.3645833 
H   -16.9059576    4.3473208    4.4875275 
C   -14.9140017    3.3267497    4.5208478 
O   -14.7410522    2.0979852    4.4531978 
N   -14.1456516    4.1619227    5.2458251 
H   -14.3811360    5.1706439    5.2869532 
C   -13.2046584    3.6155412    6.2119382 
H   -12.3694911    3.1388130    5.6726599 
C   -12.6965780    4.7536286    7.1009837 
H   -13.5582747    5.2311656    7.5985815 
H   -12.2049153    5.5229563    6.4786906 
S   -11.5090874    4.1371481    8.3574815 
C   -13.9532797    2.5755261    7.0639798 
O   -15.0578503    2.8619778    7.5549287 
N   -13.3634293    1.3764022    7.2836232 
C   -12.1086036    0.8812224    6.6806259 
H   -11.2872973    1.5895974    6.8826765 
H   -12.2541507    0.7708745    5.5880599 
C   -11.9036926   -0.4757657    7.3720343 
H   -11.3212477   -0.3470631    8.3016497 
H   -11.3600536   -1.1840075    6.7257410 
C   -13.3333630   -0.9481689    7.6807344 
H   -13.3905172   -1.6962502    8.4894356 
H   -13.7939924   -1.3721415    6.7740877 
C   -14.0634565    0.3548032    8.0665164 
H   -15.1306143    0.3453321    7.7955155 
C   -13.9991818    0.5987535    9.5810735 
O   -14.6306251   -0.1363689   10.3626126 
N   -13.1831136    1.5990401    9.9714128 
H   -12.7253569    2.2115289    9.2691236 
C   -12.9730998    1.9359584   11.3764634 
H   -13.2754609    1.0656114   11.9775228 
H   -11.8695992    2.1871473   11.5620223 
C   -13.9478635    3.0549006   11.7687136 
O   -14.7928888    2.8604277   12.6598594 
N   -13.8559556    4.2081021   11.0732436 
H   -13.0826780    4.3448846   10.3924844 
C   -14.5910213    5.3935032   11.4998284 
H   -15.0226432    5.1516737   12.4871805 
C   -13.6073252    6.5598649   11.6471728 
H   -12.7439510    6.2094155   12.2318790 
H   -14.1111603    7.3810398   12.1818468 
S   -13.0069774    7.2143247   10.0408717 
C   -15.7733147    5.7760089   10.6001782 
O   -16.5504294    6.6719250   10.9440073 
N   -15.8835855    5.1036805    9.4267672 
H   -15.2460870    4.3379269    9.1942595 
C   -16.9436549    5.4198897    8.4942590 
H   -17.0911744    4.5356260    7.8515201 
H   -17.8717188    5.6200763    9.0570248 
C   -16.7159951    6.6280028    7.5596143 
O   -17.6677048    6.9676239    6.8341634 
N   -15.4821063    7.1587929    7.5542472 
H   -14.8486536    6.9070811    8.3267996 
C   -15.0952826    8.3171708    6.7201593 
H   -15.7702520    9.1423610    7.0079109 
C   -13.6368737    8.7036340    6.9946451 
H   -12.9422096    7.8775434    6.7461271 
H   -13.3670701    9.5590226    6.3472197 
H   -13.4466472    8.9994523    8.0428197 
H   -15.1882406    8.0812597    5.6457102 
Fe  -11.0630053    6.2105793    9.3872115 
