# Supplementary material for: Benchmark Study of Redox Potential Calculations for Iron–Sulfur Clusters in Proteins
Source: Inorg Chem. 2022 Apr 11;61(16):5991–6007. doi: 10.1021/acs.inorgchem.1c03422 (PMC9044450; doi:10.1021/acs.inorgchem.1c03422)
Supplement: Supplementary file 2 — ic1c03422_si_002.zip [file ic1c03422_si_002.zip › xyz/Rub2-Int-FF15IPQ-Free-OX]

117
Energy = -5741.12572685765
H    -3.9670204    6.3278118    3.8405591 
C    -4.2129008    6.5048033    4.9421431 
H    -4.2959866    5.5016051    5.3988453 
H    -3.3654975    7.0372179    5.4565842 
C    -5.5347271    7.2626253    5.0272569 
O    -5.7526659    8.3141296    4.4081385 
N    -6.4007221    6.7203106    5.9098888 
H    -6.2412405    5.7719729    6.2846595 
C    -7.5904478    7.4370937    6.3488568 
H    -8.1589105    7.7937216    5.4709649 
C    -8.4678070    6.5460903    7.2276275 
H    -7.8796487    6.2056596    8.0962261 
H    -8.8153002    5.6653032    6.6649857 
S    -9.9205591    7.5301392    7.7971075 
C    -7.0986884    8.6270844    7.1799424 
O    -6.4842546    8.4917376    8.2545792 
N    -7.3390354    9.8484973    6.6637202 
H    -7.8198629    9.9556305    5.7616065 
C    -6.8746780   10.9994985    7.3979479 
H    -5.8063662   10.8913279    7.6514337 
H    -6.9546749   11.9159992    6.7770995 
C    -7.6128020   11.1999665    8.7257322 
O    -7.0896316   11.8693411    9.6352938 
N    -8.8318654   10.6451043    8.8348631 
H    -9.1632872    9.9748248    8.1267366 
C    -9.5622607   10.7766301   10.0912337 
H    -9.5377394   11.8299905   10.4114468 
H   -10.6426348   10.4607939    9.9883020 
C    -8.8673652    9.9643347   11.2052661 
O    -8.5319800   10.4937105   12.2722891 
N    -8.6689903    8.6387239   10.9480758 
H    -9.0662661    8.2399932   10.0775430 
C    -8.3892423    7.7190642   12.0451051 
H    -8.3069494    8.3474060   12.9496242 
C    -9.5463995    6.7230709   12.2375913 
H   -10.5102840    7.2578589   12.2303472 
H    -9.4457905    6.2136784   13.2084027 
S    -9.5131052    5.4028313   10.9457574 
C    -7.0758234    6.9428588   11.9263733 
O    -6.7409634    6.1664289   12.8515423 
N    -6.3523290    7.0944546   10.8080836 
H    -6.6806297    7.7222217   10.0620698 
C    -5.1056831    6.3780261   10.5856396 
H    -4.4009014    7.0430213   10.0596936 
H    -4.6754283    6.1222792   11.5680279 
C    -5.1856818    5.0729770    9.7718608 
O    -4.1213640    4.5049320    9.4978348 
N    -6.4095051    4.6377233    9.3948868 
H    -7.2290279    5.0625819    9.8463336 
C    -6.5603669    3.3462801    8.7022430 
H    -6.0604785    2.5723433    9.3226859 
H    -7.6289637    3.0404307    8.6422708 
H    -6.1387468    3.3504113    7.6783122 
H   -16.2466199    3.1250853    2.7070547 
C   -15.9554999    3.8292612    3.5405931 
H   -15.6334880    4.7829097    3.0874736 
H   -16.8557805    4.0387594    4.1713505 
C   -14.8107713    3.2134056    4.3266510 
O   -14.5325830    2.0049610    4.3320041 
N   -14.1241626    4.0841033    5.0968732 
H   -14.3596322    5.0895045    5.0822659 
C   -13.1389846    3.5652708    6.0278721 
H   -12.3080302    3.1123072    5.4619540 
C   -12.6378418    4.7074656    6.9191929 
H   -13.4942506    5.1332841    7.4638802 
H   -12.1820288    5.5104301    6.3170616 
S   -11.3873826    4.0874477    8.1199338 
C   -13.8119503    2.5114024    6.9267804 
O   -14.8344753    2.8315876    7.5631026 
N   -13.2296323    1.3009940    7.0628924 
C   -12.0857953    0.7770006    6.2843202 
H   -11.2375185    1.4736796    6.3510474 
H   -12.3990876    0.6701045    5.2304189 
C   -11.7982596   -0.5751119    6.9484423 
H   -11.1063981   -0.4455872    7.8010713 
H   -11.3498502   -1.2852929    6.2375070 
C   -13.1795472   -1.0366887    7.4295410 
H   -13.1431981   -1.7888873    8.2347129 
H   -13.7549207   -1.4446394    6.5859772 
C   -13.8393738    0.2719950    7.9122817 
H   -14.9345792    0.2748349    7.7907213 
C   -13.5664012    0.4947015    9.3942757 
O   -14.0861142   -0.2464586   10.2484679 
N   -12.7224781    1.4853786    9.7299616 
H   -12.3225654    2.1090045    9.0098343 
C   -12.4681992    1.7568959   11.1343548 
H   -12.7793908    0.8648680   11.6969421 
H   -11.3838311    1.9386671   11.3350262 
C   -13.3536257    2.8874837   11.6569397 
O   -13.9219033    2.7430645   12.7508429 
N   -13.4841930    3.9966320   10.8952311 
H   -12.8672781    4.1198432   10.0714833 
C   -14.2233395    5.1474673   11.3945743 
H   -14.6425949    4.8377317   12.3672535 
C   -13.2921794    6.3430109   11.6331970 
H   -12.4245493    6.0420517   12.2430380 
H   -13.8475625    7.1379223   12.1565435 
S   -12.7448143    7.0605861   10.0256212 
C   -15.4185745    5.5808841   10.5304948 
O   -16.1499684    6.4711957   10.9650976 
N   -15.5743817    4.9796969    9.3225879 
H   -14.9819012    4.1853269    9.0602713 
C   -16.7197137    5.2378691    8.4644507 
H   -16.9553549    4.3047318    7.9259807 
H   -17.5762035    5.5206187    9.0952037 
C   -16.5799346    6.3217728    7.3784617 
O   -17.5846154    6.5938737    6.7021498 
N   -15.3456564    6.8300664    7.2156589 
H   -14.7116638    6.6800748    8.0086720 
C   -15.0337744    7.9809388    6.3395365 
H   -15.6807621    8.7986947    6.7078806 
C   -13.5689983    8.3759646    6.5462874 
H   -12.8718381    7.6173326    6.1421132 
H   -13.3746693    9.3186515    6.0052121 
H   -13.3234860    8.5366198    7.6158731 
H   -15.2032486    7.7655582    5.2548098 
Fe  -10.8876359    6.0427764    9.2652732 
