# Supplementary material for: Benchmark Study of Redox Potential Calculations for Iron–Sulfur Clusters in Proteins
Source: Inorg Chem. 2022 Apr 11;61(16):5991–6007. doi: 10.1021/acs.inorgchem.1c03422 (PMC9044450; doi:10.1021/acs.inorgchem.1c03422)
Supplement: Supplementary file 2 — ic1c03422_si_002.zip [file ic1c03422_si_002.zip › xyz/Rub2-Int-FF15IPQ-Free-Red]

117
Energy = -5740.98546452854
H    -3.9044638    6.3507910    3.8442052 
C    -4.1484155    6.5291440    4.9458517 
H    -4.2360462    5.5279411    5.4064552 
H    -3.3032220    7.0643147    5.4609281 
C    -5.4717959    7.2862181    5.0093851 
O    -5.6792851    8.3318890    4.3724980 
N    -6.3450351    6.7494581    5.8798254 
H    -6.1865470    5.8070756    6.2694361 
C    -7.5410915    7.4662056    6.3038129 
H    -8.0896245    7.8290705    5.4163888 
C    -8.4450582    6.5989962    7.1700733 
H    -7.8715942    6.2502954    8.0453697 
H    -8.7931534    5.7189547    6.6062438 
S    -9.8868926    7.6115903    7.7103623 
C    -7.0555448    8.6472555    7.1413270 
O    -6.4398691    8.5122036    8.2164197 
N    -7.2844846    9.8740414    6.6293052 
H    -7.7834017   10.0005216    5.7401518 
C    -6.8372371   10.9987747    7.4057598 
H    -5.7742005   10.8801605    7.6748166 
H    -6.8978292   11.9338275    6.8134332 
C    -7.5948727   11.1553727    8.7256157 
O    -7.0690437   11.7994974    9.6584076 
N    -8.8216788   10.6200295    8.8049669 
H    -9.1317024    9.8921888    8.1282561 
C    -9.5621555   10.7533115   10.0583265 
H    -9.5336806   11.8071552   10.3759539 
H   -10.6425076   10.4451287    9.9486653 
C    -8.8765091    9.9471938   11.1772843 
O    -8.5216735   10.4968146   12.2327998 
N    -8.7018831    8.6216835   10.9417982 
H    -9.1258899    8.2001796   10.0889502 
C    -8.4092830    7.7231784   12.0530312 
H    -8.3153907    8.3654299   12.9470112 
C    -9.5642378    6.7238775   12.2410255 
H   -10.5219086    7.2737569   12.2410675 
H    -9.4599628    6.2140407   13.2118916 
S    -9.5528589    5.4508040   10.9098249 
C    -7.0889021    6.9666274   11.9221439 
O    -6.7158259    6.2181136   12.8615411 
N    -6.3757628    7.1286054   10.7991867 
H    -6.7374760    7.7280239   10.0454210 
C    -5.1201424    6.4366942   10.5617807 
H    -4.4326234    7.1171075   10.0318611 
H    -4.6757792    6.1862406   11.5398635 
C    -5.1807068    5.1346290    9.7403376 
O    -4.1024117    4.5853144    9.4688028 
N    -6.3942935    4.6851314    9.3579823 
H    -7.2292905    5.1012818    9.7974703 
C    -6.5284060    3.3925209    8.6661072 
H    -6.0413876    2.6212069    9.3015631 
H    -7.5968604    3.0928264    8.5868056 
H    -6.0881034    3.3841727    7.6488138 
H   -16.2506709    3.1513102    2.7078002 
C   -15.9660951    3.8635157    3.5392433 
H   -15.6496255    4.8187943    3.0852299 
H   -16.8677370    4.0671766    4.1711825 
C   -14.8148926    3.2409107    4.3136398 
O   -14.5405071    2.0298111    4.2861004 
N   -14.1255133    4.0959052    5.0920554 
H   -14.3522430    5.1036362    5.0938677 
C   -13.1127063    3.5648607    5.9885680 
H   -12.3136402    3.1017753    5.3869703 
C   -12.5511315    4.6831855    6.8679723 
H   -13.3810986    5.1691641    7.4033449 
H   -12.0599335    5.4552201    6.2533796 
S   -11.3314292    4.0237897    8.0786301 
C   -13.7668842    2.5139406    6.8985347 
O   -14.7896405    2.8169180    7.5434343 
N   -13.1799138    1.3047793    7.0169613 
C   -11.9996212    0.8266977    6.2710085 
H   -11.1786384    1.5500714    6.3849152 
H   -12.2720401    0.7284429    5.2044340 
C   -11.6954158   -0.5286544    6.9231326 
H   -11.0171887   -0.3933248    7.7853875 
H   -11.2230151   -1.2219973    6.2102998 
C   -13.0728231   -1.0226907    7.3838523 
H   -13.0323402   -1.7813709    8.1833570 
H   -13.6309184   -1.4323807    6.5285699 
C   -13.7573511    0.2702878    7.8729223 
H   -14.8541844    0.2493954    7.7653956 
C   -13.4708748    0.4908011    9.3523116 
O   -13.9824338   -0.2749379   10.1952263 
N   -12.6351626    1.4821282    9.6962963 
H   -12.2607693    2.1591898    8.9937076 
C   -12.4073499    1.7277269   11.1114823 
H   -12.7455697    0.8291174   11.6468995 
H   -11.3336505    1.8990681   11.3648958 
C   -13.2947985    2.8568761   11.6258201 
O   -13.9055196    2.6884900   12.6981827 
N   -13.3772987    3.9803469   10.8893715 
H   -12.7225644    4.1344547   10.0933329 
C   -14.1443725    5.1125345   11.3854078 
H   -14.5468387    4.7984090   12.3627586 
C   -13.2362112    6.3352816   11.5870200 
H   -12.3656140    6.0318617   12.1948841 
H   -13.7907433    7.1170214   12.1308409 
S   -12.6961688    7.0390618    9.9834332 
C   -15.3661474    5.4601344   10.5342949 
O   -16.2255444    6.2017748   11.0334540 
N   -15.4635910    4.9620881    9.2845688 
H   -14.7896038    4.2650970    8.9517516 
C   -16.6018052    5.2280344    8.4198951 
H   -16.7933312    4.3159716    7.8278479 
H   -17.4802871    5.4521573    9.0465155 
C   -16.4555043    6.3664635    7.3906697 
O   -17.4561001    6.6745863    6.7182937 
N   -15.2234651    6.8735442    7.2417205 
H   -14.5812027    6.7352766    8.0353591 
C   -14.9262468    8.0183102    6.3526410 
H   -15.5542618    8.8438200    6.7374581 
C   -13.4524012    8.3988356    6.5139825 
H   -12.7761569    7.6470269    6.0669503 
H   -13.2742027    9.3548330    5.9898265 
H   -13.1660722    8.5258352    7.5764543 
H   -15.1347217    7.7997474    5.2724825 
Fe  -10.8477704    6.0515433    9.1445610 
