# Supplementary material for: Benchmark Study of Redox Potential Calculations for Iron–Sulfur Clusters in Proteins
Source: Inorg Chem. 2022 Apr 11;61(16):5991–6007. doi: 10.1021/acs.inorgchem.1c03422 (PMC9044450; doi:10.1021/acs.inorgchem.1c03422)
Supplement: Supplementary file 2 — ic1c03422_si_002.zip [file ic1c03422_si_002.zip › xyz/Rub2-large-FF14SB-Fix-OX]

218
Energy = -8037.83622939428
H    -4.0331151    6.4891659    4.0291292 
C    -4.2969733    6.6577384    5.1411863 
H    -4.4192371    5.6607776    5.6064415 
C    -3.1684000    7.3767065    5.9051157 
H    -2.2304809    6.8220866    5.7194831 
H    -3.0208546    8.4159410    5.5199508 
C    -3.4177689    7.3981608    7.4227559 
H    -2.5628857    7.8681834    7.9459468 
H    -4.3380515    7.9521034    7.6814365 
H    -3.5370466    6.3696012    7.8106151 
C    -5.6296503    7.3883114    5.1937566 
O    -5.8596303    8.3838248    4.4883508 
N    -6.4465596    6.9127241    6.1545993 
H    -6.1945217    6.0401566    6.6822090 
C    -7.6022073    7.6712873    6.6119209 
H    -8.1607472    8.0529003    5.7393999 
C    -8.4952794    6.7729803    7.4673530 
H    -7.9026259    6.3649273    8.3038533 
H    -8.8788254    5.9390152    6.8556451 
S    -9.9044835    7.7563860    8.1184136 
C    -7.0649284    8.8473874    7.4491635 
O    -6.4528231    8.6787576    8.5238072 
N    -7.2457138   10.0812978    6.9302176 
H    -7.7146768   10.1943841    6.0182671 
C    -6.7395734   11.2569921    7.6355689 
H    -5.6550979   11.1675261    7.8218768 
H    -6.8863539   12.1314589    6.9509012 
C    -7.4019547   11.4560918    9.0178628 
O    -6.8116479   12.1082392    9.8968673 
N    -8.6167903   10.8935578    9.1757778 
H    -8.9764497   10.2730558    8.4390399 
C    -9.4354432   11.0230195   10.3885222 
H    -9.3507749   12.0609129   10.7487958 
C   -10.9075616   10.6481364   10.0734643 
H   -10.9201589    9.5993862    9.7140806 
C   -11.8367522   10.7213298   11.2966504 
H   -11.4992113   10.0453544   12.1063551 
H   -11.8948067   11.7445880   11.7076814 
H   -12.8560287   10.3959823   11.0163183 
H   -11.3204927   11.2551377    9.2173687 
C    -8.9145304   10.1391667   11.5451513 
O    -8.6900813   10.5988920   12.6713970 
N    -8.7805749    8.8119822   11.2530877 
H    -9.1126187    8.4579421   10.3353142 
C    -8.5623574    7.8516279   12.3239414 
H    -8.4790325    8.4397614   13.2589134 
C    -9.7446411    6.8749713   12.4639359 
H   -10.6959467    7.4247964   12.3858939 
H    -9.7335183    6.3759193   13.4451298 
S    -9.6687651    5.5417697   11.1947556 
C    -7.2541201    7.0717515   12.1912034 
O    -6.9444507    6.2286938   13.0637100 
N    -6.4727184    7.2984059   11.1196257 
H    -6.7856991    7.9384480   10.3773410 
C    -5.1927825    6.6265445   10.9471030 
H    -4.5369223    7.2661781   10.3353089 
H    -4.7260101    6.5015775   11.9381199 
C    -5.2101342    5.2401217   10.2818641 
O    -4.1337957    4.6870593   10.0302372 
N    -6.4182579    4.7014522   10.0066750 
H    -7.2803501    5.1953138   10.2700021 
C    -6.5291190    3.4328094    9.2933713 
H    -6.0833905    2.6329068    9.9130825 
C    -8.0262209    3.1074782    9.0554131 
H    -8.4785481    2.9377881   10.0496165 
H    -8.5125504    3.9983565    8.6168327 
C    -8.2490561    1.9265212    8.1356234 
C    -8.1682409    0.5937881    8.5789316 
H    -7.9469481    0.3765337    9.6316487 
C    -8.3586668   -0.4801218    7.6985633 
H    -8.3077655   -1.5103505    8.0710302 
C    -8.6140058   -0.2348085    6.3388465 
O    -8.8149773   -1.2534864    5.4328525 
H    -9.1582512   -2.0535771    5.9318663 
C    -8.6789671    1.0882579    5.8761635 
H    -8.8802269    1.2700027    4.8162659 
C    -8.5004016    2.1468585    6.7690083 
H    -8.5602476    3.1788048    6.4068851 
C    -5.7516760    3.5194996    7.9667342 
O    -5.7321766    4.5830622    7.2976863 
N    -5.1774908    2.3837431    7.5827256 
H    -5.2346796    1.5719820    8.2097401 
C    -4.4511323    2.2246081    6.3223114 
H    -4.3662920    3.2347143    5.9027507 
H    -3.4174336    1.7947361    6.4686382 
H    -5.0312956    1.5785732    5.6605886 
H   -16.3708614    3.3426539    2.9773138 
C   -16.0196264    4.0408793    3.8399371 
H   -15.6237353    4.9731213    3.3967088 
H   -16.8922007    4.3415648    4.4888790 
C   -14.9152516    3.3176698    4.5846745 
O   -14.7414419    2.0884649    4.5655134 
N   -14.1512849    4.1629264    5.3135051 
H   -14.3790532    5.1878457    5.3261974 
C   -13.1937314    3.6225160    6.2561826 
H   -12.3573870    3.1476313    5.7149238 
C   -12.6874211    4.7807463    7.1272250 
H   -13.5389484    5.2088549    7.6795508 
H   -12.2516564    5.5734193    6.4958504 
S   -11.4122541    4.2060668    8.3260526 
C   -13.9120985    2.5978220    7.1497979 
O   -14.9661440    2.9226286    7.7283994 
N   -13.3381683    1.3910673    7.3501362 
C   -12.1842838    0.8244204    6.6143244 
H   -11.3082058    1.4891732    6.6875717 
H   -12.4696530    0.6982055    5.5528078 
C   -11.9555572   -0.5182329    7.3195000 
H   -11.2915803   -0.3807979    8.1923865 
H   -11.4802446   -1.2463121    6.6432591 
C   -13.3658131   -0.9413758    7.7580469 
H   -13.3748982   -1.6694270    8.5864431 
H   -13.9097056   -1.3744644    6.9042501 
C   -14.0402881    0.3887492    8.1632782 
H   -15.1149667    0.4016163    7.9171145 
C   -13.9506124    0.6565752    9.6743296 
O   -14.5524611   -0.0730260   10.4774831 
N   -13.1629571    1.7011550   10.0395056 
H   -12.6874102    2.2481039    9.3074521 
C   -12.8809135    2.0498366   11.4306685 
H   -13.2368944    1.1982199   12.0339728 
C   -11.3584911    2.3121169   11.6901397 
H   -11.0357667    3.1724374   11.0707932 
C   -11.1067668    2.6461401   13.1619401 
H   -11.4617541    1.8370466   13.8280499 
H   -10.0333781    2.8160853   13.3567483 
H   -11.6358098    3.5767898   13.4511047 
H   -10.7623863    1.4164326   11.3088667 
C   -13.8316093    3.1961278   11.8384648 
O   -14.7582809    2.9902722   12.6450982 
N   -13.6572664    4.3890681   11.2266590 
H   -12.8881658    4.5077565   10.5472105 
C   -14.4548687    5.5685701   11.5477418 
H   -14.8762354    5.4285586   12.5589520 
C   -13.5720183    6.8221611   11.5983549 
H   -12.8029254    6.7081208   12.3838736 
H   -14.2107614    7.6837073   11.8444935 
S   -12.8634211    7.2343874    9.9535730 
C   -15.6373576    5.8289115   10.5968501 
O   -16.4089039    6.7757178   10.8291486 
N   -15.7508401    5.0688702    9.4863593 
H   -15.1464332    4.2591445    9.3035751 
C   -16.8116007    5.3340498    8.5279193 
H   -16.8502389    4.4685939    7.8478935 
H   -17.7776729    5.4444991    9.0509736 
C   -16.6248861    6.5878359    7.6562485 
O   -17.5589952    6.9852244    6.9516948 
N   -15.3974614    7.1599642    7.6636997 
H   -14.6778706    6.8425460    8.3231177 
C   -15.0993745    8.2999585    6.8038684 
H   -15.8616315    9.0671265    7.0074582 
C   -13.7064234    8.8617241    7.1140675 
H   -12.9235677    8.1026826    6.9272956 
H   -13.5054724    9.7237596    6.4552039 
H   -13.6597558    9.1870267    8.1686253 
C   -15.1831586    7.8924082    5.3193914 
O   -14.8060928    6.7591509    4.9348758 
N   -15.6235682    8.8387879    4.4871687 
C   -16.0614371   10.1857509    4.9003987 
H   -15.2975762   10.6606871    5.5358011 
H   -17.0089106   10.1093911    5.4656557 
C   -16.2615693   10.9327910    3.5759885 
H   -15.3302712   11.4225195    3.2570841 
H   -17.0391462   11.7131766    3.6666196 
C   -16.6358097    9.8167733    2.5972321 
H   -16.4750790   10.1000733    1.5438922 
H   -17.7010792    9.5931540    2.7403323 
C   -15.7513864    8.6282611    3.0302035 
H   -16.2633857    7.6599765    2.8733096 
H   -14.7678505    8.6081246    2.5215288 
H    -8.4890480    7.5490561    1.9475330 
C    -8.9724071    6.8330260    2.6455172 
C   -10.3313627    6.9584730    2.9881454 
H   -10.9606756    7.7518692    2.5669708 
C   -10.9049156    6.0593031    3.9020741 
H   -11.9674057    6.1662575    4.1555744 
C   -10.1222870    5.0386160    4.4684293 
H   -10.5637122    4.3376353    5.1860109 
C    -8.7668160    4.9129295    4.1261788 
H    -8.1456148    4.1277475    4.5733533 
C    -8.1935825    5.8124183    3.2175228 
H    -7.1287587    5.7112984    2.9693618 
Fe  -10.9653810    6.1724166    9.4349148 
O    -8.2306728    5.7244368   15.3207013 
H    -7.9048907    5.9512322   14.3931615 
H    -7.6329328    4.9554131   15.5639708 
O    -8.0593630    8.3926068   15.9681563 
H    -8.1566353    7.4057004   15.9286066 
H    -7.3117241    8.6005775   15.3501811 
O    -7.7157014    3.3675427   12.5926007 
H    -8.3349752    4.0436078   12.2229720 
H    -6.8644301    3.8509138   12.7150564 
O   -16.7094943    7.1159908   13.9923358 
H   -17.1873021    6.6500746   13.2625179 
H   -16.5459412    8.0416844   13.6323439 
O   -13.6789252    9.1165230   14.2987271 
H   -13.0698197    8.3037958   14.3768535 
H   -13.1598779    9.9351194   14.5240549 
O    -5.9629822    9.1838395   14.4074045 
H    -5.8298438    9.7129650   13.5736530 
H    -5.3521705    8.4031562   14.3864293 
O   -15.3291816    9.3685538   10.1444114 
H   -15.5384927    9.5075609   11.1180536 
H   -15.6170874    8.4391487   10.0062086 
O   -14.7441083    6.0932545   15.5522835 
H   -14.9311794    5.1132087   15.4381899 
H   -15.4902345    6.5469947   15.0499816 
O   -15.2278066    3.5084614   15.2309291 
H   -15.1299330    3.3092975   14.2579668 
H   -14.5434435    2.9453358   15.6813621 
O   -12.4791724    6.7592033   14.4250320 
H   -13.3687258    6.4379395   14.8255762 
H   -11.7883243    6.3610670   15.0361313 
O   -10.7778268    5.4178364   16.0691682 
H    -9.8299706    5.4773892   15.7487998 
H   -10.9982196    4.4396637   16.0987009 
O   -15.8248540    9.4581624   12.8281188 
H   -16.1373749   10.3662204   13.1068967 
H   -14.9314947    9.3395217   13.3065973 
