# Supplementary material for: Benchmark Study of Redox Potential Calculations for Iron–Sulfur Clusters in Proteins
Source: Inorg Chem. 2022 Apr 11;61(16):5991–6007. doi: 10.1021/acs.inorgchem.1c03422 (PMC9044450; doi:10.1021/acs.inorgchem.1c03422)
Supplement: Supplementary file 2 — ic1c03422_si_002.zip [file ic1c03422_si_002.zip › xyz/Rub2-large-FF14SB-Fix-Red]

218
Energy = -8037.64209931314
H    -4.0299221    6.4874253    4.0295757 
C    -4.2962341    6.6535732    5.1441661 
H    -4.4184569    5.6566370    5.6107761 
C    -3.1684899    7.3740801    5.9065376 
H    -2.2288596    6.8205720    5.7215301 
H    -3.0210540    8.4148738    5.5205626 
C    -3.4205818    7.3965727    7.4239454 
H    -2.5673784    7.8700113    7.9480474 
H    -4.3438516    7.9460994    7.6805369 
H    -3.5391235    6.3685303    7.8129747 
C    -5.6304834    7.3839982    5.1875815 
O    -5.8478460    8.3737321    4.4668026 
N    -6.4497388    6.9161587    6.1464857 
H    -6.1958245    6.0501434    6.6828496 
C    -7.6031640    7.6788864    6.6129012 
H    -8.1626666    8.0644299    5.7429723 
C    -8.5088661    6.8123638    7.4831683 
H    -7.9218004    6.4081588    8.3264685 
H    -8.9033969    5.9698499    6.8894663 
S    -9.9011162    7.8361137    8.1095080 
C    -7.0518464    8.8490789    7.4433211 
O    -6.4093773    8.6797619    8.5007120 
N    -7.2407827   10.0837778    6.9289200 
H    -7.7575464   10.1986127    6.0444896 
C    -6.7475592   11.2564312    7.6400369 
H    -5.6644170   11.1682515    7.8355884 
H    -6.8889348   12.1313464    6.9528119 
C    -7.4190523   11.4571694    9.0190255 
O    -6.8368787   12.1481662    9.8787238 
N    -8.6148005   10.8625427    9.1885855 
H    -8.9466802   10.1706156    8.4936157 
C    -9.4408204   10.9969809   10.3984841 
H    -9.3411098   12.0336840   10.7584179 
C   -10.9178663   10.6429180   10.0791700 
H   -10.9506674    9.5913408    9.7294555 
C   -11.8459812   10.7386240   11.3020952 
H   -11.5266696   10.0493222   12.1074933 
H   -11.8758589   11.7631140   11.7147629 
H   -12.8742109   10.4413619   11.0209464 
H   -11.3232714   11.2529893    9.2197043 
C    -8.9286567   10.1101070   11.5585920 
O    -8.6703099   10.5888747   12.6744738 
N    -8.8311726    8.7816524   11.2805180 
H    -9.1872148    8.4184295   10.3687995 
C    -8.5984376    7.8221920   12.3518178 
H    -8.5246408    8.4087309   13.2879521 
C    -9.7490944    6.8050059   12.4603380 
H   -10.7131035    7.3356815   12.3914521 
H    -9.7211292    6.2947370   13.4361339 
S    -9.6390716    5.5390913   11.1288334 
C    -7.2769910    7.0686550   12.2109511 
O    -6.9332382    6.2460887   13.0929222 
N    -6.5038302    7.3065705   11.1344878 
H    -6.8472734    7.9170809   10.3816493 
C    -5.2250047    6.6415754   10.9481283 
H    -4.5803798    7.2821136   10.3255377 
H    -4.7453821    6.5215646   11.9336487 
C    -5.2403590    5.2538300   10.2859036 
O    -4.1585635    4.6976236   10.0471407 
N    -6.4453648    4.7247897    9.9903359 
H    -7.3201043    5.2006942   10.2726348 
C    -6.5436182    3.4546629    9.2799551 
H    -6.0980472    2.6583494    9.9054634 
C    -8.0380788    3.1164654    9.0355967 
H    -8.4877710    2.9393594   10.0288621 
H    -8.5443636    3.9995609    8.6058619 
C    -8.2448349    1.9314224    8.1180529 
C    -8.1517226    0.6005399    8.5636894 
H    -7.9329094    0.3894248    9.6181105 
C    -8.3343151   -0.4773453    7.6853183 
H    -8.2782921   -1.5064700    8.0601129 
C    -8.5952637   -0.2371420    6.3266264 
O    -8.7877263   -1.2668055    5.4230355 
H    -9.1508461   -2.0525734    5.9286066 
C    -8.6775540    1.0831418    5.8621173 
H    -8.8930352    1.2618361    4.8043237 
C    -8.5060030    2.1453506    6.7525908 
H    -8.5901959    3.1759307    6.3934653 
C    -5.7464063    3.5351514    7.9638802 
O    -5.6898753    4.5955326    7.2937447 
N    -5.1830773    2.3891860    7.5833538 
H    -5.2680385    1.5747104    8.2025862 
C    -4.4546766    2.2246521    6.3255920 
H    -4.3679819    3.2341923    5.9045299 
H    -3.4189371    1.7948879    6.4699132 
H    -5.0333670    1.5788266    5.6623463 
H   -16.3771107    3.3435426    2.9752123 
C   -16.0241170    4.0422657    3.8367449 
H   -15.6285713    4.9760051    3.3963212 
H   -16.8939359    4.3419471    4.4884106 
C   -14.9155893    3.3051494    4.5624097 
O   -14.7507539    2.0738067    4.5150137 
N   -14.1455514    4.1386009    5.2909929 
H   -14.3810599    5.1598246    5.3213117 
C   -13.1964602    3.5968662    6.2434196 
H   -12.3619833    3.1144988    5.7062110 
C   -12.6801936    4.7426437    7.1208088 
H   -13.5379105    5.2125180    7.6295474 
H   -12.2033842    5.5131229    6.4903894 
S   -11.4671291    4.1505595    8.3714549 
C   -13.9296912    2.5782994    7.1270873 
O   -15.0045783    2.8915017    7.6699744 
N   -13.3490540    1.3761984    7.3427169 
C   -12.1446807    0.8421332    6.6711124 
H   -11.2907363    1.5256500    6.8074559 
H   -12.3598603    0.7217923    5.5918948 
C   -11.9293790   -0.5075542    7.3704190 
H   -11.2983528   -0.3751881    8.2675262 
H   -11.4231315   -1.2248232    6.7046151 
C   -13.3502939   -0.9467323    7.7571317 
H   -13.3826700   -1.6840838    8.5768814 
H   -13.8636336   -1.3708824    6.8793359 
C   -14.0413478    0.3750988    8.1569691 
H   -15.1164611    0.3781935    7.9125613 
C   -13.9461896    0.6443218    9.6677647 
O   -14.5413302   -0.0985409   10.4696826 
N   -13.1633050    1.6880034   10.0301028 
H   -12.7079036    2.2749992    9.3068103 
C   -12.8824618    2.0293432   11.4239364 
H   -13.2310670    1.1707408   12.0213529 
C   -11.3634119    2.3062746   11.6887710 
H   -11.0427291    3.1753434   11.0805714 
C   -11.1240116    2.6296895   13.1649830 
H   -11.4863968    1.8170866   13.8245850 
H   -10.0525455    2.8026357   13.3681775 
H   -11.6563601    3.5585592   13.4529346 
H   -10.7635341    1.4142331   11.3079830 
C   -13.8403413    3.1587429   11.8456330 
O   -14.7579962    2.9195164   12.6607900 
N   -13.6836549    4.3591357   11.2580942 
H   -12.9140688    4.5136355   10.5801379 
C   -14.4909541    5.5168730   11.6319339 
H   -14.8873105    5.3289701   12.6440486 
C   -13.6094768    6.7689476   11.7041893 
H   -12.8299874    6.6152270   12.4692710 
H   -14.2476987    7.6017271   12.0367356 
S   -12.8935207    7.2545501   10.0806014 
C   -15.7027879    5.7809542   10.7215438 
O   -16.5495076    6.6225471   11.0518082 
N   -15.7581342    5.1150137    9.5401908 
H   -15.0922093    4.3704464    9.3121829 
C   -16.8218743    5.3770358    8.5893558 
H   -16.8994587    4.4965928    7.9301991 
H   -17.7737897    5.5280219    9.1277095 
C   -16.6106170    6.5966211    7.6758148 
O   -17.5355775    6.9840995    6.9473380 
N   -15.3683795    7.1314081    7.6659444 
H   -14.6950051    6.8912566    8.4101103 
C   -15.0591397    8.2617351    6.8006690 
H   -15.7857494    9.0580814    7.0242064 
C   -13.6354981    8.7761088    7.0574152 
H   -12.8871930    7.9791026    6.8959498 
H   -13.4155584    9.6007943    6.3577343 
H   -13.5395418    9.1471271    8.0917827 
C   -15.1877552    7.8647601    5.3171163 
O   -14.8387707    6.7343666    4.9057914 
N   -15.6198543    8.8292398    4.4947098 
C   -16.0543791   10.1705273    4.9218808 
H   -15.2867288   10.6439970    5.5541677 
H   -16.9961332   10.0898228    5.4962944 
C   -16.2670223   10.9285842    3.6047927 
H   -15.3426125   11.4337192    3.2875286 
H   -17.0527917   11.7001964    3.7057929 
C   -16.6332414    9.8208596    2.6124233 
H   -16.4667263   10.1165970    1.5625078 
H   -17.6994403    9.5943171    2.7462360 
C   -15.7502026    8.6278035    3.0379385 
H   -16.2662477    7.6627168    2.8737912 
H   -14.7678216    8.6076543    2.5247629 
H    -8.4876429    7.5480780    1.9473373 
C    -8.9684488    6.8298646    2.6455750 
C   -10.3269298    6.9512458    2.9911189 
H   -10.9596539    7.7417771    2.5696572 
C   -10.8927392    6.0588396    3.9163927 
H   -11.9524049    6.1663560    4.1807520 
C   -10.1028366    5.0487309    4.4917931 
H   -10.5344320    4.3635319    5.2303674 
C    -8.7487248    4.9255778    4.1434644 
H    -8.1205847    4.1539149    4.6038037 
C    -8.1830717    5.8172693    3.2228835 
H    -7.1168364    5.7231905    2.9764461 
Fe  -10.9949694    6.1856469    9.3943343 
O    -8.2027088    5.7640396   15.3522613 
H    -7.9000278    5.9869309   14.4125751 
H    -7.6156699    4.9807428   15.5701221 
O    -8.0365983    8.4227329   16.0532677 
H    -8.1505286    7.4382370   15.9827187 
H    -7.3083751    8.6277092   15.4102518 
O    -7.7832222    3.3749475   12.5774964 
H    -8.4294511    4.0120243   12.1610763 
H    -6.9628187    3.9072142   12.6917088 
O   -16.6977854    7.1435882   14.0448190 
H   -16.9647238    6.6942942   13.2034199 
H   -16.5308635    8.0858993   13.7345278 
O   -13.6839406    9.1117062   14.3510717 
H   -13.0730562    8.2961582   14.4328969 
H   -13.1517743    9.9313628   14.5341753 
O    -5.9429124    9.1803227   14.4451737 
H    -5.8677725    9.6632222   13.5791666 
H    -5.3956566    8.3539236   14.3907366 
O   -15.1789069    9.5072010   10.1595078 
H   -15.4868505    9.4324370   11.1088527 
H   -14.4988227    8.8004703   10.0435317 
O   -14.7751461    6.0798878   15.5993223 
H   -14.9635342    5.1068022   15.4458575 
H   -15.4948640    6.5584907   15.0724519 
O   -15.2434868    3.4966633   15.2076846 
H   -15.1433064    3.3127257   14.2275834 
H   -14.5360172    2.9524147   15.6419175 
O   -12.4815101    6.7870962   14.5438983 
H   -13.3652171    6.4386080   14.9238824 
H   -11.7772503    6.3842151   15.1310529 
O   -10.7325506    5.4114285   16.1192204 
H    -9.7967232    5.4864593   15.7662304 
H   -10.9631892    4.4361396   16.1070638 
O   -15.8112744    9.4431366   12.8508433 
H   -16.1009440   10.3693848   13.0859096 
H   -14.9164291    9.3282167   13.3270979 
