# Supplementary material for: Benchmark Study of Redox Potential Calculations for Iron–Sulfur Clusters in Proteins
Source: Inorg Chem. 2022 Apr 11;61(16):5991–6007. doi: 10.1021/acs.inorgchem.1c03422 (PMC9044450; doi:10.1021/acs.inorgchem.1c03422)
Supplement: Supplementary file 2 — ic1c03422_si_002.zip [file ic1c03422_si_002.zip › xyz/Rub2-large-FF14SB-Free-OX]

218
Energy = -8040.46048527887
H    -3.9734560    6.3868915    4.0201096 
C    -4.1920092    6.5800577    5.1185813 
H    -4.2972335    5.5865368    5.5906988 
C    -3.0475532    7.3325446    5.8321335 
H    -2.1120822    6.7679544    5.6630960 
H    -2.8736314    8.3741440    5.4317883 
C    -3.3029307    7.4199265    7.3471909 
H    -2.4695078    7.9421600    7.8563700 
H    -4.2440910    7.9595651    7.5575723 
H    -3.3964927    6.4167980    7.7997527 
C    -5.5291806    7.3158705    5.1670451 
O    -5.7148512    8.3794922    4.5478976 
N    -6.4155126    6.7555946    6.0077975 
H    -6.2154229    5.8387957    6.4785686 
C    -7.6087486    7.4820129    6.4149577 
H    -8.1938243    7.7901933    5.5296446 
C    -8.4491256    6.5961651    7.3352190 
H    -7.8250222    6.2638176    8.1819148 
H    -8.8102276    5.7144008    6.7832710 
S    -9.8851432    7.5574194    7.9572682 
C    -7.1332677    8.7054691    7.2063881 
O    -6.4660062    8.5849894    8.2563643 
N    -7.4386782    9.9268768    6.7256699 
H    -7.9011942   10.0545613    5.8123930 
C    -6.9365286   11.0676959    7.4619272 
H    -5.8697739   10.9226780    7.7002808 
H    -7.0009237   11.9933859    6.8507212 
C    -7.6356000   11.2338529    8.8158763 
O    -7.0601083   11.8477268    9.7406049 
N    -8.8564747   10.6974798    8.9566374 
H    -9.2266732   10.0644265    8.2332473 
C    -9.5963025   10.8378125   10.2148877 
H    -9.5022462   11.8855429   10.5393485 
C   -11.0815115   10.4327007   10.0594060 
H   -11.1181482    9.4179659    9.6134451 
C   -11.8257438   10.3786189   11.4031203 
H   -11.4116044    9.5879713   12.0574747 
H   -11.7621586   11.3365913   11.9528677 
H   -12.8892062   10.1349545   11.2295094 
H   -11.6114537   11.1056955    9.3304028 
C    -8.9334793   10.0408972   11.3508705 
O    -8.6444494   10.5996643   12.4181544 
N    -8.7351786    8.7153117   11.1245140 
H    -9.0992315    8.2983231   10.2472203 
C    -8.3782457    7.8177013   12.2154568 
H    -8.3127371    8.4280927   13.1361768 
C    -9.4634883    6.7501698   12.4237521 
H   -10.4568227    7.2178735   12.4914291 
H    -9.2983443    6.2078666   13.3674296 
S    -9.4498495    5.4642460   11.1052042 
C    -7.0163364    7.1448977   12.0562494 
O    -6.5688087    6.4204792   12.9741866 
N    -6.3539270    7.3016401   10.8995451 
H    -6.7350867    7.8945153   10.1511764 
C    -5.0766841    6.6489253   10.6675804 
H    -4.4629786    7.2793545   10.0085485 
H    -4.5529328    6.5476237   11.6320089 
C    -5.1381626    5.2547833   10.0345133 
O    -4.0850741    4.7039009    9.6927958 
N    -6.3538023    4.6882487    9.8793359 
H    -7.2044774    5.1848004   10.1802398 
C    -6.4921296    3.3747048    9.2549693 
H    -5.9963745    2.6198264    9.8922720 
C    -7.9969476    3.0243140    9.1303319 
H    -8.3777883    2.8646561   10.1556754 
H    -8.5230229    3.9027024    8.7129718 
C    -8.2652139    1.8284926    8.2430040 
C    -8.1353255    0.5047932    8.7022650 
H    -7.8523181    0.3127489    9.7459512 
C    -8.3571279   -0.5849968    7.8487588 
H    -8.2552403   -1.6104053    8.2239099 
C    -8.6957629   -0.3626757    6.5029896 
O    -8.9276945   -1.3927642    5.6173512 
H    -9.3038995   -2.1698945    6.1193826 
C    -8.8142408    0.9510719    6.0269795 
H    -9.0812073    1.1102578    4.9778117 
C    -8.6020406    2.0268418    6.8909347 
H    -8.7029731    3.0505498    6.5161400 
C    -5.8267140    3.3697469    7.8709276 
O    -5.9633730    4.3460909    7.0938558 
N    -5.2062014    2.2375992    7.5509398 
H    -5.1330132    1.4990487    8.2621996 
C    -4.6336853    1.9884480    6.2316178 
H    -4.6259005    2.9764135    5.7395117 
H    -3.5612920    1.6434547    6.2877496 
H    -5.2740829    1.2842712    5.6635855 
H   -16.2093173    3.3145145    2.8117437 
C   -15.9026363    4.0152921    3.6385792 
H   -15.4662688    4.9266525    3.1924154 
H   -16.8016058    4.3215235    4.2363596 
C   -14.8618020    3.3192045    4.5014440 
O   -14.7034490    2.0875592    4.5559408 
N   -14.1369209    4.1611199    5.2709516 
H   -14.2788678    5.1987470    5.2326622 
C   -13.1994153    3.5955253    6.2176764 
H   -12.3747728    3.1073856    5.6704661 
C   -12.6566141    4.7154062    7.1143356 
H   -13.4802568    5.1400948    7.7107873 
H   -12.2210666    5.5283537    6.5110398 
S   -11.3601922    4.0652222    8.2524838 
C   -13.9371638    2.5679404    7.0924338 
O   -14.9672185    2.9045613    7.7159831 
N   -13.3974852    1.3400061    7.2354429 
C   -12.2307561    0.7951675    6.5077657 
H   -11.3697514    1.4783374    6.5794876 
H   -12.5072921    0.6564069    5.4463636 
C   -11.9710738   -0.5332551    7.2211055 
H   -11.3123655   -0.3718630    8.0936364 
H   -11.4800530   -1.2438720    6.5429208 
C   -13.3697255   -0.9918923    7.6593560 
H   -13.3654249   -1.7037038    8.5016221 
H   -13.8936718   -1.4600316    6.8114444 
C   -14.0814801    0.3257409    8.0445723 
H   -15.1584755    0.3175142    7.8027358 
C   -13.9851663    0.6142772    9.5468816 
O   -14.6410410   -0.0355258   10.3721508 
N   -13.1158088    1.5909005    9.8927297 
H   -12.6057153    2.1200448    9.1701433 
C   -12.9022086    1.9653600   11.2804065 
H   -13.2909890    1.1329656   11.8902827 
C   -11.4185487    2.2407659   11.5850787 
H   -11.0836633    3.1058164   10.9767668 
C   -11.1985352    2.5940038   13.0613059 
H   -11.5568268    1.7909343   13.7354219 
H   -10.1293572    2.7757939   13.2724190 
H   -11.7364925    3.5258970   13.3272475 
H   -10.7733498    1.3795842   11.2404447 
C   -13.8365622    3.1418895   11.6036749 
O   -14.8333731    2.9769476   12.3343038 
N   -13.5687478    4.3285099   11.0222174 
H   -12.7772328    4.4147522   10.3607796 
C   -14.3128706    5.5347873   11.3592653 
H   -14.7051922    5.4130332   12.3837676 
C   -13.3963777    6.7613605   11.3723574 
H   -12.5905738    6.6355315   12.1148534 
H   -14.0031867    7.6395968   11.6394680 
S   -12.7426305    7.1134780    9.7004285 
C   -15.4986599    5.8470578   10.4469585 
O   -16.2045867    6.8324057   10.7234475 
N   -15.6767281    5.0999256    9.3389802 
H   -15.0797146    4.2887102    9.1337273 
C   -16.7511353    5.3671473    8.3978530 
H   -16.8242309    4.4905477    7.7328288 
H   -17.6985932    5.4972186    8.9453780 
C   -16.5886324    6.6077538    7.5033647 
O   -17.5459378    6.9791734    6.8079927 
N   -15.3759214    7.1981088    7.5182716 
H   -14.6431205    6.8455534    8.1460570 
C   -15.0613707    8.3485529    6.6799418 
H   -15.8967575    9.0582170    6.7897511 
C   -13.7574260    9.0052663    7.1412745 
H   -12.9013100    8.3223523    6.9850576 
H   -13.5777084    9.9207028    6.5516060 
H   -13.8386030    9.2541740    8.2118270 
C   -14.9096359    7.9240339    5.2107119 
O   -14.4180252    6.8115512    4.9078170 
N   -15.2668420    8.8354837    4.3047038 
C   -15.9813775   10.0891234    4.6319992 
H   -15.3775983   10.7315918    5.2959625 
H   -16.9287160    9.8482119    5.1506190 
C   -16.2305714   10.7380826    3.2700701 
H   -15.4055352   11.4250577    3.0418615 
H   -17.1696727   11.3188620    3.2655256 
C   -16.2427539    9.5619992    2.2820616 
H   -15.9819093    9.8764890    1.2613614 
H   -17.2558354    9.1270228    2.2450104 
C   -15.2390719    8.5363583    2.8579840 
H   -15.6294034    7.5053352    2.7380614 
H   -14.2318267    8.5630330    2.3808572 
H    -8.4820146    7.4951477    2.0027176 
C    -8.9276547    6.8073609    2.7451333 
C   -10.2640737    6.9778281    3.1421683 
H   -10.8772060    7.7878087    2.7378017 
C   -10.8355484    6.0980163    4.0744585 
H   -11.8853002    6.2416008    4.3587614 
C   -10.0683182    5.0476793    4.6044351 
H   -10.5046713    4.3616160    5.3401244 
C    -8.7322347    4.8734735    4.2077968 
H    -8.1199454    4.0684175    4.6307860 
C    -8.1625929    5.7551445    3.2795185 
H    -7.1181025    5.6034718    2.9811499 
Fe  -10.8257629    6.0065487    9.3688549 
O    -7.6688440    5.7597501   15.2773519 
H    -7.3880586    5.9793803   14.3338874 
H    -7.0999490    4.9650409   15.5091592 
O    -7.5723609    8.5162370   15.6553514 
H    -7.5983302    7.5292871   15.7288404 
H    -6.8053545    8.7414509   15.0614231 
O    -7.4964696    3.4273095   12.7685180 
H    -8.0068337    4.0706305   12.2230474 
H    -6.5518772    3.7313740   12.7507269 
O   -16.5357745    7.3791405   13.8449214 
H   -17.1066766    6.8420898   13.2263332 
H   -16.2388873    8.2374750   13.3984316 
O   -13.2007153    9.0384842   14.3484320 
H   -12.5956636    8.2180952   14.2372613 
H   -12.6331970    9.8602142   14.4000134 
O    -5.5448692    9.4137923   14.1070391 
H    -5.6027876    9.7452408   13.1583763 
H    -4.8861273    8.6763809   14.1353150 
O   -15.0754913    9.4665295   10.3073367 
H   -15.2072493    9.5746735   11.2990702 
H   -15.4573563    8.5795850   10.1221989 
O   -14.4534040    5.9462081   14.6304197 
H   -14.8059819    5.0114701   14.7329664 
H   -15.2324508    6.5293206   14.3306746 
O   -15.2919977    3.4535581   14.8630192 
H   -15.1083460    3.2071114   13.9048085 
H   -14.6020837    2.9529348   15.3917073 
O   -12.0357802    6.7476034   14.0349096 
H   -12.9261095    6.3087221   14.2433417 
H   -11.3323817    6.3064010   14.6131378 
O   -10.2746557    5.5090061   15.5665689 
H    -9.2742183    5.5045469   15.4386334 
H   -10.5759033    4.5608836   15.7645924 
O   -15.3409861    9.5703057   12.9644884 
H   -15.5188362   10.4777052   13.3702755 
H   -14.4516853    9.3043496   13.4040013 
