# Supplementary material for: Benchmark Study of Redox Potential Calculations for Iron–Sulfur Clusters in Proteins
Source: Inorg Chem. 2022 Apr 11;61(16):5991–6007. doi: 10.1021/acs.inorgchem.1c03422 (PMC9044450; doi:10.1021/acs.inorgchem.1c03422)
Supplement: Supplementary file 2 — ic1c03422_si_002.zip [file ic1c03422_si_002.zip › xyz/Rub2-large-FF14SB-Free-Red]

218
Energy = -8040.33411317657
H    -3.9712899    6.3732370    4.0501218 
C    -4.1964842    6.5540708    5.1519700 
H    -4.2980002    5.5561650    5.6148039 
C    -3.0606499    7.3085901    5.8763231 
H    -2.1205286    6.7503707    5.7096527 
H    -2.8949658    8.3535487    5.4796360 
C    -3.3255737    7.3921197    7.3907463 
H    -2.4953537    7.9121002    7.9065530 
H    -4.2679121    7.9305434    7.5979339 
H    -3.4241196    6.3882252    7.8407726 
C    -5.5385384    7.2821940    5.1949398 
O    -5.7224142    8.3374266    4.5580687 
N    -6.4179783    6.7295277    6.0451141 
H    -6.2128677    5.8201544    6.5254805 
C    -7.6069634    7.4599964    6.4684173 
H    -8.1951809    7.7749549    5.5881185 
C    -8.4602818    6.6078457    7.4056652 
H    -7.8405233    6.2722396    8.2545753 
H    -8.8397766    5.7218038    6.8723269 
S    -9.8799806    7.6124944    8.0085861 
C    -7.1053739    8.6756647    7.2478347 
O    -6.4237995    8.5529865    8.2896399 
N    -7.3872764    9.8988169    6.7564930 
H    -7.8818859   10.0279213    5.8612358 
C    -6.8847205   11.0328035    7.4977648 
H    -5.8129339   10.8952574    7.7205994 
H    -6.9642999   11.9619112    6.8925139 
C    -7.5783699   11.1822318    8.8584477 
O    -7.0104309   11.8101669    9.7829640 
N    -8.7923404   10.6341188    8.9979169 
H    -9.1419876    9.9339514    8.3159230 
C    -9.5292216   10.7871686   10.2556229 
H    -9.3976580   11.8299759   10.5850702 
C   -11.0249202   10.4320675   10.1064881 
H   -11.0994782    9.4078116    9.6881216 
C   -11.7507701   10.4368222   11.4600871 
H   -11.3713537    9.6367185   12.1220665 
H   -11.6395546   11.4008977   11.9910144 
H   -12.8234163   10.2406089   11.3065291 
H   -11.5371895   11.1079357    9.3670683 
C    -8.8992036    9.9611241   11.3878374 
O    -8.5556469   10.5211647   12.4443882 
N    -8.7951092    8.6289656   11.1734026 
H    -9.1892522    8.2192666   10.2982493 
C    -8.4554613    7.7218194   12.2621688 
H    -8.3790272    8.3333087   13.1789832 
C    -9.5501934    6.6589141   12.4521033 
H   -10.5346423    7.1507930   12.4915969 
H    -9.4104307    6.1415673   13.4132717 
S    -9.5240348    5.3929024   11.1186233 
C    -7.0956866    7.0508212   12.0929874 
O    -6.6397692    6.3206763   13.0044974 
N    -6.4226470    7.2435019   10.9472959 
H    -6.8235342    7.8172055   10.1947288 
C    -5.1404834    6.6084747   10.7067530 
H    -4.5430027    7.2456122   10.0393405 
H    -4.6058816    6.5181538   11.6665234 
C    -5.1839135    5.2125872   10.0770639 
O    -4.1196097    4.6886042    9.7186485 
N    -6.3864310    4.6182710    9.9428744 
H    -7.2539942    5.0871246   10.2584174 
C    -6.5033967    3.3132247    9.2991329 
H    -5.9855903    2.5588027    9.9206442 
C    -8.0047031    2.9368554    9.1917887 
H    -8.3613356    2.7514425   10.2210909 
H    -8.5638079    3.8108067    8.8095915 
C    -8.2618998    1.7564548    8.2827358 
C    -8.1237035    0.4235865    8.7105724 
H    -7.8411052    0.2103750    9.7501946 
C    -8.3469561   -0.6481004    7.8341956 
H    -8.2410859   -1.6815246    8.1858176 
C    -8.6961229   -0.3948548    6.4977550 
O    -8.9279996   -1.4113420    5.5912111 
H    -9.3294846   -2.1826597    6.0827968 
C    -8.8232332    0.9280160    6.0518482 
H    -9.1037755    1.1100290    5.0098696 
C    -8.6086950    1.9846250    6.9384965 
H    -8.7227650    3.0169362    6.5928095 
C    -5.8362073    3.3366917    7.9130435 
O    -5.9590812    4.3263732    7.1536702 
N    -5.2154309    2.2071541    7.5733972 
H    -5.1482691    1.4574405    8.2723569 
C    -4.6332687    1.9757974    6.2557026 
H    -4.6313948    2.9669290    5.7689935 
H    -3.5571993    1.6405941    6.3138699 
H    -5.2579944    1.2674196    5.6739912 
H   -16.2137343    3.2812762    2.7905718 
C   -15.9363556    3.9766798    3.6349516 
H   -15.5173162    4.9065297    3.2103566 
H   -16.8623438    4.2423368    4.2089400 
C   -14.8957428    3.2848581    4.5025183 
O   -14.7445899    2.0502428    4.5505004 
N   -14.1731627    4.1233563    5.2708138 
H   -14.2958183    5.1630326    5.2205235 
C   -13.2206498    3.5709698    6.2172986 
H   -12.4017077    3.0800840    5.6650542 
C   -12.6613681    4.6880923    7.1027645 
H   -13.4931329    5.1812176    7.6280527 
H   -12.1593056    5.4532453    6.4894554 
S   -11.4606295    4.0163869    8.3303964 
C   -13.9418503    2.5556576    7.1131190 
O   -14.9497027    2.9078441    7.7633132 
N   -13.4205250    1.3168914    7.2254102 
C   -12.2684058    0.7810996    6.4708251 
H   -11.3951358    1.4442165    6.5749148 
H   -12.5508230    0.6971879    5.4051293 
C   -12.0349289   -0.5859774    7.1187515 
H   -11.3603500   -0.4818660    7.9887701 
H   -11.5730881   -1.2785705    6.4014219 
C   -13.4407054   -1.0220423    7.5556235 
H   -13.4520701   -1.7823763    8.3542511 
H   -14.0006028   -1.4149634    6.6917980 
C   -14.0958117    0.2943023    8.0276118 
H   -15.1811216    0.3133728    7.8307442 
C   -13.9354692    0.5175449    9.5356468 
O   -14.5453080   -0.1905738   10.3500826 
N   -13.0837912    1.5017031    9.9029089 
H   -12.6248102    2.1129872    9.2024952 
C   -12.8698125    1.8108800   11.3090054 
H   -13.2586508    0.9484326   11.8742960 
C   -11.3906593    2.0824987   11.6451374 
H   -11.0508234    2.9762999   11.0819852 
C   -11.1978355    2.3817720   13.1407844 
H   -11.5622060    1.5526425   13.7809198 
H   -10.1338475    2.5691753   13.3700607 
H   -11.7485597    3.2995928   13.4291193 
H   -10.7381269    1.2384915   11.2737068 
C   -13.7912679    2.9717096   11.6996345 
O   -14.7675166    2.7732528   12.4535217 
N   -13.5187123    4.1835288   11.1811703 
H   -12.7376511    4.3170509   10.5095836 
C   -14.3043372    5.3378131   11.5792683 
H   -14.6657701    5.1547855   12.6031192 
C   -13.4455367    6.6076052   11.6429974 
H   -12.6382059    6.4571889   12.3778012 
H   -14.0931919    7.4154176   12.0205423 
S   -12.7639327    7.1444995   10.0319510 
C   -15.5341871    5.5908035   10.7171047 
O   -16.4428171    6.3199851   11.1689000 
N   -15.5567338    5.0960032    9.4667541 
H   -14.8621119    4.3992101    9.1693844 
C   -16.6131633    5.4001969    8.5172018 
H   -16.7615135    4.5105735    7.8825562 
H   -17.5407521    5.6212280    9.0734899 
C   -16.3444071    6.5821303    7.5678941 
O   -17.2435268    6.9348656    6.7858495 
N   -15.1244402    7.1469999    7.6210557 
H   -14.4671357    6.8910095    8.3789364 
C   -14.7719790    8.2814591    6.7711227 
H   -15.5072057    9.0791493    6.9645179 
C   -13.3643116    8.7876912    7.1054736 
H   -12.6015532    8.0162098    6.8961462 
H   -13.1421464    9.6755297    6.4888959 
H   -13.3036581    9.0588730    8.1710626 
C   -14.7850133    7.8916502    5.2826134 
O   -14.3560260    6.7777477    4.9044876 
N   -15.1724073    8.8449340    4.4285429 
C   -15.8563412   10.0931070    4.8302504 
H   -15.1993744   10.7199619    5.4592491 
H   -16.7624734    9.8422339    5.4125176 
C   -16.2071615   10.7790622    3.5032322 
H   -15.4435006   11.5298880    3.2586563 
H   -17.1780427   11.3032528    3.5698924 
C   -16.2191272    9.6481959    2.4590583 
H   -15.9615254   10.0159221    1.4528327 
H   -17.2326580    9.2185471    2.4054323 
C   -15.2134237    8.5894279    2.9730530 
H   -15.6334246    7.5721726    2.8425537 
H   -14.2198190    8.6066741    2.4613080 
H    -8.5069735    7.4639437    2.0013449 
C    -8.9386172    6.7671550    2.7447843 
C   -10.2713654    6.9176989    3.1623707 
H   -10.9055885    7.7148901    2.7641484 
C   -10.8075660    6.0404191    4.1178231 
H   -11.8523287    6.1732205    4.4246881 
C   -10.0112835    5.0138209    4.6515955 
H   -10.4189397    4.3382334    5.4138576 
C    -8.6807514    4.8571887    4.2305857 
H    -8.0453328    4.0729020    4.6598576 
C    -8.1459830    5.7348397    3.2773716 
H    -7.1023576    5.6039488    2.9661317 
Fe  -10.8815181    6.0125320    9.3698707 
O    -7.8182394    5.6383694   15.2540351 
H    -7.5435731    5.8046607   14.2963490 
H    -7.2361470    4.8699087   15.5304558 
O    -7.6571525    8.3133289   15.7452672 
H    -7.7038726    7.3206927   15.6711108 
H    -6.9104628    8.6092544   15.1528647 
O    -7.6609085    3.4789170   12.8757163 
H    -8.2357142    4.0375082   12.2842135 
H    -6.7430192    3.8288205   12.7736931 
O   -16.3715571    7.6407609   13.5080390 
H   -16.3742905    7.1276046   12.6430292 
H   -15.9846910    8.5510368   13.2939853 
O   -13.0642417    9.2092602   14.4863227 
H   -12.5294112    8.3271138   14.4546929 
H   -12.4424105    9.9863308   14.5404579 
O    -5.6660835    9.3171009   14.2154981 
H    -5.6994458    9.6643329   13.2718816 
H    -5.0134372    8.5701641   14.2370056 
O   -14.9699089    9.4494104   10.2748899 
H   -14.9166675    9.6355680   11.2643149 
H   -14.2390889    8.8085422   10.0744933 
O   -14.5895681    6.1038222   14.8308552 
H   -15.0449186    5.2137805   14.8376959 
H   -15.2380019    6.7509718   14.4011542 
O   -15.6512407    3.6033135   14.8001583 
H   -15.4550713    3.4287017   13.8296100 
H   -14.8839850    3.1496812   15.2559981 
O   -12.0849713    6.8347599   14.3352140 
H   -12.9847188    6.4183439   14.5265088 
H   -11.4133705    6.3796767   14.9342921 
O   -10.3745658    5.5260009   15.9000957 
H    -9.4105515    5.4656531   15.6175107 
H   -10.7035844    4.5999589   16.0952363 
O   -14.9960248    9.8301697   12.8994028 
H   -15.1822192   10.7735003   13.1959633 
H   -14.1683854    9.5459604   13.4537029 
