# Supplementary material for: Benchmark Study of Redox Potential Calculations for Iron–Sulfur Clusters in Proteins
Source: Inorg Chem. 2022 Apr 11;61(16):5991–6007. doi: 10.1021/acs.inorgchem.1c03422 (PMC9044450; doi:10.1021/acs.inorgchem.1c03422)
Supplement: Supplementary file 2 — ic1c03422_si_002.zip [file ic1c03422_si_002.zip › xyz/Rub2-Min-FF14SB-Fix-OX]

33
Energy = -3211.27998721216
H    -2.0837352    1.6228021    6.8334785 
C    -3.0046540    2.2110258    7.1737014 
H    -3.5387220    2.5042042    6.2515033 
C    -3.8734122    1.3298457    8.0792956 
H    -3.2974113    0.9414140    8.9381378 
H    -4.3354809    0.4757884    7.5531188 
S    -5.2570131    2.3583548    8.7719004 
H    -2.6059708    3.0641596    7.7530913 
H    -4.0418845    3.1249993   12.0525400 
C    -3.7951226    2.3766483   12.8832537 
H    -3.6875586    2.9684435   13.8110788 
C    -4.9996053    1.4482615   13.0467171 
H    -5.9586987    1.9974020   13.0026344 
H    -4.9553844    0.9494847   14.0290552 
S    -5.0566303    0.0751953   11.8113258 
H    -2.8271635    1.8465438   12.7704810 
H    -9.2449701   -1.3341145    6.1741186 
C    -8.4918465   -1.7170041    6.9464781 
H    -7.6706641   -2.1388067    6.3407447 
C    -8.0303955   -0.5303005    7.8010443 
H    -8.8888413   -0.0511273    8.3018153 
H    -7.4875964    0.2491223    7.2332373 
S    -6.9000395   -1.1282861    9.1394018 
H    -9.0191965   -2.4619001    7.5898432 
H    -9.1467451   -0.7513634   11.9187657 
C    -9.7463099    0.1859442   12.1993328 
H   -10.1861774   -0.0229349   13.1938807 
C    -8.7658322    1.3458108   12.3688794 
H    -7.8812467    1.0689578   12.9695127 
H    -9.2873615    2.1669908   12.8940644 
S    -8.1738723    2.0710562   10.7758044 
H   -10.5928079    0.4448899   11.5242791 
Fe   -6.3437568    0.8716464   10.1307132 
