# Supplementary material for: Benchmark Study of Redox Potential Calculations for Iron–Sulfur Clusters in Proteins
Source: Inorg Chem. 2022 Apr 11;61(16):5991–6007. doi: 10.1021/acs.inorgchem.1c03422 (PMC9044450; doi:10.1021/acs.inorgchem.1c03422)
Supplement: Supplementary file 2 — ic1c03422_si_002.zip [file ic1c03422_si_002.zip › xyz/Rub2-Min-FF14SB-Fix-Red]

33
Energy = -3211.11406392559
H    -2.0840155    1.6221563    6.8328882 
C    -3.0152278    2.2161777    7.1782463 
H    -3.5394079    2.5124580    6.2499545 
C    -3.9071942    1.3673347    8.0868293 
H    -3.3426084    0.9778466    8.9545898 
H    -4.3667404    0.5062194    7.5667969 
S    -5.2843628    2.4253509    8.7425313 
H    -2.6105200    3.0658181    7.7548880 
H    -4.0433059    3.1247205   12.0543950 
C    -3.7983176    2.3754768   12.8904583 
H    -3.6957993    2.9755970   13.8175651 
C    -4.9950798    1.4308486   13.0454957 
H    -5.9525399    1.9851324   12.9941844 
H    -4.9495052    0.9614522   14.0452203 
S    -5.0552314    0.0716750   11.8041637 
H    -2.8294240    1.8467258   12.7730938 
H    -9.2454717   -1.3335685    6.1715433 
C    -8.4877397   -1.7188746    6.9529856 
H    -7.6711132   -2.1452623    6.3415662 
C    -8.0130005   -0.5515599    7.8191019 
H    -8.8722280   -0.0429689    8.2927265 
H    -7.4437551    0.2157057    7.2576118 
S    -6.9248451   -1.1677609    9.1790594 
H    -9.0174747   -2.4623278    7.5923494 
H    -9.1471237   -0.7499377   11.9208492 
C    -9.7495499    0.1883197   12.2038256 
H   -10.1928146   -0.0326004   13.1974899 
C    -8.7859710    1.3662759   12.3745201 
H    -7.8969650    1.0787291   12.9655121 
H    -9.3249826    2.1531571   12.9412306 
S    -8.1964163    2.1305067   10.8044404 
H   -10.5928368    0.4456652   11.5259143 
Fe   -6.3596579    0.8921105   10.1177948 
