# Supplementary material for: Benchmark Study of Redox Potential Calculations for Iron–Sulfur Clusters in Proteins
Source: Inorg Chem. 2022 Apr 11;61(16):5991–6007. doi: 10.1021/acs.inorgchem.1c03422 (PMC9044450; doi:10.1021/acs.inorgchem.1c03422)
Supplement: Supplementary file 2 — ic1c03422_si_002.zip [file ic1c03422_si_002.zip › xyz/Rub2-Min-FF14SB-Free-OX]

33
Energy = -3211.42035974619
H    -1.7723784    1.5272642    7.2532176 
C    -2.7075148    2.0442196    7.6610123 
H    -3.2829475    2.3244194    6.7575082 
C    -3.5631599    1.1504059    8.5637974 
H    -3.0169760    0.8090466    9.4599725 
H    -3.9711134    0.2683871    8.0407398 
S    -5.0067190    2.1764325    9.1368372 
H    -2.3359856    2.9210319    8.2223974 
H    -3.7420239    2.9503958   12.3269443 
C    -3.4934747    2.1675712   13.1543570 
H    -3.3258066    2.7846041   14.0590697 
C    -4.7457335    1.3052680   13.3651749 
H    -5.6769704    1.9022944   13.3882264 
H    -4.6702806    0.7799577   14.3331898 
S    -4.9459809   -0.0399536   12.1096440 
H    -2.5575206    1.5428975   13.0276221 
H    -9.4475808   -1.2026423    6.4895019 
C    -8.7618849   -1.5537125    7.3247452 
H    -7.9220046   -2.0016718    6.7648540 
C    -8.2447985   -0.3864550    8.1674238 
H    -9.0549982    0.1360132    8.7041654 
H    -7.6736390    0.3599639    7.5864838 
S    -7.0966135   -1.0875545    9.4400769 
H    -9.3334692   -2.2834190    7.9599622 
H    -9.4906089   -0.6409404   11.9225157 
C   -10.0071708    0.3663156   12.2033073 
H   -10.5738411    0.1243438   13.1262099 
C    -8.9011812    1.3662939   12.5499404 
H    -8.1244521    0.9330024   13.2045175 
H    -9.3494235    2.2251045   13.0831642 
S    -8.0705282    2.0865826   11.0668862 
H   -10.7692701    0.7873104   11.4815761 
Fe   -6.2733218    0.8038731   10.4821909 
