# Supplementary material for: Benchmark Study of Redox Potential Calculations for Iron–Sulfur Clusters in Proteins
Source: Inorg Chem. 2022 Apr 11;61(16):5991–6007. doi: 10.1021/acs.inorgchem.1c03422 (PMC9044450; doi:10.1021/acs.inorgchem.1c03422)
Supplement: Supplementary file 2 — ic1c03422_si_002.zip [file ic1c03422_si_002.zip › xyz/Rub2-Min-FF14SB-Free-Red]

33
Energy = -3211.28334539880
H    -1.7419327    1.5283442    7.2859393 
C    -2.6699401    2.0575240    7.7121256 
H    -3.2590421    2.3324568    6.8150115 
C    -3.5231825    1.1942219    8.6433213 
H    -2.9606851    0.8440059    9.5273019 
H    -3.9450016    0.3086772    8.1335661 
S    -4.9426165    2.2367246    9.2387048 
H    -2.2670277    2.9362989    8.2457633 
H    -3.7244141    2.8782105   12.3916950 
C    -3.4274853    2.1195713   13.2269851 
H    -3.2732102    2.7526232   14.1264681 
C    -4.6405372    1.2003308   13.4395943 
H    -5.5835201    1.7803042   13.4976867 
H    -4.5267003    0.6740952   14.4069104 
S    -4.8408779   -0.1008949   12.1440782 
H    -2.4668009    1.5363946   13.0790565 
H    -9.4522551   -1.1812078    6.4933056 
C    -8.7779560   -1.5421462    7.3435269 
H    -7.9192056   -1.9593822    6.7868855 
C    -8.2945429   -0.3994842    8.2340814 
H    -9.1274375    0.1020826    8.7556899 
H    -7.7242131    0.3686008    7.6787221 
S    -7.1652786   -1.1015055    9.5187788 
H    -9.3585751   -2.3037302    7.9315112 
H    -9.5203064   -0.4589821   11.9597564 
C   -10.0913950    0.5211110   12.2297185 
H   -10.6738814    0.2807313   13.1478589 
C    -9.0127327    1.5458813   12.5939862 
H    -8.3084584    1.1325870   13.3414380 
H    -9.5070638    2.4270534   13.0534470 
S    -8.0304252    2.1501107   11.1577684 
H   -10.8496681    0.8788730   11.4690231 
Fe   -6.2413058    0.7903845   10.5489143 
